# Supplementary material for: Research on the relationship between population distribution pattern and urban industrial facility agglomeration in China
Source: Sci Rep. 2023 Sep 27;13:16225. doi: 10.1038/s41598-023-43376-4 (PMC10533829; doi:10.1038/s41598-023-43376-4)
Supplement: Supplementary file 1 — Supplementary Information 1. [file 41598_2023_43376_MOESM1_ESM.csv]

序号	省	市	21增长率	18增长率	15增长率	21PD	18PD	15PD	21年平均气温	18年平均气温	15年平均气温	21PM2.5	18PM2.5	15PM2.5	21人均gdp	18人均gdp	15人均gdp	21公共预算收入	18公共预算收入	15公共预算收入	21中小学教师数	18中小学教师数	15中小学教师数	21执业(助理)医师数	18执业(助理)医师数	15执业(助理)医师数	21三险参保人数	18三险参保人数	15三险参保人数	21餐饮	21风景	21公司	21购物	21金融	21科教	21商务	21生活	21体育	21医疗	21政府	21住宿	18餐饮	18风景	18公司	18购物	18金融	18科教	18商务	18生活
79	贵州省	遵义市	0.010770197	0.013119987	-0.1075	267.6883169	264.8359811	261.4063334	16.7792854	16.98138641	17.29025749	26.01308853	26.24858757	41.01917808	56334	52940	30484	2586600	2163855	1596526	68868	66122	62521	18081	14432	10461	2473523	1942841	1674246	-0.224823578	-0.255919356	-0.190739528	-0.25939576	-0.276505713	-0.289439751	-0.153997636	-0.259336254	-0.192375323	-0.221109747	0.166602087	-0.160956242	-0.220701557	-0.255762044	-0.195314062	-0.280196446	-0.321810276	-0.293877407	-0.154175925	-0.258246009
280	四川省	自贡市	0.010532255	0.01656066	-0.1647	768.4571102	760.4478792	748.0595202	17.13574264	16.88347257	17.49516073	40.94697935	55.93220339	72.49315068	58059	56636	39145	634540	532240	424059	19032	17611	16500	7622	4531	4159	865372	884386	1640161	-0.312820171	-0.232857139	-0.171010005	-0.293848213	-0.33439277	-0.232177788	-0.157880743	-0.304585517	-0.298281385	-0.485376589	-0.627606524	-0.265654367	-0.315178186	-0.2324953	-0.175027646	-0.406132192	-0.388922552	-0.229554813	-0.158199145	-0.307400219
243	山东省	淄博市	0.010179022	0.023446649	0.0527	903.4066087	894.3034743	873.8154304	13.84555929	13.60813234	13.4375132	38.74377495	55.97740113	86.95068493	78092	113450	87531	3215396	3615831	2925496	39396	38019	37337	18154	14452	12638	3775403	3326985	6488723	0.227149941	-0.305638673	-0.119910874	0.141621642	0.383642813	0.809565273	-0.17158101	0.269508243	-0.091639135	1.474867003	0.413510493	-0.079049717	0.207975031	-0.305755048	0.017473533	0.168190829	0.21990465	0.764156379	-0.172253922	0.250873592
296	四川省	资阳市	0.009827822	0.013210878	-0.231	590.0436005	584.3011925	576.6827074	17.55486122	17.35276875	17.79629153	32.54565795	35.70338983	39.56164384	34806	53293	33592	531275	497670	554619	19079	19320	26238	5948	5145	7362	895230	568370	1667087	-0.400650629	-0.257900097	-0.177824885	-0.33980581	-0.397028802	-0.301473658	-0.187878645	-0.380853591	-0.390881014	-0.662611576	-0.788188685	-0.346701868	-0.401734929	-0.257722083	-0.192238737	-0.515820531	-0.456672387	-0.299130968	-0.188178291	-0.383837667
127	河南省	驻马店市	0.005472526	0.011345891	-0.0732	600.4754589	597.2072269	590.5073944	16.74698459	16.26162278	15.80226683	39.64082965	58.98587571	73.2	40710	37230	24461	1700604	1152034	856458	87422	78258	72592	17669	12896	13672	1394004	1541570	2047238	-0.237991671	-0.146151809	-0.174557065	-0.239875377	-0.289788243	-0.289765384	-0.125651763	-0.261276422	-0.148203268	-0.312387547	-0.342107858	-0.183828145	-0.236166597	-0.145832353	-0.141067164	-0.29489778	-0.339970997	-0.300008496	-0.125806119	-0.261593433
159	湖南省	株洲市	0.008794384	0.012547806	0.0945	455.5613114	451.589857	445.9936155	18.38534184	17.66028211	17.53142302	29.22797113	41.68926554	53.10684932	79581	92387	54741	2045986	2240927	1673823	30405	27226	24425	11042	10620	8353	2382000	1663336	2181266	-0.234573887	-0.262884328	-0.204146201	-0.248546602	-0.296170214	-0.303972931	-0.144085878	-0.256280565	-0.20926937	-0.324411724	-0.397374183	-0.190872202	-0.234027852	-0.262980636	-0.204896887	-0.26636824	-0.345908597	-0.311510349	-0.143972164	-0.256587462
45	广东省	珠海市	-0.001863316	0.022404957	0.1871	1318.229753	1320.690617	1291.749035	24.2077855	23.46081465	23.91027504	20.57581282	25.70056497	30.13150685	145645	155502	116537	3791327	3143761	2243064	17815	15259	12987	8007	6427	5154	4100499	3796840	3505514	-0.209670129	-0.270125504	-0.094731088	-0.335475618	-0.112263074	-0.35366326	-0.092645453	-0.253893671	-0.123974979	-0.516983935	-0.458651494	-0.304909611	-0.191279247	-0.266707418	-0.00444553	-0.177534908	-0.18804189	-0.355940138	-0.088865105	-0.225669853
126	河南省	周口市	0.014274245	0.015924917	-0.119	922.6170427	909.6327221	895.3739664	16.79668831	16.35418533	15.61921178	43.50644052	58.34745763	81.03013699	36214	33019	22651	1481913	1118253	909500	110916	100895	89661	19256	16413	13902	1545725	1613345	2157140	-0.234954652	-0.135046592	-0.180463688	-0.143394328	-0.282808489	-0.225412796	-0.122597052	-0.199227727	-0.147946554	-0.114751427	-0.375997322	-0.197919172	-0.23534128	-0.134714458	-0.149291571	-0.290942597	-0.336297068	-0.188327209	-0.122620561	-0.203399991
343	浙江省	舟山市	-0.112134538	0.014148816	0.17	1082.146185	1218.81775	1201.813512	18.05300459	17.68323739	17.09717962	18.21534393	21.46327684	28.82417582	130130	103796	88746	1591996	1257644	1010203	7712	6720	6616	4027	3581	3055	1396000	1249911	1896423	-1.04047242	-1.001987889	-0.593604632	-0.964848863	-1.192659007	-1.345415234	-0.645044459	-1.063297126	-0.988411177	-1.111756494	-1.732379105	-0.932190085	-1.038116705	-0.998703145	-0.599895799	-1.047713521	-1.689217083	-1.348273248	-0.643372851	-1.060658878
351	重庆市	重庆市	0.008495454	0.011567195	-0.2336	449.6365158	445.8488276	440.7505797	17.50232789	17.40391184	17.78637707	27.64423258	36.74011299	53.87671233	78173	0	47850	20948541	22523788	19220159	254915	240915	230436	88706	68549	58007	25188186	20957469	45106700	-1.12437594	-1.191813025	-0.621636003	-0.835379125	-0.98182651	-1.863580482	-0.505771871	-1.14908812	-0.591674667	-0.626825757	1.456430428	-0.675905778	-1.129680157	-1.189123942	-0.721601238	-0.991665309	-1.210397433	-1.904272028	-0.50588157	-1.152662915
233	宁夏回族自治区	中卫市	0.001295146	0.013352486	0.0776	100.6315569	100.5013929	99.17713168	10.66106297	10.05587381	10.26464865	29.17671439	36.87853107	46.23415978	41122	42041	26354	208555	240048	194636	11255	11379	11190	2223	1866	1562	394973	325203	1256174	-0.030740843	-0.192218809	-0.140795618	-0.058001617	-0.023286636	0.061360653	-0.08855313	-0.062107872	-0.102343093	0.064900075	0.110279842	0.051143801	-0.027623213	-0.191000257	-0.134318206	-0.104931344	0.047649768	0.050242919	-0.088257809	-0.062762965
59	广东省	中山市	-0.018988087	-0.006918637	0.2429	2511.343451	2559.952044	2577.786814	24.20723357	23.45435597	23.92575454	22.88398669	27.85875706	31.24657534	71478	0	88682	2875437	3127302	2515973	29491	26410	23760	9859	8115	6376	5346580	5712066	6027026	0.765777238	-0.242145615	1.373826184	1.612601982	0.371125415	-0.005271736	0.312703056	0.737669923	0.102153593	0.512143492	-0.413969217	0.128367185	0.791821186	-0.24671724	1.002474325	1.199428667	0.148973865	0.043150551	0.313602507	0.771633645
111	河南省	郑州市	0.006495571	0.010960309	0.2617	1413.332319	1404.211165	1388.987433	16.10849281	15.67385202	15.11972521	40.8698537	64.02824859	94.59452055	96134	94477	72991	12592106	10566713	8338761	102153	82405	70121	45211	38049	28912	10725114	7313282	5857427	-0.243047994	-0.833283168	-0.530513217	0.171562763	-0.266074876	1.160864111	-0.740358445	0.04449274	-0.923666106	0.435095744	-0.484572892	-1.155218243	-0.27299791	-0.83744212	-0.516148833	-1.359277054	-0.323047588	1.216233509	-0.742950753	0.043982339
187	江苏省	镇江市	-0.008336328	0.008294975	0.0453	1067.662491	1076.637696	1067.780484	17.33991458	16.87385524	16.24301824	36.20152629	53.36056338	58.56712329	131580	152461	102652	3117410	2843378	2777648	21061	19898	19170	8965	8100	7516	2480900	2099929	3095714	-0.127187703	0.001158786	0.115790299	-0.020398917	-0.124533555	-0.60237193	-0.284763581	-0.019455627	-0.101165104	-0.461866795	-0.388223773	-0.351334399	-0.135434169	0.01237966	0.273274378	0.230669742	-0.229663027	-0.6123498	-0.281142365	-0.018104822
51	广东省	肇庆市	0.003839407	0.010629646	0.1058	363.2869798	361.8975081	358.0911262	23.04599585	22.21614138	22.67490593	24.15900456	35.96045198	37.8739726	56318	72007	45795	1245066	948545	1391326	37509	37125	38004	8874	7620	4390	2056978	1916888	5245662	-0.315394592	-0.316317667	-0.233016349	-0.274717433	-0.336220528	-0.34419351	-0.248885169	-0.351849092	-0.300983106	-0.292089242	-0.069400725	-0.375579206	-0.317876385	-0.316321078	-0.247493175	-0.348408515	-0.386616323	-0.339898206	-0.249890165	-0.358260937
333	云南省	昭通市	0.009834146	0.017843978	0.0995	310.0480073	307.0286428	301.6460767	14.57680533	14.10670746	14.61486689	25.75747439	20.07062147	32.50413223	25255	30544	12480	850092	675270	510201	58491	51137	47750	9027	7676	6071	772169	504412	762952	-0.266225248	-0.221079561	-0.168935008	-0.257115799	-0.299887792	-0.219070308	-0.132981366	-0.2525309	-0.266588792	-0.41424813	-0.45224304	-0.275067161	-0.269389327	-0.220550361	-0.174649464	-0.332653066	-0.35361585	-0.22213245	-0.132956817	-0.254667324
260	山西省	长治市	0.005942796	0.012560236	0.0177	291.0852412	289.3656004	285.776184	12.98289349	12.65696089	12.41932515	31.45075135	52.08474576	63.66575342	53778	48705	39196	1663524	1322832	1363251	27979	29653	31431	9753	8252	7853	1784231	1626102	1928630	-0.288846696	-0.25741101	-0.178191094	-0.298780325	-0.333319922	-0.37994663	-0.153533347	-0.312717602	-0.162167605	-0.402619252	-0.322791899	-0.215561068	-0.285529387	-0.256960278	-0.164457793	-0.28005686	-0.377567614	-0.340273199	-0.153873533	-0.314746342
158	湖南省	长沙市	0.014173191	0.015027117	0.0551	781.355125	770.4355945	759.0295686	18.53173909	17.9572495	17.59503088	31.8362707	44.85875706	59.12876712	123297	152441	107683	11000910	8003456	6327992	73416	57505	47656	32785	29265	24340	9044887	5781474	5990009	-1.195445706	-0.650931306	-0.424452383	-0.770277123	-0.850390481	-1.110901196	-0.434872057	-0.941924078	-1.006160369	-1.238155583	-0.438637662	-1.659784811	-1.200426209	-0.651533445	-0.386189749	-0.839367444	-0.842795741	-1.070518332	-0.437276965	-0.954621548
171	吉林省	长春市	0.009534989	0.001135633	0.041	398.1167395	394.3565542	393.9092177	6.594464233	6.22574229	6.544040066	34.04968775	32.45070423	63.55616438	77634	0	70891	4404297	4500818	3973249	61281	57585	58296	31919	21119	18818	2761830	4761914	6972149	-0.316221547	-0.334153835	-0.25451581	-0.411160999	-0.485335097	-0.589431734	-0.362320822	-0.381227702	-0.271102655	-0.242082424	-0.622126408	-0.167548368	-0.321549212	-0.335445055	-0.266572678	-0.322070934	-0.684345516	-0.597786136	-0.362073402	-0.381897066
24	福建省	漳州市	0.001405101	0.010678952	0.0129	509.7993023	509.0839879	503.7049471	21.94753364	21.44277748	21.35436655	22.46516451	29.6779661	32.77808219	89005	103667	50685	2185588	2040408	1689911	42753	41233	39993	11171	10356	6948	2283644	1782772	2065602	-0.216111981	0.058306217	-0.218689878	-0.150359303	-0.277297366	-0.30001155	-0.197519475	-0.27481375	-0.222717999	-0.303706314	-0.335149989	-0.272191439	-0.209044433	0.058232063	-0.215066369	-0.156379388	-0.326924526	-0.305874829	-0.197191927	-0.274958714
34	甘肃省	张掖市	0.010528156	0.013440739	-0.0802	36.55176006	36.17094669	35.69123017	7.870157106	7.064928224	7.741365306	27.69496382	36.03389831	41.36986301	41177	31881	29852	269519	263250	221355	10795	11533	11745	3813	3308	2721	361369	378582	460389	-0.129765756	-0.237796448	-0.182025382	-0.164228461	-0.161577432	-0.102474436	-0.128234797	-0.151259418	-0.13774631	-0.151138105	-0.155759854	-0.045821894	-0.127297578	-0.237229814	-0.188398977	-0.230288136	0.19954528	-0.100725132	-0.127970708	-0.150914564
106	河北省	张家口市	0.014140412	0.010626855	-0.0002	132.7206031	130.8700467	129.4939334	8.870236711	8.54636308	8.605761481	23.14031129	30.93220339	33.21917808	38637	41038	30540	1754789	1357853	1257800	37656	37029	35422	10846	9401	7352	2273156	2089722	2384109	-0.245914499	-0.282205011	-0.255366505	-0.305096966	-0.18505248	-0.303703552	-0.236151231	-0.318302514	-0.270925415	-0.072676469	-0.000125772	-0.031821846	-0.247538134	-0.279710035	-0.253658154	0.089323354	-0.124527334	-0.286668722	-0.233579079	-0.316212753
165	湖南省	张家界市	0.013947134	0.011957116	-0.0438	202.0293859	199.2504136	196.8961041	17.72641898	17.27713807	17.19116952	24.73178369	29.15254237	48.65205479	36708	53109	27051	321265	565662	412192	12631	11228	10133	4009	3207	2863	492959	424440	334566	-0.197944086	-0.289869099	-0.150291087	-0.264858198	-0.287588675	-0.27457046	-0.097242635	-0.218663493	-0.214312082	-0.409693473	-0.603713087	-0.265521216	-0.2040319	-0.288607286	-0.155410784	-0.163560848	-0.33924834	-0.287417175	-0.096918042	-0.221581295
49	广东省	湛江市	0.002986206	0.013091017	0.1075	765.6223452	763.3428464	753.4790395	24.30395644	23.61268385	24.40126504	21.39416437	24.83615819	26.95316804	44408	75552	31420	1377804	1349958	1144168	70855	69815	69073	14204	12810	11230	2341995	2354112	8474461	-0.173481045	-0.262248299	-0.211219222	-0.239914314	-0.298370026	-0.480899296	-0.160560487	-0.208724073	-0.124103187	-0.534339171	-0.563203177	0.13076643	-0.182579907	-0.26154421	-0.215472045	-0.240355085	-0.347730117	-0.505319805	-0.160447905	-0.216372576
244	山东省	枣庄市	0.011129146	0.009561421	0.0115	1011.315949	1000.184747	990.712131	15.03320744	14.83713507	14.32422697	45.52420069	58.05367232	86.04109589	44954	51533	51890	1407594	1452003	1378770	39318	34152	31303	11575	9536	7906	2043300	1881901	2425048	-0.289475043	-0.276599512	-0.250299509	-0.227418089	-0.381265054	-0.131595268	-0.178629466	-0.194254672	-0.232457423	-0.273487964	-0.331760911	-0.384490119	-0.290756947	-0.276558163	-0.22485293	-0.357675519	-0.404536199	-0.203005414	-0.17888627	-0.194614155
264	山西省	运城市	0.016781648	0.009412181	0.0231	440.2228238	432.9570903	428.9200175	13.8678538	13.68595329	13.42417293	40.92546907	59.83615819	65.50410959	34383	34987	22940	900269	671031	527871	50008	51173	53915	13594	11583	20595	1609855	1401025	1010600	-0.237624985	-0.242943676	-0.170419664	-0.262378859	-0.287875241	-0.276737434	-0.157060167	-0.262914238	-0.171935893	-0.305084326	-0.353223581	-0.223122774	-0.235213317	-0.242448992	-0.163844519	-0.244409081	-0.337951366	-0.266530933	-0.157126551	-0.262590931
62	广东省	云浮市	0.00434843	0.012839262	0.0497	420.5723069	418.7513956	413.4430916	23.38081166	22.60638115	23.07378461	24.74278198	31.08474576	33.55068493	42047	63067	27252	658874	574910	528709	26139	24233	23238	5178	4397	3971	835724	914494	3271837	-0.432955657	-0.339360329	-0.360916199	-0.521384653	-0.472333286	-0.453255063	-0.303074282	-0.453484339	-0.27822732	-0.591014009	-0.474353195	-0.176126041	-0.433395985	-0.338438726	-0.335946388	-0.476750587	-0.494470128	-0.478516632	-0.303376336	-0.454975368
163	湖南省	岳阳市	0.01212079	0.011762008	0.0555	487.8110539	481.9692065	476.3661837	18.62611662	18.14558718	17.74316176	31.75042409	42.68079096	52.07945205	78868	99537	47862	1527323	3180854	1217404	41026	38245	40426	13704	15306	9066	2171947	1840241	5575585	-0.215822407	-0.21812068	-0.160567546	-0.264149976	-0.275441878	-0.287741087	-0.119929766	-0.22407654	-0.215994129	-0.351366884	-0.345224702	-0.204466068	-0.217043058	-0.217692421	-0.181596649	-0.509793874	-0.32840855	-0.292931459	-0.120085941	-0.224174499
331	云南省	玉溪市	0.009107743	0.020505385	0.0836	206.2133376	204.3521508	200.2460288	20.48903692	19.95987641	20.56503979	24.2117163	23.36440678	23.17534247	91290	90774	50511	1345257	1372211	1135897	20004	20071	20041	7029	5889	4956	843658	749218	862146	-0.187348798	-0.272879949	-0.186115908	-0.219347871	-0.245830668	-0.209368321	-0.129124615	-0.189508599	-0.194645718	-0.262138085	-0.355258515	-0.253090487	-0.187396048	-0.272357663	-0.189884926	-0.27898798	-0.240220594	-0.212442325	-0.12898209	-0.190227563
240	青海省	玉树藏族自治州	-0.016412666	0.009649121	0.3653	2.238860547	2.276219376	2.254465763	1.420350506	1.403534942	1.151502243	1.867988245	14.83898305	18.21022727	0	0	0	0	0	0	0	0	0	0	0	0	0	0	0	-0.203467397	-0.24173798	-0.203350048	-0.231395545	-0.243481924	-0.227780295	-0.157225879	-0.228546569	-0.177963305	-0.259599446	-0.278585986	-0.167150952	-0.201757705	-0.241263432	-0.208236187	-0.262874904	0.692896403	-0.231384907	-0.157084939	-0.227930382
71	广西壮族自治区	玉林市	0.008076429	0.012968824	0.0276	585.3476129	580.6579703	573.2239299	23.24569887	22.64837485	23.10860766	26.35410969	35.18361582	37.45	30397	43786	23784	1017713	1055517	888126	65501	55433	51030	11976	9116	5501	1292989	1088076	1273618	-0.162169458	-0.122737866	-0.230497254	-0.262486273	-0.270242514	-0.293192846	-0.179432877	-0.230037519	-0.098790584	-0.33794122	-0.283249792	0.070157526	-0.163729102	-0.122497932	-0.219277388	-0.253968758	-0.320440001	-0.305620207	-0.179294644	-0.229494403
275	陕西省	榆林市	0.016638653	0.017452185	0.0243	91.87940492	90.37567541	88.82547678	10.53471619	9.787140245	10.13506881	28.90994458	34.65536723	37.51780822	112974	106175	86482	4062435	3129353	2678400	36828	33521	34202	9163	7390	10926	1249415	1015491	1226695	-0.220819801	-0.237305697	-0.172299867	-0.239491338	-0.267638999	-0.242855342	-0.152767969	-0.240585183	-0.182269352	-0.295895758	-0.394122535	-0.34743826	-0.217640304	-0.23686035	-0.176341105	-0.2383653	-0.305970624	-0.256150766	-0.152964915	-0.239600341
168	湖南省	永州市	0.012401709	0.012777416	-0.073	311.638465	307.820959	303.937424	19.82595768	18.98069074	19.03234403	30.08130985	45.05932203	52.57808219	38013	42534	24295	1287860	1093361	1133890	55369	47812	44165	14436	12477	10163	1418982	1273660	2438136	-0.323319768	-0.294743209	-0.263235019	-0.324694892	-0.338066554	-0.357342365	-0.209023364	-0.329844059	-0.25744455	-0.428673571	-0.424106798	-0.326269961	-0.326144087	-0.294716054	-0.254542914	-0.421163924	-0.391376585	-0.350199561	-0.209188683	-0.331926204
210	辽宁省	营口市	0.009532879	0.01185748	0.0153	505.0709842	500.3016691	494.4388703	10.36774478	10.01555932	10.16206234	32.12907518	39.05649718	47.76044568	56777	73693	63234	1357770	1136805	1603585	15234	15247	15504	6284	5952	5130	2047251	1777126	1946370	-0.251278704	-0.222799328	-0.198107312	-0.228372673	-0.306665902	-0.302673542	-0.158138873	-0.273684666	-0.226722081	-0.294546256	-0.380147017	-0.223460272	-0.248980971	-0.222982253	-0.22330904	-0.354281948	-0.362112597	-0.307259238	-0.158222946	-0.27310586
197	江西省	鹰潭市	0.016426517	0.011643667	0.0385	417.2810396	410.5373409	405.8121987	19.25523987	18.68820256	18.38681913	22.46768571	33.53389831	38.51506849	84139	104574	53011	887775	752545	733931	11956	10923	10102	2565	2586	2422	518601	464428	612536	-0.374481213	-0.588187982	-0.274120893	-0.456197254	-0.565586754	-0.583884604	-0.209032221	-0.382251503	-0.391094862	-0.386724911	-0.921355281	-0.519223311	-0.378853018	-0.589731053	-0.282061792	-0.447004516	-0.573399404	-0.605479857	-0.208931252	-0.38375952
229	宁夏回族自治区	银川市	0.009406822	0.02604137	0.3759	319.0810472	316.1074805	308.0845372	11.24162228	10.44998615	10.58943346	31.28623327	37.70338983	47.15068493	0	77927	65942	1572599	1774561	1535998	18462	17894	16231	11124	8990	7059	2564022	2058838	2615298	-0.315958352	-0.328481571	-0.240749714	-0.260401095	-0.313879159	-0.34523815	-0.171238814	-0.300685684	-0.368426421	-0.353093273	-0.259678965	-0.292180112	-0.308484719	-0.327029606	-0.207272773	-0.168448404	-0.374271875	-0.39924054	-0.170384465	-0.295397654
166	湖南省	益阳市	0.013129263	0.008161011	-0.0412	459.918753	453.9586112	450.2838397	18.15042104	17.57810562	17.30344122	30.20373391	33.16949153	49.12876712	47784	53126	28596	779235	696449	594362	30857	28521	29685	11100	10996	8030	1323926	1169645	1901570	-0.201230885	-0.183679204	-0.159234932	-0.271441497	-0.290059938	-0.304050219	-0.105392178	-0.216347565	-0.21493485	-0.345473906	-0.518019115	-0.300727517	-0.205744426	-0.184643932	-0.157138409	-0.187843184	-0.341658388	-0.3170907	-0.105104123	-0.218871235
200	江西省	宜春市	0.008607248	0.010955385	0.0236	380.6167073	377.368602	373.2791849	19.02887839	18.35281517	18.03453808	26.27842006	38.31355932	42.14520548	55452	26574	27764	2476547	2252713	1903238	53786	46204	43406	11365	8102	7557	1958625	1112084	2642398	-0.175276033	-0.264121666	-0.190881587	-0.254999364	-0.29273366	-0.284526514	-0.136995019	-0.212019917	-0.192300125	-0.315854712	-0.29540171	-0.222718268	-0.181908993	-0.263968898	-0.221476882	-0.229437477	-0.342433266	-0.291321133	-0.137323433	-0.215427026
145	湖北省	宜昌市	0.012388744	0.017799319	-0.0598	246.3669197	243.3520928	239.0963407	17.43723739	17.06822886	16.83208677	28.14365582	51.1440678	69.39452055	104807	112313	76369	1399708	2420818	2715177	23320	23390	24402	10813	10919	9771	3012179	2563089	2909281	-0.23024507	-0.249952963	-0.188057525	-0.25992356	-0.296261674	-0.282757356	-0.137306308	-0.259192601	-0.202602238	-0.325503123	-0.222764323	-0.151603185	-0.231776213	-0.254074912	-0.182953501	-0.126753126	-0.346622761	-0.289256372	-0.137647717	-0.260627157
291	四川省	宜宾市	0.010970482	0.013178932	-0.1504	438.5167215	433.7581852	428.1160727	16.70503039	16.45410064	17.43065953	38.72655647	49.63841808	57.06027397	61182	61785	32318	2000319	1388196	1056118	41771	40558	38670	11130	9022	8284	2008901	1685067	3580776	-0.268293418	-0.249726874	-0.173057965	-0.265455691	-0.297048155	-0.236112637	-0.147580626	-0.268806555	-0.222339992	-0.372369978	-0.302426392	-0.265662385	-0.269069656	-0.249044289	-0.17385405	-0.342243588	-0.348758889	-0.237905877	-0.147591519	-0.269852696
135	黑龙江省	伊春市	0.00945733	0.010164892	-0.1151	35.243861	34.91367089	34.56234836	3.28641071	2.916575308	3.370527331	19.34590917	18.56056338	25.15	26506	22214	20885	152430	161879	146429	7413	7445	8404	2749	2684	2703	783914	776116	1086333	-0.238748964	-0.182272468	-0.188377429	-0.213764873	-0.250677132	-0.266266601	-0.140963294	-0.240976636	-0.194813854	-0.335047265	-0.293227296	-0.252974048	-0.235896038	-0.181826393	-0.19977764	-0.26408166	-0.199060074	-0.27008864	-0.140814716	-0.239561403
259	山西省	阳泉市	0.007513745	-0.005162672	0.0203	348.947431	346.3450823	348.1424273	11.56103706	11.11156409	11.06285173	35.36434653	58.08757062	53.28493151	56245	57321	44382	569293	499961	470477	10822	11145	11596	4290	3893	3946	1028051	948146	1205867	-0.578007126	-0.432071457	-0.250950442	-0.607051973	-0.678376829	-0.985882165	-0.260337381	-0.617189708	-0.38704115	-0.978840216	-0.858628097	-0.583074591	-0.571056484	-0.43264474	-0.238198744	-0.484883609	-0.708705537	-0.997402457	-0.261559487	-0.619109818
56	广东省	阳江市	0.006890515	0.019106117	0.08	422.8644878	419.9706735	412.0970982	23.75692342	22.98935007	23.45141271	22.35216752	29.52259887	31.5260274	52357	60119	46938	657042	606491	629708	26038	24900	21714	5983	5201	4360	940014	829122	3017243	-0.307381186	-0.25826818	-0.296161534	-0.392959837	-0.355832237	-0.311056516	-0.253142496	-0.333992855	-0.197378217	-0.387635358	-0.280899205	-0.057899318	-0.308221344	-0.257882031	-0.271714576	-0.361980036	-0.394616003	-0.326502294	-0.252475504	-0.333961452
191	江苏省	扬州市	0.00668603	0.015691104	-0.0582	830.0974513	824.584256	811.8455041	16.70360285	16.3459191	15.65206084	36.93689047	46.3943662	53.88767123	132784	133566	82654	3372719	3201787	2951918	31321	29687	30162	13203	10900	9491	3960938	2725619	3635563	0.354714876	0.733096125	0.322792162	0.45801293	0.353626301	0.728325842	-0.090083748	0.695741571	0.472085264	-0.043279729	1.157059122	0.093283891	0.356459935	0.7334974	0.446671356	0.8865739	0.147915357	0.84064117	-0.092925898	0.707235566
190	江苏省	盐城市	0.004472127	0.014211955	-0.1271	604.0253547	601.336103	592.9096969	15.94934545	15.74979462	15.02959127	31.65716022	40.83943662	48.76164384	88731	85756	53115	4001031	3600188	4180231	59104	54159	52286	21167	18200	16233	3384068	2864403	4652761	0.231024629	0.236197757	0.177672823	0.696791475	0.504780496	0.700184331	-0.034090497	0.670375988	0.247245701	0.726110021	1.237954629	0.853734756	0.252899817	0.236311896	0.17885667	0.859717583	0.450355407	0.737025896	-0.027430786	0.724910415
273	陕西省	延安市	0.008259993	0.011521624	0.0455	69.39756317	68.82903584	68.04504639	11.45739652	10.95166421	11.09054645	27.08809554	35.3559322	44.32876712	69934	46935	62714	1638393	1404175	1681035	24917	21973	22191	5521	5266	4269	1025466	917411	3517444	-0.195164941	-0.232908491	-0.146359129	-0.20541906	-0.231635306	-0.239506395	-0.136262933	-0.202924843	-0.113346313	-0.25031273	-0.385523038	-0.219026825	-0.191067569	-0.232484827	-0.144761382	-0.138244877	-0.269072961	-0.25408321	-0.136676131	-0.202182688
246	山东省	烟台市	0.006091724	0.007883877	0.003	590.1026333	586.5296567	581.9417002	13.8219074	13.2774194	13.55132983	29.65897434	28.96045198	44.31232877	110058	153061	85795	6100696	6003247	4901646	49653	48512	48094	21640	18097	17597	6519555	5761561	9485854	0.120468115	-0.230991583	-0.086249118	0.086306694	0.349959808	0.289104021	-0.148296231	0.295994831	0.016369768	1.612701144	0.645846958	0.801760838	0.112226928	-0.231119646	0.117506446	0.482813706	0.735729274	0.291673632	-0.148415802	0.285542463
294	四川省	雅安市	0.011610183	0.009437888	-0.0394	126.3464508	124.8963809	123.7286438	13.2070143	12.70195258	13.10470117	22.95217947	41.03389831	35.80273973	52366	37833	30052	484874	348370	273788	11832	11122	11099	4845	3941	3684	904216	732906	654301	-0.31186892	-0.249215229	-0.186972408	-0.296713378	-0.313827492	-0.235234883	-0.1865197	-0.30756555	-0.298836447	-0.452990685	-0.421596642	-0.272330116	-0.311788573	-0.24927435	-0.199399095	-0.335209285	-0.379644529	-0.23353914	-0.187016554	-0.309741289
12	安徽省	宣城市	0.014726738	0.016317015	-0.0977	264.1510071	260.3173812	256.1379741	16.40554813	15.84374888	15.14470154	23.21337612	42.89830508	47.80821918	64301	37215	35726	1684217	1429705	1202221	17945	17798	18601	6614	5344	4861	1437019	1051706	1275599	-0.650462584	-0.560243758	-0.381017551	-0.599741322	-0.729904601	-0.938882558	-0.509793879	-0.726170723	-0.658836825	-0.662726503	-0.815091756	-0.378420728	-0.654030805	-0.557266084	-0.375861575	-0.686816011	-0.65327811	-0.913344862	-0.510397676	-0.731724098
120	河南省	许昌市	0.015434876	0.005432712	-0.0056	1053.989383	1037.968468	1032.359954	16.46037964	16.02148281	15.43218754	43.32864774	63.01412429	80.31780822	78875	57640	48471	1817665	1452801	1252246	47407	42908	40701	11233	9884	9058	1628501	1429791	1688224	-0.283996593	-0.201554577	-0.192449582	-0.296733549	-0.320668079	-0.332004319	-0.166333496	-0.282274259	-0.187116052	-0.447720174	-0.506043211	-0.288183659	-0.282216262	-0.202313974	-0.170809114	-0.255269164	-0.358651672	-0.364336588	-0.167427813	-0.282808692
179	江苏省	徐州市	0.00889022	0.011821215	-0.0732	942.5471276	934.2415153	923.3266725	15.65071339	15.33385742	14.80059386	46.95283799	65.30140845	63.2630137	80673	103339	57655	4818206	5016355	4723279	94479	79387	72223	29840	22900	17518	4727738	4280256	4948902	0.250735438	-0.277209026	-0.142843567	0.666542201	0.170230729	1.099066841	-0.199033073	0.684923525	-0.137596943	1.384873267	0.593662291	-0.000187362	0.230245634	-0.276521963	-0.046765885	0.44272767	-0.044858207	1.195589731	-0.197935581	0.672918364
226	内蒙古自治区	兴安盟	0.00674037	0.012428024	-0.0305	29.83395745	29.6342119	29.2704382	4.229494568	4.125221559	4.35876332	15.97068979	19.71468927	35.4630137	0	0	0	0	0	0	0	0	0	0	0	0	0	0	0	-0.226755586	-0.20013936	-0.192666985	-0.231236115	-0.252521957	-0.26594394	-0.146327017	-0.244709252	-0.193738883	-0.345056424	-0.283078886	-0.241669514	-0.224184894	-0.199624924	-0.202436327	-0.307507505	-0.169589715	-0.274444178	-0.146163511	-0.243392179
104	河北省	邢台市	0.006584814	0.017803824	0.0211	678.6537046	674.2141298	662.4205119	14.54843187	14.21250865	13.9074626	46.9100697	68.60734463	100.2547945	30909	38163	22758	1758653	1267379	957060	77554	66142	58471	22726	17533	14825	2421655	1924737	2632625	-0.182113005	-0.332261549	-0.216968822	-0.02487773	-0.021357559	0.616243166	-0.210123691	-0.142331147	-0.271790257	0.07510217	-0.209171768	-0.341044249	-0.182674389	-0.332386682	-0.224747911	-0.279195083	-0.132568433	0.58738118	-0.210005932	-0.135091003
125	河南省	信阳市	0.010953235	0.010582612	-0.1077	404.6139206	400.230106	396.038979	17.25519097	16.73760135	16.26961942	34.80184456	52.33050847	68.96438356	44922	41472	27490	1213480	1004506	770388	82860	72668	75219	14359	9940	8636	1407442	1394686	2228648	-0.239309132	-0.205675755	-0.185893563	-0.211927537	-0.289617518	-0.196446237	-0.144319269	-0.260215107	-0.193480202	-0.32754321	-0.283414826	-0.217507207	-0.237795398	-0.205732995	-0.173099885	-0.249467824	-0.339917064	-0.217877752	-0.144492006	-0.259911221
196	江西省	新余市	0.016324918	0.017619181	0.0259	469.9344955	462.3860805	454.3802721	19.37805887	18.63099326	18.3167689	28.14130661	37.31355932	38.42465753	83583	87546	77730	803483	926028	899242	11255	9502	9402	2811	4201	2448	686293	576715	924500	-0.097760285	-0.274988304	-0.156362384	-0.243604141	-0.292034413	-0.270288265	-0.098989678	-0.1180008	-0.140465968	-0.18001293	-0.563555155	-0.176784501	-0.106830037	-0.275813766	-0.167221947	-0.122054492	-0.343878105	-0.29170722	-0.098806838	-0.121954378
117	河南省	新乡市	0.015192886	-6.89E-05	0.0122	841.7993025	829.2013409	829.2584847	15.72249734	15.37605331	14.80167793	43.98616472	60.49717514	92.69315068	48229	69375	33699	1940340	1590530	1391294	62057	55050	48759	18006	14298	9219	2618069	2546463	4857871	-0.209765374	-0.21883525	-0.199951983	-0.174317311	-0.29076653	0.010923023	-0.1559985	-0.184914945	-0.179901818	-0.185640625	-0.380974565	-0.185699767	-0.210393031	-0.219550452	-0.148613011	-0.273592738	-0.341018998	0.014164044	-0.156627342	-0.183202009
265	山西省	忻州市	0.012562063	0.012270506	0.001	140.5496648	138.8059754	137.1234019	8.926470847	8.727896223	8.928182959	31.97940409	51.6920904	57.79452055	35294	24543	21796	944240	732569	808126	29443	29270	31413	6426	5923	13447	1139212	1043300	1268914	-0.317327729	-0.224976367	-0.218177279	-0.31456658	-0.424073051	-0.480012026	-0.209494561	-0.350288639	-0.276963345	-0.444202371	-0.396471317	-0.235121303	-0.31454709	-0.225292126	-0.214824619	-0.345347891	-0.51859339	-0.469692999	-0.210015603	-0.350610758
149	湖北省	孝感市	0.004607497	0.014746933	-0.0715	695.3143974	692.1254315	682.0670346	17.76677942	17.50669347	16.94380703	36.36454598	42.93220339	70.76164384	51367	34067	27891	1001701	1319482	1073161	32410	33208	35868	7473	8781	7808	1468718	1319642	2086899	-0.210169147	-0.178048313	-0.165371457	-0.272116115	-0.274561643	-0.402809174	-0.150659173	-0.258487046	-0.196508143	-0.288800594	-0.362341936	-0.255690184	-0.209906631	-0.181270934	-0.143986043	-0.041956136	-0.330916598	-0.39373736	-0.150769154	-0.258999654
146	湖北省	襄阳市	0.01371825	0.016213382	-0.0746	349.495033	344.7654543	339.2648242	16.9197565	16.71563863	16.3160992	34.1302856	59.87288136	74.58774373	84773	88032	55924	1599981	3149131	2492343	38589	45765	39824	11923	13934	11410	2642159	2295365	3288763	-0.247404324	-0.197285786	-0.195202675	-0.261813682	-0.300123774	-0.252851086	-0.14435738	-0.264926401	-0.200062223	-0.314532028	-0.231504827	-0.18522742	-0.244843299	-0.198075686	-0.19092335	-0.183190461	-0.348088719	-0.261142606	-0.144482953	-0.264067457
160	湖南省	湘潭市	0.003914111	-0.003566022	-0.2025	717.6745784	714.8764722	717.4348606	16.75153106	16.06443763	15.85156965	37.28575476	44.3559322	56.47945205	85911	114821	55968	1161745	2014788	1593745	18842	17559	17975	8368	7526	6664	1593655	1404417	1706050	-0.211103524	-0.205449816	-0.16956611	-0.274047869	-0.282327618	-0.292245962	-0.118297693	-0.204264443	-0.207599776	-0.316611991	-0.416401413	-0.336814513	-0.211549981	-0.205238872	-0.170055301	-0.195903958	-0.334331945	-0.302604951	-0.117757631	-0.204858364
308	香港特别行政区	香港特别行政区	0.012335908	0.008880185	0.0174	7898.106036	7801.862972	7733.190806	24.16562757	23.47470292	23.97802967	0	0	0	0	0	0	0	0	0	0	0	0	0	0	0	0	0	0	1.721127905	3.165660436	3.895576536	-0.023709027	2.239816036	1.746283167	7.733760157	0.642169012	1.509553703	3.655293362	-0.150506362	-0.115915617	1.768939793	3.187331822	2.911451408	2.056355936	1.833673822	1.915447871	7.778506417	0.609477121
271	陕西省	咸阳市	0.001743294	-0.009314981	0.0092	603.7786853	602.7279531	608.3951422	13.76070949	13.42788151	13.36721479	32.29058579	65.66384181	58.35342466	55189	123996	41971	907275	774747	852961	39050	41341	48984	12706	10820	9690	1823729	1870413	2167705	-0.238202342	-0.261796142	-0.167904383	-0.260075715	-0.295832641	-0.283024621	-0.167753491	-0.258433097	-0.191020677	-0.329100468	-0.3623295	-0.146900748	-0.236694686	-0.26149875	-0.158502659	-0.16948596	-0.345471695	-0.285492149	-0.167606047	-0.257703296
152	湖北省	咸宁市	0.018294613	0.013833995	-0.1295	328.626452	322.722371	318.3187509	18.35153305	17.8895903	17.48323325	26.90565433	35.79661017	53.80273973	58319	53676	38770	708967	876958	707559	22771	19983	19951	7376	6743	6354	975131	834352	1300333	-0.113748934	-0.196404735	-0.145888444	-0.239241114	-0.230373813	-0.290750441	-0.103822422	-0.174442683	-0.158234102	-0.194839848	-0.364973692	-0.243501016	-0.115702069	-0.197539331	-0.15014791	-0.147674726	-0.297718515	-0.303100402	-0.103497029	-0.173948045
154	湖北省	仙桃市	0.021799388	0.026578567	-0.2276	601.8926016	589.0516366	573.8008327	18.16419259	17.90419104	17.39874058	39.91310227	71	63	0	0	0	0	0	0	0	0	0	0	0	0	0	0	0	-0.019001169	-0.037534839	-0.120075406	-0.174537458	-0.117907881	-0.235730701	-0.084144595	-0.093992803	-0.088375824	-0.054071029	-0.357001965	-0.194466885	-0.023105196	-0.041536482	-0.099889307	0.136130061	-0.224497164	-0.246803138	-0.08387028	-0.094326389
227	内蒙古自治区	锡林郭勒盟	0.013785747	0.016432887	0.0049	5.685129707	5.607821698	5.517158851	4.345841845	4.432820815	4.37922515	14.29213422	15.62889518	16.87222222	0	0	0	0	0	0	0	0	0	0	0	0	0	0	0	-0.286766496	-0.170489918	-0.232032559	-0.292648783	-0.374378151	-0.456666256	-0.201486933	-0.325371564	-0.258343208	-0.411180733	-0.47314565	-0.201538298	-0.28572748	-0.16855727	-0.235908398	-0.340820845	-1.245924149	-0.460212217	-0.201560682	-0.324828754
234	青海省	西宁市	0.010939163	0.007490493	0.1527	361.6494353	357.7361016	355.0764042	5.656088479	5.438537255	5.58218383	26.97960387	41.22316384	47.68493151	54439	77662	46762	1335075	791623	838821	18453	16558	13949	10097	8522	7243	541300	1102636	497944	-0.204180417	-0.205833433	-0.17617157	-0.16175854	-0.202209712	-0.112559168	-0.136455548	-0.148923671	-0.174412563	-0.244410519	-0.126137784	-0.358079225	-0.198923093	-0.204824519	-0.180173171	-0.433400908	-0.149323062	-0.107902985	-0.136533571	-0.148091469
268	陕西省	西安市	0.015437276	0.013031911	0.1139	1029.226662	1013.579752	1000.540793	14.31238938	14.06839376	13.95731208	31.90631706	60.66949153	56.84109589	79181	84205	63794	7241390	6544997	5837888	83420	70728	61010	40714	30820	24820	11577100	5440800	8800200	-0.949588872	-0.679428326	-0.420954728	-0.685711954	-0.770106779	-1.125010872	-0.551330362	-0.815050282	-0.886772641	-0.678631318	-0.278058208	-1.696760765	-0.957327321	-0.681723235	-0.373752221	-0.95819676	-0.879456292	-1.091470605	-0.559014071	-0.834068595
33	甘肃省	武威市	0.007251133	0.00238573	-0.0332	64.89995892	64.4327485	64.27939521	7.504511646	6.795935029	7.093406693	31.31207767	41.69491525	41.15616438	35571	26828	22406	320002	286177	221830	17219	19223	19160	4938	3695	2929	501051	404774	471463	-0.042117876	-0.180139038	-0.155854896	-0.076858921	-0.064218586	0.023766977	-0.089183937	-0.059904121	-0.072525688	-0.024094202	0.069738499	0.161935897	-0.038848807	-0.180072939	-0.156497748	-0.125676431	0.130092049	0.027708509	-0.088653874	-0.058213164
142	湖北省	武汉市	0.010407782	0.003787615	0.1228	1474.101229	1458.917138	1453.412172	18.05439098	17.76746589	17.16544649	36.39200299	46.75988701	68.39178082	131441	123831	98000	12302897	14029265	11010207	68395	60349	58454	41888	36266	29523	13130600	10834000	11531735	-1.817343663	-1.702575979	-0.615012394	-1.035898253	-1.359119486	-1.974503006	-1.166242459	-1.62007447	-1.750717657	-2.156779626	-1.232444323	-1.64567468	-1.823871694	-1.731586975	-0.665574165	-1.785631675	-1.053454931	-1.864462483	-1.17256954	-1.640405986
87	海南省	五指山市	0.027113069	-0.126623717	0.2761	127.2063265	123.8484159	141.8041894	25.19499398	24.81835995	25.41457378	0	0	0	0	0	0	0	0	0	0	0	0	0	0	0	0	0	0	1.036618454	0.607226056	0.067590218	0.898405909	1.23831867	1.483887459	0.151362467	0.963227635	0.802301493	2.053505414	2.626165632	1.531331757	1.035225401	0.608661589	0.075898856	1.144947023	0.610620988	1.526151079	0.153252851	0.971253895
322	新疆维吾尔自治区	五家渠市	0.017209129	0.155898646	-0.0968	136.105505	133.8028741	115.75658	8.830892785	8.04996352	9.273003098	0	0	0	0	0	0	0	0	0	0	0	0	0	0	0	0	0	0	-0.072057659	-0.085446727	-0.160921705	-0.069984037	-0.074033304	0.072590358	-0.107886627	-0.083879905	-0.0797767	0.001789229	0.135141148	0.187460837	-0.068410625	-0.084668998	-0.164907283	-0.056268201	0.222043718	0.074903467	-0.107530079	-0.080219549
66	广西壮族自治区	梧州市	0.011580579	0.012355657	-0.0097	314.0111547	310.4163537	306.6277662	22.47753052	21.65641788	21.90466695	25.52846229	36.02542373	35.08493151	38214	76837	31293	760024	845516	904545	34229	28033	27235	6853	5945	4714	983829	876221	1152363	-0.280121191	-0.233356853	-0.276884534	-0.346549629	-0.340399692	-0.340797452	-0.225061702	-0.314355117	-0.192710473	-0.393234858	-0.390031357	-0.116719049	-0.282338343	-0.232934715	-0.263146136	-0.354400679	-0.386837316	-0.357986415	-0.22519157	-0.316264231
231	宁夏回族自治区	吴忠市	0.009784446	-0.019226258	0.1441	95.03432877	94.11348046	95.95840143	10.96418188	10.23002487	10.3947512	28.61200678	38.03107345	47.29863014	44330	45931	28572	356259	326885	351383	13986	14018	13069	3481	2647	2274	557211	471200	1314155	-0.112512248	-0.260313235	-0.160165747	-0.127673482	-0.117175167	-0.05634034	-0.110804466	-0.127903038	-0.140226355	-0.093124311	-0.075933958	-0.049705394	-0.107781147	-0.259532389	-0.156124881	-0.136908037	-0.064135573	-0.082705368	-0.110437089	-0.125274734
15	安徽省	芜湖市	0.006340198	0.001170874	-0.0149	749.1402663	744.420493	743.5498899	17.09078485	16.54439753	15.9437641	34.8640937	49.0960452	55.90136986	102964	114672	64039	3313709	3112297	2335357	27580	25171	24177	10555	8702	7400	2370326	2014160	2827293	-0.319551454	-0.661132194	-0.26230078	-0.351229399	-0.420506678	-0.429953447	-0.293843937	-0.398244903	-0.272179898	-0.46299858	-0.709793894	-0.255848144	-0.322628462	-0.66076852	-0.379620867	-0.406562399	-0.424832748	-0.434186235	-0.293433795	-0.400208677
184	江苏省	无锡市	0.01135742	0.012605579	0.2018	1740.170063	1720.628166	1699.208657	17.78579305	17.34912203	16.65875679	32.47760894	42.18309859	60.62952646	165851	150120	126389	10756994	9300017	7680077	47843	41311	38898	25031	19610	15562	10531496	7827066	9011902	2.848689887	4.899478037	3.805850572	2.463596361	2.791986345	2.28034123	3.255278301	3.252934588	3.341665106	1.201942583	2.834878232	1.641992912	2.777334159	4.878161805	4.772709855	2.65607161	1.880125998	2.43298881	3.225824193	3.194232913
309	新疆维吾尔自治区	乌鲁木齐市	0.014342466	-0.007394077	0.3582	242.2373759	238.8122198	240.5911695	9.106672831	8.323924632	9.455162044	40.63747789	55.52259887	66.93424658	82314	79892	70428	3926378	4007781	3406243	24495	24106	23046	16817	14482	12976	4055710	3308100	3614456	-0.447510965	-0.224344221	-0.217801547	-0.304469739	-0.496377162	-0.27345964	-0.19224825	-0.368131604	-0.374799366	-0.6433656	-0.358600784	-0.347292275	-0.443050728	-0.224251593	-0.220868379	-0.289753347	-0.894712983	-0.283158543	-0.192864396	-0.364899602
225	内蒙古自治区	乌兰察布市	0.012675994	0.009186316	-0.1027	45.00431241	44.44097883	44.03644614	6.71952276	6.432513764	6.43951588	23.79053927	28	45.3	47837	37491	41138	563259	431063	510240	13362	13445	15537	4690	3942	3995	955425	856991	809000	-0.310706354	-0.357547954	-0.229063548	-0.308599032	-0.397688592	-0.491031925	-0.216518954	-0.346812625	-0.281947666	-0.444646221	-0.497651719	-0.293892981	-0.308427645	-0.35751757	-0.230372829	-0.365691488	-0.664007209	-0.502210216	-0.21687821	-0.346145714
219	内蒙古自治区	乌海市	0.016476971	0.00935198	0.1265	362.2519087	356.3798481	353.0778708	10.18157378	9.2806075	9.465340895	34.9118634	40.37570621	53.75890411	101238	73268	108556	540204	724234	751617	4001	3495	4824	1647	1536	1620	488641	491536	736350	-0.126969567	-0.152592902	-0.165834306	-0.124391254	-0.116896223	-0.022461026	-0.110311469	-0.140817127	-0.129732623	-0.070774481	0.032903322	0.021896799	-0.122765243	-0.151360232	-0.165097507	-0.206808358	0.040252516	-0.038389787	-0.109677366	-0.139055472
89	海南省	文昌市	-0.005075363	0.015813122	0.0101	311.9959517	313.5875221	308.7059177	24.97198889	24.46923589	24.97745337	0	0	0	0	0	0	0	0	0	0	0	0	0	0	0	0	0	0	0.329276566	0.196010065	-0.128500024	0.235228162	0.357752849	0.533002519	-0.086007869	0.309512513	0.264462579	0.699195324	1.172195056	0.818979433	0.322892372	0.195540889	-0.104946767	0.401875246	0.167233275	0.542261392	-0.085726582	0.31092468
340	浙江省	温州市	0.012999449	0.008018813	0.1558	1018.828413	1005.754163	997.7533649	19.77776569	19.31447559	18.84131282	22.78553284	29.84180791	42.84109589	71766	72524	47118	6019813	4653504	3525253	71918	68119	64776	31472	26674	21855	7148457	5656792	9894665	0.665017134	4.44856041	0.42441694	0.906598897	0.97779039	0.783885307	0.1128653	0.803935627	0.717991867	0.354164645	2.290099469	0.229001746	0.684181773	4.447695477	0.66479349	1.302483635	1.375588591	0.710307454	0.113624904	0.815171612
272	陕西省	渭南市	0.012989692	0.01396016	-0.0346	499.0029348	492.6041587	485.822006	11.54613503	11.1412303	11.15100455	38.80002348	57.1299435	58.23835616	39207	41208	26675	760297	735379	674648	46227	45520	45561	11822	9605	8156	1426495	1564434	2137310	-0.237269666	-0.279101149	-0.155608918	-0.262561247	-0.286594542	-0.282703562	-0.166167022	-0.259257051	-0.161150795	-0.33904128	-0.369217018	-0.204456869	-0.234862734	-0.278415109	-0.148114725	-0.194629031	-0.336179736	-0.289515398	-0.166746999	-0.258962349
247	山东省	潍坊市	0.01010877	0.015253245	0.0268	688.12793	681.2414175	671.0063923	14.31192631	13.95036767	13.88091384	38.12165696	52.68361582	71.27671233	62524	79721	51826	5738966	5391188	4301789	86290	81232	77749	30912	25432	25988	5520965	4594612	6277869	0.732388131	-0.213544474	0.006490726	0.864071758	1.038365092	1.90230051	-0.080161607	1.153288951	0.104557284	2.747751827	1.643599316	1.317461412	0.719186218	-0.212558541	0.171368317	1.429696861	0.996654784	1.912167014	-0.077939931	1.165174643
250	山东省	威海市	0.001346057	0.01489397	0.0433	569.6369723	568.8712392	560.5228291	13.16262584	12.43205304	12.93650924	24.79943809	26.04519774	37.19726027	103829	114746	99392	2523921	2730775	2207924	20941	20297	20294	10205	8097	6892	2993173	2709685	5125529	-0.246359684	-0.281798996	-0.203116762	-0.277919416	-0.282592947	-0.367345311	-0.177150535	-0.177788594	-0.178162823	-0.079183473	-0.234120912	-0.131385202	-0.243999844	-0.281158842	-0.155737886	0.130710836	-0.32584048	-0.386245325	-0.17695992	-0.175468665
90	海南省	万宁市	0.003258527	0.017459199	0.0503	396.9373442	395.6481143	388.8589485	25.04930208	24.5843763	25.4320992	0	0	0	0	0	0	0	0	0	0	0	0	0	0	0	0	0	0	0.779203342	0.444895455	0.008672181	0.64599375	0.882572203	1.085171357	0.097497703	0.719897853	0.545449028	1.461539951	1.924020822	1.344093006	0.776480851	0.446248395	0.005400034	0.829386349	0.535263644	1.118090112	0.099199253	0.727363042
93	海南省	屯昌县	0.007244914	0.015032598	-0.0197	285.4326621	283.3796013	279.1827592	25.03997867	24.55479084	25.37324032	0	0	0	0	0	0	0	0	0	0	0	0	0	0	0	0	0	0	1.11576165	0.700985422	0.075219119	0.934306598	1.261705586	1.522304941	0.17452002	1.018693322	0.857918637	2.051063791	2.715484813	2.074408173	1.112544663	0.702283857	0.080787469	1.229294165	0.547711848	1.56047957	0.176554165	1.02621536
311	新疆维吾尔自治区	吐鲁番市	0.025717861	0.007752867	0.0865	9.76408206	9.519266878	9.446033037	11.9449725	11.410666	11.92530546	37.39681405	55.26271186	64.52077562	0	29925	0	470973	361769	0	10733	8738	0	1559	1590	0	321810	236980	0	-0.183524906	-0.21817258	-0.194587341	-0.199121779	-0.219868403	-0.169411764	-0.147180749	-0.204242736	-0.168974123	-0.22064444	-0.2204976	-0.098802345	-0.181251742	-0.217705498	-0.199973247	-0.23183341	0.181411927	-0.171821937	-0.147000961	-0.202926286
321	新疆维吾尔自治区	图木舒克市	0.007773385	0.013438684	0.0966	87.1659592	86.49361104	85.34666417	11.85318079	11.4558741	12.26594331	0	0	0	0	0	0	0	0	0	0	0	0	0	0	0	0	0	0	-0.123003447	-0.179443067	-0.185792123	-0.162643477	-0.153123666	-0.121352234	-0.134731667	-0.158758504	-0.115296029	-0.137020487	-0.147375158	-0.000798353	-0.121432342	-0.178871244	-0.191197583	-0.200050203	0.609300999	-0.122015633	-0.134453949	-0.157597915
82	贵州省	铜仁市	0.014429591	0.005579025	-0.1066	227.5800387	224.3428629	223.0981925	17.15678019	17.24807549	17.31446359	22.56109028	21.63841808	26.5567867	40269	47300	20826	646653	656357	501321	45953	44423	38450	7863	6432	4275	2305221	497212	658622	-0.22131636	-0.215847534	-0.165427285	-0.258763458	-0.299294104	-0.258816761	-0.102348826	-0.239137801	-0.213914753	-0.39123524	-0.271857531	-0.227268846	-0.224916394	-0.215263414	-0.160881779	-0.283666012	-0.352743812	-0.269353689	-0.102153819	-0.240850942
10	安徽省	铜陵市	0.026660339	-0.008313217	0.0464	681.2343694	663.54406	669.1064876	16.67955874	16.24803769	15.63377112	35.18244735	47.30225989	57.3369863	75748	0	97193	817551	773441	662728	11637	11644	6162	4129	3337	2162	933150	872225	1395122	-0.58852029	-0.674365641	-0.400059843	-0.650093132	-0.67079524	-0.868759731	-0.370241758	-0.674413292	-0.625025543	-0.577105279	-1.10877333	-0.794365803	-0.584142242	-0.675938762	-0.421634687	-0.657355579	-0.579127353	-0.884246873	-0.369869437	-0.673057364
269	陕西省	铜川市	0.010627606	0.012795312	0.0004	267.3193785	264.5082885	261.1665807	13.2474938	12.92034372	12.87845302	25.37403269	45.86158192	55	53021	41533	38552	250089	200554	220647	6012	6408	7324	2786	2505	2120	497856	479202	641139	-0.221969886	-0.24629562	-0.135174735	-0.206414572	-0.239584698	-0.316999601	-0.14720528	-0.216948075	-0.109551291	-0.303281073	-0.360938793	-0.468900769	-0.215274797	-0.246302156	-0.124110806	-0.057680938	-0.28703245	-0.338394551	-0.148215969	-0.216921721
221	内蒙古自治区	通辽市	0.008249019	0.014898377	-0.007	57.79992379	57.32703204	56.48548993	8.027154713	7.906017462	8.131336116	23.82153754	31.81073446	52.21369863	44521	40347	60380	765000	704603	1130563	27725	27221	28284	8581	7114	6558	1184470	1075300	1586345	-0.230016373	-0.185002294	-0.18519702	-0.217319204	-0.260674349	-0.272828576	-0.142347558	-0.255745471	-0.201032027	-0.349071176	-0.312683591	-0.229784167	-0.227461476	-0.184580592	-0.20209887	-0.244852101	-0.283478341	-0.279123899	-0.142165365	-0.25511967
175	吉林省	通化市	0.009562243	0.016224276	-0.0395	165.7803331	164.210116	161.5884602	7.744983594	7.118446154	7.426901161	24.8720758	27.63943662	49.30136986	35113	43110	45378	535197	618818	837190	16653	16317	17230	6666	6007	5374	906178	1910375	1855912	-0.224471138	-0.156355346	-0.170921514	-0.163650368	-0.236548455	-0.244540995	-0.128011908	-0.232072488	-0.182454339	-0.33445071	-0.317328792	-0.182123017	-0.221376337	-0.15753717	-0.183169406	-0.297565124	-0.259985253	-0.248641843	-0.128522444	-0.231834564
324	新疆维吾尔自治区	铁门关市	0.009470211	-0.036938682	0.0031	73.48181816	72.79245824	75.58444815	11.21346913	10.90315437	13.44384725	0	0	0	0	0	0	0	0	0	0	0	0	0	0	0	0	0	0	-0.080714792	-0.134594544	-0.173090401	-0.111087649	-0.09809964	-0.020511865	-0.119331862	-0.111482746	-0.08503164	-0.037198933	0.016871483	0.105952307	-0.078374379	-0.133994413	-0.177740439	-0.129155779	0.459017631	-0.019344185	-0.118982356	-0.109474406
214	辽宁省	铁岭市	0.009547544	0.01166144	-0.0768	233.6447238	231.4350872	228.7673308	8.081036774	7.579245293	8.153495794	32.03188262	39.41408451	55.44846797	27577	30000	32562	504085	491492	933917	19293	20359	21188	5410	5700	5690	1475889	1439408	961490	-0.251929839	-0.151991615	-0.175407892	-0.18635331	-0.24643332	-0.297230512	-0.133354916	-0.264119158	-0.207595383	-0.351475422	-0.336648899	-0.224517991	-0.2487369	-0.151827708	-0.197795573	-0.333052776	-0.286649821	-0.303292711	-0.133798177	-0.263862734
32	甘肃省	天水市	0.010134944	0.00905969	-0.2048	271.2367147	268.5153269	266.1045026	10.70764471	10.97441051	11.44042131	21.51670586	35.09887006	34.80273973	22251	30165	15852	539127	446700	318260	36920	35632	35432	6586	5045	4298	665065	523926	542395	-0.07554734	-0.273518314	-0.133600131	-0.11815628	-0.149578532	-0.025050948	-0.100780689	-0.106190862	-0.10048768	-0.13343367	-0.163120632	-0.046551586	-0.071965344	-0.274455314	-0.139085519	-0.227944992	-0.144097705	-0.027999799	-0.100764814	-0.104618503
156	湖北省	天门市	0.011751211	0.011737675	-0.1755	704.0603521	695.8828853	687.8095999	17.80271497	17.73570002	17.21011508	41.43295313	42	70	0	0	0	0	0	0	0	0	0	0	0	0	0	0	0	0.023994244	0.023455438	-0.100720108	-0.151733488	-0.080401804	-0.199222696	-0.059052387	-0.0626222	-0.031845489	-0.007142738	-0.333748616	-0.124396805	0.020644148	0.019999766	-0.081624486	0.226914217	-0.20681538	-0.208821085	-0.058988354	-0.063031464
300	天津市	天津市	0.013318252	0.01878423	0.2624	1265.7355	1249.099676	1226.068916	13.34952573	13.30967884	13.33220671	43.12233998	49.34745763	69.96438356	101614	119238	105231	19231103	23101109	23903518	93486	86396	81108	49236	41127	33340	16983800	15204573	19684700	2.057368029	0.702618211	0.531439964	1.062622583	3.867371635	4.121881575	1.365920002	2.441342387	2.189218787	3.50078422	2.788925921	1.743432597	2.010940789	0.70021791	0.689979296	1.628450278	4.293535661	4.125772425	1.371227209	2.416511998
101	河北省	唐山市	0.001602124	-0.003964418	0.0327	626.7615731	625.7590295	628.2496741	12.19949851	12.22381755	12.30677862	42.34289095	59.63841808	83.85479452	93470	89233	80450	5070993	3803481	3237498	67899	61813	60420	24878	18690	17724	5420800	4755678	5125990	0.175956302	-0.271709135	-0.130955392	0.072218646	0.953054549	0.771989708	0.107841684	0.390591739	0.119103271	1.808770539	1.040989515	-0.040611522	0.17935976	-0.271696602	-0.037955077	0.507385184	1.344083401	0.736159712	0.108105912	0.404292216
188	江苏省	泰州市	0.006053321	0.012328518	-0.0827	1007.37272	1001.31146	989.1171119	16.8874639	16.51433327	15.8093512	36.99562164	47.86197183	60.02472527	117542	122501	72706	3752034	3439707	2779543	33257	32578	34051	14029	11600	9708	3630160	2818952	6360256	0.027630678	0.142371404	0.308313294	0.257446802	0.269980763	-0.015040458	-0.218722168	0.239800185	0.008805071	-0.089398618	0.678917199	0.374759736	0.020051157	0.142788178	0.393417793	0.387264147	0.110605963	0.071454915	-0.218510738	0.237542926
249	山东省	泰安市	0.011945892	0.017071849	-0.0076	859.2834072	849.1396767	834.8866186	12.63760633	12.36917133	11.96506017	44.2454297	51.48587571	68.33424658	50555	59207	53853	2291859	2071396	1873936	47201	43868	41596	16035	13535	12220	3248456	3026776	6807156	-0.147331985	-0.291041925	-0.222501	-0.066563291	-0.149313035	-0.072552785	-0.197331919	-0.138375817	-0.279587673	-0.021433257	-0.469440122	-0.165846698	-0.156150466	-0.291035202	-0.222504373	0.196120152	-0.247678063	-0.016514633	-0.19824532	-0.152118776
257	山西省	太原市	0.002315018	0.013330605	0.211	723.0978702	721.4277517	711.9371981	11.64865558	11.17038946	11.21334928	33.15725178	55.95480226	58.65753425	78734	88340	59023	3784351	3118503	2588527	40108	37175	35168	25498	21476	19306	4604512	3854575	4646011	-0.099633725	-0.17551982	-0.212962305	-0.160599977	-0.052049808	0.15198743	-0.124441816	-0.142215725	-0.18089595	-0.074085575	-0.223611974	-0.159997932	-0.107044131	-0.173751962	-0.223518937	-0.243123962	-0.080842391	0.184514878	-0.123346553	-0.142194251
344	浙江省	台州市	-0.02760106	0.013961356	0.1076	763.319208	784.9856439	774.1770817	18.7590907	18.31600883	17.75684788	21.45250057	28.24011299	41.18082192	79889	83050	56208	4012385	3822482	2652092	48800	47117	43614	20054	17235	14266	5611512	4467599	4726209	0.198300354	2.329522256	0.411262529	0.280448423	0.854605205	0.632033862	-0.160484392	0.307930776	0.652193353	0.147083652	1.774545867	0.011638316	0.222973344	2.32309226	0.973485291	1.05050075	1.184504006	0.561206473	-0.158195037	0.319710346
299	台湾省	台湾省	0.000989253	0.00499088	-0.2126	835.2811065	834.4556185	830.3116324	24.3138446	24.18630514	24.1212679	0	0	0	0	0	0	0	0	0	0	0	0	0	0	0	0	0	0	-0.224725912	0.977161994	-0.2083579	-0.294820779	-0.291957377	-0.237322149	-0.181973659	-0.294721083	-0.217771395	-0.269856782	-0.419774433	-0.224057392	-0.224756852	0.968161356	-0.231241527	-0.381487829	-0.359165845	-0.259471307	-0.181973818	-0.295905461
317	新疆维吾尔自治区	塔城地区	-0.028448027	0.113180242	0.3136	14.06198293	14.47373205	13.00214602	7.189662848	6.25208253	7.672841096	26.25267271	11.63841808	21.29639889	0	0	0	0	0	0	0	0	0	0	0	0	0	0	0	0.003276541	-0.059224458	-0.145580559	-0.043252443	-0.022593678	0.145209592	-0.082048641	-0.036332078	-0.023588518	0.114648815	0.017104924	0.29976844	0.006804695	-0.05800053	-0.148842215	-0.043533756	0.253491503	0.148854116	-0.081354828	-0.032339361
286	四川省	遂宁市	0.013002434	0.011940504	-0.1107	789.9934259	779.8534332	770.651466	17.58846935	17.47340088	18.19530716	31.17100436	35.1299435	49.55616438	49495	35659	24691	799246	601803	396957	25647	23113	24028	8334	6546	6132	2482033	1060534	4990060	-0.358319233	-0.27718769	-0.185176738	-0.332420005	-0.371080234	-0.308839572	-0.181554507	-0.352447809	-0.269172063	-0.342037311	-0.322490548	-0.348579057	-0.362283559	-0.277127119	-0.202968427	-0.272335832	-0.437732681	-0.309421019	-0.181987911	-0.356683478
153	湖北省	随州市	0.005262473	0.012925663	-0.1628	286.3260513	284.827156	281.1925559	17.29516431	17.03803548	16.54537973	31.61410158	42.76271186	65.28219178	54474	68664	33156	358764	485962	366813	14892	14643	14929	5602	4268	3585	580566	480260	797733	-0.161183558	-0.056476228	-0.143577566	-0.28123225	-0.228397552	-0.387454511	-0.10247635	-0.232905476	-0.100481529	-0.290426693	-0.3887737	-0.182409809	-0.158926331	-0.057702033	-0.1355179	-0.036570441	-0.295344319	-0.400870257	-0.10240766	-0.232430028
140	黑龙江省	绥化市	0.009535813	0.011005743	0.0396	159.3085995	157.8038118	156.0859697	4.124717007	3.876987213	4.169771721	28.06779696	34.9943662	35.91232877	22122	21750	21467	674869	560695	615412	33785	34422	38741	11125	10613	8270	893732	656674	1546077	-0.248286268	-0.160059877	-0.190071562	-0.23630353	-0.278478946	-0.290007777	-0.145892467	-0.259135739	-0.20700534	-0.357410062	-0.323732531	-0.195076445	-0.246487165	-0.159598857	-0.203811432	-0.293419192	-0.311647095	-0.295943401	-0.145748552	-0.258213529
6	安徽省	宿州市	0.004911893	0.009437186	-0.054	669.1166432	665.8460784	659.621111	16.17986253	15.8038459	15.16467392	42.40318543	56.88700565	62.19726027	38368	37389	20895	1331868	1011243	769444	44783	40818	40741	13324	9221	8081	949812	951009	1401944	-0.347838219	-0.307823033	-0.257564985	-0.234223148	-0.427658823	-0.495062005	-0.174627661	-0.308347095	-0.269624939	-0.430525734	-0.591622695	-0.33735699	-0.347024438	-0.308110831	-0.272739792	-0.506939532	-0.426393428	-0.53233898	-0.17496278	-0.31403685
182	江苏省	宿迁市	0.01139862	0.007506212	-0.1104	682.2730878	674.583764	669.5579203	15.92245509	15.4169413	14.9496208	38.83760584	53.08450704	60.16164384	65503	59102	39963	2211699	2005789	2100975	49441	42701	40414	14733	11500	8158	1736707	1359609	4045820	-0.055470763	-0.194693434	-0.145555103	0.191293622	-0.25899023	-0.108686471	-0.20359735	0.175799493	-0.190672273	0.240086481	0.002645448	0.038413439	-0.046006477	-0.186153317	-0.102071831	0.265408011	-0.308556913	-0.047753262	-0.201059624	0.198435163
183	江苏省	苏州市	0.021344312	0.005196375	0.2079	1612.627152	1578.926061	1570.763783	18.03627917	17.63782496	16.90914428	29.9545188	40.84507042	56.73055556	158466	148427	129925	23030004	19081002	14438174	84156	67263	58322	37185	30300	25352	19178300	17015159	15009360	6.032244679	7.652721413	7.223429482	5.011026643	6.396808403	5.054940924	5.001137088	6.848397422	8.196996745	2.698851269	5.360643922	4.770659924	5.989405345	7.677654491	8.635509187	4.795202268	5.43299362	4.984662481	4.976366633	6.860659887
177	吉林省	松原市	0.009453254	0.012561827	-0.0013	143.8168108	142.4700057	140.7025249	6.637159683	6.49470014	6.730603466	29.03887613	27.6028169	46.89315068	27487	59368	56868	762000	478646	625070	21314	22117	22180	7008	5681	4986	1030852	934123	1395253	-0.259163618	-0.152604679	-0.183797189	-0.224954682	-0.274769046	-0.317498194	-0.147910282	-0.266784413	-0.210962197	-0.348345761	-0.326046901	-0.275546722	-0.25662112	-0.152185849	-0.197023374	-0.27397478	-0.317352389	-0.322807682	-0.147967743	-0.265954276
173	吉林省	四平市	0.00945512	0.029888658	-0.0203	258.3964344	255.9761491	248.5474008	7.533055114	7.1122047	7.709973784	31.77667535	38.10985915	61.52328767	24586	27816	36900	337991	566375	578526	25077	18109	24540	6040	7178	6541	1041047	1047761	2126904	-0.246206201	-0.116384235	-0.169982426	-0.185461163	-0.249145442	-0.292801439	-0.13103368	-0.250250936	-0.192137384	-0.364337038	-0.289551414	-0.230319314	-0.243094566	-0.116037523	-0.189396406	-0.375957919	-0.282335982	-0.298134738	-0.131115397	-0.249313734
262	山西省	朔州市	0.007036156	0.014349969	0.1275	186.5502006	185.2467754	182.6260966	8.207112662	8.057228858	8.196487705	34.48138406	42.41525424	51.36164384	0	127482	57368	895302	732205	865898	19026	19042	20530	3653	2884	3343	738310	578896	866621	-0.402530948	-0.414039739	-0.229819899	-0.359830172	-0.519663422	-0.574875481	-0.229372505	-0.416073946	-0.330662117	-0.58627952	-0.639309962	-0.397574844	-0.396347151	-0.414226564	-0.22857821	-0.418477039	-0.678142031	-0.592880696	-0.229357395	-0.413155574
133	黑龙江省	双鸭山市	0.009607744	0.000703998	-0.0137	67.38215283	66.7409231	66.69397066	4.870234828	4.429254256	4.866930607	22.8747309	26.07605634	41.2630137	35391	24783	28964	254147	230988	184569	9134	8346	8972	3777	1972	3498	830244	587244	764314	-0.208298094	-0.157397751	-0.181301034	-0.18164081	-0.223452303	-0.199316161	-0.128024489	-0.212273978	-0.175821974	-0.280031536	-0.259419826	-0.239471174	-0.20516528	-0.156658675	-0.187634891	-0.180642427	-0.109194704	-0.202119307	-0.128006543	-0.210330707
325	新疆维吾尔自治区	双河市	-0.01442366	-0.061431118	0.1636	65.79140254	66.75424302	71.12343512	8.927740878	8.079603637	9.544089307	0	0	0	0	0	0	0	0	0	0	0	0	0	0	0	0	0	0	0.138696214	0.025406975	-0.126604243	0.06984639	0.158654761	0.298165517	-0.059638701	0.084532428	0.106321211	0.346147892	0.490238701	0.547490916	0.141588754	0.026388404	-0.130935535	0.084402735	0.597031722	0.306652569	-0.058896033	0.088310255
230	宁夏回族自治区	石嘴山市	0.01015222	0.046379871	0.0179	195.9292377	193.9601119	185.3629999	10.83514428	9.97944913	10.14039018	36.02192298	41.86158192	49.01917808	72083	73860	61001	217864	230627	344611	6535	6634	6676	2388	2171	2012	667085	478803	738101	-0.10491865	-0.163968204	-0.16852498	-0.104317929	-0.102123249	-0.003340984	-0.105259932	-0.122363211	-0.137128601	-0.042499201	0.052833928	0.050034699	-0.100542832	-0.162850284	-0.164633065	-0.15254073	0.02444044	-0.023774191	-0.104594708	-0.119774354
100	河北省	石家庄市	0.00998803	0.01149736	0.0823	850.9647392	842.5493309	832.9723476	13.40530333	12.96938338	12.85214748	49.53138939	69.0819209	86.57534247	52961	69926	48970	6321928	4608886	3434745	94241	84512	74521	43597	34487	25523	5949897	4666244	5778285	0.579086945	-0.079304114	-0.13152902	0.690979085	1.159624698	1.711769425	0.103078641	0.784203604	0.111007162	1.671511571	0.819394142	0.115837874	0.554731049	-0.076951684	-0.168536618	0.219741173	1.048406612	1.758296549	0.106777749	0.783997004
319	新疆维吾尔自治区	石河子市	0.201820128	-0.30916455	-0.3807	709.2203034	590.1218382	854.2147598	7.522287363	6.762229009	8.001052788	44.99549018	60.43220339	48.55890411	0	0	0	0	0	0	0	0	0	0	0	0	0	0	0	-0.035504706	-0.066916276	-0.156944021	-0.050667735	-0.028995254	0.0806671	-0.097146277	-0.06110876	-0.040668431	0.068923796	0.214656919	0.242828721	-0.032121308	-0.066073188	-0.160764504	-0.050358057	0.360784934	0.083355194	-0.096652345	-0.057654783
144	湖北省	十堰市	0.006072967	0.009913185	-0.071	178.8377518	177.7582319	176.0133788	15.88745595	15.65962084	15.53714518	22.72236581	38.48305085	51.98082192	58304	77898	35604	893611	1076602	857668	27462	25794	24339	3549	9469	8737	1394085	1262213	1686424	-0.240792978	-0.242506065	-0.176766274	-0.258950925	-0.285807202	-0.324065419	-0.144657298	-0.263927463	-0.175821916	-0.361462001	-0.343967967	-0.292090097	-0.239553853	-0.242791893	-0.157978433	-0.096823265	-0.335965458	-0.327961166	-0.145151733	-0.264456976
203	辽宁省	沈阳市	0.009547702	0.010407752	0.088	712.6757693	705.9357055	698.6641817	9.009668006	8.686270685	8.985692522	38.26776887	39.16384181	69.96657382	75570	74567	85816	7360802	6562406	7855020	50662	47917	45945	33644	28193	23815	9469540	8794042	9858347	-0.800993352	-0.73773631	-0.357748656	-0.671469696	-0.679618269	-1.138335237	-0.39238026	-0.751615125	-0.666734036	-0.569770041	-0.967463025	-1.007140469	-0.80347801	-0.737356758	-0.416510165	-0.421175314	-0.872750022	-1.155592283	-0.393464136	-0.758896803
157	湖北省	神农架林区	0.01243546	-0.008834985	-0.027	31.46398694	31.07752363	31.35454053	16.58999667	16.35644458	16.24564192	17.82742616	35	40	0	0	0	0	0	0	0	0	0	0	0	0	0	0	0	-0.279108769	-0.205536412	-0.149063385	-0.300213184	-0.346045189	-0.440485757	-0.128585885	-0.299101382	-0.216572128	-0.557661834	-0.869638624	-0.56918286	-0.281480818	-0.20683938	-0.141119555	-0.068250734	-0.397606289	-0.457485143	-0.129143808	-0.302483076
44	广东省	深圳市	-0.000923803	0.008162842	0.3861	7377.454642	7384.27626	7324.487628	24.05396934	23.35520177	23.79392614	20.23733333	26.87570621	28.81643836	159309	184068	149495	38573887	33321303	20824400	102454	83395	67435	42576	33299	26858	37939190	33740281	29707042	8.25769556	3.528769401	7.947747614	7.633927688	6.44426896	4.547233189	9.830000356	6.164381013	4.182318046	7.948910595	1.438615361	6.077671965	8.298085943	3.532576942	4.227594105	4.712940341	4.952553298	4.756655525	9.875983647	6.161284763
346	浙江省	绍兴市	-0.026268206	0.008062829	0.0886	748.3090696	768.4960832	762.3493908	18.54927591	18.01609411	17.43128324	23.72402905	38.25423729	53.96438356	113746	107555	86136	5435174	4313596	3172705	36445	35299	33967	17831	15195	12012	6021498	5360444	9448143	0.107484377	2.515213708	0.558635781	0.456147678	0.76454457	0.264588311	-0.015353211	0.184293941	0.663967222	-0.19020027	0.525245889	-0.10956267	0.113358844	2.505223692	0.486607182	0.109365421	0.677169521	0.276046367	-0.019755047	0.171344308
162	湖南省	邵阳市	0.005745449	0.013143167	-0.0298	454.5474896	451.9508293	446.0878227	18.54295443	17.89130414	17.71441875	29.06006975	43.15819209	55.70958904	34293	0	17498	1053410	0	797328	61174	0	52531	16070	0	7808	1333039	0	2414617	-0.210951521	-0.223669664	-0.185232461	-0.267807374	-0.291435662	-0.284825279	-0.112997483	-0.243222032	-0.20477489	-0.328496906	-0.286632152	-0.265311576	-0.213658505	-0.223539653	-0.179861166	-0.224942538	-0.341640311	-0.291172239	-0.112576231	-0.243757149
43	广东省	韶关市	0.017034323	0.010314011	-0.0038	206.5235299	203.0644642	200.9914363	21.53041661	20.8581864	21.09069888	22.94853441	34.39830508	32.95890411	47441	61271	38386	1051101	887015	820082	24790	26388	25908	8022	5079	4457	1713412	1627261	3611653	-0.406544994	-0.338370396	-0.303847236	-0.393178767	-0.47203069	-0.423785249	-0.256749746	-0.40930537	-0.331233294	-0.474587097	-0.280673159	-0.41161607	-0.402972067	-0.336813591	-0.271969533	-0.337636214	-0.514708264	-0.440051414	-0.256445164	-0.408436121
202	江西省	上饶市	0.005707457	0.010807694	0.065	379.6654246	377.5107978	373.4744007	18.58467643	18.08668858	17.71461878	22.18957538	33.68926554	41.41369863	40430	51582	23221	2270026	2139784	1942099	69028	62300	49083	13121	11101	10634	2216726	1888955	2612638	-0.330913068	0.264387304	-0.268859618	-0.282804538	-0.150188487	-0.269560485	-0.271399336	-0.337422422	-0.255831032	-0.332504232	-0.141412383	0.017949367	-0.333119655	0.264935269	-0.286332706	-0.387866805	-0.236550691	-0.236776567	-0.271363387	-0.340353672
278	上海市	上海市	-0.001994072	0.016845264	0.3379	4537.735506	4546.802157	4471.478916	18.14454062	17.79138027	17.06021688	27.31925312	35.63276836	53.35616438	155800	126634	97370	70462987	66422638	45855536	125225	111910	105595	78364	67907	48981	41925600	40051600	36859600	8.080267235	8.241509732	9.9433242	6.425470746	9.29274159	9.293177816	10.1195849	9.73147159	12.33771178	3.508794198	8.89188011	6.566730339	8.022697287	8.2399409	11.86848155	8.382846596	10.21195995	8.845874268	10.05310262	9.663769126
124	河南省	商丘市	0.010161201	0.011912972	-0.0928	854.5769124	845.9807322	836.0212346	16.20487906	15.82041315	14.99453573	46.07590716	61.14124294	74.6109589	37443	26550	23359	1801387	1288478	1007474	87029	81565	82402	17050	14756	12870	1848139	1318385	2347774	-0.177369773	-0.197045585	-0.209440489	0.037787378	-0.230334052	-0.196702954	-0.148727564	-0.090639099	-0.198089316	-0.138221093	-0.388249354	-0.256507879	-0.181699445	-0.196852382	-0.207954556	-0.312893762	-0.303511959	-0.231120161	-0.149138157	-0.092097598
277	陕西省	商洛市	0.015855213	0.012411201	-0.0403	148.634239	146.3143931	144.5207174	13.47151808	13.1691904	13.08660387	19.78074821	35.16384181	42.31318681	35381	27384	24538	208476	217567	290400	20201	14435	16421	5087	4362	3757	543770	360135	689208	-0.304619151	-0.249047779	-0.151190895	-0.278168037	-0.321024884	-0.427477145	-0.155159667	-0.307389651	-0.176804674	-0.452738579	-0.467287061	-0.421823678	-0.30168798	-0.249428097	-0.139125503	-0.121070703	-0.372275043	-0.442209805	-0.15637427	-0.30962523
54	广东省	汕尾市	0.007904935	0.014486169	0.1487	833.9686734	827.4279095	815.6128048	23.733542	23.03294955	23.32711643	19.05680641	21.88135593	26.81917808	41950	42515	23928	460135	367731	492261	29757	30380	30277	4776	5153	4701	765718	1120384	3676064	-0.6899364	-0.482223357	-0.430126179	-0.662999743	-0.73876681	-0.610719766	-0.374980299	-0.618444937	-0.466550989	-0.721414943	-0.668935676	-0.643211359	-0.694333728	-0.482647893	-0.375475187	-0.748551567	-0.881296168	-0.607134559	-0.376666395	-0.622769164
46	广东省	汕头市	0.011951625	0.01903647	0.1	3330.765689	3291.427778	3229.941102	23.66522489	22.98368972	23.05014896	21.63034257	24.93785311	31.5890411	49661	42152	31201	1434684	1500714	1239747	57616	54311	51788	11538	9741	8606	1831034	2491512	6551925	-0.257676645	-0.253188828	-0.197475389	-0.162810267	-0.339708946	-0.285166996	-0.160819478	-0.291843598	-0.239606924	-0.302543833	-0.417498124	-0.245304567	-0.259621112	-0.254828056	-0.229520006	-0.169328775	-0.402655871	-0.276204649	-0.16205921	-0.294771979
305	西藏自治区	山南市	0.027717147	0.072517346	0.1715	18.13709523	17.64794455	16.45469382	7.051072879	6.259278079	6.309279352	11.97942391	9.505649718	16.90027701	60676	67788	0	202164	165704	0	4299	6226	0	1183	1701	0	68502	53383	0	-0.210709669	-0.249115614	-0.20381092	-0.233820955	-0.249205522	-0.23268796	-0.158063696	-0.230694202	-0.183512327	-0.258877752	-0.287674261	-0.189637753	-0.209315143	-0.24863317	-0.209231855	-0.271805588	0.586863048	-0.23619592	-0.157965509	-0.230142129
20	福建省	厦门市	-0.004806208	0.008722777	0.3533	3062.418742	3077.208446	3050.598752	22.39337316	21.96113583	21.67222789	26.76690648	23.26553672	28.67671233	123962	109753	86832	7839392	6968660	5437986	32834	28057	23130	16121	12705	9185	8716557	7038400	7183800	0.118881987	0.271627072	-0.043071459	0.097694254	0.139970016	-0.078288582	-0.108859443	-0.156999627	-0.154699714	-0.240775521	-0.349189274	-0.361693567	0.143155121	0.273440493	-0.170280557	-0.185030501	0.272133582	-0.078119446	-0.108100229	-0.149436284
84	海南省	三亚市	0.009484118	0.016340801	0.3615	475.1767497	470.7124571	463.1443082	25.31614315	25.00568353	25.4658137	12.63418115	14.13841808	16.46849315	68656	69780	54584	1104102	929619	777708	7401	6966	6489	3098	2219	1664	955242	637112	827915	-0.215447546	-0.299784714	-0.080593806	0.184813844	0.332435554	0.311006608	-0.156766586	0.048563731	-0.407380567	0.690879155	1.142749368	-5.74150894	-0.214092375	-0.302530466	-0.062664967	0.403364609	0.163177052	0.321095335	-0.157298751	0.05611323
85	海南省	三沙市	0.101382487	0	0.0436	0.593353207	0.538734921	0	26.43097169	26.14454768	26.62395346	0	0	0	0	0	0	0	0	0	0	0	0	12	1	8	0	833	694	-0.016640421	-0.108396323	-0.163666142	-0.058492003	-0.019954559	0.033091169	-0.112507131	-0.048526891	-0.030932497	0.098457494	0.197317778	0.110097117	-0.015587987	-0.107909939	-0.165838752	-0.039382708	0.688907064	0.03659502	-0.112130467	-0.046750333
22	福建省	三明市	0.002240889	0.010997074	-0.0563	145.34673	145.0217524	143.444285	19.60425693	19.18318044	19.07371475	21.43966248	24.46327684	28.12876712	108304	117668	64590	1111556	1007599	909210	24573	23408	23345	6662	5439	4628	1121037	1156824	1552546	-0.279340113	-0.199224474	-0.226345837	-0.338251198	-0.328857238	-0.378619642	-0.176663309	-0.281905178	-0.231714344	-0.364717096	-0.278684132	-0.234502762	-0.27983517	-0.19892833	-0.225883836	-0.309382415	-0.387087874	-0.389114731	-0.176556839	-0.283572698
122	河南省	三门峡市	0.022716011	0.016459647	-0.0163	266.5925008	260.6710934	256.4500167	13.5406566	13.22524272	13.01479723	26.91211685	56.68644068	72.41597796	71541	64155	55259	1353241	1081840	924488	21362	20785	20549	6728	5297	5150	1021604	1014697	1112339	-0.236907364	-0.201587029	-0.146180809	-0.275640542	-0.274635302	-0.38880411	-0.136966558	-0.267274687	-0.110550582	-0.383351445	-0.379878012	-0.247189504	-0.231657582	-0.201869068	-0.12802335	-0.169488613	-0.326742786	-0.399567414	-0.137622518	-0.267207282
251	山东省	日照市	-0.002412032	0.002936425	0.0128	637.6709711	639.212773	637.3412681	14.5277704	14.02193321	13.99294327	35.28083489	41.16384181	60.87123288	67593	99323	56349	1763132	1413298	1110722	25509	24022	22926	8355	6200	5050	1590544	1396075	2035475	-0.449862781	-0.335725028	-0.235551759	-0.41099459	-0.525200131	-0.258492102	-0.202053974	-0.355126925	-0.343108791	-0.613530731	-0.507249577	0.142445853	-0.446980995	-0.335568238	-0.234653923	-0.700120737	-0.563140851	-0.305001774	-0.202434551	-0.354099214
302	西藏自治区	日喀则市	0.014277478	0.016176081	0.0523	5.185175466	5.112186336	5.030807587	4.869573748	4.346502121	4.387951254	9.379019107	14.34180791	22.90027701	36807	0	0	156730	0	0	9658	0	0	1611	0	0	118711	0	0	-0.224668343	-0.255791556	-0.207058661	-0.250580049	-0.267553357	-0.256715961	-0.16212882	-0.246601208	-0.194299863	-0.291792343	-0.324269607	-0.206007748	-0.223122041	-0.255316567	-0.212434193	-0.284968486	0.541128272	-0.261089438	-0.162033231	-0.246099673
23	福建省	泉州市	0.012304629	0.013711612	0.0756	987.670849	975.6656451	962.4686487	19.44308189	19.06295315	18.910772	20.38130381	24.09039548	25.91780822	115768	113012	68254	4540421	4422979	3801056	70918	65572	62265	19635	15903	13210	3625687	3387849	3390336	-0.063903759	0.529980462	-0.160227782	0.045772642	0.046146309	-0.143053145	-0.173284562	-0.253157333	-0.197567213	-0.318759894	-0.262602174	-0.235668351	-0.043257932	0.530815961	-0.203727481	-0.174519669	0.107895119	-0.143195281	-0.173193104	-0.248290458
341	浙江省	衢州市	0.00313733	0.014741255	-0.0673	316.0558882	315.0674178	310.4903997	18.72466912	18.07847268	17.61981861	21.5454934	32.25141243	42.10958904	72192	72664	43740	1409050	1112838	803239	18213	17972	16981	7532	6930	6752	2032370	1706640	4390635	-0.51063418	-0.769285634	-0.289611044	-0.507476001	-0.449973806	-0.682083162	-0.389214458	-0.493256751	-0.512362814	-0.472062497	-0.549611895	-0.559928414	-0.504690915	-0.75762271	-0.237480928	-0.467475471	-0.476686118	-0.690037424	-0.389280524	-0.488502563
330	云南省	曲靖市	0.008559008	0.014293554	0.0224	273.028934	270.7119085	266.8970019	15.62212604	15.087886	15.4485135	23.83800922	27.42372881	29.38356164	51245	66152	27529	1550452	1362125	1156724	62028	57726	55520	11859	9345	5273	1254082	1133294	3661287	-0.222586507	-0.216326418	-0.18350379	-0.237697847	-0.277758945	-0.246228065	-0.127881126	-0.209127919	-0.193525101	-0.334722129	-0.337084173	-0.174033899	-0.223880503	-0.215635704	-0.180041135	-0.326911911	-0.320707038	-0.251383051	-0.127725778	-0.209702083
88	海南省	琼海市	-0.022377185	0.007237203	0.027	401.8774869	411.0762154	408.1225496	25.17592849	24.67467481	25.72097593	0	0	0	0	0	0	0	0	0	0	0	0	0	0	0	0	0	0	0.824275787	0.478081748	0.015307322	0.662068042	0.911646647	1.164657301	0.093081893	0.737477301	0.603093135	1.473210846	1.953024348	1.522752516	0.821367843	0.478336869	0.019168815	0.8991755	0.440173032	1.191880999	0.094791766	0.744431441
37	甘肃省	庆阳市	0.010192382	0.010671474	-0.1267	99.20131162	98.20041545	97.16353731	11.24536029	10.58744204	10.89136402	25.42315397	32.6779661	35.5369863	34593	54416	30087	545332	467845	615358	29343	26582	26710	5696	4149	3741	371164	303046	439653	-0.107982608	-0.172909551	-0.136113738	-0.12540419	-0.151827804	-0.06073418	-0.105187229	-0.127645887	-0.063155865	-0.111053699	-0.169760957	-0.111103211	-0.102608085	-0.172148034	-0.137830033	-0.26263307	-0.159096929	-0.074019705	-0.105240426	-0.125637832
57	广东省	清远市	0.022090925	0.012891828	0.1229	264.6601759	258.9399528	255.6442313	22.17914635	21.32903464	21.55355064	24.19602695	37.40960452	33.03899721	44828	49267	31477	1236163	1030717	1026461	38507	33951	33102	9058	7493	6967	2026580	2156799	5442003	-0.346933036	-0.363181668	-0.316267316	-0.353028901	-0.457529886	-0.40796296	-0.266547491	-0.404512742	-0.328117009	-0.262232125	-0.202671767	-0.46331896	-0.342965705	-0.36246997	-0.312363931	-0.356539559	-0.498929832	-0.422187174	-0.266904528	-0.404772315
242	山东省	青岛市	0.008244939	0.017829413	0.1102	935.5289504	927.8786471	911.6249104	14.21037999	13.74877805	13.88436453	32.34633329	33.05649718	50.06575342	123828	136667	96524	12538548	11572389	8952450	76688	69380	64180	39708	30867	24946	11504893	9910263	5713584	0.717057853	-0.237375984	0.067877816	0.642429311	1.110566452	1.748834837	-0.10894362	1.079349148	0.196297743	2.953210448	1.345177417	2.01055034	0.702028997	-0.236908334	0.280836318	1.253986921	1.561718338	1.733028944	-0.107724862	1.089742134
102	河北省	秦皇岛市	0.008397452	0.011287919	0.0365	439.1137055	435.4569764	430.5964387	11.35109443	11.1488823	11.37765251	33.23679141	37.47740113	46.5260274	53821	61170	39282	1584886	1185525	1136584	29193	30195	26319	9764	9448	8222	2203752	1864146	2024787	-0.257556071	-0.13646664	-0.247050558	-0.333279442	-0.322154088	-0.282592879	-0.165131321	-0.301816649	-0.241525108	-0.221938871	-0.345262367	0.839302755	-0.25830845	-0.135004581	-0.230604228	0.032882758	-0.376465456	-0.303743668	-0.164421955	-0.29916992
69	广西壮族自治区	钦州市	0.004916115	0.019496722	0.0204	396.2401138	394.3016815	386.7611076	23.22574439	22.64358596	23.53020615	26.66076683	30.92372881	35.21917808	42054	46302	26971	650366	528083	476391	37290	31628	40182	6760	5316	4519	677838	487945	556073	0.038446339	0.0634811	-0.155074351	-0.138266595	-0.050092735	-0.057428836	-0.08943635	-0.076887217	0.045686203	-0.064125519	-0.023854056	0.343471738	0.032218027	0.064025266	-0.147541187	0.040023069	-0.093981687	-0.062650728	-0.08860375	-0.079493849
155	湖北省	潜江市	0.008497938	0.009810744	-0.0651	617.5067762	612.3034592	606.3546685	18.1284601	17.8414642	17.36618827	40.41353949	66	70	0	0	0	0	0	0	0	0	0	0	0	0	0	0	0	-0.038124564	0.002951952	-0.112026707	-0.180713925	-0.145875294	-0.208785903	-0.058355658	-0.105717845	-0.099363193	-0.132062212	-0.487571651	-0.267802162	-0.043966321	0.000508356	-0.099402779	0.173174598	-0.243849667	-0.219429115	-0.058192179	-0.107437789
130	黑龙江省	齐齐哈尔市	0.009230839	0.012426404	-0.0549	128.9083783	127.7293294	126.1615945	3.858898319	3.88325162	4.12546107	19.95133309	26.65070423	36.33972603	24273	48096	23099	745843	736038	960651	28196	28264	30979	12192	10377	9364	1706133	1433558	2704970	-0.236655032	-0.211053848	-0.200453021	-0.260553948	-0.285820969	-0.285054511	-0.153595981	-0.264876455	-0.208491271	-0.31441532	-0.339413164	-0.137913239	-0.235473108	-0.21070761	-0.210228648	-0.295478993	-0.322983877	-0.290800996	-0.153470623	-0.264311287
137	黑龙江省	七台河市	0.00953273	0.024355567	0.036	153.2487068	151.8016229	148.1923151	5.115084186	4.653219418	5.085349334	30.21880843	29.43661972	49.29315068	26979	36370	25123	192536	227534	180043	5432	4269	5716	1961	1789	1699	450722	457569	761798	-0.239601247	-0.159602313	-0.181513423	-0.179823678	-0.239134691	-0.247935346	-0.135213185	-0.224783225	-0.188247022	-0.337671148	-0.25818517	-0.32459641	-0.235919143	-0.159073177	-0.190969609	-0.225295641	-0.182217527	-0.251919417	-0.135076102	-0.222900239
335	云南省	普洱市	0.010123798	0.011371692	-0.0202	77.09159462	76.31895688	75.46083947	20.10248581	19.78470914	20.23155451	29.02735743	17.96327684	23.52367688	39172	46891	18422	513080	532211	449892	21011	20119	19532	5642	4215	2217	664791	592255	589163	-0.17219531	-0.237622836	-0.185190941	-0.21329362	-0.21151278	-0.174196809	-0.127910959	-0.186849305	-0.183962609	-0.237286703	-0.342976586	-0.2379283	-0.171578212	-0.237047174	-0.188516807	-0.262265104	-0.082882431	-0.174718319	-0.127667495	-0.186459547
119	河南省	濮阳市	0.009132156	0.018210513	-0.0094	1018.390486	1009.174547	991.1256404	15.17422726	15.08073834	14.39009287	49.29857955	63.19774011	80.77534247	43908	0	34895	1034191	0	704000	44803	0	37452	9986	0	6825	989961	0	1280409	-0.343335869	-0.186267716	-0.20906418	-0.319535803	-0.415107925	-0.45894745	-0.152717626	-0.337593312	-0.1893081	-0.548507756	-0.467005164	-0.292985826	-0.342651179	-0.185757702	-0.196045564	-0.37382613	-0.42651397	-0.480992246	-0.153279875	-0.339622475
21	福建省	莆田市	0.008769764	0.017513589	-0.0246	929.8647558	921.7809546	905.9151296	19.6164309	19.20617311	18.9776581	19.80677279	25.21751412	29.20821918	82753	81847	52890	1471007	1363665	1102982	30149	28621	27985	6618	5376	4741	1055010	1105098	1196905	-0.332395448	0.077025898	-0.251096483	-0.264385791	-0.441519346	-0.446637842	-0.201193263	-0.327615103	-0.27170388	-0.488792947	-0.546426698	-0.236336607	-0.328619793	0.084112507	-0.245248927	-0.366879993	-0.571598926	-0.460730413	-0.20125502	-0.328369888
194	江西省	萍乡市	0.003303711	0.009675114	0.0489	638.0161004	635.9152205	629.8216247	18.91464526	18.19271949	17.91501698	26.64831523	37.88700565	51.76164384	53302	63725	45867	1061090	1027281	941966	17157	15960	15629	4913	4433	4181	1024884	1078709	1340121	-0.19320711	-0.254554369	-0.175727381	-0.33178914	-0.326418107	-0.354605307	-0.114358539	-0.209040575	-0.223848058	-0.338121907	-0.558185351	-0.398426555	-0.19982135	-0.255001439	-0.183157952	-0.188724752	-0.373893175	-0.372344583	-0.114046789	-0.211014984
35	甘肃省	平凉市	0.008408563	0.017565961	-0.0301	225.8900319	224.0064594	220.1394976	10.91450888	10.4363787	10.9703982	23.07006127	35.87853107	48.00821918	25623	24334	16776	328318	275895	240938	25082	24207	23663	5600	4594	3800	491340	409253	469435	-0.071858258	-0.193647961	-0.126720212	-0.095345437	-0.136857683	0.009834444	-0.092222527	-0.105982837	-0.065688274	-0.087550848	-0.124691527	-0.020268777	-0.067695976	-0.193044814	-0.127580304	-0.18622182	-0.147552377	-0.01200876	-0.092149159	-0.103008963
114	河南省	平顶山市	0.013676012	0.021091607	-0.032	757.6431968	747.4214522	731.9827592	16.19842205	15.79574179	15.36585548	38.46447914	64.25988701	87.25753425	49379	52117	33014	1811666	1375315	1307155	53654	45762	43349	13067	11355	10333	2013798	2077784	2661378	-0.25276389	-0.221838846	-0.174656598	-0.26875783	-0.296780469	-0.201967453	-0.1554408	-0.276584973	-0.177336344	-0.292550712	-0.368437067	-0.232091724	-0.24955961	-0.222257169	-0.117310354	-0.127548117	-0.344924538	-0.215544396	-0.156063294	-0.273523717
213	辽宁省	盘锦市	0.009577268	0.020524336	0.0694	431.6737022	427.5786669	418.9793932	10.26283046	9.965512484	10.13164343	37.19115374	36.09322034	50.04657534	93802	83252	90615	1583723	1188642	1511776	11271	11771	10975	4238	4058	3974	1556242	1463083	2016314	-0.302770867	-0.270556463	-0.206261957	-0.235117117	-0.360549308	-0.40704829	-0.178593167	-0.342272457	-0.308667939	-0.509504435	-0.431960852	-0.311926304	-0.298031925	-0.270101324	-0.236368064	-0.504638544	-0.427631507	-0.41385222	-0.178665937	-0.339511711
281	四川省	攀枝花市	0.011140794	0.026711017	0.0454	228.6946064	226.174839	220.2906516	17.39193828	16.3261208	16.70863743	20.69855633	33.01412429	30.74246575	85806	100209	70646	682507	605930	629076	9958	10213	10065	2676	3966	3989	524503	869754	1357005	-0.118829222	-0.188517233	-0.158046145	-0.132628106	-0.145998178	-0.04326858	-0.093928536	-0.106718103	-0.138786197	-0.128743415	-0.294235529	-0.369945876	-0.12132466	-0.187812981	-0.167953057	-0.237549789	-0.078487664	-0.040019376	-0.093654535	-0.10701937
27	福建省	宁德市	0.016644202	0.013886856	-0.096	270.4448673	266.0172229	262.3736773	20.22181376	19.73388373	19.35006841	19.17621962	24.1299435	27.66575342	83541	87385	48369	1377924	1103835	989222	28028	26757	26669	6521	5455	4811	1262689	952714	2047362	-0.348063546	0.956963215	-0.262531808	-0.351402363	-0.450978528	-0.440276535	-0.202656794	-0.346290264	-0.297449441	-0.447829252	-0.4463902	-0.253411509	-0.342221368	0.94424366	-0.262255433	-0.301500827	-0.560651332	-0.439538793	-0.202675338	-0.346046073
347	浙江省	宁波市	-0.038430066	-0.000333969	0.1447	1061.086909	1103.494266	1103.862922	18.42908083	17.95856008	17.33177712	21.84229796	31.73163842	43.93150685	132614	150990	98362	15108432	12452880	8606109	55015	51156	48225	31891	24268	20984	12570863	10797377	12643139	1.373868196	4.01162702	2.064286821	1.130196642	2.783598326	1.746642066	0.700083935	1.783110533	2.318252783	0.703442522	2.909573893	1.372207361	1.419800501	4.036307327	2.608201671	1.31315284	3.359372488	1.656664096	0.710357591	1.800905275
287	四川省	内江市	0.010946783	0.01602028	-0.1529	878.5167018	869.0039045	855.3017315	17.89907198	17.67779502	17.9832623	36.10841809	36.36440678	59.58356164	46228	36639	31024	663379	560961	450832	24880	24366	23965	6430	5507	5064	1060558	864131	2951013	-0.316835472	-0.228167112	-0.163971178	-0.289578598	-0.332983097	-0.210163544	-0.15944903	-0.304629026	-0.313501363	-0.469941902	-0.608265704	-0.215567679	-0.318124887	-0.227719842	-0.170221588	-0.393271034	-0.383973994	-0.206201211	-0.159799112	-0.306845573
123	河南省	南阳市	0.00559003	0.011870222	0.0275	489.4901691	486.7691153	481.05884	16.14658569	15.82940234	15.47398847	33.36943704	58.81920904	72.89315068	40315	40189	26651	2021276	1748352	1410248	123415	101589	90266	23386	17993	15629	2245160	2433520	3157845	-0.30525282	-0.247766058	-0.196278931	-0.284574235	-0.371330325	-0.170460217	-0.155088826	-0.310054062	-0.228867145	-0.39977202	-0.373304774	-0.313593092	-0.304038656	-0.246661203	-0.210534229	-0.420193163	-0.405462589	-0.168251921	-0.154691765	-0.307621352
189	江苏省	南通市	-0.010685266	0.013260959	-0.0666	1054.63784	1066.02864	1052.077089	17.22666924	16.94586864	16.21791758	29.77948326	40.95774648	55.9890411	129900	121783	77457	6392990	5906026	5500019	47970	44246	43697	22375	18800	16366	5449631	4677180	5637860	0.474559563	0.269265492	1.174035309	1.108659567	1.348164222	1.042360497	0.286545706	1.153518076	0.734227055	0.801707017	1.894354158	0.198612318	0.46295242	0.269244828	2.015781483	1.16718036	1.3288456	1.049590427	0.286579579	1.148731772
25	福建省	南平市	0.009562919	0.012434209	-0.1029	131.8936749	130.6443337	129.0398256	19.8753567	19.40154544	19.08982965	20.13484355	20.74011299	25.04109589	74903	66739	47044	981767	870769	809938	25060	24620	25036	6287	5382	4968	1392967	1306476	1450428	-0.270490024	0.204899465	-0.230776861	-0.311726755	-0.344727163	-0.345671328	-0.177513179	-0.293217709	-0.236900212	-0.327940632	-0.388500989	-0.230342792	-0.271579484	0.200665855	-0.235767049	-0.258097711	-0.403478618	-0.352310113	-0.177307534	-0.29368651
63	广西壮族自治区	南宁市	-0.008948887	0.016156732	0.0638	417.2930524	421.0610803	414.3662756	22.44736039	21.92367107	22.45477925	26.90331945	32.31355932	40.08219178	54669	79292	43303	3722519	3321500	2748517	75055	62303	52337	28881	23412	21174	3993911	2869923	3257031	-0.919995952	-0.282142474	-0.326190078	-0.810665544	-0.972351942	-1.245888268	-0.599938293	-0.895284034	-0.589179963	-1.164322905	-0.990462265	-0.906457927	-0.935095679	-0.280706534	-0.279010314	-0.83524856	-1.194903098	-1.254032959	-0.600572995	-0.912049764
186	江苏省	南京市	0.01770634	0.010356515	0.2492	1509.85393	1483.585069	1468.377792	17.3027934	16.84242995	16.17914254	33.80474196	42.6	56.04657534	159322	141103	107545	16377000	12719111	9034890	59211	48688	44237	37823	28100	21602	11505729	8862520	10756959	2.173503663	3.539750889	1.443637298	1.659898923	1.893660517	3.810549615	1.777341931	2.430226035	2.709229323	0.624307268	2.377175673	2.428156729	2.12289036	3.533962944	1.87653259	1.649915787	1.031979211	3.855843819	1.763396553	2.397867702
289	四川省	南充市	0.009772799	0.013067176	-0.1029	639.7029562	633.5117731	625.3403406	17.69540416	17.73607622	18.44124887	30.86203976	44.31638418	58.01643836	42482	6421762	22639	1339323	1032555	765568	48612	46902	48284	14560	13077	11379	2201647	1915024	2830916	-0.216033529	-0.264255394	-0.179770521	-0.258568996	-0.239106322	-0.284414655	-0.167082515	-0.244777759	-0.130271217	-0.040068796	0.304644486	-0.222315871	-0.214668247	-0.263796221	-0.198678424	-0.235722875	-0.284812654	-0.288432729	-0.16708119	-0.244064889
192	江西省	南昌市	0.008753285	0.001182773	0.12	912.4490893	904.5314672	903.4628754	19.09197479	18.49955457	18.10847187	27.33443177	27.21751412	40.28767123	92697	100828	70373	4838581	4170774	3422065	47825	43286	36153	17857	14143	12349	4257902	3701306	4462986	-0.302968448	-0.188484933	-0.219179899	-0.226135541	-0.211508394	-0.188931884	-0.213205409	-0.299996452	-0.190656792	-0.417685407	-0.040939133	-0.17483145	-0.299853636	-0.187235766	-0.220676461	-0.30848227	-0.27592628	-0.168074416	-0.213940334	-0.30168394
306	西藏自治区	那曲市	0.011608544	0.023530243	0.2171	1.660734613	1.641677132	1.603936126	3.311521952	3.148929859	3.006626936	2.215367172	28.8079096	52.87811634	33371	46269	0	75298	74866	0	7236	0	0	1044	766	0	88234	55944	0	-0.223023342	-0.253895291	-0.206461524	-0.248241218	-0.264473752	-0.252375692	-0.161353822	-0.243761461	-0.193242726	-0.286638691	-0.317634312	-0.204643492	-0.221482184	-0.253412468	-0.211860615	-0.28387659	0.537762061	-0.256541795	-0.161259367	-0.243239042
138	黑龙江省	牡丹江市	0.009438651	0.017135899	-0.0117	75.80905078	75.10020617	73.83497744	5.142387766	4.621667074	5.090394081	23.18801027	28.78591549	46.89589041	33428	37154	42792	545433	758965	881443	16697	15636	17653	8179	7797	5125	1067845	973892	1518187	-0.241240714	-0.215796202	-0.192277407	-0.221856116	-0.279159393	-0.282977264	-0.149745979	-0.252014136	-0.204625768	-0.343287679	-0.321890291	-0.187957261	-0.239411299	-0.215050476	-0.199085969	-0.263919752	-0.309024711	-0.28894415	-0.149703746	-0.250960758
284	四川省	绵阳市	0.009496938	0.011549616	-0.1477	289.4201012	286.6973541	283.4239168	15.48488719	15.36501056	15.78370122	27.09310433	44.77118644	45.73972603	0	62909	33558	1409644	1105883	1017482	35672	34834	35565	14082	11738	11055	2314000	2285000	2666615	-0.147082112	-0.25725955	-0.199640592	-0.228160373	-0.242359125	-0.284931131	-0.167224211	-0.214486537	-0.057286626	-0.110408003	-0.028806938	-0.220262753	-0.144500827	-0.256678772	-0.213358272	-0.203876609	-0.278775118	-0.290995016	-0.167162132	-0.213261372
53	广东省	梅州市	0.009996043	0.013312629	0.0768	362.919849	359.327991	354.6072365	22.61010988	21.7513203	21.82195595	20.04912057	27.24858757	33.27123288	31011	43445	20529	881899	1085512	852753	41937	42259	42654	10130	9548	8989	1910495	1540012	5394079	-0.338796474	-0.094077107	-0.278890491	-0.283369724	-0.358619237	-0.264340243	-0.139618223	-0.336636214	-0.25376037	-0.332669538	-0.300313313	-0.318961098	-0.340015946	-0.093335582	-0.262333526	-0.232786877	-0.414221229	-0.277183136	-0.138977715	-0.335771121
290	四川省	眉山市	0.009710047	0.012207564	-0.1387	536.2669445	531.1098432	524.7044799	14.2645191	13.90033858	14.37832501	32.09484179	35.98870056	60.85479452	48132	47875	31664	1216211	931612	751991	21871	20052	20016	7062	6163	5836	1112891	859992	821709	-0.342201471	-0.313310481	-0.208744452	-0.336057425	-0.419279484	-0.389601071	-0.214738824	-0.350591238	-0.263968471	-0.597315746	-0.560910723	-0.472708232	-0.326604159	-0.31386699	-0.22167198	-0.282139638	-0.497040364	-0.392498017	-0.214122404	-0.343507856
50	广东省	茂名市	0.007547472	0.012753953	0.0637	712.3051692	706.9693376	698.0662339	23.69186552	23.02041389	23.48913304	22.78749116	24.45480226	30.48767123	53311	55130	38951	1426638	1301377	1003741	74066	70001	69541	13838	13362	11015	1700774	1808376	8569597	-0.197330941	-0.193493772	-0.245305286	-0.282756968	-0.274926282	-0.292665677	-0.195538031	-0.238558418	-0.132392734	-0.369308605	-0.413766723	0.088720078	-0.199708027	-0.193054369	-0.231023013	-0.262063809	-0.325240133	-0.296285009	-0.195576297	-0.239715254
13	安徽省	马鞍山市	0.022067162	0.019244567	-0.193	713.5648911	698.1585141	684.9764391	17.2623276	16.76923723	16.12889676	34.28004919	45.48305085	60.86849315	101011	108939	60091	1695399	1383556	1210516	15774	15875	16305	5837	4756	4107	1561725	1362702	1820780	-0.686018677	-0.891004721	-0.387930497	-0.702818602	-0.814730461	-1.12201068	-0.466129859	-0.754913263	-0.659602577	-0.855799575	-1.462477214	-1.041381611	-0.687614484	-0.893206967	-0.463148566	-1.003162335	-0.668728969	-1.123098792	-0.466909646	-0.760034584
267	山西省	吕梁市	0.006983363	0.011677659	0.0654	209.688562	208.2343857	205.8307643	11.5034081	10.96193338	11.2349283	30.50779996	50.62429379	47.4630137	42200	24359	28960	1872558	1387790	1306088	38094	44239	40283	8040	7201	6484	1258691	1049200	1301064	-0.257748498	-0.260727313	-0.177435775	-0.281671594	-0.3062104	-0.328940291	-0.159755444	-0.276623268	-0.168142351	-0.356596507	-0.35483356	-0.234388108	-0.253698085	-0.260269306	-0.162622336	-0.274447546	-0.360129719	-0.335002166	-0.159996152	-0.27647551
121	河南省	漯河市	0.005718816	0.005471043	0.0753	1188.543686	1181.785274	1175.354857	16.62387208	16.17523428	15.60555888	46.4247994	61.33898305	78.93424658	66239	51980	36671	1005898	827000	628639	22363	20621	20574	6286	5228	4789	803416	1038934	1221555	-0.307590212	-0.129362308	-0.16027466	-0.391216844	-0.342558198	-0.532812331	-0.125397966	-0.364472685	-0.120753857	-0.481457494	-0.441863197	-0.230657186	-0.302950474	-0.129932698	-0.131892759	-0.191430204	-0.374941882	-0.518551553	-0.126058615	-0.366468947
113	河南省	洛阳市	0.009506163	0.01251341	-0.0132	531.5696431	526.5640395	520.0563608	15.03314465	14.65078973	14.30397832	28.77263079	59.75988701	71.37808219	72872	75677	49417	3838873	3259324	2602579	66782	62100	59710	23034	17586	15052	2841065	2905889	3852331	-0.257860467	-0.499696999	-0.236139838	-0.224357511	-0.331218234	0.04325387	-0.22639815	-0.242400249	-0.315114122	-0.231466763	-0.372735724	-0.319854817	-0.26259949	-0.496783322	-0.209356281	-0.414702873	-0.371586548	0.057942149	-0.224964819	-0.241326087
282	四川省	泸州市	0.01042867	0.012266084	-0.1979	452.0377947	447.3722965	441.9512849	17.16801468	16.9333912	17.46358474	34.27103838	36.50282486	59.16164384	50758	57669	29655	1700680	1460444	1159216	38166	37098	32053	11837	9237	8367	2081452	1737438	2298161	-0.278806547	-0.23774226	-0.180754841	-0.278904523	-0.314579771	-0.265341956	-0.149046029	-0.279267998	-0.252251231	-0.384430048	-0.437721933	-0.305605489	-0.281530302	-0.237110605	-0.180857406	-0.383588023	-0.372382439	-0.269554101	-0.148996052	-0.281277813
170	湖南省	娄底市	0.013421934	0.012769348	-0.0335	613.2496897	605.1277057	597.4980454	17.75239365	17.09969386	16.89681209	30.38677103	30.30225989	52.43287671	43913	74886	31509	806121	702890	589122	36814	32780	30146	10351	9548	5076	1560479	1370700	1595313	-0.183282882	-0.176280034	-0.160158268	-0.270127005	-0.286227368	-0.285524461	-0.099760163	-0.209750339	-0.206488302	-0.335047866	-0.487720031	-0.355317182	-0.187409982	-0.176922405	-0.165643351	-0.18086428	-0.337548775	-0.301770353	-0.099336682	-0.210370957
39	甘肃省	陇南市	0.013285109	0.01528705	-0.0459	116.1631583	114.6401514	112.914029	13.3131298	13.21193233	13.50167264	18.55794828	34	31.8	18710	19243	10171	232043	261686	492800	23191	26230	25953	4432	3869	2529	296258	260570	395180	-0.240564909	-0.253540682	-0.158524044	-0.222565058	-0.270198404	-0.172751388	-0.149622425	-0.237469579	-0.226691588	-0.361299858	-0.39841849	-0.224016223	-0.239948835	-0.25323809	-0.169453149	-0.278416988	-0.310746803	-0.176249037	-0.150067117	-0.238862975
26	福建省	龙岩市	0.008224792	0.012806625	-0.0821	180.3390156	178.8678646	176.606136	20.93066451	20.39164685	20.40357034	20.36840562	25.24858757	25.90684932	105548	94523	62716	1586125	1387501	1198424	27449	25301	25050	7470	5995	2880	1322535	1274629	1636159	-0.356106696	0.147996302	-0.257747623	-0.365407888	-0.361411071	-0.380623576	-0.227389793	-0.365278836	-0.256242586	-0.460560944	-0.295248231	-0.268182919	-0.351474053	0.144376109	-0.250195159	-0.361313373	-0.423702826	-0.390190202	-0.227292125	-0.364394622
78	贵州省	六盘水市	0.008423306	0.009605405	-0.0126	382.3838697	379.1898375	375.582218	15.28550179	14.89021346	15.33220328	24.77787699	31.81355932	41.22739726	44224	77055	36228	1089505	1386208	1287414	32567	29872	27268	6631	5106	4267	941708	844393	1836800	-0.135158473	-0.121487269	-0.152065562	-0.167709309	-0.180406865	-0.092182329	-0.082360874	-0.138376414	-0.123646297	-0.17805376	-0.392113608	-0.194426683	-0.135927931	-0.120427345	-0.14669429	-0.282103617	-0.178428892	-0.098507653	-0.082097382	-0.137800854
7	安徽省	六安市	0.007278706	0.009365864	-0.0802	377.0255021	374.3010747	370.8279506	17.05867466	16.54119291	16.02505806	30.29799839	44.10734463	55.90958904	37899	26940	19211	1328805	1127855	948426	40368	39083	46685	11343	9062	8774	1158425	951652	1724257	-0.342320358	-0.300792598	-0.257822893	-0.368542048	-0.385451506	-0.49609383	-0.198034505	-0.405723077	-0.317398345	-0.436118055	-0.474392175	-0.222086697	-0.340583044	-0.301246814	-0.266436653	-0.406701204	-0.405245331	-0.487593222	-0.198346152	-0.407649076
64	广西壮族自治区	柳州市	0.011074695	0.013110378	0.0123	272.4873075	269.502648	266.0150896	20.2650204	19.61206396	20.23136679	26.364434	39.61016949	48.26027397	77148	99703	57049	1731236	1797943	1331569	34790	30232	25528	12546	10330	9177	2612300	2365943	2710937	-0.253296868	-0.222737732	-0.212163686	-0.257578063	-0.320022426	-0.309443474	-0.159720046	-0.301969392	-0.218104426	-0.343619351	-0.323905758	-0.198481673	-0.24941897	-0.222338788	-0.201010223	-0.327337981	-0.376145901	-0.313431649	-0.15918385	-0.298207198
99	海南省	陵水黎族自治县	-0.016943508	0.014557126	0.0061	406.7605939	413.7713319	407.8344347	24.71044512	24.33395666	24.92560947	0	0	0	0	0	0	0	0	0	0	0	0	0	0	0	0	0	0	0.832778341	0.469559912	0.02539096	0.709289142	0.991796198	1.201980386	0.113299822	0.770715285	0.620244959	1.643586632	2.145092272	1.239276918	0.832210954	0.470853792	0.028364885	0.931834688	0.599656528	1.239910429	0.115009856	0.778263603
252	山东省	临沂市	0.006859471	0.014593156	-0.0302	713.949259	709.0853088	698.886351	14.72161962	14.486641	14.17073246	39.96949379	50.55932203	76.60547945	43582	66256	35032	3498329	2853399	2510067	104978	96504	83131	28928	21287	16377	3955554	3229959	9437092	0.25098795	-0.226342206	-0.160809923	0.713900787	0.546186158	1.155908693	-0.163707841	0.665356492	-0.161057549	1.238916654	0.688708462	0.479135421	0.244817553	-0.225483689	-0.072548703	0.39833069	0.31430752	1.137901082	-0.162938566	0.667732327
40	甘肃省	临夏回族自治州	0.009345182	0.014145425	0.0017	289.3461547	286.6671976	282.6687284	5.728733059	5.474830844	5.762422564	29.72152041	44.48587571	47.13296399	0	0	0	0	0	0	0	0	0	0	0	0	0	0	0	0.013221077	-0.207188021	-0.129238544	-0.012821241	-0.022091984	0.11010244	-0.074883959	-0.002416292	-0.047398583	0.074962707	0.067466475	0.18461373	0.017300207	-0.205752955	-0.131291238	-0.036101749	0.083339674	0.111564039	-0.07421096	0.000989626
95	海南省	临高县	-0.017891291	0.011658967	0.0742	430.8672872	438.7164915	433.6604587	24.90457226	24.38385816	25.19616625	0	0	0	0	0	0	0	0	0	0	0	0	0	0	0	0	0	0	0.867324481	0.526846585	0.022566639	0.704849669	0.953343276	1.141636045	0.111958946	0.776157463	0.685170646	1.588443248	2.077845163	1.598645747	0.863574404	0.528027402	0.02538928	0.973545031	0.497946755	1.169119551	0.113625478	0.781534584
266	山西省	临汾市	0.008121286	0.011911264	0.0508	259.1293612	257.0418509	254.0161968	12.92351096	12.56875004	12.47150183	34.37107875	71.98870056	57.55616438	0	28904	27557	1352894	970948	1182629	42161	42540	42906	12350	11043	9831	1641431	1521066	2023619	-0.238185527	-0.266557341	-0.166748513	-0.257903837	-0.290115995	-0.25015134	-0.154670087	-0.263629611	-0.176993473	-0.310259506	-0.350291536	-0.215272394	-0.23667051	-0.265805623	-0.15942019	-0.261320711	-0.340185461	-0.247813308	-0.15472079	-0.263471999
336	云南省	临沧市	0.00985386	0.01303473	-0.0026	141.4515824	140.071339	138.2690394	19.07554148	18.8962109	19.11436737	28.19497946	26.6920904	27.92328767	36213	31627	18710	479163	400434	372572	22395	20779	20650	4450	3315	2584	473472	433497	421474	-0.143347213	-0.233149049	-0.179436141	-0.189619815	-0.175530607	-0.142049981	-0.120249507	-0.156313365	-0.168474324	-0.193410009	-0.311809824	-0.259330744	-0.144061733	-0.232625317	-0.18158799	-0.236365589	0.017240739	-0.14040945	-0.120012174	-0.157283995
304	西藏自治区	林芝市	0.022050642	-0.029587843	0.0963	5.582204496	5.461768981	5.628298182	8.499904924	7.692250599	7.614333893	7.153094147	8.005649718	9.95567867	0	104733	0	142958	129647	0	3177	4055	0	1170	431	0	65484	54541	0	-0.177800406	-0.233356616	-0.196227501	-0.203153553	-0.207919175	-0.182835194	-0.1483568	-0.19736218	-0.159117406	-0.194300097	-0.223205636	-0.146951861	-0.176252981	-0.232921417	-0.201079308	-0.237868707	0.651763708	-0.184922648	-0.148179567	-0.196563137
254	山东省	聊城市	0.003425105	0.004569157	0.0283	812.55854	809.7849416	806.1017365	14.57324273	14.57495175	14.02319124	51.12514972	60.13276836	97.64383562	38925	43501	42482	2019717	1865117	1561944	63576	54337	45702	17082	12797	10134	2035996	1782135	4879471	-0.01595476	-0.30231935	-0.215055363	0.072369087	-0.173696986	0.214914203	-0.192614513	-0.019594746	-0.24521674	0.304259186	-0.082370691	-0.310231706	-0.031560863	-0.302506614	-0.253395487	-0.518261334	-0.263241625	0.362493833	-0.193220775	-0.031596661
174	吉林省	辽源市	0.009579316	0.013132306	-0.1156	245.8201874	243.4877414	240.3316329	7.589138727	7.040737407	7.508509368	29.8246208	33.55492958	57.5369863	37171	92788	56467	170338	183442	268211	9617	9668	9886	3312	2808	2730	629724	612107	942129	-0.254272119	-0.106028007	-0.162731418	-0.140761902	-0.22563723	-0.296370338	-0.123170748	-0.246884279	-0.195687294	-0.462007802	-0.281009116	-0.243693991	-0.249804723	-0.10610032	-0.18275291	-0.333684333	-0.255096766	-0.303534925	-0.123318149	-0.246494331
212	辽宁省	辽阳市	0.009540967	0.000786176	-0.0177	448.0650245	443.8304528	443.4817979	9.420523298	9.019281066	9.300165636	36.22959102	37.87042254	59.00835655	51792	0	54800	981946	806938	1148000	11213	11257	11599	5368	4593	3891	1659113	1462857	1715902	-0.246327207	-0.166586412	-0.168645519	-0.164561297	-0.24900757	-0.283642247	-0.12264568	-0.279824072	-0.21842464	-0.435341455	-0.342527597	-0.138543187	-0.242994865	-0.166240952	-0.206474133	-0.361049193	-0.295958333	-0.287144161	-0.122592619	-0.280401397
298	四川省	凉山彝族自治州	0.012235988	0.003753371	0.0706	102.2554499	101.019378	100.6416326	14.68141974	13.70939201	14.04998471	17.43216692	20.27966102	24.5900277	0	0	0	0	0	0	0	0	0	0	0	0	0	0	0	-0.21967993	-0.225655574	-0.176583926	-0.23052258	-0.248571757	-0.170044672	-0.136299688	-0.218068858	-0.20688542	-0.286937555	-0.357062535	-0.200299431	-0.219714541	-0.225504812	-0.186934855	-0.297761227	-0.265099636	-0.168907495	-0.136287103	-0.21876679
180	江苏省	连云港市	0.010647919	0.030264763	-0.0842	720.2396949	712.6514399	691.7167951	15.25286856	14.74074158	14.49412438	37.85841527	36.35774648	53.87945205	71303	69127	44277	2451715	2148464	2617723	53976	45764	41756	13398	11500	8065	2401738	2107783	2411991	-0.145456432	-0.242361268	-0.204911009	0.09936023	-0.282360305	0.18808492	-0.221194789	0.148698648	-0.185893701	0.283845906	0.35176457	-0.028075888	-0.149109042	-0.243752029	-0.109190161	0.621505294	-0.336961889	0.196498334	-0.221577281	0.145200016
342	浙江省	丽水市	0.009671277	0.012630287	-0.055	161.5122311	159.9651637	157.9699578	19.42363908	19.09982634	18.69268045	19.23406655	26.90960452	37.40273973	61811	68342	49459	1438556	1129055	809573	19950	18493	17915	8569	7913	6200	1791630	1538982	3245476	-0.515035497	-0.293067113	-0.338111187	-0.522550231	-0.42433638	-0.651000781	-0.384707497	-0.535075224	-0.417232252	-0.579021462	-0.338841522	-0.338675358	-0.517211171	-0.297403791	-0.262796358	0.049636554	-0.493751457	-0.672217331	-0.384897801	-0.540703603
334	云南省	丽江市	0.011053454	0.017833114	0.0322	80.42342444	79.54418646	78.15051937	15.33295915	14.37424797	14.82554028	15.85061107	15.56779661	15.34246575	40857	56780	20663	431501	400638	460701	12513	12254	12040	3103	2085	1756	346440	305486	287415	-0.15785948	-0.27475745	-0.163790615	-0.149426885	-0.123334636	-0.086512788	-0.105085623	-0.120174805	-0.17552591	-0.098828762	-0.289792758	-0.231262317	-0.159308314	-0.274753814	-0.163519356	-0.251546065	0.020673943	-0.08318214	-0.104888772	-0.120817736
288	四川省	乐山市	0.01028081	0.014108766	-0.0633	335.5046065	332.0904476	327.4702464	11.02786935	10.55700024	11.09736387	32.59417943	39.03389831	54.52054795	63259	58714	37125	1206181	992170	787878	20989	22113	20581	8566	7537	7208	1556712	1397291	2232700	-0.250827183	-0.261182723	-0.18687104	-0.273476181	-0.300767508	-0.261967839	-0.167485265	-0.279499574	-0.188955679	-0.373201524	-0.331175188	-0.272231276	-0.249950726	-0.260768812	-0.193975291	-0.270721735	-0.354352322	-0.263667455	-0.167665065	-0.280374955
98	海南省	乐东黎族自治县	-0.012917459	0.025541324	-0.0454	236.0832852	239.1727899	233.2161408	25.42553668	25.0601812	25.65581583	0	0	0	0	0	0	0	0	0	0	0	0	0	0	0	0	0	0	0.711018654	0.410002109	-0.00045509	0.603386973	0.860219339	1.028671321	0.082442923	0.662290058	0.535805377	1.440025188	1.883181467	0.895142143	0.707631809	0.410972484	0.000155142	0.796788194	0.595017582	1.054864165	0.083861801	0.668956249
109	河北省	廊坊市	0.010265483	0.014167748	0.0901	785.0665806	777.089383	766.2335789	13.33273673	13.2617482	13.27016799	45.15743726	50.97175141	83.95616438	60989	91067	48407	3601169	3314737	2504860	51247	41501	37776	16968	11877	8895	2368452	1919322	1769639	-0.048478926	-0.718324223	-0.168599869	-0.086788706	0.139507131	-0.032456449	-0.200888961	0.098457637	-0.189354587	0.317037918	-0.449178856	-0.488019014	-0.040908727	-0.715955287	-0.286246999	-0.125526448	0.170062723	-0.010357058	-0.20016577	0.113982123
28	甘肃省	兰州市	0.010588742	0.017778105	0.1031	343.4331098	339.8346879	333.8986034	7.078951405	6.544965299	6.973440137	32.30629432	42.87288136	48.17534247	66680	78412	54771	2471310	2342001	1523299	32102	28559	28432	14883	13692	12252	3017105	2260191	2302670	-0.462715918	-0.274360733	-0.2180655	-0.263625554	-0.62262272	-0.674750872	-0.233555469	-0.367069576	-0.589664191	-0.547647527	-0.369483758	-0.699944317	-0.460401491	-0.274086283	-0.206414172	-0.319119254	-0.852079655	-0.709421366	-0.233889591	-0.370975899
75	广西壮族自治区	来宾市	0.004421367	0.011973636	-0.0366	213.7508388	212.8099281	210.2919686	21.68025295	21.04866687	21.6518935	28.01357733	38.98022599	42.57260274	33939	30398	25563	394092	276356	379499	20428	18745	17723	4516	3772	3458	588839	438725	551116	-0.185525174	-0.131794801	-0.217052758	-0.321623295	-0.28784266	-0.282010029	-0.145402834	-0.254276557	-0.118671997	-0.339038019	-0.391816829	-0.095940105	-0.190378967	-0.130920792	-0.202363831	-0.268922926	-0.336551639	-0.301056729	-0.144992088	-0.256570078
301	西藏自治区	拉萨市	0.009355281	0.012568959	0.1168	24.64491582	24.41649267	24.11341217	7.036050658	6.371706415	6.357963574	4.060990782	15.78531073	23.90410959	79391	0	56617	1072584	896288	829378	7848	8387	7350	2901	2552	1718	305907	139988	283479	-0.205629442	-0.242884968	-0.200347174	-0.225491521	-0.231463141	-0.210042002	-0.153770089	-0.219442463	-0.176263038	-0.233843073	-0.265878048	-0.199043926	-0.204535824	-0.242326372	-0.206572954	-0.270618517	0.508965381	-0.212184435	-0.153708574	-0.218837523
327	新疆维吾尔自治区	昆玉市	0.010867068	0.010517073	0.1624	91.22022211	90.23958241	89.30040359	0	0	0	0	0	0	0	0	0	0	0	0	0	0	0	0	0	0	0	0	0	-0.126879449	-0.184381352	-0.187424843	-0.164729133	-0.15911447	-0.134801086	-0.136729092	-0.162314522	-0.118180614	-0.150528733	-0.166078315	-0.010889116	-0.125246803	-0.183878165	-0.192662401	-0.199241442	0.657909225	-0.135257355	-0.136468776	-0.161195286
329	云南省	昆明市	0.009941132	0.010418734	0.0663	401.4824919	397.530588	393.4315294	16.73516792	16.00078797	16.40153959	22.80509489	26.6920904	27.65205479	80584	90074	56236	6504738	5608643	4779736	60732	54144	48588	33487	27317	22595	5116676	4095678	7810077	-0.798022284	-0.639358467	-0.361398863	-0.704918639	-0.951239165	-1.147891041	-0.364261369	-0.754900303	-0.62979062	-1.146410331	-0.60457068	-0.433192531	-0.802428381	-0.641430246	-0.432821777	-0.808825029	-1.538167154	-1.162518266	-0.365839482	-0.761075591
310	新疆维吾尔自治区	克拉玛依市	0.001421928	0.010888655	0.2233	50.81119809	50.73905083	50.19252179	8.01896465	7.052170199	8.575420228	26.98523593	26.8700565	29.91506849	180871	145798	153084	792890	874499	735481	3843	4197	4338	1480	2480	893	722435	422770	686887	0.035995897	-0.034299473	-0.143649736	0.004628209	0.036294463	0.187739963	-0.078653826	-0.001405841	0.008573066	0.222312283	0.216476192	0.394381578	0.039701657	-0.033119042	-0.148710707	-0.024279555	0.351840252	0.189450113	-0.07793676	0.002707161
326	新疆维吾尔自治区	可克达拉市	0.022673619	-0.154559621	0.0339	78.24019785	76.50554041	90.49194041	10.32732542	9.537874973	10.53827482	0	0	0	0	0	0	0	0	0	0	0	0	0	0	0	0	0	0	-0.061488783	-0.130582161	-0.17141792	-0.108961247	-0.078907828	-0.014443042	-0.116240378	-0.102194061	-0.063676029	-0.009780413	0.02613442	0.126097255	-0.059395541	-0.129857721	-0.176174328	-0.128559828	0.599725022	-0.014008741	-0.115839689	-0.100190841
112	河南省	开封市	0.007374	0.013532071	-0.0161	921.6251307	914.8788147	902.6639026	16.32685478	15.94277491	15.23567076	47.06662327	64.67514124	73.68493151	49166	42413	32454	1603019	1227427	961869	51314	43511	45109	14025	11280	18114	1426838	1500580	1818964	-0.245822259	-0.271946923	-0.194438593	-0.24517962	-0.349778873	-0.163717673	-0.152936193	-0.264849606	-0.181162324	-0.375455593	-0.434076285	-0.235408749	-0.244117965	-0.270635969	-0.168955382	-0.305479474	-0.379672715	-0.196819144	-0.153803516	-0.265416606
315	新疆维吾尔自治区	喀什地区	0.009178511	0.01254145	0.1556	42.25279567	41.86850514	41.34991723	12.32314178	11.94446662	12.7494838	52.03510574	94.98587571	116.3628809	0	0	0	0	0	0	0	0	0	0	0	0	0	0	0	-0.168307017	-0.206755881	-0.194771612	-0.20173994	-0.215342818	-0.202589642	-0.145671751	-0.204682588	-0.151184295	-0.252042381	-0.318166469	-0.094951319	-0.166547331	-0.206303087	-0.201268471	-0.256911881	0.355957628	-0.204369007	-0.145485432	-0.203714894
36	甘肃省	酒泉市	0.009374903	0.012933938	0.0775	7.395282926	7.326596789	7.23304503	7.917710429	7.301914801	7.90003219	30.8646511	32.49717514	46.17808219	62187	40257	55000	361654	345025	322253	9543	9661	9856	3782	3430	2426	466367	337370	458492	-0.193919697	-0.263804726	-0.201101439	-0.222210169	-0.240909591	-0.21263727	-0.151657855	-0.220837455	-0.179092496	-0.247543803	-0.270683822	-0.152107733	-0.191950808	-0.263208826	-0.206547044	-0.257723288	0.218380572	-0.216042844	-0.15158624	-0.220562702
195	江西省	九江市	0.006912915	0.006629039	0.036	323.3117752	321.0920928	318.9775781	17.20492826	16.57112247	16.27956277	25.50014735	38.71186441	46.44383562	70340	98917	37097	2864412	2625306	2136608	40594	39892	38105	11238	10027	8965	1717360	1811549	2590313	-0.236145628	-0.239455683	-0.204435056	-0.26197487	-0.288604041	-0.282687642	-0.155586814	-0.262640644	-0.212199198	-0.309741884	-0.098733088	-0.187495561	-0.234237589	-0.237867563	-0.218229304	-0.568152885	-0.33932248	-0.279394505	-0.155366794	-0.261227557
193	江西省	景德镇市	0.016409923	0.015317706	0.012	392.4495295	386.1134379	380.2882938	18.49740062	18.15470572	17.72608578	22.42724673	28.79096045	41.47945205	59134	77302	45438	1000459	867036	821539	15670	14236	13887	3832	3147	2924	995403	869924	1269493	-0.478450911	-0.581349363	-0.356332748	-0.50051212	-0.656095749	-0.640116907	-0.319778111	-0.517334384	-0.45740478	-0.449267028	-0.999101435	-0.705636503	-0.476986198	-0.582676085	-0.36252318	-0.605802562	-0.599945487	-0.643458875	-0.319392505	-0.516857492
150	湖北省	荆州市	0.011051134	0.014472396	-0.1302	519.7707585	514.0894868	506.7555202	18.25119033	17.85146825	17.42472931	38.93556049	47.02542373	69.51232877	44143	51923	25774	1054135	1224963	881683	34292	33734	35703	9981	12639	10207	2421904	2174414	3272223	-0.199688036	-0.116837765	-0.169952146	-0.268834987	-0.288867928	-0.274834542	-0.108916038	-0.250742566	-0.213124632	-0.314458617	-0.363064538	-0.295799497	-0.200483831	-0.117535185	-0.165822501	-0.058217998	-0.339872138	-0.27860003	-0.109053114	-0.251113308
148	湖北省	荆门市	0.012150713	0.005487394	-0.0662	298.4168794	294.8344308	293.2253875	17.45509039	17.5910942	17.06471478	38.74482404	59.09322034	69.65753425	70162	82014	45378	798395	1012503	698227	17710	18027	18639	2226	7297	6680	1399710	1170399	2666968	-0.171682425	-0.105587684	-0.160224353	-0.245056718	-0.252414788	-0.298751023	-0.110682556	-0.219103762	-0.157894403	-0.285068446	-0.352458379	-0.233508441	-0.174474258	-0.10693675	-0.150691437	0.008914108	-0.313543273	-0.307185161	-0.111472117	-0.220899311
263	山西省	晋中市	0.012654765	0.007935212	0.0266	235.6495112	232.704688	230.8726644	12.0578033	11.67574962	11.55224476	33.07960272	52.79378531	56.36438356	43546	40850	31434	1687121	1180603	1175158	32026	30561	30025	8080	7129	6514	1727978	1376101	1698867	-0.306204557	-0.149058406	-0.214614846	-0.308349384	-0.344037487	-0.383678569	-0.187730376	-0.342647697	-0.233695196	-0.440822533	-0.440178413	-0.202908354	-0.303394632	-0.148410723	-0.206636912	-0.297361991	-0.385978153	-0.397952854	-0.187473498	-0.341786896
261	山西省	晋城市	0.018225771	0.008440564	0.0156	295.1666528	289.8833061	287.4570067	14.07790329	13.75872276	13.39757133	29.41285057	58.80225989	55.98356164	64966	54209	44943	1452546	1013655	980305	18761	19980	21752	6508	5730	7682	1392169	1168036	1336912	-0.326253923	-0.229060849	-0.161980427	-0.393952858	-0.339769099	-0.571388706	-0.14243684	-0.362649248	-0.129302581	-0.557399406	-0.415205345	-0.197428379	-0.318546836	-0.228601875	-0.138136812	-0.183082394	-0.377100045	-0.584651559	-0.143185969	-0.36326794
209	辽宁省	锦州市	0.009504434	0.013910443	-0.0262	350.3850449	347.086187	342.3243042	10.08527309	9.842192049	10.15104569	36.16727599	45.62253521	58.44109589	39332	58133	44264	1041364	912722	1368462	18373	19112	19295	6112	6111	9109	1989653	2097096	2399797	-0.263182221	-0.26785637	-0.205277749	-0.240898818	-0.322232318	-0.377322432	-0.180422157	-0.28475339	-0.232185786	-0.363295768	-0.405116742	-0.269991676	-0.26160229	-0.267559657	-0.230565771	-0.267032556	-0.383532071	-0.382118343	-0.180670895	-0.283833096
345	浙江省	金华市	0.012224999	0.009366339	0.1355	632.4315625	624.7934631	618.995739	18.89810406	18.4696561	17.9788906	22.94609605	33.32485876	53.74794521	67329	65000	59056	4232520	3577073	2688673	47130	41444	38018	19994	16372	13833	5654662	4338927	7301937	0.879600709	2.671252899	0.735563923	1.348715573	1.198702189	1.122087675	0.042828309	0.958860959	1.06118129	0.477659247	2.346304484	0.826935697	0.86071898	2.650679425	0.757594154	1.564970586	1.090757452	1.124428013	0.038250577	0.929778745
30	甘肃省	金昌市	0.021300973	0.005343162	-0.0299	77.28835235	75.67637198	75.27416992	7.416752368	6.777346543	7.115138386	27.81087596	25.55084746	35.58082192	81643	66909	54565	224660	222173	179917	3998	4002	4191	1897	1385	1311	289607	258327	318095	-0.026317893	-0.14946196	-0.155679443	-0.05824083	-0.028774865	0.060937534	-0.092991042	-0.048946572	-0.067040887	0.04167029	0.157134132	0.168600091	-0.022884463	-0.148560822	-0.159619728	-0.125006547	0.27678756	0.05952384	-0.092454864	-0.047222106
61	广东省	揭阳市	0.006174725	0.0040987	0.081	1532.030742	1522.628927	1516.413603	23.48201284	22.75334681	22.90608855	22.04521196	33.71751412	38.64345404	37495	47684	29600	739735	728126	736879	59687	59032	59360	10757	10172	8387	1024127	1192374	6776783	-0.414998729	-0.210861576	-0.302746392	-0.249633561	-0.393492129	-0.304580457	-0.282275492	-0.41071404	-0.301633592	-0.376144093	-0.4617565	-0.337743018	-0.411446409	-0.210535283	-0.258726253	-0.223145835	-0.455057793	-0.310633821	-0.282401714	-0.409950676
118	河南省	焦作市	0.007266049	0.006769857	0.0591	1084.195345	1076.374356	1069.136455	15.28032607	14.88254136	14.42868148	45.77181659	63.61299435	85.76164384	60384	50079	52421	1585337	1337866	1055746	33889	32322	30560	10024	8994	8355	1789070	1613825	1865765	-0.292425415	-0.24509406	-0.18605049	-0.309325202	-0.325730906	-0.31593842	-0.171428788	-0.291093219	-0.180571526	-0.455666549	-0.484145618	-0.271610408	-0.289754092	-0.245412829	-0.142396932	-0.256814303	-0.363938877	-0.329214902	-0.172411834	-0.2911155
48	广东省	江门市	0.014506067	0.008628997	0.0669	645.075987	635.8522713	630.4124442	23.93201907	23.21784513	23.77135296	23.03169134	29.60169492	33.68493151	66984	75461	46237	2640041	2223728	1772018	38920	32212	32518	11732	9859	7729	3945527	4003755	2601864	-0.151602994	-0.135932416	0.170472862	0.015887934	-0.084469012	-0.199691108	-0.182337419	-0.150091339	-0.150305282	-0.16392074	-0.181439463	-0.342989768	-0.154820008	-0.137873207	0.295972149	-0.346463133	-0.174431294	-0.1818986	-0.184665481	-0.157934199
29	甘肃省	嘉峪关市	0.009719864	0.007880434	0.3831	214.2582851	212.1957711	210.536651	9.084229228	7.898245348	8.792400228	33.18356686	27.28531073	30.54520548	91000	0	101955	181815	183664	158162	1988	1965	2008	1179	864	844	309474	276130	279358	-0.142220021	-0.225892407	-0.187716571	-0.172356538	-0.169601407	-0.12444364	-0.135668248	-0.168993567	-0.145801169	-0.148246366	-0.127389804	-0.061009768	-0.140146122	-0.225433043	-0.193052992	-0.216785184	0.387165676	-0.125142501	-0.135472576	-0.168659839
350	浙江省	嘉兴市	-0.004380595	0.010251705	0.0855	1405.432189	1411.615907	1397.291289	18.54543798	18.06673921	17.35519666	29.62330538	38.30508475	52.29863014	102541	89889	73458	5988000	4437941	3070675	30300	29170	28184	15322	11392	9280	6088899	5108465	7121196	0.794253454	1.022873688	1.424669521	0.825705987	1.030881863	0.196653759	0.274905042	0.749765593	1.557085736	-0.065776353	1.046297859	1.698189593	0.766948304	1.014450817	1.395614802	0.990603912	0.850114929	0.191319173	0.265937323	0.714478635
136	黑龙江省	佳木斯市	0.009800872	0.017624667	0.0362	80.41595753	79.63546055	78.2562207	4.609392229	4.100417897	4.58106056	23.94136626	27.95211268	29.20273973	35124	59023	32864	465923	397479	420123	16502	13809	17296	6779	5694	5634	821048	696072	1820848	-0.232264969	-0.173442013	-0.189236852	-0.209935007	-0.259294795	-0.252987537	-0.134811488	-0.239900546	-0.198827846	-0.332236445	-0.363836825	-0.246752993	-0.229403761	-0.172782736	-0.191641687	-0.203898995	-0.234760695	-0.26008117	-0.135245725	-0.238590367
128	河南省	济源市	0.019714133	0.010014342	0.0674	435.3433309	426.9268385	422.6938379	14.86249432	14.46152767	14.06573914	5.714607854	60	75	0	0	0	0	0	0	0	0	0	0	0	0	0	0	0	-0.365063555	-0.212303047	-0.153193725	-0.434711818	-0.407965078	-0.698794467	-0.148136925	-0.412552229	-0.107822086	-0.678843941	-0.559166073	-0.270883669	-0.356048548	-0.212385309	-0.117291948	-0.140869585	-0.427451528	-0.729217686	-0.149308842	-0.413759335
248	山东省	济宁市	0.010362503	0.012785734	0.0034	873.7561119	864.7946747	853.8772273	14.70608829	14.57284832	13.96195154	47.01151059	49.72881356	80.57534247	53773	103366	46213	4117816	3857066	3341968	78441	69647	64537	26051	21605	19139	3881930	3499815	6665909	0.219746264	-0.261357473	-0.191466617	0.26839834	0.232046076	0.611464037	-0.167893474	0.318438656	-0.180516836	0.680481186	0.168236183	-0.000766569	0.2039795	-0.261010163	-0.183701067	0.272691423	0.020761789	0.554625135	-0.167785184	0.315545615
241	山东省	济南市	0.008052188	0.00499017	0.0899	950.0126665	942.4240905	937.7445858	13.3626077	12.92682892	12.68018964	42.93031017	52.64124294	89.34246575	110199	110114	82052	9060751	6772100	5431278	72015	54785	49313	40199	29035	24783	9644690	6805035	6834489	1.103397001	-0.165602713	-0.044018777	0.866519225	1.379692665	2.645500314	-0.057869675	1.158041607	0.136313315	2.853832639	1.436321161	0.869006985	1.070948206	-0.164183196	-0.035613602	0.523582176	0.958815376	2.664238722	-0.055365081	1.168522928
172	吉林省	吉林市	0.009545162	0.010602329	-0.0567	173.6549683	172.0130757	170.2084695	6.283059742	5.722390272	5.950710392	25.62820504	34.04507042	55.22739726	35588	74221	55548	850129	1048695	1311855	28635	28663	30215	14068	12862	10976	2525140	2510259	3891944	-0.22005132	-0.232696483	-0.198236064	-0.250983615	-0.303956335	-0.26622346	-0.160966261	-0.266486455	-0.208984018	-0.2008946	-0.364407591	-0.180702462	-0.220263529	-0.233638498	-0.199005803	-0.30239326	-0.363715834	-0.268837845	-0.16109241	-0.266784176
199	江西省	吉安市	0.014824399	0.013367598	0.0537	251.6314746	247.9556806	244.6848322	20.01526583	19.22699708	19.02763738	25.22290079	38.64971751	41.4739726	48307	45796	25486	1782824	1565425	1425681	49450	41479	38929	9223	8028	7276	1656954	1359215	2279912	-0.245250332	-0.211632466	-0.213140842	-0.318865692	-0.275668051	-0.295240133	-0.151863875	-0.257428932	-0.208306211	-0.332718392	-0.182818372	-0.259423185	-0.249800569	-0.210379495	-0.21603228	-0.324857839	-0.32884563	-0.299084814	-0.151740545	-0.258706243
131	黑龙江省	鸡西市	0.009315592	0.013836836	-0.0889	86.56384317	85.76489243	84.59437394	5.0005499	4.692670211	5.016586771	22.64707997	29.7971831	26.77534247	34031	20425	27881	336601	379078	429307	11538	10545	11257	4861	4368	3943	858594	801800	1328877	-0.209759687	-0.173610144	-0.185140845	-0.190487348	-0.231833635	-0.207002381	-0.132886099	-0.215930429	-0.179657708	-0.27598911	-0.255967944	-0.239827273	-0.2069766	-0.173059054	-0.1936905	-0.21560054	-0.106759023	-0.209013344	-0.132691179	-0.214300091
52	广东省	惠州市	-0.000448291	-0.001602639	0.3808	568.4757191	568.7306759	569.6436088	23.66657739	22.9216409	23.23437029	19.27498744	26.60451977	26.40821918	70191	98163	63657	4122263	3890838	3007453	55918	48341	42909	15005	12582	10032	21641988	4919800	7620752	0.755202405	0.077896099	0.34554691	1.072940041	0.304063248	0.296854828	0.255293214	0.409372899	0.20641598	1.338611021	0.279450243	1.257022354	0.756587218	0.073050907	0.224022997	0.721319023	0.195618744	0.358847558	0.253405776	0.396461873
143	湖北省	黄石市	0.001123101	0.01360905	-0.0483	670.8088276	670.0562864	661.0598893	17.61740873	17.10522914	16.6978807	29.65595465	42.31638418	66.8630137	66446	79778	49796	882339	1110920	893786	20531	20626	20078	10655	6070	5006	1611088	1485531	2742253	-0.187483965	-0.269793336	-0.179084969	-0.282359572	-0.291694255	-0.382758129	-0.14611451	-0.238358874	-0.217667768	-0.220153269	-0.502644756	-0.325417754	-0.188547905	-0.271503246	-0.181647025	-0.205200836	-0.342429822	-0.387159874	-0.145935585	-0.238098464
4	安徽省	黄山市	0.022032849	0.011905781	-0.0439	179.6894621	175.8157404	173.7471449	14.07870132	13.57982211	12.9660064	20.02948009	22.96610169	33.22996516	63940	59970	37306	839323	751871	679903	10034	9979	10313	3790	3398	3028	730356	509217	705403	-0.549070045	0.514922516	-0.37393515	-0.580254001	-0.645512908	-0.741309539	-0.361444439	-0.615811612	-0.54215525	-0.527460586	-0.587324894	-0.138982124	-0.5393566	0.524414263	-0.433182877	-0.759975342	-0.594778228	-0.745767576	-0.35938961	-0.610300874
237	青海省	黄南藏族自治州	0.00867108	-0.007359505	0.1636	17.04750262	16.90095311	17.02625794	2.758227636	2.729795008	2.661043429	16.00149179	28.56125356	51.18611111	0	0	0	0	0	0	0	0	0	0	0	0	0	0	0	0.012815466	-0.128390807	-0.142418453	-0.026490813	0.014467996	0.116634621	-0.085279171	-0.003274135	-0.022219721	0.113862149	0.157107218	0.122575843	0.015843864	-0.127503249	-0.145910497	-0.08292424	0.361538362	0.12470569	-0.084705487	-0.00116505
151	湖北省	黄冈市	0.008144439	0.014256095	-0.163	459.2550727	455.5449149	449.1419051	17.14171469	16.66840101	16.23036904	27.99231331	40.25988701	57.92054795	35784	56950	23128	1039995	1333300	960426	46385	45619	53611	12537	13400	28859	1790032	1608442	2243100	-0.271899531	-0.292098292	-0.212154813	-0.274348658	-0.284461109	-0.269537397	-0.178791871	-0.291556212	-0.231316145	-0.325275862	-0.048640549	-0.167636435	-0.270642663	-0.293043798	-0.215224833	-0.293345129	-0.336393019	-0.269520264	-0.178790407	-0.291891054
2	安徽省	淮南市	0.00696733	-0.011801897	-0.0067	769.5830166	764.2581779	773.3855947	16.9588857	16.50848889	15.81349361	42.3611248	54.35028249	50.13150685	43557	34399	33361	1040164	1013169	753623	26531	26462	18173	7864	6201	4991	1577017	1305264	1876488	-0.42207005	-0.400579252	-0.310292781	-0.39743309	-0.422857282	-0.488859917	-0.282753852	-0.431823876	-0.328944657	-0.453315751	-0.63829346	-0.499146556	-0.417900545	-0.399282486	-0.329575401	-0.502622458	-0.420996185	-0.501087078	-0.282402715	-0.432365515
3	安徽省	淮北市	0.019913456	0.007328152	0.0167	913.0936275	895.2657913	888.7528752	16.41758637	15.93178102	15.31236597	43.58216155	57.49152542	57.78082192	56661	59210	35324	800695	605395	528134	17464	16545	16694	5642	4524	4133	1260470	1174439	1646353	-0.483134559	-0.247068604	-0.253878098	-0.607933431	-0.511261659	-0.789139794	-0.154819493	-0.573378837	-0.274744979	-0.770685248	-0.780909521	-0.458618666	-0.474863368	-0.247437683	-0.267942592	-0.461615013	-0.471130188	-0.8244059	-0.155087144	-0.571958262
181	江苏省	淮安市	0.005978534	0.019255027	-0.0928	597.8988289	594.3455141	583.1175697	16.12272304	15.671123	15.10599388	35.84704336	50.04225352	57.36986301	87507	72908	50736	2642070	2306078	3085130	47126	41680	39253	14632	12700	11599	2407512	2242380	3121076	0.008220965	0.074833915	-0.132588305	0.133198154	-0.203562924	0.351133377	-0.196014349	0.195781373	-0.122251743	0.045770323	0.668405909	0.010417364	-0.004389009	0.071128391	-0.041409482	0.007523797	-0.27285733	0.426645479	-0.196541347	0.192265402
169	湖南省	怀化市	0.006067004	0.012129584	-0.0159	226.5005221	225.1346295	222.4365664	18.14128024	17.62513004	17.51257022	24.74086358	33.13841808	50.20821918	36365	56464	24368	995698	1367131	1001274	41519	39023	37764	12968	11607	9066	1453415	1100728	1662066	-0.166600937	-0.196031678	-0.163498774	-0.248777875	-0.265419965	-0.231961033	-0.096530945	-0.200518613	-0.188143541	-0.319885073	-0.299552798	-0.240910051	-0.168607912	-0.195295019	-0.170986716	-0.216621884	-0.310242902	-0.254143472	-0.095861072	-0.200350723
349	浙江省	湖州市	0.004368517	0.014609659	-0.1153	603.7956417	601.1694228	592.5130098	18.00357867	17.47487879	16.75937591	25.55684879	55.64124294	54.94246575	95579	81370	66917	3365565	2374308	1678400	20353	19220	18634	9851	8080	6819	4124348	3409326	4530042	-0.052565549	-0.100279068	0.178304776	-0.036886024	-0.081758781	-0.7869757	-0.315976605	-0.190656017	0.610797767	-0.568610276	-0.322502981	0.086549715	-0.057668269	-0.102396184	0.074012419	-0.185179681	-0.187254648	-0.734690285	-0.319508069	-0.198660883
216	辽宁省	葫芦岛市	0.009781177	0.006257835	-0.016	279.6497388	276.9409305	275.2186575	10.58609046	10.45562006	10.75230496	31.31831256	42.03954802	52.37604457	31514	0	28021	695178	0	816000	20684	0	21546	5261	0	5017	1460583	0	1734324	-0.391670495	-0.341976646	-0.253446569	-0.340519527	-0.424321132	-0.449909412	-0.232432079	-0.398960962	-0.277558956	-0.435848345	-0.469470244	-0.291793687	-0.39021012	-0.341600263	-0.271684834	-0.351719398	-0.543867842	-0.448539051	-0.233180804	-0.402253229
328	新疆维吾尔自治区	胡杨河市	-0.146754773	0.015988095	-0.0118	53.43788244	62.62898489	61.64342395	7.864940741	6.995807105	8.419379505	0	0	0	0	0	0	0	0	0	0	0	0	0	0	0	0	0	0	0.044055299	-0.03767327	-0.144741978	0.00213008	0.051112991	0.175116604	-0.082768962	0.006483605	0.023244255	0.205842792	0.313457696	0.364828822	0.047032716	-0.036771532	-0.14809662	0.013483649	0.519605783	0.180677925	-0.082169981	0.009853349
223	内蒙古自治区	呼伦贝尔市	0.006144108	0.011249162	-0.0814	10.44160182	10.37783925	10.2623959	0.64893897	0.467519847	0.874364187	14.29346322	15.33615819	35.60941828	45923	58996	60152	798000	852516	960318	19116	21077	22909	8260	9623	7282	1630341	1556502	2598156	-0.232716453	-0.256162961	-0.204853345	-0.250979253	-0.277798197	-0.261962223	-0.158521411	-0.254841257	-0.205536013	-0.31475935	-0.338161525	-0.242329735	-0.230738151	-0.255626924	-0.212692706	-0.298002948	-0.168949401	-0.267048398	-0.158387534	-0.2540614
217	内蒙古自治区	呼和浩特市	0.009330726	0.033755228	0.1377	188.2852173	186.5446205	180.4533757	7.907778473	7.521902593	7.688784441	31.75421659	36.79378531	41.73150685	81656	99720	95961	2171024	2015020	2115389	22138	19707	19519	11974	10225	5600	2368694	1573776	1926748	-0.19022455	-0.313271053	-0.21390368	-0.260157241	-0.256749586	-0.24091305	-0.147160301	-0.25555411	-0.193442419	-0.29800097	-0.380485354	-0.202342604	-0.192374696	-0.313306546	-0.21692099	-0.177092032	-0.263338344	-0.233886138	-0.147218445	-0.25642748
161	湖南省	衡阳市	0.00959777	0.012824156	0.0122	617.7755934	611.9026922	604.1549156	17.05805859	16.24779005	16.28401809	33.95325843	41.29096045	53.42191781	52550	75572	32934	1734698	1624102	1734785	63189	56648	53005	18489	17760	20618	2857910	3342474	3191272	-0.236485956	-0.271404345	-0.206414482	-0.206365893	-0.282644863	-0.28218556	-0.151394594	-0.261497497	-0.207336658	-0.321030201	-0.332684253	-0.246366403	-0.235904756	-0.270629099	-0.206161528	-0.301276904	-0.332728574	-0.287092245	-0.151396124	-0.261549549
110	河北省	衡水市	0.003313596	0.014422245	-0.0173	582.3654795	580.4421288	572.1898666	14.23095021	13.98177207	13.76804282	47.65212106	61.22881356	98.32328767	36938	57615	26022	1272578	1034737	1486090	52347	41251	37773	13165	11010	8973	1394078	1068568	1314417	-0.320454183	-0.463156044	-0.212963347	-0.220142089	-0.08992364	-0.250265751	-0.218825198	-0.297026221	-0.376997273	-0.146381093	-0.585859726	-0.578549356	-0.318673813	-0.463577097	-0.237056462	-0.464901734	-0.167302006	-0.249425938	-0.218106008	-0.292814424
139	黑龙江省	黑河市	0.009715222	0.012814664	-0.0555	24.30433773	24.0704876	23.76593512	2.36216219	2.245590784	2.729684201	16.35670768	17.52112676	30.86849315	39184	34607	24731	425270	321412	263606	11491	8857	13731	3982	4030	7625	447941	335745	884505	-0.23127197	-0.223240967	-0.196572258	-0.229243632	-0.260971274	-0.254349436	-0.146415452	-0.245048779	-0.198287261	-0.315936046	-0.322172322	-0.260692929	-0.228944402	-0.222602329	-0.205512087	-0.283182724	-0.172047804	-0.257902708	-0.146255034	-0.243887111
132	黑龙江省	鹤岗市	0.009540601	0.013211878	-0.0696	73.54710091	72.85204861	71.90208698	4.142976397	3.613422788	4.131285523	22.49061894	23.25352113	42.43013699	34809	22946	24154	229843	231331	168062	6720	5177	6032	3141	3067	2790	514364	486095	495580	-0.210555911	-0.165736183	-0.183504452	-0.189584365	-0.217369005	-0.204672454	-0.127928498	-0.216298086	-0.175483667	-0.281933203	-0.255587807	-0.273249541	-0.207652081	-0.165038766	-0.192688296	-0.22611037	-0.071199802	-0.206611002	-0.127776207	-0.214615699
116	河南省	鹤壁市	0.021182291	0.018844707	0.0536	882.2462228	863.9458703	847.9661962	15.57109291	15.29669995	14.81926333	45.05174364	54.7259887	69.57808219	62736	58502	42550	710366	597266	471069	15343	14482	13880	4592	3845	3288	691122	550092	733044	-0.434906126	-0.122664449	-0.162642662	-0.550172363	-0.478805183	-0.840933762	-0.109111838	-0.504923709	-0.088896927	-0.853880838	-0.588281022	0.040941638	-0.427103315	-0.122476895	-0.114940123	-0.212943249	-0.447698998	-0.86368581	-0.110567248	-0.505775487
73	广西壮族自治区	贺州市	0.003852766	0.012656299	-0.0292	224.7504822	223.8878945	221.089717	21.65934444	20.80587127	21.02087971	26.54620465	36.72033898	39.26575342	37539	29728	22345	408699	308911	406049	22648	19047	16457	4463	3449	2815	563316	434392	503300	-0.408577446	-0.322736429	-0.309704349	-0.506959744	-0.505439898	-0.455277486	-0.261444509	-0.426628384	-0.279344138	-0.636987854	-0.601425655	-0.373185366	-0.411928082	-0.322583194	-0.291384657	-0.449331193	-0.557222803	-0.472125544	-0.261640992	-0.428623404
256	山东省	菏泽市	0.006313377	0.011764789	-0.0163	837.0717639	831.8201698	822.1477743	15.4196463	15.21588822	14.36478362	47.83281587	58.96045198	93.5890411	39599	38143	26446	2379178	1865511	1619658	94588	85628	78093	24117	21360	18099	2459396	2172343	3356955	-0.236986135	-0.220410949	-0.211401167	-0.006074254	-0.154829777	-0.157325522	-0.151454517	-0.108155382	-0.203455162	0.172587142	-0.38082263	-0.208946983	-0.23950288	-0.219935665	-0.21852156	-0.164292966	-0.253224143	-0.030095807	-0.15187767	-0.116399186
55	广东省	河源市	0.014356403	0.01129883	0.2591	256.9045197	253.2684951	250.4388294	22.69707827	21.96782114	22.10649443	19.59809825	28.00847458	33.73537604	38802	77614	25208	798053	711865	604671	37496	34879	32685	6873	5742	4492	1181177	1123979	1004900	-0.53884108	-0.439759113	-0.370520305	-0.504977138	-0.570477564	-0.480459052	-0.327312434	-0.5425331	-0.367930792	-0.50589157	-0.446007363	-0.503506469	-0.527142837	-0.439506082	-0.348005232	-0.699115621	-0.627580281	-0.471661615	-0.327219478	-0.536528477
74	广西壮族自治区	河池市	0.018208741	0.012463492	-0.0874	137.2527361	134.79823	133.1388549	20.7015637	20.21637264	20.51592729	23.31311815	28.6920904	41.68219178	27119	27606	17474	507820	362232	299330	38388	33080	30063	7894	6286	5475	915186	635409	946041	-0.128590007	-0.192086934	-0.168268095	-0.228975746	-0.238282753	-0.221992473	-0.105321936	-0.192070786	-0.10387195	-0.270539188	-0.358739982	-0.145121888	-0.133708659	-0.19099554	-0.156201698	-0.165330809	-0.258502009	-0.235471478	-0.10480059	-0.195207179
316	新疆维吾尔自治区	和田地区	0.009415493	0.010658333	0.1523	9.31868212	9.231760545	9.134403035	11.70061823	11.36630916	12.26401706	49.35408637	115.1723164	97.28531856	0	0	0	0	0	0	0	0	0	0	0	0	0	0	0	-0.14924921	-0.200543915	-0.191518252	-0.184011007	-0.182923621	-0.168819342	-0.141496466	-0.182871649	-0.139037192	-0.201274566	-0.235456946	-0.053291058	-0.147584572	-0.200103914	-0.197089052	-0.2254301	0.605280989	-0.170355479	-0.141262137	-0.181812764
16	安徽省	合肥市	0.007519218	0.029215878	0.1242	827.208593	821.0350516	797.7287071	16.995076	16.61261474	16.01838463	35.12096547	46.93502825	64.6109589	108427	125778	67689	7629009	6559039	5003420	66110	56143	53602	29045	20964	17163	7188271	4996319	6158327	0.492443711	-0.225544958	0.165470874	0.395702991	0.390962168	1.270695366	0.131711963	0.542026407	0.617200673	-0.010055028	0.350574107	0.853355431	0.480067348	-0.22206846	0.095492501	-0.087289329	0.099742943	1.290670694	0.135625487	0.543468072
348	浙江省	杭州市	-0.009533762	0.013028401	0.2064	637.547502	643.6842341	635.4059108	18.29955731	17.66331878	16.75919946	22.16574652	37.3700565	53.90136986	136617	148794	103813	20933893	15674169	10273169	73539	64724	58188	51135	41833	31977	19884891	16248286	17315199	2.86425128	7.464492642	2.788049046	2.634838437	3.405368427	3.484101127	3.451561556	3.332505435	4.690088396	1.027443277	4.993103562	3.6169514	2.834749228	7.453750831	2.602478709	1.953057091	2.710775857	3.273791393	3.423555212	3.286209698
274	陕西省	汉中市	0.015862727	0.011832396	-0.0384	155.370384	152.9442708	151.1557362	15.56695337	15.37638347	15.50243266	21.4544175	44.3220339	53	49179	42361	28908	491786	456488	408910	29500	27695	28109	8118	6990	6191	1209900	1157300	1401200	-0.264793511	-0.264178497	-0.168114595	-0.257282575	-0.295793975	-0.272154791	-0.164939995	-0.271329739	-0.227732903	-0.397251396	-0.312803943	-0.303474472	-0.264397899	-0.263697866	-0.170918922	-0.270959966	-0.347396052	-0.279484436	-0.165028029	-0.272317828
103	河北省	邯郸市	0.009260359	0.012955762	0.0482	911.9401004	903.5726932	892.0159468	14.81076149	14.57105732	14.15369789	45.42561818	68.63559322	90.49589041	38623	37796	32943	2878178	2201150	1831617	113619	95921	76824	26826	20836	16845	3296702	3075674	3744774	0.01105573	-0.261658061	-0.210386806	0.145405494	0.132676951	0.394084589	-0.165648091	0.07220128	-0.200770162	0.390952894	-0.192962326	-0.233676226	0.003978974	-0.261173702	-0.212927348	-0.324074429	-0.03409869	0.358292055	-0.165163579	0.086904818
238	青海省	海南藏族自治州	-0.00026141	0.02697953	0.1285	12.34111645	12.34434338	12.02004813	3.024001131	2.887565249	3.058220426	14.45728151	23.62429379	41.93351801	0	0	0	0	0	0	0	0	0	0	0	0	0	0	0	-0.057436978	-0.161042019	-0.159494528	-0.08298184	-0.045040818	0.026816694	-0.104572776	-0.06106648	-0.06965512	0.009832796	0.053087635	-0.023161988	-0.05422602	-0.160362666	-0.164668783	-0.144895191	0.386983423	0.031354357	-0.104168102	-0.059430649
83	海南省	海口市	0.016367831	0.013536714	0.286	1259.711545	1239.424849	1222.871192	24.97701717	24.48069987	24.92261155	14.23642074	16.50564972	20.45205479	63309	61589	49943	1860519	1253645	1001174	23769	17576	18237	10713	12417	6883	2310606	1529508	1493194	-0.3686781	0.080516442	-0.164523644	-0.098075117	-0.129549998	-0.277506204	-0.348090664	-0.089396349	-0.297255713	0.037563583	0.377963369	-0.082180298	-0.399502528	0.074430258	-0.084063905	0.294037966	-0.229045639	-0.296939729	-0.352102959	-0.098337457
235	青海省	海东市	0.006593057	0.008128138	-0.0388	126.5023578	125.6737834	124.6605254	5.219415579	4.934270903	5.119005736	28.17564337	42.78409091	56.6398892	36091	98134	25446	269228	168345	172620	12071	14138	13437	3321	1863	4620	241618	110123	291242	-0.000235747	-0.137896018	-0.136833803	-0.021141153	0.005828634	0.11986481	-0.075337686	0.003681913	-0.044603232	0.068950071	0.124175904	0.143335138	0.004191928	-0.136686642	-0.139304083	-0.129633622	0.180852487	0.124594581	-0.074696459	0.006184126
236	青海省	海北藏族自治州	0.020250874	0.024794554	-0.0323	9.703802843	9.511192879	9.281072821	4.395288121	4.078191215	4.410430176	19.49810326	24.36260623	37.17548747	0	0	0	0	0	0	0	0	0	0	0	0	0	0	0	-0.036737653	-0.168418538	-0.158111852	-0.071515443	-0.036226252	0.04323843	-0.101741408	-0.051099178	-0.069578275	0.035534425	0.077133531	-0.006423126	-0.03368681	-0.167710456	-0.162536372	-0.129144166	0.375065434	0.046655934	-0.101370665	-0.049665003
312	新疆维吾尔自治区	哈密市	0.009467972	0.012130066	0.0997	4.434557835	4.392965362	4.340317031	10.86933367	10.09583477	10.92457221	26.89630445	26.77966102	37.05817175	0	73077	0	493473	498078	0	6767	7645	0	1784	2238	0	448431	464947	0	-0.219752239	-0.252493372	-0.205272232	-0.24064602	-0.267368079	-0.240824594	-0.159864311	-0.242033432	-0.195290298	-0.29001758	-0.313120299	-0.178424729	-0.217869694	-0.251992301	-0.210646043	-0.279089001	0.04422166	-0.245340271	-0.159775328	-0.241308016
129	黑龙江省	哈尔滨市	0.00954047	0.016986326	0.0793	209.4329578	207.4537515	203.9887323	4.938832075	4.413418562	4.751941255	32.2296454	38.26197183	68.53424658	54570	85567	53872	3395674	3681048	4235203	62296	66044	67120	29854	22000	20400	6091906	5664403	6232744	-0.424639609	-0.357566722	-0.254397229	-0.439121888	-0.558987718	-0.569801176	-0.232241388	-0.472737662	-0.371359682	-0.425149657	-0.711778649	-0.34377946	-0.427699004	-0.358159393	-0.277911483	-0.550797105	-1.013994877	-0.555667051	-0.232114241	-0.472907242
239	青海省	果洛藏族自治州	0.008581221	0.004326427	0.3142	3.162626964	3.135718669	3.122210652	1.932130255	1.611639126	1.446040869	3.15711468	20.70338983	41.13764045	0	0	0	0	0	0	0	0	0	0	0	0	0	0	0	-0.09850755	-0.190195103	-0.175181173	-0.125494101	-0.109207108	-0.060706142	-0.12345579	-0.11280579	-0.098622934	-0.062647678	-0.065680233	-0.072029721	-0.096198325	-0.189476272	-0.179174443	-0.161646327	0.499594884	-0.058491817	-0.123122124	-0.111418454
65	广西壮族自治区	桂林市	0.00915382	0.007994763	-0.0216	232.3212082	230.2138718	228.3879642	20.0768436	19.35210777	19.35226072	26.53786003	35.83898305	47.5369863	42424	51963	37288	1114907	1441597	1238861	43905	37735	35151	14380	11614	10154	2263338	1980050	2129836	-0.222303787	-0.333943699	-0.215725997	-0.126706132	-0.230375959	-0.24485907	-0.168631434	-0.236180943	-0.210815488	-0.217795901	-0.150493999	-0.165824231	-0.216967339	-0.335352939	-0.217973156	-0.289460169	-0.278524287	-0.236155245	-0.168456299	-0.233226246
77	贵州省	贵阳市	0.008337245	0.004993993	0.1044	707.468256	701.6186892	698.132222	16.26750504	15.91816718	16.26252512	24.84538734	30.45762712	37.03561644	72246	79295	55018	3981279	3778473	3315962	43110	38239	34644	20687	16858	12935	5041893	3995041	3274379	-0.356813764	-0.266380337	-0.228720397	-0.329003903	-0.35344365	-0.446385526	-0.193639782	-0.344071336	-0.27124392	-0.351278458	-0.101499434	-0.214146809	-0.351949641	-0.265828189	-0.213658462	-0.328292248	-0.431382928	-0.440712033	-0.193866377	-0.344189243
70	广西壮族自治区	贵港市	0.0076517	0.011979146	0.0324	536.6179876	532.5431271	526.2392306	22.62278429	22.14415682	22.39933155	27.98980093	38.29378531	40.39452055	31363	28910	19004	752689	504095	364513	49034	44036	39321	8545	6589	5590	807010	534296	928785	-0.205618115	-0.152107866	-0.243355443	-0.309184547	-0.287701964	-0.272295006	-0.195774342	-0.258450971	-0.134106123	-0.335154117	-0.313088383	-0.022827868	-0.208561558	-0.151804569	-0.228002601	-0.266141448	-0.336591682	-0.286133613	-0.195649614	-0.259775721
42	广东省	广州市	0.013382804	0.004747927	0.2391	2403.603359	2371.861205	2360.652996	23.76250111	22.94356144	23.24162344	23.30602809	33.38700565	37.67945205	135047	150678	128478	17227892	15367365	12431035	107899	97663	88880	62369	49747	40715	23564247	24215229	24219679	6.227896066	2.716477278	5.090509071	8.707833434	4.511489788	3.96521653	3.466904979	5.620139455	2.811453004	5.935969055	3.041955997	4.878454621	6.28296102	2.711791051	3.355251197	7.105112827	3.684801937	4.188359094	3.47603578	5.671172085
285	四川省	广元市	0.010658282	0.012163657	-0.2154	191.2871159	189.2698247	186.9952782	16.48694444	16.46218603	16.78644251	21.98288841	25.74011299	20.9260274	43337	31878	22117	526158	439915	347836	22922	22124	22998	7173	5886	5916	1117266	1033721	1312128	-0.286723775	-0.265439641	-0.169667362	-0.278384885	-0.324320941	-0.254198187	-0.16683762	-0.297178889	-0.242515394	-0.435317265	-0.31491304	-0.277422877	-0.28764474	-0.265136196	-0.182655283	-0.320896549	-0.382683762	-0.258303507	-0.167238337	-0.299367087
292	四川省	广安市	0.0063125	0.091809765	-0.242	700.8502128	696.4538481	637.8893746	17.87702644	17.79353601	18.57270325	31.43341195	37.00847458	44.35342466	40073	39213	28489	860230	712464	459637	32671	30556	28511	5078	3952	4795	1243132	965236	1437121	-0.379996226	-0.344492933	-0.195040606	-0.310986057	-0.40498178	-0.406360324	-0.186847573	-0.359867483	-0.372099925	-0.497075513	-0.484631844	-0.580732892	-0.380704744	-0.344336412	-0.209312678	-0.303848736	-0.478947441	-0.416847084	-0.187397782	-0.362114423
232	宁夏回族自治区	固原市	0.007649483	0.009115387	-0.1369	130.8638855	129.8704437	128.6973178	10.09238626	9.530196055	10.15883374	25.86077231	34.06779661	37.31506849	29462	27929	16268	144872	166805	152950	15157	15190	15356	3640	2513	2094	286468	243954	321256	-0.024191096	-0.178731193	-0.127428297	-0.053247912	-0.058577454	0.051564653	-0.082722943	-0.048066472	-0.052867102	0.020928973	-0.004930252	0.051055901	-0.021052463	-0.177893115	-0.123572144	-0.088439371	-0.049304427	0.041310114	-0.082580632	-0.047043891
198	江西省	赣州市	0.014530525	0.012420425	0.0824	283.403475	279.3444534	275.9174415	20.95379127	20.15903903	20.2088336	21.90590511	37.27966102	39.43013699	40754	41863	21708	2858188	2453663	2253118	95226	84312	74731	18852	14048	10852	2559230	2211996	3240880	-0.132565721	-0.207851817	-0.190375525	0.092505939	0.032994763	-0.082785081	-0.1849225	-0.176985578	-0.192460417	-0.003247411	0.086763535	-0.145852506	-0.131292274	-0.207553322	-0.184868507	-0.144589911	-0.025026744	-0.050402154	-0.185659521	-0.17783265
297	四川省	甘孜藏族自治州	0.013597495	0.010442827	0.1674	9.422358769	9.295957043	9.199884246	7.775744752	7.138139885	7.060958963	5.228930299	17.17514124	18.69774011	0	0	0	0	0	0	0	0	0	0	0	0	0	0	0	-0.255840863	-0.259965351	-0.198916331	-0.257392463	-0.262063861	-0.227225913	-0.171314422	-0.260361346	-0.241115059	-0.324564408	-0.350542859	-0.216444002	-0.255182694	-0.259596405	-0.207303534	-0.325543644	-0.210390392	-0.2280359	-0.171445991	-0.261176937
41	甘肃省	甘南藏族自治州	0.011163996	0.010070578	0.0175	22.91931246	22.66626635	22.44027977	5.058311554	5.028634428	5.068430516	16.11577908	29.61071932	36.72576177	0	0	0	0	0	0	0	0	0	0	0	0	0	0	0	-0.081983643	-0.182912796	-0.148591224	-0.095161952	-0.092320128	0.033560214	-0.113238452	-0.085977373	-0.121301487	-0.059891626	-0.085697119	-0.016274503	-0.079467639	-0.18226448	-0.156617274	-0.174733817	0.031376558	0.039644991	-0.112998018	-0.084821809
5	安徽省	阜阳市	0.010750005	0.013741724	-0.0799	943.9122237	933.8730834	921.2140143	16.95117438	16.40639247	15.69578422	41.90631847	53.46892655	50.30136986	34399	23855	15303	1992554	1576195	1035094	72836	67692	62417	19564	13915	10899	1468544	1210662	1290253	-0.239218687	-0.184885768	-0.200800928	-0.246524677	-0.300071774	-0.32180322	-0.134684672	-0.27514193	-0.180437962	-0.329838967	-0.411580195	-0.232362986	-0.239083284	-0.184846895	-0.202831368	-0.296280188	-0.346334449	-0.31956577	-0.134931314	-0.275462204
211	辽宁省	阜新市	0.009449681	0.013714019	-0.083	198.3391837	196.4824868	193.8243756	9.058984059	8.888321401	9.143902678	33.29740697	36.38873239	47.45753425	30541	23399	33882	444117	381775	712144	12743	13892	11628	4582	4547	2784	1289478	1307753	1607696	-0.254672366	-0.182379672	-0.175705904	-0.204963064	-0.26143835	-0.309877791	-0.137783376	-0.282217522	-0.214616921	-0.41474159	-0.349552705	-0.234213156	-0.251771282	-0.181993964	-0.206595115	-0.2340823	-0.304977858	-0.315098483	-0.137838503	-0.28276263
201	江西省	抚州市	0.010282134	0.013434894	0.0496	275.3980286	272.5951686	268.9814317	19.80205196	19.09603764	18.92010703	22.54330226	35.4519774	39.54520548	43305	35359	26119	1303376	1201926	1163784	37886	35191	35164	9116	5528	4980	1461386	1098286	1791584	-0.222575611	-0.316847686	-0.208817274	-0.289771825	-0.310937194	-0.32562748	-0.153762346	-0.238394457	-0.216837495	-0.285436011	-0.342384791	-0.216880168	-0.226196426	-0.315418559	-0.215376127	-0.308808103	-0.357653643	-0.334061846	-0.153709481	-0.240695025
206	辽宁省	抚顺市	0.009415752	0.009088705	-0.0981	206.0218274	204.1000717	202.2617741	8.154688901	7.542438289	7.922796308	26.90806451	42.09859155	51.67409471	44137	56418	61183	766870	880639	1342512	12798	13493	14005	5228	5656	5024	2225125	2362169	3438870	-0.217346787	-0.163305607	-0.163073809	-0.144475682	-0.224588584	-0.240863917	-0.123494821	-0.241101511	-0.193532317	-0.339940465	-0.290559502	-0.11369072	-0.21492303	-0.163837347	-0.19072414	-0.32590916	-0.255820673	-0.242541004	-0.123534166	-0.241241022
19	福建省	福州市	0.000834574	0.012163036	0.0773	796.9111273	796.2466007	786.678205	20.63543211	20.12289459	19.8126847	18.59156162	23.02824859	27.53611111	121015	111092	69995	6756083	6341633	5108707	56730	52456	50480	25459	20417	17847	5338130	4925638	5576432	-0.028558023	2.049081124	-0.122452681	0.045528659	0.236072179	0.013805764	-0.139795977	-0.171397366	-0.097180736	-0.234998959	0.062150778	-0.225469787	-0.01145544	2.036805816	-0.141332304	-0.102559704	0.450332461	0.00829967	-0.139824838	-0.166268246
47	广东省	佛山市	0.020902474	0.03287848	0.2913	2550.466372	2498.246832	2418.7229	23.86123116	23.06784101	23.56585563	26.54076283	32.98587571	38.51780822	114157	124324	101617	7535609	6615815	5011922	62375	52105	44599	21919	18134	14944	10100376	10295316	10444426	2.054703004	1.012533778	2.531697919	3.571783511	2.054822267	1.279286086	1.358951687	2.145823469	0.806724536	2.116134785	1.127693083	0.281422244	2.123117811	1.013908501	1.59875087	2.818952439	1.577976125	1.382847944	1.369387763	2.225372846
68	广西壮族自治区	防城港市	0.006988991	-0.006810296	0.1678	196.3054388	194.942984	196.2797069	23.14917497	22.60959995	23.45042503	23.88283081	28.5480226	30.15890411	70697	100438	65184	536932	476011	454522	10901	8786	7198	2260	2042	1736	391844	308067	739180	0.078837855	0.037964645	-0.13251801	-0.044155224	0.042263541	0.07341733	-0.07819846	0.017031409	0.070368645	0.13869896	0.168178577	0.255076043	0.074629851	0.039104153	-0.122007946	0.113375623	0.088594553	0.061591168	-0.077491432	0.016325403
147	湖北省	鄂州市	0.013225608	0.036980364	-0.0044	849.5241797	838.4353622	808.5354281	17.8060635	17.43346709	16.92187168	35.20955283	44.70903955	67.64931507	93986	84452	64851	484665	583318	427412	8730	8726	8847	14258	2236	1776	598911	554088	637409	-0.311110511	-0.335134882	-0.184660343	-0.397810748	-0.408103107	-0.672116505	-0.199967466	-0.363633693	-0.346291141	-0.395542329	-0.862855752	-0.659146375	-0.313741571	-0.340472512	-0.179404892	-0.192638359	-0.420868023	-0.683063212	-0.20047024	-0.365496732
222	内蒙古自治区	鄂尔多斯市	0.002459767	0.025057281	0.3845	26.25750324	26.19307437	25.55279091	9.383643855	8.559414186	8.82264831	27.81174131	25.44350282	26.66027397	164387	111798	200152	4648771	3568432	4300782	21127	17407	15146	6671	5652	7227	1342607	996354	1138657	-0.211830034	-0.222788923	-0.184041137	-0.226492151	-0.274648371	-0.161434223	-0.148993346	-0.216586611	-0.174132803	-0.24462595	-0.247478811	-0.227355276	-0.208006751	-0.221809236	-0.196291966	-0.292339028	-0.301747782	-0.175620462	-0.148616658	-0.214707192
245	山东省	东营市	0.005095272	0.008025488	0.0837	343.1049774	341.3656268	338.6478129	14.00388894	13.68760964	13.62272283	39.53135491	47.73163842	79.13972603	135910	200022	163982	2493411	2328804	2062350	21141	20418	19301	8284	6482	4464	1516095	1588384	2687803	-0.45508405	-0.420305608	-0.247633452	-0.452175197	-0.373089423	-0.54532941	-0.216364706	-0.479678356	-0.393203342	-0.864262411	-0.85982503	-0.601593891	-0.446159443	-0.420693556	-0.277160126	-0.315228937	-0.426535999	-0.600208519	-0.216123872	-0.473560332
58	广东省	东莞市	0.017719283	0.020242095	0.2339	4554.684584	4475.383988	4386.590213	24.08738938	23.34235964	23.79176368	23.66505908	34.65536723	35.68802228	92176	0	70605	6947509	5920682	4552119	66377	54391	45827	21812	17506	15081	16500002	16482723	16403111	7.074284859	1.338898271	5.820841994	8.070452185	4.307628725	2.484783434	2.872326801	5.706961731	2.970395054	6.988459959	1.871982687	8.386372989	7.164873433	1.334519442	4.294988662	8.345528545	3.225904608	2.680037515	2.917412455	5.797591392
91	海南省	东方市	0.010468616	0.008988663	0.0966	250.7323327	248.1347058	245.9241763	25.79224572	25.408039	26.13328481	0	0	0	0	0	0	0	0	0	0	0	0	0	0	0	0	0	0	0.714275742	0.426473192	-0.002600129	0.588955816	0.832020755	1.007218668	0.07827326	0.648579724	0.56220742	1.393137638	1.812253512	1.198323107	0.711125316	0.427720835	0.0040294	0.759364596	0.569264451	1.035183184	0.079862249	0.654737074
38	甘肃省	定西市	0.010535139	0.014263168	-0.0838	166.9575041	165.2169209	162.8935429	7.202063445	6.951653661	7.352571249	23.6245965	39.67231638	40.52054795	17430	17890	10470	256699	228135	215438	29612	29816	31153	5948	4783	3755	387245	358319	489742	-0.038838308	-0.167150353	-0.131537891	-0.079869773	-0.085481547	0.061972282	-0.085772028	-0.058873809	-0.066275198	-0.021356065	-0.026234959	0.024524204	-0.034482244	-0.166465074	-0.137632782	-0.125372994	-0.043728383	0.063525432	-0.085497575	-0.056875759
92	海南省	定安县	0.017455648	0.075516828	0.0309	334.160404	328.4274892	305.367132	25.09153129	24.60214442	25.42870541	0	0	0	0	0	0	0	0	0	0	0	0	0	0	0	0	0	0	0.945525421	0.60119209	0.02914375	0.782682074	1.064822501	1.291966679	0.113797796	0.870241472	0.748649789	1.763979382	2.37924941	1.850743161	0.938622289	0.602052948	0.042401508	1.057643217	0.454191297	1.321897933	0.115346665	0.875185898
339	云南省	迪庆藏族自治州	0.004069393	-0.015976632	0.1719	22.92247284	22.82957034	23.2002319	10.97971928	9.967663955	10.29037137	13.74463152	11.14124294	16.00831025	0	0	0	0	0	0	0	0	0	0	0	0	0	0	0	-0.111296855	-0.218940657	-0.168389087	-0.131748665	-0.106817285	-0.052793108	-0.110751016	-0.109475603	-0.129992274	-0.050888863	-0.191839093	-0.250807553	-0.111444186	-0.218390688	-0.172396634	-0.209418504	0.226192552	-0.049015378	-0.110453251	-0.108894499
253	山东省	德州市	0.010117629	0.004301295	0.0247	637.0920027	630.7107058	628.009452	14.1962723	13.99187876	13.72747293	46.08959466	54.41242938	100.3260274	54872	68314	45641	2085488	1874677	1712588	53414	49902	46848	16385	13010	11027	2204520	1924334	9967634	-0.040106695	-0.34528478	-0.216546658	0.050811707	0.035656286	0.040199128	-0.208069748	0.00658569	-0.259221581	0.288760876	-0.149401085	-0.266018714	-0.055379287	-0.345267208	-0.186877846	-0.020553011	-0.096471541	0.025313877	-0.209075753	-0.009003298
283	四川省	德阳市	0.009245878	0.014357021	-0.0782	782.0735063	774.9087942	763.940879	16.73077123	16.53080394	17.02465751	33.28677523	41.45762712	52.54794521	69443	68888	43091	1320855	1061672	835153	23346	21845	21891	9770	8953	7988	2087947	1709698	3622218	-0.238893293	-0.319326113	-0.215509853	-0.277491077	-0.290731073	-0.386734909	-0.205289623	-0.289499904	-0.058630901	-0.219589743	-0.215731966	-0.534581627	-0.23875799	-0.320309094	-0.209967659	-0.03116914	-0.343172561	-0.396918332	-0.205754988	-0.290482073
86	海南省	儋州市	-0.014537398	0.014958573	0.0828	390.0390317	395.7928296	389.9595907	24.982922	24.49421137	25.29827384	0	0	0	41003	0	0	220325	227750	0	11122	10887	0	2099	1680	0	384781	304657	0	0.832921879	0.519880621	0.009700197	0.664822296	0.893621727	1.037064742	0.11429795	0.727809125	0.615432737	1.509514063	1.954556058	1.362965316	0.829090964	0.520024409	0.008529444	0.901751933	0.465897725	1.042557401	0.116052906	0.735135703
208	辽宁省	丹东市	0.009138453	0.029354667	-0.034	188.1616619	186.4577268	181.1404104	9.00211493	8.186428587	8.721747117	25.43316238	28.83898305	45.56824513	35389	29409	42291	776069	727389	1260005	16197	16709	16250	6250	5659	5016	1552896	1917189	2169288	-0.207962736	-0.228530988	-0.176132566	-0.179272591	-0.238105342	-0.224664225	-0.126405013	-0.243288314	-0.185124937	-0.332783244	-0.310714716	-0.174504347	-0.205600806	-0.227473706	-0.204768479	-0.293952371	-0.263058132	-0.22588502	-0.126504182	-0.243250375
141	黑龙江省	大兴安岭地区	0.009077625	0.012952644	-0.0548	4.573820154	4.532674238	4.47471485	-0.876498128	-1.137595876	-0.536448866	11.75569543	16.9915493	23.44875346	0	0	0	0	0	0	0	0	0	0	0	0	0	0	0	-0.226845917	-0.256364339	-0.207315765	-0.25004198	-0.276000231	-0.262235845	-0.162271288	-0.251283274	-0.199335953	-0.305322993	-0.339635322	-0.236626798	-0.225061543	-0.255878497	-0.213300923	-0.291872842	0.134854689	-0.266947624	-0.162161403	-0.250670726
258	山西省	大同市	0.008000198	0.030463844	0.0679	272.0668937	269.9075795	261.9282385	8.435581375	8.02770968	8.092946292	30.9367603	36.00564972	38.82191781	43982	49181	29607	1350424	1082766	1049451	31090	32474	34410	10243	9464	8992	2144685	1989161	2535907	-0.374958558	-0.33277426	-0.261777956	-0.404686208	-0.423836812	-0.490240951	-0.219762851	-0.433845206	-0.362314294	-0.508803811	-0.603885394	-0.482093329	-0.374092765	-0.325225242	-0.267123596	-0.348459222	-0.547361137	-0.458371595	-0.220852448	-0.436296621
134	黑龙江省	大庆市	0.009557201	0.011745093	0.047	140.8211358	139.4880208	137.8687396	5.311166713	5.251998522	5.409882617	26.60420566	26.65352113	44.02191781	84784	167420	146518	1528677	1552735	1410421	22554	20355	24550	9675	9926	19790	1362455	1088430	1664584	-0.237948885	-0.190429311	-0.201875344	-0.256394601	-0.289723542	-0.285025984	-0.151717228	-0.262378775	-0.211486339	-0.310448462	-0.319687717	-0.203665246	-0.236210337	-0.190358294	-0.212473264	-0.315734802	-0.339784683	-0.290899076	-0.151652501	-0.261981314
204	辽宁省	大连市	0.009458083	0.007340478	0.0872	563.854168	558.5711556	554.5008545	11.15004561	10.77908235	11.13563348	32.21602163	29.24858757	47.01917808	94685	113675	109939	7026822	6576367	7808645	42132	41344	39951	23298	20301	17914	7398151	7541775	8435986	-0.187709634	-0.36096553	-0.235257798	-0.316104253	-0.192639777	-0.20579829	-0.213902248	-0.107803965	-0.148133598	0.360651166	-0.233964654	-0.187175825	-0.190616966	-0.360605133	-0.168179078	0.151466014	-0.155496707	-0.224699475	-0.213563213	-0.10544767
338	云南省	大理白族自治州	0.009662856	0.012276594	0.0096	164.8260442	163.2485965	161.2687653	16.89811391	16.3591606	16.6194813	18.88901827	15.3559322	27.52354571	0	0	0	0	0	0	0	0	0	0	0	0	0	0	0	-0.212400039	-0.344845567	-0.180280496	-0.22496902	-0.210873564	-0.190064587	-0.124052654	-0.184553951	-0.177213745	-0.25377445	-0.367721422	-0.091649291	-0.210488381	-0.343581491	-0.178829895	-0.269382508	-0.135111714	-0.188272631	-0.123737391	-0.183070188
293	四川省	达州市	0.009878786	0.012614727	-0.101	422.0180083	417.8897649	412.6838704	17.29980493	17.26085948	17.61933415	28.75479868	44.5960452	61.04931507	38068	28615	24411	1123308	907078	724120	49166	45988	43092	8313	6937	6266	1562448	972725	3778360	-0.288486356	-0.304199705	-0.18626649	-0.287151774	-0.295568751	-0.331161701	-0.173009649	-0.305868601	-0.26452741	-0.263717704	-0.068176271	-0.360791121	-0.292244022	-0.304332765	-0.19709513	-0.307641573	-0.350084674	-0.338704757	-0.173538954	-0.309654901
337	云南省	楚雄彝族自治州	0.010337568	0.010456013	0.0136	128.2693499	126.9569241	125.6431972	19.3322593	18.45075185	18.85255755	19.54575181	23.4039548	21.53185596	0	0	0	0	0	0	0	0	0	0	0	0	0	0	0	-0.185255701	-0.243537914	-0.178989605	-0.206779196	-0.224360646	-0.184098335	-0.118755086	-0.178918245	-0.190249795	-0.25164326	-0.357779476	-0.209241612	-0.185195117	-0.243002013	-0.182417155	-0.287958228	-0.209159049	-0.186927014	-0.118665707	-0.178578474
14	安徽省	滁州市	0.007444812	0.012277785	-0.0632	359.289053	356.6339799	352.308413	16.82258324	16.37316639	15.69777302	33.35751431	49.06214689	61.67945205	76087	73807	30562	2260205	1825108	1236295	30038	29858	30763	10327	6625	6013	1419305	1372303	1770125	-0.482906824	-0.582452449	-0.336244133	-0.416460853	-0.5064598	-0.755484885	-0.370048504	-0.540061867	-0.49735054	-0.565344525	-0.584288698	-0.223164049	-0.483795779	-0.584516536	-0.314736519	-0.737431936	-0.48199887	-0.777670603	-0.370701064	-0.545517704
76	广西壮族自治区	崇左市	-0.000896223	0.014478861	-0.0467	160.0274988	160.1710478	157.885052	22.71712803	22.26736691	22.79900871	26.26081214	30.42090395	37.46849315	38732	56747	31944	338167	340613	483941	19074	16801	15174	4046	3374	2016	592025	487912	699101	-0.011491019	-0.034762282	-0.150958607	-0.140675645	-0.101747639	-0.070855411	-0.093534378	-0.083774269	0.003910437	-0.066275292	-0.136513147	0.100736	-0.014007003	-0.03357967	-0.145778393	-0.02670067	-0.051494624	-0.082582556	-0.092822003	-0.084400277
220	内蒙古自治区	赤峰市	0.008238527	0.012617937	-0.0557	54.66195153	54.21529735	53.53973635	6.948767156	6.867783242	7.045906139	18.67418043	30.01977401	40.09589041	43595	43746	41309	1181800	1006776	980258	37546	35295	38928	13768	11601	7560	1395410	1316750	1671492	-0.245841441	-0.323231612	-0.222944738	-0.258712979	-0.262983409	-0.31268177	-0.19706675	-0.240089974	-0.240808311	-0.22233519	-0.403517001	-0.134030234	-0.246205656	-0.323279329	-0.234706931	-0.100608939	-0.271792363	-0.315324565	-0.197447672	-0.242542904
9	安徽省	池州市	-0.001406669	0.029636558	-0.0311	214.533796	214.8359992	208.6522643	16.24966864	15.81321826	15.27673685	24.96613823	44.31073446	33.72328767	64843	52255	36267	669073	651887	684360	11000	11356	11498	3793	2932	2563	513646	340970	326548	-0.508496009	-0.28868966	-0.359479757	-0.576652917	-0.638990115	-0.7509553	-0.346572226	-0.598211954	-0.542996346	-0.490319054	-0.902020283	-0.441125443	-0.509197085	-0.289858468	-0.3987782	-0.647977522	-0.567186756	-0.743198474	-0.346564868	-0.600406369
94	海南省	澄迈县	-0.022853516	0.008325373	0.0056	305.8068029	312.9590169	310.3750289	24.95101149	24.43768529	25.17381116	0	0	0	0	0	0	0	0	0	0	0	0	0	0	0	0	0	0	0.90122846	0.576108974	0.020191983	0.736549883	1.001960929	1.231323595	0.108853077	0.828506072	0.664811644	1.676318563	2.229938512	1.703704406	0.894010803	0.57730469	0.025213641	1.015857134	0.431327638	1.249375268	0.110416711	0.833497408
107	河北省	承德市	0.015091238	0.018023926	-0.0069	96.24049335	94.80969768	93.13110945	8.253019701	8.269813582	8.254074327	21.97799199	31.20621469	40.61917808	46119	60575	38128	1161366	892213	1075605	34386	30461	28614	11669	9732	7982	1650248	1393686	1730051	-0.326095196	-0.121603796	-0.276983748	-0.368703422	-0.301792192	-0.505712317	-0.276566898	-0.419507501	-0.264775083	-0.288587036	-0.217618741	0.061332443	-0.316279807	-0.12221865	-0.276904738	-0.40122738	-0.339181337	-0.46608466	-0.276265403	-0.413775306
279	四川省	成都市	0.009434827	0.011165833	0.0304	1346.707822	1334.120625	1319.388553	16.52308608	16.25027218	16.66168825	34.34454567	46.92372881	60.4739726	85679	103757	70019	15203788	12755334	10251696	117695	102229	86679	72376	58159	48200	25638537	18804200	14520900	-1.217852264	-0.860058311	-0.688187734	-1.183558194	-1.038042143	-2.374960961	-1.104259339	-1.301200063	-0.500568619	-0.817902986	0.314844307	-2.162124528	-1.171582305	-0.869723653	-0.65445354	-0.738580673	-1.373738605	-2.461347515	-1.109891904	-1.294798929
167	湖南省	郴州市	0.001746965	0.013764763	0.0093	316.354861	315.8031638	311.5152305	19.49347386	18.63480802	19.24405276	24.85498707	28.79943503	44.93424658	53581	79721	39999	1434236	2033755	2403763	50263	43662	39439	12762	11028	8554	1405957	1140098	2266184	-0.289900213	-0.310523573	-0.262688903	-0.267316319	-0.340725189	-0.336272831	-0.20634359	-0.299286303	-0.23950705	-0.386792111	-0.287819273	-0.287579117	-0.285506188	-0.309347847	-0.255869205	-0.393213158	-0.385063353	-0.347890519	-0.206325841	-0.296202295
60	广东省	潮州市	0.005850971	0.005951053	0.0951	1180.236627	1173.371266	1166.42978	23.10443376	22.41795235	22.46083119	22.45145983	27.61864407	37.88219178	42605	45332	31302	486319	445904	412647	22288	22445	21605	4846	4600	4224	914224	1093905	3349806	-0.493249894	-0.447125024	-0.313551961	-0.484809808	-0.56973025	-0.51722365	-0.281681642	-0.440168753	-0.327729973	-0.585905769	-0.573722129	-0.33282053	-0.491885723	-0.447604538	-0.309959579	-0.556083533	-0.666827278	-0.525169771	-0.281739969	-0.440152201
215	辽宁省	朝阳市	0.009144019	-0.009108324	-0.096	169.5739312	168.0373941	169.5820019	9.717497248	9.66706438	9.969543571	27.73406726	38.36901408	39.12627986	30371	29816	33379	777734	578832	1017021	27121	27558	28040	8103	7464	4414	1136151	1099528	1698903	-0.319422015	-0.326699815	-0.229829275	-0.285127109	-0.388431925	-0.421942363	-0.21172559	-0.348305766	-0.322780199	-0.40109034	-0.443223237	-0.376805506	-0.316170318	-0.32679553	-0.243138393	-0.38225025	-0.501669842	-0.424782986	-0.211897135	-0.348108958
185	江苏省	常州市	0.01265852	0.006734415	0.1701	1320.175177	1303.672611	1294.951868	17.63746366	17.18176039	16.52733565	35.04663057	44.06197183	58.39452055	147939	146104	104423	6166002	5188050	4338800	34838	29432	27044	15408	13100	11381	5407848	4026448	4464652	1.530579244	1.551301693	2.021802093	1.577870279	1.021155763	1.128828629	0.812212146	1.871228765	1.727705255	0.454354179	1.667161719	0.949455911	1.484543546	1.531601367	3.316043646	3.469456347	0.512042572	1.217796037	0.799807958	1.829374814
164	湖南省	常德市	0.009540092	0.013413601	-0.0468	409.6278321	405.7568741	400.3862527	18.00138106	17.46143085	17.22940905	31.95646945	40.86158192	47.40273973	70496	102869	43215	1878570	1634691	1349152	38036	36405	37887	17822	15367	11390	2339289	2027186	1729419	-0.222242073	-0.222613765	-0.169771242	-0.268351572	-0.287854755	-0.281228664	-0.125030693	-0.25099497	-0.208594933	-0.33096092	-0.289824834	-0.162217835	-0.223808518	-0.223279842	-0.186512055	-0.402573549	-0.338326352	-0.288639797	-0.12506238	-0.25258867
97	海南省	昌江黎族自治县	-0.014880648	0.019441329	0.0862	211.8035066	215.002889	210.9026609	25.48558901	25.07992228	25.78711245	0	0	0	0	0	0	0	0	0	0	0	0	0	0	0	0	0	0	0.859943489	0.514438862	0.021308571	0.714350262	0.978304546	1.188513134	0.114163909	0.775420392	0.679919459	1.632249911	2.097115137	1.495221111	0.858368403	0.51574923	0.029534939	0.925716326	0.584051326	1.220372873	0.11593352	0.781978536
313	新疆维吾尔自治区	昌吉回族自治州	0.010876694	0.021967761	0.0547	20.8071751	20.58329688	20.14084755	8.159796213	7.299899431	8.381178531	32.02895846	49.23163842	39.29639889	0	0	0	0	0	0	0	0	0	0	0	0	0	0	0	-0.158490057	-0.171054504	-0.179924546	-0.165936899	-0.185352784	-0.073968809	-0.128436573	-0.180678946	-0.161189838	-0.179967443	-0.190671745	-0.017242186	-0.155214382	-0.170111034	-0.187024278	-0.188206831	0.00962356	-0.075239617	-0.1281227	-0.177732609
303	西藏自治区	昌都市	0.01138934	0.011943733	0.0848	7.751193052	7.663906216	7.573450941	7.788362113	7.14245045	6.962882879	2.351534305	16.30508475	23.00277778	33233	36715	0	182602	151029	0	8988	3155	0	855	836	0	129395	96021	0	-0.162583653	-0.228839502	-0.193282669	-0.19080895	-0.19199962	-0.165978849	-0.143966889	-0.183816722	-0.147672937	-0.171781254	-0.210610994	-0.144672263	-0.16079102	-0.228287286	-0.197533772	-0.222039062	0.675029336	-0.168194899	-0.143742293	-0.182837723
108	河北省	沧州市	0.011581375	0.019482023	0.0216	593.019373	586.2300233	575.0273276	14.09790441	13.90992946	13.8015398	43.47279593	57.9519774	69.68767123	50713	120805	42676	2753895	2395362	1897102	73163	65049	60741	22647	19233	16009	2611196	2181756	2280632	-0.017382733	-0.409314353	-0.142485917	-0.043345516	0.367031268	0.027644231	-0.207408912	0.026397069	-0.245115288	0.217245876	-0.167849751	-0.293225711	-0.024281238	-0.407234356	-0.190111244	-0.181463679	0.288174986	0.00723231	-0.206895148	0.027297767
8	安徽省	亳州市	0.007539462	0.014720184	-0.082	710.5124544	705.1956586	694.9656365	16.72190107	16.2444497	15.42108868	42.1536538	56.52259887	60.14958449	36156	25262	17769	1263730	945506	726963	49712	45539	42194	11339	6397	5037	913092	749993	1158901	-0.343341647	-0.201975316	-0.224351601	-0.374390888	-0.396295493	-0.522205251	-0.135238602	-0.399821436	-0.203449917	-0.447036196	-0.569474657	-0.278112071	-0.338991638	-0.202227625	-0.230365439	-0.338546055	-0.404061878	-0.519858126	-0.135410227	-0.40109244
255	山东省	滨州市	0.00811036	0.012073894	0.0032	495.2050576	491.2210777	485.3608819	14.08695979	13.78549681	13.70969082	41.82179665	55.55084746	78.90410959	63915	76014	59557	2527933	2262838	1871456	34804	33609	32607	11799	9695	8413	2009396	1758840	4203987	-0.330156583	-0.379295834	-0.248715631	-0.333430866	-0.381249553	-0.393774389	-0.239021367	-0.345544001	-0.383375178	-0.460896838	-0.675763809	-0.392101163	-0.327416697	-0.378179117	-0.277359411	-0.649814327	-0.415465474	-0.45298918	-0.238189716	-0.337787115
81	贵州省	毕节市	0.00992196	0.013543607	-0.0146	325.7256532	322.5255673	318.215778	14.61274758	14.23202919	14.674339	24.92072086	31.38983051	30.99178082	29295	32162	19369	1319620	1238407	1161479	82637	80392	76406	16212	11505	7307	1259300	1012003	343817	-0.246851606	-0.200432822	-0.16926569	-0.24908825	-0.289815906	-0.229347522	-0.123944729	-0.241425719	-0.239301775	-0.366851664	-0.331711358	-0.270725975	-0.249780797	-0.199841596	-0.161414899	-0.324682969	-0.339806893	-0.233073431	-0.123913462	-0.243143947
207	辽宁省	本溪市	0.009269473	0.009042279	0.0544	231.9277783	229.797675	227.7384008	8.881936646	8.237879121	8.611514661	25.64710176	32.89859155	53.76712329	60210	50063	67879	696616	645570	1298326	10186	11806	12607	3825	3966	2640	1891076	1909578	2204076	-0.196746017	-0.199448592	-0.156274584	-0.120409427	-0.192421994	-0.200601252	-0.10764271	-0.225797771	-0.192836395	-0.33955747	-0.280858782	-0.095732774	-0.193843405	-0.199352586	-0.18631525	-0.309740242	-0.216182819	-0.199610041	-0.10770222	-0.226104141
323	新疆维吾尔自治区	北屯市	0.007745048	0.023737956	-0.0599	77.8806289	77.28207549	75.49009492	5.820906656	4.722490386	6.342135672	0	0	0	0	0	0	0	0	0	0	0	0	0	0	0	0	0	0	-0.077244613	-0.143344498	-0.17238499	-0.113756718	-0.091250893	-0.019196512	-0.117831571	-0.105471123	-0.07720738	-0.021009358	-0.01903559	0.087462765	-0.074865709	-0.142593804	-0.177490042	-0.11564125	0.515793298	-0.016099406	-0.117455455	-0.103294398
18	北京市	北京市	0.009494704	0.015002283	0.3855	1385.302516	1372.273188	1351.990248	11.56020006	11.429203	11.53063132	34.04749668	49.53107345	78.54520548	164889	128994	99995	54838866	54307875	40271609	130127	120417	110477	118541	94417	89590	48377930	42543895	40539842	2.357230392	0.30179021	0.262531188	1.324466571	4.514795278	5.72822024	1.142094438	2.748657776	1.782250759	4.130257268	3.753190296	2.240662718	2.297761482	0.307424759	0.341178726	2.095047234	6.492948816	5.771363304	1.148193896	2.727061333
67	广西壮族自治区	北海市	-0.000753941	0.053687325	-0.022	606.324428	606.7819057	575.8652412	23.85405189	23.43063208	24.0273868	25.87376487	27.27966102	29.49863014	0	133523	53603	794140	643361	472452	17712	16032	13647	4443	3514	3232	761477	535390	556144	-0.019152188	-0.029782061	-0.168500807	-0.134652151	-0.051482439	-0.064621347	-0.125347304	-0.088260678	0.016813808	-0.010562666	0.07936771	-0.101067074	-0.019800264	-0.028364972	-0.163286407	-0.096597151	-0.099505732	-0.080426242	-0.124547486	-0.087145623
332	云南省	保山市	0.012976387	0.01277764	0.0226	176.7335538	174.4695692	172.2683857	17.29906953	17.01717473	17.11652915	24.73760779	21.11864407	35.86575342	43200	26773	19566	655433	623151	471784	22495	21994	21702	6203	4360	3208	536799	463838	533317	-0.136921454	-0.248188115	-0.179378617	-0.193149814	-0.171275041	-0.149744535	-0.117346903	-0.156195255	-0.160131129	-0.184192119	-0.321373199	-0.228514693	-0.136251712	-0.247458218	-0.176351238	-0.233566881	0.011467234	-0.150098302	-0.117015825	-0.155590505
105	河北省	保定市	0.012193591	0.009030492	0.0092	582.2184516	575.2046414	570.0567483	12.18392381	11.86372184	11.86084102	41.05554063	65.7740113	105.6986301	34269	44917	26501	3488718	2584150	1924707	111323	96228	82479	37020	28300	21287	3932247	3166553	3996461	0.353006987	0.031672799	-0.136868613	0.457930893	1.068699854	1.03491491	-0.064660506	0.600710937	0.154779276	1.496206363	0.848662538	0.358715151	0.331285443	0.030085432	-0.150077979	0.760330514	1.196055605	1.094967655	-0.06552791	0.579456341
270	陕西省	宝鸡市	0.004411301	0.017245421	0.0052	255.3699698	254.2484035	249.9381155	13.36323484	12.90322692	13.0079146	24.5070068	50.08474576	55.15934066	67666	73939	43824	889264	810818	780571	26517	28779	31047	10915	9858	5044	1645576	1434442	1882158	-0.195304539	-0.260686774	-0.152976189	-0.194275636	-0.266064289	-0.217862441	-0.16383175	-0.207658443	-0.169061238	-0.286238016	-0.335198658	-0.213963382	-0.193021288	-0.26067414	-0.15932173	-0.160145485	-0.3090845	-0.225467579	-0.164510123	-0.207930049
218	内蒙古自治区	包头市	0.007869258	0.03547154	0.098	112.4425957	111.5646646	107.7428595	7.194377939	6.8825149	6.909819056	29.82760912	38.95480226	49.43287671	102949	155090	130676	1451783	1376126	2343186	19775	19579	19066	9658	8588	9524	2437100	2167581	2639561	-0.246785655	-0.246894674	-0.195623408	-0.251956165	-0.284241332	-0.288018321	-0.162125494	-0.265313822	-0.204007196	-0.346958032	-0.293246594	-0.202162134	-0.244669179	-0.246246376	-0.200573792	-0.300396903	-0.315095953	-0.300039677	-0.161948241	-0.264146849
1	安徽省	蚌埠市	0.012403763	0.008835408	-0.0856	662.68845	654.5693274	648.8365912	16.70414905	16.24488189	15.46674594	39.5436196	52.8700565	63.05753425	63209	46538	35542	1584801	1410675	1053415	30987	26845	24621	10191	6297	5688	1568505	1349926	1812243	-0.466640853	-0.489611695	-0.32599874	-0.433288526	-0.50241227	-0.803900606	-0.291499263	-0.49033122	-0.366652252	-0.668395813	-0.931847157	-0.585288964	-0.463933999	-0.489307573	-0.35861387	-0.51161562	-0.472258456	-0.819440384	-0.291068398	-0.491646704
72	广西壮族自治区	百色市	0.005461928	0.012281226	-0.0061	129.943722	129.2378342	127.6698914	20.61402292	20.29646866	20.66809529	25.31784569	35.25423729	43.09315068	37332	72054	25806	944561	824976	709103	35934	31740	27042	7798	6382	5367	1041129	490230	901321	-0.174692246	-0.175326572	-0.183022355	-0.243505431	-0.258891247	-0.247219147	-0.125544436	-0.217942831	-0.150109773	-0.290279474	-0.354964308	-0.218724588	-0.17578566	-0.174377398	-0.180478847	-0.24018352	-0.276177314	-0.25919837	-0.125114328	-0.217902676
31	甘肃省	白银市	0.008462544	0.002618997	-0.0525	102.3578835	101.4989442	101.2338131	7.938740361	7.388181142	7.778179948	29.7713693	37.11016949	41.97808219	32700	53863	26174	333783	299441	259975	22263	21661	22104	3976	3341	2683	528649	449831	640440	-0.04013443	-0.144583108	-0.138776896	-0.058703261	-0.073882938	0.048368054	-0.090510663	-0.059630654	-0.093075652	0.037583427	0.106434517	0.053385609	-0.035209614	-0.143540213	-0.136562678	-0.113667062	-0.024667297	0.040221279	-0.090142355	-0.057346139
176	吉林省	白山市	0.009367395	0.008781239	-0.0553	85.18890036	84.39830807	83.66363768	6.379602722	5.762418886	6.011090724	19.01441541	30.85352113	52.43013699	44021	65256	53300	234385	269507	442513	10436	10640	11258	3956	3568	3364	636112	608530	1492810	-0.236324208	-0.205188643	-0.177822748	-0.172687209	-0.238003979	-0.263220489	-0.136268892	-0.235835122	-0.187953707	-0.36989366	-0.312317483	-0.209648128	-0.233110531	-0.205471438	-0.187966949	-0.291765446	-0.231999955	-0.269081424	-0.136687998	-0.235470148
96	海南省	白沙黎族自治县	0.00776727	-0.004502899	-0.1233	109.0014364	108.1613182	108.6505607	25.04524974	24.58311828	25.34158925	0	0	0	0	0	0	0	0	0	0	0	0	0	0	0	0	0	0	1.023301634	0.635903847	0.058419482	0.86657915	1.17650097	1.415377688	0.156533701	0.935732007	0.802771237	1.932298818	2.476117983	1.746440934	1.020386187	0.637183982	0.065498966	1.119419809	0.59646726	1.451525543	0.158520822	0.942960268
178	吉林省	白城市	0.008971608	0.012283324	-0.0326	82.83835992	82.10177495	81.10552942	6.638671668	6.477059296	6.624515482	24.47866977	27.8	58.15890411	27230	34181	34586	407908	415069	413952	16115	16500	17183	5464	4687	4290	601835	852999	1284541	-0.257225159	-0.164380144	-0.189691714	-0.228433953	-0.267422921	-0.30712845	-0.145035658	-0.264985868	-0.209295341	-0.37826355	-0.314629778	-0.281286066	-0.254570626	-0.163963411	-0.200716749	-0.295770396	-0.290086072	-0.313102583	-0.145040878	-0.264074028
295	四川省	巴中市	0.010524229	0.010918617	-0.0447	341.2840109	337.7296664	334.0819534	17.00604761	16.9603943	17.26675429	23.19583828	30.44632768	35.42191781	27951	18292	13756	484044	455260	330371	31948	30077	27209	7225	6607	6749	677555	848044	674789	-0.306337879	-0.264176854	-0.158658784	-0.270612331	-0.341706501	-0.255667108	-0.155196479	-0.299886682	-0.284611454	-0.471278641	-0.502743034	-0.307779324	-0.306473252	-0.264043732	-0.168686003	-0.317658069	-0.397286954	-0.260354824	-0.155683153	-0.30153593
224	内蒙古自治区	巴彦淖尔市	0.011051858	0.012467455	-0.0441	28.51160313	28.19994137	27.85268923	8.17203995	7.473776222	7.6070247	34.03159993	33.70903955	44.82465753	56614	43728	51872	569095	572326	620167	10328	10183	11396	5325	4956	4332	726379	750996	1038372	-0.226462689	-0.229650837	-0.194945321	-0.240224324	-0.255933851	-0.214826057	-0.151451692	-0.24202661	-0.191886867	-0.286151826	-0.237933273	-0.168932411	-0.223799196	-0.228872503	-0.199019153	-0.289531591	-0.157482353	-0.22483786	-0.15119904	-0.240735631
17	澳门特别行政区	澳门特别行政区	0.003160804	0.011510116	0.0918	23860.97109	23785.78888	23515.12705	0	0	0	0	0	0	0	0	0	0	0	0	0	0	0	0	0	0	0	0	0	-1.156750018	-0.641167432	-0.723887558	-1.35626494	-1.271522846	-1.171198482	0.154468097	-1.14027886	-0.858730637	-1.586831967	-1.075906339	-1.290230243	-1.166504662	-0.641435562	-0.580449471	-1.174204058	-1.064737844	-1.236823876	0.149396253	-1.155785991
205	辽宁省	鞍山市	0.009511971	0.017597153	-0.0127	446.4612882	442.2545757	434.6067346	9.683519731	9.264192908	9.538336124	32.59813649	37.07627119	66.90410959	52020	0	66860	1572696	1402169	2417012	22199	21295	23025	7066	6680	5400	2766948	2662476	2604825	-0.23733766	-0.231846603	-0.182026803	-0.218830545	-0.281630577	-0.279418171	-0.131134921	-0.263534454	-0.205640561	-0.252295528	-0.364016068	-0.154986261	-0.235476971	-0.230974637	-0.215238224	-0.259182412	-0.329989374	-0.285243062	-0.131007818	-0.262956672
115	河南省	安阳市	0.004574668	0.003635022	-0.0297	860.7081446	856.7886213	853.6854555	15.40177922	15.1453492	14.65049157	44.68507076	72.3559322	90.04383562	42185	48635	35210	1748297	1295482	1032639	56341	48496	45044	15488	13263	11247	2178143	1936406	2453166	-0.228182322	-0.187166943	-0.184535146	-0.168020313	-0.288128247	0.020734201	-0.137922482	-0.204964579	-0.175029805	-0.222641208	-0.355588385	-0.011810569	-0.227825818	-0.186974573	-0.158718226	-0.253071585	-0.3382592	0.027618974	-0.139183307	-0.199736852
80	贵州省	安顺市	0.009994216	0.015404713	-0.0448	331.1140133	327.8375341	322.8639083	17.10553645	16.77629893	17.21464211	23.1391414	29.75706215	28.70136986	39161	40817	22569	670299	762447	584796	25588	24028	22466	5037	3743	2785	690610	586419	659123	-0.137269051	-0.14958153	-0.154673076	-0.18272219	-0.207335675	-0.143727711	-0.090129472	-0.142228621	-0.127004202	-0.19477936	-0.396815189	-0.179487166	-0.139771557	-0.148940464	-0.142111593	-0.217517505	-0.222600733	-0.150120291	-0.089697202	-0.142565599
11	安徽省	安庆市	0.012836149	0.009932736	-0.0196	411.4082814	406.1943108	402.1993708	16.99474487	16.54221619	15.99762839	29.31084057	43.73163842	51.45479452	58684	62204	28808	1415949	1210184	1056537	37117	37627	45404	11001	8638	8581	1583944	1286446	2224193	-0.281642997	-0.274000911	-0.231374605	-0.189704941	-0.279972064	-0.30389504	-0.254393195	-0.270539156	-0.284709159	-0.330073282	-0.201282419	-0.191629513	-0.275798805	-0.274442059	-0.211775153	-0.047835194	-0.330346783	-0.30231947	-0.2532484	-0.264266285
276	陕西省	安康市	0.011189446	0.011378488	-0.0414	141.5227543	139.9567162	138.3821367	16.04997677	15.93712419	15.90352669	20.52585629	35.30508475	49.09589041	43378	33076	26117	283661	280210	280886	24681	22059	23316	6306	8577	4288	565014	413082	730247	-0.259512813	-0.24748974	-0.155506039	-0.244749874	-0.301460668	-0.314573545	-0.146991928	-0.266907939	-0.19327043	-0.409924656	-0.390462487	-0.368492444	-0.258749269	-0.247489459	-0.156075943	-0.158109361	-0.353326001	-0.323176968	-0.147573808	-0.268857316
307	西藏自治区	阿里地区	-0.012013005	-0.016437598	0.1639	0.354200629	0.35850738	0.364498866	6.213457675	6.094465761	6.107994064	37.15511396	13	18.8	0	0	0	0	0	0	0	0	0	0	0	0	0	0	0	-0.228034104	-0.257332667	-0.209302207	-0.254302632	-0.277987386	-0.271415887	-0.164980736	-0.253581086	-0.199834316	-0.309888205	-0.339836029	-0.204747721	-0.226484367	-0.256912875	-0.214455849	-0.287006868	0.695155241	-0.276704514	-0.164885196	-0.253130606
318	新疆维吾尔自治区	阿勒泰地区	0.009509041	0.011611437	-0.0035	4.640545507	4.596834026	4.544070833	6.274642528	5.23589719	6.596742462	14.94460928	8.562146893	11.50692521	0	0	0	0	0	0	0	0	0	0	0	0	0	0	0	-0.08373719	-0.157672163	-0.172450178	-0.121767296	-0.097282883	-0.029596051	-0.11756713	-0.110605658	-0.083965946	-0.036106046	-0.087136476	0.062082745	-0.081285926	-0.156841884	-0.178201678	-0.12413976	0.46874486	-0.026108552	-0.117194294	-0.108346059
228	内蒙古自治区	阿拉善盟	-0.004105947	0.030726051	0.1913	1.163764607	1.168562663	1.133727688	9.776839334	8.793494239	9.213982107	41.35674728	35.17514124	36.99178082	0	0	0	0	0	0	0	0	0	0	0	0	0	0	0	-0.148344278	-0.217752005	-0.185178305	-0.166913703	-0.165461495	-0.110124816	-0.132814894	-0.163143007	-0.148176293	-0.128762478	-0.12320259	-0.100075902	-0.146964675	-0.21713452	-0.188017311	-0.212201933	0.233638411	-0.114104215	-0.132631586	-0.162450413
320	新疆维吾尔自治区	阿拉尔市	0.009614574	-0.045596505	0.1236	45.72470199	45.28926502	47.45295389	11.55180263	11.00022223	11.53837351	0	0	0	0	0	0	0	0	0	0	0	0	0	0	0	0	0	0	-0.039131179	-0.113795195	-0.165663647	-0.088737544	-0.054083887	0.004202588	-0.108100805	-0.084522371	-0.058320495	0.001221312	-0.002942813	0.165828499	-0.038391699	-0.112999584	-0.172631915	-0.153453452	0.540264179	0.00764726	-0.107664029	-0.082648663
314	新疆维吾尔自治区	阿克苏地区	0.009534922	0.017466362	0.112	20.69243204	20.4969948	20.14513262	10.21755582	9.754073317	10.53618275	54.20286432	73.77966102	77.37249284	0	0	0	0	0	0	0	0	0	0	0	0	0	0	0	-0.07997961	-0.140265274	-0.172597557	-0.125043784	-0.103068351	-0.05089086	-0.115909212	-0.126962232	-0.098686055	-0.091351999	-0.153416627	0.089783449	-0.079026515	-0.139378754	-0.182390987	-0.233589056	0.39233489	-0.047821433	-0.115532109	-0.125469268
[truncated: 16 more columns]
