# Supplementary material for: Research on the relationship between population distribution pattern and urban industrial facility agglomeration in China
Source: Sci Rep. 2023 Sep 27;13:16225. doi: 10.1038/s41598-023-43376-4 (PMC10533829; doi:10.1038/s41598-023-43376-4)
Supplement: Supplementary file 2 — Supplementary Information 2. [file 41598_2023_43376_MOESM2_ESM.xls]

## Sheet: 全局莫兰指数
poi类型	2021全局莫兰指数	2021z得分	2021p值	21方差	2018全局莫兰指数	2018z得分	2018p值	18方差	2015全局莫兰指数	2015z得分	2015p值	15方差
餐饮服务	0.131627	9.53803	0	0.000198	0.130649	9.46814	0	0.000198	0.085009	6.26599	0	0.000196
风景名胜	0.166771	12.2476	0	0.000191	0.111667	10.6443	0	0.000115	0.171355	12.7978	0	0.000185
公司企业	0.230964	17.2588	0	0.000183	0.237227	17.9749	0	0.000178	0.222655	16.8016	0	0.00018
购物服务	0.199141	14.2627	0	0.0002	0.195638	14.0317	0	0.0002	0.163736	11.7796	0	0.0002
金融保险服务	0.167119	12.0836	0	0.000198	0.166865	12.0533	0	0.000198	0.157275	11.3254	0	0.0002
科教文化服务	0.107741	8.00719	0	0.00019	0.112916	8.35437	0	0.000192	0.095473	7.08587	0	0.000192
商务住宅	0.092151	7.71469	0	0.000151	0.092308	7.7101	0	0.000152	0.098706	7.44032	0	0.000186
生活服务	0.15156	11.0035	0	0.000197	0.150875	10.948	0	0.000197	0.129328	9.44246	0	0.000196
体育休闲服务	0.108971	8.12962	0	0.000189	0.108283	8.07457	0	0.000189	0.102182	7.55231	0	0.000193
医疗保健服务	0.15944	11.4285	0	0.000201	0.156536	11.2256	0	0.000201	0.1287	9.30771	0	0.000199
政府机构及社会团体	0.167961	12.1361	0	0.000198	0.167295	12.0867	0	0.000198	0.146263	10.5911	0	0.000198
住宿服务	0.091747	6.64157	0	0.000202	0.09155	6.62687	0	0.000202	0.108803	7.824	0	0.000203
poi类型	Catering Services	Famous tourist sites	Company	Shopping service	Financial insurance service	Science, education and cultural services	Business residence	Domestic services	Sports and Leisure Services	Healthcare services	Government agencies and social groups	Accommodation service
2021 Global Moran's I	0.131627	0.166771	0.230964	0.199141	0.167119	0.107741	0.092151	0.15156	0.108971	0.15944	0.167961	0.091747
2021 z-value	9.53803	12.2476	17.2588	14.2627	12.0836	8.00719	7.71469	11.0035	8.12962	11.4285	12.1361	6.64157
2021 p-value	0	0	0	0	0	0	0	0	0	0	0	0
21 Var	0.000198	0.000191	0.000183	0.0002	0.000198	0.00019	0.000151	0.000197	0.000189	0.000201	0.000198	0.000202
2018 Global Moran's I	0.130649	0.111667	0.237227	0.195638	0.166865	0.112916	0.092308	0.150875	0.108283	0.156536	0.167295	0.09155
2018 z-value	9.46814	10.6443	17.9749	14.0317	12.0533	8.35437	7.7101	10.948	8.07457	11.2256	12.0867	6.62687
2018 p-value	0	0	0	0	0	0	0	0	0	0	0	0
18 Var	0.000198	0.000115	0.000178	0.0002	0.000198	0.000192	0.000152	0.000197	0.000189	0.000201	0.000198	0.000202
2015 Global Moran's I	0.085009	0.171355	0.222655	0.163736	0.157275	0.095473	0.098706	0.129328	0.102182	0.1287	0.146263	0.108803
2015 z-value	6.26599	12.7978	16.8016	11.7796	11.3254	7.08587	7.44032	9.44246	7.55231	9.30771	10.5911	7.824
2015 p-value	0	0	0	0	0	0	0	0	0	0	0	0
15 Var	0.000196	0.000185	0.00018	0.0002	0.0002	0.000192	0.000186	0.000196	0.000193	0.000199	0.000198	0.000203

## Sheet: poi数量汇总
poi类型	2015数量	2018数量	2021数量
餐饮服务	1522185	5334137	5219012
风景名胜	94674	213586	212220
公司企业	1519957	1284900	3183189
购物服务	3279475	2926294	12108270
金融保险服务	470121	781477	769391
科教文化服务	641541	1486632	1284764
商务住宅	648961	1007888	999398
生活服务	1578650	4453539	4367347
体育休闲服务	327616	757104	743638
医疗保健服务	728127	1430188	1399093
政府机构及社会团体	1018948	1503121	1491360
住宿服务	353076	803661	792569
总计	12183331	21982527	32570251
