# Supplementary material for: Research on the relationship between population distribution pattern and urban industrial facility agglomeration in China
Source: Sci Rep. 2023 Sep 27;13:16225. doi: 10.1038/s41598-023-43376-4 (PMC10533829; doi:10.1038/s41598-023-43376-4)
Supplement: Supplementary file 3 — Supplementary Information 3. [file 41598_2023_43376_MOESM3_ESM.xls]

## Sheet: 结果汇总
市	类型	area	PeoDensity	19PD	18PD	17PD	15PD	20PD	10PD	00PD	21餐饮	21风景	21公司	21购物	21金融	21科教	21商务	21生活	21体育	21医疗	21政府	21住宿	18餐饮	18风景	18公司	18购物	18金融	18科教	18商务	18生活	18体育	18医疗	18政府	18住宿	15餐饮	15风景	15公司	15购物	15金融	15科教	15商务	15生活	15体育	15医疗	15政府	15住宿
北京市	直辖市	16405.1	1385.3	1377.12	1372.27	1367.32	1351.99	1381.45	975.804	814.479	0.000218632	5.52304e-05	8.11164e-05	0.000184165	0.000421846	0.000343073	0.000111772	0.0002656	0.000160307	0.000330285	0.000291781	0.000152004	0.000213315	5.56943e-05	9.56745e-05	0.000242848	3.47388	0.000355282	0.000112516	0.000262795	0.000161176	0.000327196	0.000290646	0.000152583	0.000189669	2.23281e-05	0.000103667	0.000179691	0.000356711	0.000298373	0.000209891	0.000254333	0.000183161	0.000247442	0.000246875	9.68713e-05
天津市	直辖市	11924.7	1265.74	1253.52	1249.1	1243.61	1226.07	1262.22	971.198	905.047	0.000193371	9.43656e-05	0.000127128	0.000153796	0.00036501	0.000251427	0.000130869	0.000238497	0.000193095	0.00028362	0.000223296	0.000121332	0.000189173	9.40135e-05	0.000155493	0.00019545	2.35579	0.00025884	0.000131584	0.000235497	0.000192756	0.000281798	0.000220591	0.000120729	0.000183072	0.000134379	0.00016574	0.000176211	0.000371311	0.000261244	0.000222251	0.000252624	0.000232251	0.000235337	0.000215329	9.10248e-05
石家庄市	地级市	14058.5	850.965	845.552	842.549	839.273	832.972	848.6	769.601	717.755	6.88377e-05	1.80219e-05	1.36911e-05	0.000110692	0.000127299	0.000113923	2.31217e-05	9.23491e-05	2.56611e-05	0.00014801	8.34131e-05	2.0936e-05	6.66004e-05	1.81961e-05	8.25921e-06	5.23486e-05	0.706089	0.00012009	2.34787e-05	9.19944e-05	2.60641e-05	0.000152108	8.30754e-05	2.12105e-05	1.34579e-05	1.81414e-05	7.61452e-06	3.07333e-05	6.64362e-05	6.64131e-05	2.97662e-05	3.34083e-05	1.38032e-05	5.19547e-05	3.80375e-05	4.62082e-06
唐山市	地级市	13808.9	626.762	627.992	625.759	623.936	628.25	625.02	608.346	591.263	3.48773e-05	-7.63785e-07	1.37892e-05	3.8928e-05	0.000109165	6.03057e-05	2.35281e-05	5.76354e-05	2.63133e-05	0.000158186	9.91515e-05	1.12856e-05	3.50046e-05	-8.02358e-07	3.06537e-05	8.15684e-05	0.856399	6.01859e-05	2.35922e-05	5.86174e-05	2.6652e-05	0.00015778	9.85089e-05	1.15004e-05	5.69948e-05	9.85354e-06	2.21548e-05	6.15503e-05	9.51563e-05	7.9927e-05	1.56844e-05	7.55144e-05	5.31959e-05	0.000186376	9.66671e-05	2.62056e-05
秦皇岛市	地级市	7791.94	439.114	437.007	435.457	433.761	430.596	437.892	415.442	391.491	-1.64251e-06	1.24408e-05	-6.07515e-06	-8.10202e-06	-2.78467e-06	1.38642e-07	2.37679e-07	-3.43001e-06	-2.74117e-06	7.64235e-06	6.9532e-07	6.55622e-05	-1.83486e-06	1.25327e-05	-2.38528e-06	3.3367e-05	-0.0182611	-7.5925e-07	2.92183e-07	-3.21871e-06	-2.80774e-06	7.6562e-06	1.28589e-06	6.56018e-05	3.05029e-05	-4.43981e-06	-3.71054e-06	1.82524e-05	2.99838e-06	2.20994e-06	7.36928e-06	1.69198e-05	4.65677e-06	3.44066e-05	9.34024e-06	3.6994e-05
邯郸市	地级市	12070.5	911.94	906.851	903.573	900.059	892.016	909.408	851.028	805.028	2.09858e-05	2.17562e-07	1.9817e-07	4.74162e-05	3.71445e-05	3.87451e-05	1.93588e-07	2.95557e-05	5.4231e-07	5.30781e-05	1.15122e-05	-6.23383e-07	2.02424e-05	2.24212e-07	6.46273e-07	-2.89383e-06	0.155785	3.80404e-05	2.28777e-07	3.07182e-05	6.55705e-07	5.52781e-05	1.1608e-05	-5.50918e-07	-2.80397e-07	1.20607e-06	1.24487e-07	-4.49311e-07	2.26715e-05	2.91642e-05	1.91685e-06	-5.47585e-07	-1.71583e-07	9.79589e-06	4.35036e-06	2.7291e-06
邢台市	地级市	12442.4	678.654	676.634	674.214	671.591	662.421	676.769	648.745	608.044	4.71294e-06	-6.67588e-06	-9.2804e-07	2.76666e-05	2.3622e-05	5.14199e-05	-3.60113e-06	1.06355e-05	-5.17952e-06	2.9663e-05	1.03609e-05	-7.24626e-06	4.53142e-06	-6.72302e-06	-1.38093e-06	1.66516e-06	0.105727	5.14665e-05	-3.60507e-06	1.12042e-05	-5.20738e-06	3.10851e-05	1.01104e-05	-7.1104e-06	-5.57009e-06	-5.49846e-06	-2.2154e-06	-1.52871e-06	6.30457e-06	4.96193e-05	-5.39014e-06	-6.32584e-06	-3.8953e-06	-3.90917e-06	7.19553e-06	-4.52747e-06
保定市	地级市	22200.3	582.218	577.239	575.205	572.805	570.057	580.601	564.885	526.34	4.97924e-05	2.88572e-05	1.27774e-05	8.36632e-05	0.000119317	7.53064e-05	8.80998e-06	7.61664e-05	2.91876e-05	0.000135014	8.54918e-05	3.59176e-05	4.77925e-05	2.86382e-05	1.14248e-05	0.000107263	0.781148	8.12144e-05	8.74724e-06	7.40148e-05	2.86646e-05	0.000131156	8.39964e-05	3.57367e-05	2.9978e-05	2.64677e-05	1.70962e-05	5.61558e-05	8.1701e-05	8.81834e-05	2.64556e-05	5.72038e-05	2.80054e-05	8.56218e-05	7.11045e-05	2.59417e-05
张家口市	地级市	36788.4	132.721	131.345	130.87	130.183	129.494	132.36	129.522	134.651	-6.61807e-07	-1.78856e-06	-7.49804e-06	-4.83339e-06	9.25135e-06	-1.06578e-06	-5.82183e-06	-4.88394e-06	-5.10984e-06	1.87077e-05	2.52081e-05	1.18278e-05	-9.28298e-07	-1.58411e-06	-6.33899e-06	3.91004e-05	0.109814	2.41454e-07	-5.62048e-06	-4.71681e-06	-4.62537e-06	1.93481e-05	2.76089e-05	1.19009e-05	8.24688e-06	2.70727e-06	-2.08421e-06	7.77485e-06	1.63861e-05	-1.61156e-06	2.93167e-06	2.81785e-06	-6.31341e-07	2.59199e-05	3.40714e-05	1.96602e-05
承德市	地级市	39492.7	96.2405	95.1504	94.8097	94.4116	93.1311	95.9772	93.7796	99.0286	-7.41636e-06	1.38919e-05	-1.11968e-05	-1.22105e-05	-9.97116e-07	-1.2591e-05	-9.27015e-06	-1.38095e-05	-4.61433e-06	2.7015e-06	9.76099e-06	1.75739e-05	-6.71443e-06	1.37801e-05	-1.03257e-05	-1.07313e-05	0.000692656	-1.02735e-05	-9.26999e-06	-1.32928e-05	-4.15847e-06	2.95541e-06	1.07337e-05	1.81557e-05	9.73087e-06	-7.40247e-06	-1.07274e-05	-1.17711e-05	-3.87316e-07	-2.77953e-06	-1.43479e-05	-1.00232e-05	-5.65629e-06	1.98427e-05	1.43e-05	5.68987e-06
沧州市	地级市	14141	593.019	588.314	586.23	583.799	575.027	591.373	562.885	534.967	1.85901e-05	-1.4199e-05	1.18163e-05	2.55247e-05	5.77183e-05	1.78386e-05	-3.3695e-06	2.55161e-05	-3.03041e-06	4.02006e-05	1.32958e-05	-4.29663e-06	1.78637e-05	-1.40248e-05	4.5592e-06	1.1593e-05	0.319616	1.7466e-05	-3.33911e-06	2.54786e-05	-2.91067e-06	4.02775e-05	1.32132e-05	-4.28479e-06	-7.75325e-06	-1.591e-05	-1.7433e-07	1.97495e-06	3.20853e-05	6.22037e-06	-1.25195e-05	7.0646e-06	-6.5275e-06	-4.09651e-06	-5.04128e-06	-8.84211e-06
廊坊市	地级市	6414.91	785.067	779.827	777.089	773.523	766.234	782.889	702.934	648.817	1.59705e-05	-4.43695e-05	7.34809e-06	2.04862e-05	3.77441e-05	1.44097e-05	-2.81321e-06	3.18713e-05	1.46202e-06	4.75985e-05	-6.68517e-06	-1.63122e-05	1.64641e-05	-4.41423e-05	-1.19279e-05	1.72753e-05	0.259573	1.64351e-05	-2.76377e-06	3.30984e-05	2.45354e-06	5.10907e-05	-7.15172e-06	-1.50164e-05	1.46492e-05	-5.12555e-05	-1.78833e-05	2.26929e-05	-4.10021e-06	-2.39086e-05	-3.26308e-06	2.16592e-05	-2.33366e-05	-1.24773e-05	-3.38215e-05	-2.38668e-06
衡水市	地级市	8834.06	582.365	582.499	580.442	578.183	572.19	580.749	582.282	558.698	-6.94116e-06	-1.94559e-05	-2.42687e-07	5.01974e-06	1.76026e-05	1.983e-06	-4.34355e-06	-3.00753e-06	-1.36557e-05	1.32437e-05	-1.63927e-05	-2.18965e-05	-6.91594e-06	-1.95214e-05	-3.49183e-06	-1.71995e-05	0.0880694	2.42413e-06	-4.29759e-06	-2.66004e-06	-1.37479e-05	1.36407e-05	-1.63912e-05	-2.16651e-05	-1.86188e-05	-1.90027e-05	-5.70687e-06	-1.52791e-05	-1.71181e-05	-2.17639e-06	-1.01022e-05	-1.90749e-05	-1.51675e-05	-2.06108e-05	-1.72139e-05	-1.59589e-05
太原市	地级市	6905.5	723.098	723.994	721.428	718.621	711.937	721.089	587.913	516.051	1.16611e-05	8.62776e-06	-2.42509e-07	1.19255e-05	2.09275e-05	2.49327e-05	3.70936e-06	1.06456e-05	2.1435e-06	1.86032e-05	9.33533e-06	3.92138e-06	1.08974e-05	8.7527e-06	-1.17017e-06	5.32937e-06	0.132022	2.78559e-05	3.80397e-06	1.05799e-05	2.24731e-06	1.99267e-05	9.18709e-06	4.01481e-06	1.03815e-06	1.12153e-05	-7.41055e-07	1.85713e-06	1.59359e-05	1.70614e-05	9.02964e-06	2.08996e-06	-9.86777e-07	3.37007e-06	5.54272e-06	-5.58515e-07
大同市	地级市	14059.6	272.067	270.874	269.908	269.008	261.928	271.423	245.264	219.42	-1.15327e-05	-6.72594e-06	-8.59507e-06	-1.63838e-05	-1.17113e-05	-1.17083e-05	-4.42355e-06	-1.5074e-05	-1.24727e-05	-1.36239e-05	-1.76729e-05	-1.59467e-05	-1.15807e-05	-6.02438e-06	-8.64829e-06	-5.37091e-06	-0.105138	-9.82146e-06	-4.5324e-06	-1.52725e-05	-1.26045e-05	-1.37739e-05	-1.78444e-05	-1.59826e-05	-1.73706e-05	-1.087e-05	-8.00457e-06	-1.48651e-05	-8.83598e-06	-1.80333e-05	-5.62964e-06	-1.69983e-05	-1.37889e-05	-9.77813e-06	-1.26474e-05	-1.62878e-05
阳泉市	地级市	4563.95	348.947	347.576	346.345	345.001	348.142	347.979	341.219	327.593	-2.86379e-05	-1.64209e-05	-6.74244e-06	-3.98544e-05	-3.40571e-05	-3.99861e-05	-7.88543e-06	-3.12436e-05	-1.44649e-05	-4.84693e-05	-3.57656e-05	-2.21756e-05	-2.81595e-05	-1.65038e-05	-3.68773e-06	-1.92293e-05	-0.187159	-4.14122e-05	-8.0127e-06	-3.13422e-05	-1.47316e-05	-4.90965e-05	-3.58146e-05	-2.24091e-05	-9.64082e-06	-1.41769e-05	-3.90598e-06	-1.80028e-05	-2.63551e-05	-3.55667e-05	-1.18038e-05	-1.72564e-05	-1.0763e-05	-2.61605e-05	-2.30688e-05	-7.77287e-06
长治市	地级市	13967.5	291.085	290.395	289.366	288.241	285.776	290.279	280.821	270.498	-4.27849e-06	6.32227e-07	5.70699e-06	-4.10079e-06	-3.7649e-06	-5.41568e-06	1.22723e-06	-4.39139e-06	3.65238e-06	-5.75209e-06	2.29125e-06	4.94031e-07	-4.1261e-06	6.35255e-07	8.95872e-06	1.57761e-06	-0.0188214	-2.90012e-06	1.19403e-06	-4.58791e-06	3.59294e-06	-6.33478e-06	2.18844e-06	4.16653e-07	5.18529e-06	-9.11793e-08	9.52205e-06	2.27097e-06	-3.62821e-06	-8.44946e-06	7.21165e-07	2.65821e-06	1.04024e-05	-1.80654e-06	1.70847e-07	1.02891e-05
晋城市	地级市	9425.47	295.167	290.91	289.883	288.756	287.457	294.345	283.053	267.167	-7.42974e-06	3.40022e-06	8.4807e-06	-1.5139e-05	-4.33107e-06	-1.6338e-05	2.174e-06	-8.795e-06	6.30019e-06	-1.72265e-05	-4.27226e-06	1.61253e-06	-6.90525e-06	3.40178e-06	1.34727e-05	1.14286e-05	-0.0185837	-1.72223e-05	2.10778e-06	-8.85308e-06	6.14719e-06	-1.75341e-05	-4.39539e-06	1.44778e-06	7.43172e-06	2.57972e-06	1.34947e-05	9.19841e-06	-3.87901e-06	-1.50897e-05	6.88553e-07	6.46269e-06	1.44951e-05	7.99144e-08	1.81352e-06	1.27578e-05
朔州市	地级市	10630.5	186.55	185.906	185.247	184.526	182.626	186.027	161.98	143.958	-1.38554e-05	-1.46604e-05	-3.12691e-06	-1.11814e-05	-2.01238e-05	-1.65369e-05	-5.24346e-06	-1.35067e-05	-9.9226e-06	-1.93674e-05	-2.01889e-05	-1.07333e-05	-1.34539e-05	-1.4707e-05	-2.03782e-06	-1.24835e-05	-0.171622	-1.77046e-05	-5.25954e-06	-1.32383e-05	-9.88266e-06	-1.89059e-05	-2.00551e-05	-1.07514e-05	-8.00724e-06	-1.46682e-05	-2.44972e-06	-8.54271e-06	-1.86456e-05	-1.74258e-05	-1.0787e-05	-1.01634e-05	-8.97461e-06	-1.32334e-05	-1.59435e-05	-7.80589e-06
晋中市	地级市	16370.4	235.65	233.532	232.705	231.802	230.873	234.994	224.897	216.301	-5.74074e-06	1.12113e-05	-5.25265e-07	-5.21061e-06	-4.70579e-06	-5.6286e-06	-1.6905e-06	-7.03101e-06	-2.11034e-06	-8.58423e-06	-6.04593e-06	1.2745e-06	-5.62986e-06	1.12249e-05	1.72507e-06	-1.80294e-07	-0.023097	-6.28053e-06	-1.67863e-06	-6.96485e-06	-2.11465e-06	-8.66314e-06	-6.14194e-06	1.29416e-06	-1.49692e-06	1.20208e-06	1.30563e-06	-9.37894e-07	-7.45538e-06	-1.82712e-05	-7.40352e-06	-3.7104e-06	-9.03429e-07	-7.40418e-06	-8.76851e-06	2.1024e-06
运城市	地级市	14234.1	440.223	434.502	432.957	431.273	428.92	439.003	419.244	389.983	3.65156e-08	2.04476e-06	7.03671e-06	1.21084e-07	2.2464e-07	4.72712e-07	9.26321e-07	9.03337e-10	2.86538e-06	1.4785e-06	1.29888e-07	2.75951e-08	1.09107e-07	2.05091e-06	9.06389e-06	5.19882e-06	0.00131793	1.42166e-06	9.15911e-07	-3.32075e-09	2.88857e-06	1.46145e-06	1.38366e-07	-2.62213e-08	5.10166e-06	1.41257e-06	1.02223e-05	4.22595e-06	3.48679e-07	-9.71241e-07	3.08652e-07	5.5066e-06	1.05026e-05	1.17584e-06	4.52375e-07	2.84271e-06
忻州市	地级市	25149	140.55	139.3	138.806	138.27	137.123	140.157	136.993	129.248	-6.67778e-06	3.79902e-06	-1.13481e-06	-5.93169e-06	-1.1732e-05	-1.11247e-05	-3.54745e-06	-7.70488e-06	-5.59629e-06	-8.83479e-06	-2.94171e-06	-7.12521e-07	-6.56858e-06	3.72467e-06	3.20894e-07	-5.05485e-06	-0.0905135	-1.0485e-05	-3.6059e-06	-7.74048e-06	-5.68301e-06	-9.22203e-06	-3.04754e-06	-7.51669e-07	-3.46626e-06	2.99728e-06	-1.12232e-07	-3.19327e-06	-9.40675e-06	-1.16096e-05	-7.86994e-06	-5.8258e-06	-4.11292e-06	-4.24929e-06	-3.96536e-06	5.39798e-07
临汾市	地级市	20310.3	259.129	257.957	257.042	256.043	254.016	258.41	241.731	221.034	-1.07054e-08	-2.60784e-07	7.66486e-06	6.40101e-07	2.79264e-08	1.98953e-06	1.13025e-06	-6.21873e-08	2.45791e-06	1.09485e-06	3.38132e-07	5.11837e-07	-1.35481e-08	-2.27659e-07	9.82266e-06	3.48089e-06	0.000182198	2.51864e-06	1.12159e-06	-8.07688e-08	2.5545e-06	9.40365e-07	3.80788e-07	4.71162e-07	4.28113e-06	-2.89873e-07	1.05227e-05	3.42878e-06	-1.76799e-07	3.93415e-07	7.39434e-07	3.43886e-06	7.32122e-06	1.13804e-06	-2.16101e-06	4.05066e-06
吕梁市	地级市	21143.9	209.689	208.976	208.234	207.422	205.831	209.108	193.203	175.222	-1.65872e-06	3.08436e-07	5.83623e-06	-2.1165e-06	-1.38499e-06	-2.50562e-06	6.96356e-07	-1.20813e-06	3.17101e-06	-2.34027e-06	1.55424e-08	-6.67295e-07	-1.44679e-06	3.12441e-07	9.2735e-06	2.14743e-06	-0.00995669	-2.5912e-06	6.70571e-07	-1.22381e-06	3.14593e-06	-2.60571e-06	2.32705e-08	-7.70716e-07	7.35724e-07	-2.2215e-07	4.90117e-06	1.03948e-06	-1.84292e-07	9.79555e-08	-3.58221e-07	2.34255e-06	4.35746e-06	-3.86725e-08	-4.09398e-06	-2.36932e-07
呼和浩特市	地级市	17179.7	188.285	187.213	186.545	185.819	180.453	187.857	158.612	129.921	4.02961e-06	-4.82172e-06	-4.03582e-07	3.78749e-07	2.95713e-06	2.5166e-06	1.77099e-06	6.50013e-07	1.13268e-06	2.00361e-06	-1.80633e-06	1.3094e-06	3.71492e-06	-4.86165e-06	-3.86298e-08	1.20371e-05	0.0392483	3.33486e-06	1.76302e-06	5.38462e-07	1.10315e-06	1.79259e-06	-1.83184e-06	1.32599e-06	4.8339e-06	-2.43952e-06	2.44238e-08	5.4761e-06	2.82912e-06	1.99036e-06	9.06036e-06	3.60244e-06	2.31831e-06	1.88894e-06	-1.67465e-06	1.82668e-06
包头市	地级市	27737.9	112.443	111.947	111.565	111.129	107.743	112.3	98.1313	84.5786	-7.35195e-07	1.659e-06	2.72425e-06	1.32992e-06	5.43658e-07	-1.70896e-07	4.94141e-07	-2.10723e-07	2.81514e-07	-1.62574e-06	4.38965e-06	1.32053e-06	-6.86812e-07	1.68046e-06	2.76489e-06	-4.8859e-07	0.0129367	-5.42172e-07	5.03676e-07	-1.4009e-07	2.83872e-07	-1.50881e-06	4.4316e-06	1.31306e-06	-7.32659e-07	1.65479e-06	3.27818e-06	-1.49825e-06	3.30824e-07	1.42253e-06	-3.21055e-07	-2.39191e-06	-5.39722e-07	-2.12159e-07	4.7416e-06	6.25601e-07
乌海市	地级市	1655.98	362.252	357.652	356.38	354.997	353.078	358.781	313.423	226.884	9.35831e-06	1.08662e-05	7.82129e-06	1.6125e-05	1.52347e-05	1.49799e-05	4.91498e-06	1.0769e-05	6.26554e-06	1.88487e-05	2.75539e-05	1.51414e-05	9.57409e-06	1.09371e-05	8.84901e-06	9.01842e-06	0.193582	1.47922e-05	4.97263e-06	1.08558e-05	6.29193e-06	1.87811e-05	2.75684e-05	1.51725e-05	4.53823e-06	1.04772e-05	8.82127e-06	7.1674e-06	1.52463e-05	2.00919e-05	5.64569e-06	6.87401e-06	8.45317e-06	1.86665e-05	2.90579e-05	1.22322e-05
赤峰市	地级市	86921.8	54.662	54.4049	54.2153	53.9948	53.5397	54.5699	56.6968	54.2268	-6.55653e-07	-5.79423e-06	-1.95054e-06	5.46256e-07	2.40987e-06	-1.57802e-06	-2.48709e-06	2.01384e-06	-2.68342e-06	7.61297e-06	-3.44212e-06	5.52317e-06	-8.16141e-07	-5.83455e-06	-3.08889e-06	1.98065e-05	0.0349506	-1.43797e-06	-2.53139e-06	1.75895e-06	-2.84963e-06	7.04774e-06	-3.59982e-06	5.37971e-06	4.05831e-06	-7.0139e-06	-3.97197e-06	1.14204e-05	-1.32479e-06	-4.07843e-06	-5.30763e-06	7.50273e-06	-3.34e-06	5.42144e-06	-8.77552e-06	2.39595e-06
通辽市	地级市	58863.4	57.7999	57.5295	57.327	56.9718	56.4855	57.7108	56.8822	53.7865	6.77478e-07	7.70192e-06	4.50825e-06	5.34714e-06	2.61258e-06	6.95724e-07	2.18162e-06	6.33136e-07	5.21213e-07	-1.78239e-06	3.00917e-06	-3.83306e-07	7.61595e-07	7.69631e-06	2.50334e-06	5.15382e-06	0.0290099	6.8363e-07	2.19503e-06	6.53422e-07	4.7714e-07	-1.91369e-06	2.86449e-06	-3.58753e-07	-7.15999e-07	5.44613e-06	1.65973e-06	1.17201e-06	7.88773e-07	-1.32883e-06	5.33186e-07	1.05814e-06	7.91124e-07	8.5535e-07	2.91036e-07	3.57997e-06
鄂尔多斯市	地级市	86886.5	26.2575	26.2904	26.1931	26.0905	25.5528	26.3035	18.4564	16.7071	2.20953e-06	4.01259e-06	4.70602e-06	4.28325e-06	1.38581e-06	7.0511e-06	1.61459e-06	4.08666e-06	2.68838e-06	5.96048e-06	7.64023e-06	-2.33482e-07	2.39914e-06	4.06444e-06	3.49921e-06	3.29954e-07	0.0197224	6.74961e-06	1.64347e-06	4.20578e-06	2.77162e-06	6.08158e-06	7.74095e-06	-1.48367e-07	1.71494e-06	4.23862e-06	3.92152e-06	1.22544e-06	-1.17503e-06	9.20794e-06	2.62736e-08	3.14219e-06	3.57772e-06	5.99075e-06	8.37021e-06	-3.38928e-06
呼伦贝尔市	地级市	252860	10.4416	10.4146	10.3778	10.3377	10.2624	10.4465	11.1721	10.9478	4.50019e-07	7.54081e-07	1.14497e-06	1.44322e-06	1.10929e-06	1.31568e-06	8.01646e-07	7.12881e-07	1.58343e-07	7.61259e-07	1.19965e-06	-1.15717e-06	4.85791e-07	7.65332e-07	6.86514e-07	-2.45405e-07	0.087232	1.39133e-06	8.08102e-07	7.46446e-07	1.5993e-07	7.87832e-07	1.21536e-06	-1.12281e-06	7.03914e-08	7.37418e-07	8.98137e-07	6.15924e-08	7.04973e-07	9.15431e-07	1.28628e-06	-7.58881e-08	-1.57312e-07	1.12156e-07	4.71202e-07	-1.87071e-07
巴彦淖尔市	地级市	65073.8	28.5116	28.2986	28.1999	28.0896	27.8527	28.3875	29.1388	27.9676	9.76846e-07	3.34262e-06	2.84027e-06	2.69058e-06	3.02874e-06	4.00494e-06	1.40484e-06	1.84304e-06	1.258e-06	2.88203e-06	8.31819e-06	3.37027e-06	1.06986e-06	3.37538e-06	3.0315e-06	6.15142e-07	0.0930614	3.86515e-06	1.42269e-06	1.91782e-06	1.29338e-06	2.97526e-06	8.34963e-06	3.38231e-06	6.78802e-07	4.50102e-06	3.29049e-06	6.52102e-07	2.94864e-06	6.16426e-06	9.32791e-07	9.86657e-07	1.73092e-06	3.19003e-06	9.6093e-06	2.50885e-06
乌兰察布市	地级市	54445.5	45.0043	44.5994	44.441	44.2705	44.0364	44.7485	49.0769	57.7191	-6.11998e-06	-9.14474e-06	-2.9975e-06	-5.23957e-06	-9.41577e-06	-1.17534e-05	-4.14678e-06	-7.39832e-06	-5.99786e-06	-8.86769e-06	-1.01279e-05	-4.33779e-06	-6.05349e-06	-9.17469e-06	-2.3456e-06	-7.12141e-06	-0.164436	-1.23907e-05	-4.19262e-06	-7.348e-06	-5.99027e-06	-8.81847e-06	-1.01781e-05	-4.39776e-06	-5.64787e-06	-1.0883e-05	-2.5582e-06	-6.0233e-06	-6.79723e-06	-1.12417e-05	-8.09992e-06	-7.55731e-06	-5.4735e-06	-7.45943e-06	-1.01832e-05	-9.17606e-06
兴安盟	盟	55155.2	29.834	29.7412	29.6342	29.5191	29.2704	29.8344	30.1897	29.638	9.52172e-07	6.224e-06	3.2301e-06	3.73304e-06	3.32827e-06	1.08851e-06	1.84209e-06	1.60645e-06	1.10879e-06	-1.48476e-06	5.1118e-06	-1.11644e-06	1.03739e-06	6.22865e-06	2.44546e-06	-1.21091e-06	0.0869065	9.57892e-07	1.85321e-06	1.6843e-06	1.03944e-06	-1.53304e-06	4.97526e-06	-1.11977e-06	-1.06557e-06	4.55326e-06	2.10605e-06	-1.40591e-06	1.91205e-06	-1.07545e-06	2.39576e-06	-9.54921e-07	-1.20003e-06	-3.91457e-06	3.66822e-06	-1.56578e-06
锡林郭勒盟	盟	199928	5.68513	5.62753	5.60782	5.58415	5.51716	5.64009	5.49018	5.3596	-4.10325e-06	9.11885e-06	-3.50551e-06	-3.38964e-06	-7.36937e-06	-9.79276e-06	-2.86423e-06	-5.50738e-06	-4.09614e-06	-6.38678e-06	-8.38737e-06	1.35901e-06	-4.14277e-06	9.25948e-06	-3.29494e-06	-4.59498e-06	-0.46026	-9.92934e-06	-2.88303e-06	-5.47418e-06	-4.09059e-06	-6.21282e-06	-8.33561e-06	1.44839e-06	-4.24678e-06	-8.5766e-06	-3.29777e-06	-2.52788e-06	-5.69528e-06	-9.15359e-06	-4.50905e-06	-4.72742e-06	-3.99793e-06	-5.04934e-06	-8.113e-06	4.81936e-06
阿拉善盟	盟	239472	1.16376	1.1724	1.16856	1.16402	1.13373	1.17566	0.951644	0.791855	7.55767e-06	4.50437e-06	4.51145e-06	1.11932e-05	1.09712e-05	9.97845e-06	2.99496e-06	8.8e-06	4.7796e-06	1.45498e-05	1.64667e-05	7.61761e-06	7.53718e-06	4.52049e-06	4.9183e-06	8.47053e-06	0.291892	1.03549e-05	3.01013e-06	8.79928e-06	4.70259e-06	1.44447e-05	1.63111e-05	7.63458e-06	3.97738e-06	6.34895e-06	4.82462e-06	8.59145e-06	1.04331e-05	1.19746e-05	4.33606e-06	7.47971e-06	6.32946e-06	1.39501e-05	1.58099e-05	1.09551e-05
中朝共有	不统计	444.54	25.7727	25.5927	25.4803	25.2846	27.5048	25.6692	28.6701	38.3273	4.10137e-06	1.11141e-05	8.46314e-06	1.83678e-05	9.79349e-06	5.4294e-06	4.39504e-06	4.24271e-06	3.06001e-06	-4.8487e-06	8.95739e-06	9.30219e-06	4.29535e-06	1.10825e-05	5.35123e-06	-4.74065e-06	0.0977497	5.85889e-06	4.39132e-06	4.18425e-06	2.84543e-06	-5.28535e-06	8.20463e-06	8.92293e-06	-8.27709e-06	1.01067e-05	4.76869e-06	2.68235e-08	3.88648e-06	-1.55903e-06	2.12643e-06	-8.44983e-06	-6.8741e-06	-1.597e-05	-2.14021e-06	1.60323e-06
沈阳市	副省级市	12870.2	712.676	708.458	705.936	703.259	698.664	710.7	642.152	613.509	-4.74226e-05	-4.62648e-05	-2.5016e-05	-4.73256e-05	-3.41661e-05	-4.8684e-05	-1.91515e-05	-4.3099e-05	-3.69987e-05	-1.81435e-05	-4.34954e-05	-4.83337e-05	-4.77229e-05	-4.62302e-05	-3.42678e-05	-1.27576e-05	-0.270553	-5.06832e-05	-1.929e-05	-4.36299e-05	-3.7214e-05	-1.74689e-05	-4.33335e-05	-4.76291e-05	1.17675e-07	-3.50121e-05	-3.3238e-05	-2.76668e-05	-3.55683e-05	-3.63491e-05	-3.73581e-05	-8.87121e-07	-7.40082e-06	1.68961e-05	-2.64276e-05	-5.3564e-05
大连市	副省级市	13247.2	563.854	560.536	558.571	556.428	554.501	562.289	510.052	476.726	4.24147e-06	-9.47842e-06	-4.05736e-06	-6.11003e-06	8.58527e-06	4.52e-06	-3.92352e-06	1.36805e-05	4.78304e-06	5.08317e-05	8.60005e-06	2.24494e-06	3.86287e-06	-9.4759e-06	8.32052e-06	4.5413e-05	0.0940708	3.87326e-06	-3.9092e-06	1.381e-05	5.1492e-06	5.24894e-05	9.01803e-06	2.5792e-06	3.20751e-05	-8.575e-06	6.69555e-06	2.43065e-05	1.8232e-05	1.38629e-05	5.54304e-06	5.17506e-05	4.03977e-05	8.22035e-05	2.34994e-05	1.43092e-05
鞍山市	地级市	9253.07	446.461	443.819	442.255	440.571	434.607	445.226	440.184	431.643	6.07203e-08	3.12823e-06	5.05068e-06	5.17185e-06	7.72853e-07	3.19768e-07	3.1383e-06	-5.37952e-08	1.4992e-07	5.39191e-06	-6.3663e-07	4.23052e-06	8.69146e-08	3.1703e-06	2.49962e-07	3.6981e-06	0.00536549	3.25007e-07	3.14896e-06	-3.54703e-08	1.64643e-07	5.26516e-06	-5.33419e-07	4.0623e-06	5.58796e-06	2.77799e-06	7.55434e-07	1.32309e-06	-1.37324e-07	1.17557e-06	1.96126e-07	1.1253e-05	2.8041e-06	1.86801e-05	3.1901e-06	-1.87455e-06
抚顺市	地级市	11275.1	206.022	204.814	204.1	203.34	202.262	205.45	224.255	236.257	1.74479e-06	9.8203e-06	8.29362e-06	1.37956e-05	5.78051e-06	2.5194e-06	3.79016e-06	1.92463e-06	1.12544e-06	-1.1055e-06	4.5805e-06	6.77779e-06	1.81698e-06	9.71993e-06	4.45408e-06	-3.0802e-06	0.04307	2.82763e-06	3.78793e-06	1.87339e-06	1.04123e-06	-1.23318e-06	4.19034e-06	6.44669e-06	-2.11631e-06	6.57888e-06	3.96669e-06	1.25074e-07	2.17497e-06	-9.25909e-07	6.74473e-07	-7.01573e-07	-2.65408e-07	-4.06709e-06	-3.08591e-07	8.53077e-07
本溪市	地级市	8414.62	231.928	230.55	229.798	229.119	227.738	231.283	215.995	224.923	3.48023e-06	6.29145e-06	9.45699e-06	1.65868e-05	8.60439e-06	4.81651e-06	5.14268e-06	3.27431e-06	1.1815e-06	-1.07711e-06	5.26948e-06	7.88551e-06	3.5913e-06	6.25522e-06	5.2102e-06	-1.43772e-06	0.0632203	5.34366e-06	5.1415e-06	3.20396e-06	1.12498e-06	-1.32026e-06	4.81344e-06	7.42206e-06	-3.08938e-06	8.2726e-06	4.66509e-06	4.66286e-07	3.73212e-06	-7.92013e-07	1.72187e-06	-2.37486e-06	9.58317e-07	-6.744e-06	4.51099e-07	2.476e-06
丹东市	地级市	14670.7	188.162	187.051	186.458	185.845	181.14	187.639	187.513	193.772	2.53531e-06	3.45196e-06	6.05921e-06	9.75981e-06	4.59389e-06	3.44364e-06	3.54186e-06	1.73177e-06	1.80279e-06	-5.74912e-07	3.14901e-06	3.02657e-06	2.60165e-06	3.51184e-06	2.0455e-06	1.66065e-07	0.0393907	3.80378e-06	3.534e-06	1.69676e-06	1.70031e-06	-6.92285e-07	3.0293e-06	2.83515e-06	1.51909e-07	6.90851e-06	2.37966e-06	-1.56664e-07	1.64987e-06	-2.42583e-07	1.17461e-06	7.86349e-07	-1.68234e-06	-5.82443e-07	2.61907e-09	8.71514e-07
锦州市	地级市	9997.1	350.385	348.312	347.086	345.755	342.324	349.414	351.519	345.197	-2.11647e-06	-3.87616e-07	1.07235e-06	2.61236e-06	-2.79153e-06	-5.26596e-06	-1.06695e-06	-1.92515e-06	-1.98873e-06	-2.83691e-06	-3.55574e-06	-2.86346e-06	-2.11211e-06	-3.98775e-07	-2.37869e-06	2.90066e-06	-0.0218535	-5.35252e-06	-1.09704e-06	-1.87056e-06	-1.87965e-06	-2.6143e-06	-3.7438e-06	-2.94216e-06	4.51179e-06	-1.17932e-06	-2.75636e-06	-8.33759e-07	-4.78254e-06	-9.11481e-06	-6.10902e-07	9.16641e-07	3.08649e-06	-4.82403e-06	-6.87109e-06	-4.42568e-06
营口市	地级市	5331.58	505.071	502.084	500.302	498.356	494.439	503.672	486.971	469.282	-1.1137e-06	4.01157e-06	2.29924e-06	4.06515e-06	-1.42497e-06	-1.00702e-06	8.34284e-07	-9.4897e-07	-1.54854e-06	2.25972e-06	-1.7823e-06	6.77684e-09	-1.04974e-06	3.95001e-06	-1.13417e-06	-5.9624e-06	-0.0109647	-9.65286e-07	8.22174e-07	-9.27609e-07	-1.49615e-06	2.4367e-06	-1.7132e-06	-2.42717e-08	-2.64468e-06	2.09604e-06	-5.28282e-07	-5.55626e-06	-2.8146e-06	-3.88856e-06	-1.00478e-08	-2.95867e-06	1.19069e-07	1.03345e-05	-2.2258e-06	-3.36927e-07
阜新市	地级市	10324.2	198.339	197.174	196.482	195.738	193.824	197.799	211.367	211.805	-1.39958e-06	7.95799e-06	6.13221e-06	6.78021e-06	2.54551e-06	-1.41804e-06	2.57104e-06	-1.70151e-06	-5.73272e-07	-6.65076e-06	3.90606e-07	-6.56503e-07	-1.28461e-06	7.94865e-06	1.73224e-06	6.24785e-06	0.0180804	-1.42472e-06	2.56496e-06	-1.77646e-06	-6.98742e-07	-6.97832e-06	6.7481e-09	-8.23281e-07	-1.41189e-06	4.7881e-06	1.62354e-06	1.67351e-06	-1.72749e-06	-5.78661e-06	-2.43774e-06	-5.65126e-07	7.00662e-07	-7.15455e-06	-4.67085e-06	-8.56258e-06
辽阳市	地级市	4732.47	448.065	445.411	443.83	442.03	443.482	446.821	451.486	434.193	-6.96574e-07	9.49998e-06	7.34028e-06	1.1466e-05	3.6368e-06	7.87724e-08	3.86261e-06	-1.49042e-06	-8.80046e-07	-8.1779e-06	8.89553e-07	5.24479e-06	-5.45882e-07	9.48545e-06	1.75299e-06	-6.64984e-06	0.0226656	2.1359e-07	3.86843e-06	-1.56891e-06	-1.09151e-06	-8.60561e-06	5.96234e-07	5.00703e-06	-1.04926e-05	6.16244e-06	1.92687e-06	-4.76116e-06	-1.14062e-06	-4.70248e-06	-7.4745e-07	-5.53966e-06	-9.58783e-06	-1.42003e-05	-2.48509e-06	-3.60107e-06
盘锦市	地级市	3660.77	431.674	429.112	427.579	425.786	418.979	430.469	391.787	331.077	-5.45148e-06	-6.51242e-07	9.03949e-07	3.28292e-06	-6.15535e-06	-6.96191e-06	-9.10903e-07	-6.99791e-06	-8.15061e-06	-1.36758e-05	-5.46229e-06	-5.45015e-06	-5.17846e-06	-6.46729e-07	-3.37377e-06	-2.12361e-05	-0.044272	-7.21234e-06	-9.25622e-07	-6.76485e-06	-8.12121e-06	-1.31673e-05	-5.46974e-06	-5.47719e-06	-1.47557e-05	-3.03176e-06	-2.89028e-06	-1.50558e-05	-8.99139e-06	-1.16313e-05	-3.78471e-06	-1.46768e-05	-1.47827e-05	-1.98536e-05	-6.63962e-06	-1.13775e-05
铁岭市	地级市	12981.3	233.645	232.261	231.435	230.753	228.767	232.997	247.805	257.632	-1.16855e-06	1.0925e-05	6.18321e-06	8.93858e-06	3.86279e-06	-6.96478e-07	2.94888e-06	-1.05362e-07	-7.57271e-09	-1.96063e-06	1.30708e-06	-5.84674e-08	-1.0292e-06	1.08915e-05	3.24135e-06	-3.80587e-06	0.0273976	-7.32821e-07	2.9104e-06	-1.15115e-07	-1.34989e-07	-1.99564e-06	1.01397e-06	-2.81663e-07	-5.3246e-06	4.31226e-06	1.56099e-06	-1.53309e-06	1.9505e-07	-1.95392e-06	-2.06141e-07	-2.72342e-06	-6.8252e-07	1.88911e-06	9.09175e-08	-7.49021e-06
朝阳市	地级市	19700.8	169.574	168.623	168.037	167.613	169.582	169.141	187.594	189.868	-6.8542e-06	-6.13285e-06	-3.12852e-06	-2.51728e-06	-8.60313e-06	-7.81166e-06	-3.73781e-06	-7.53001e-06	-9.28759e-06	-5.63875e-06	-6.26218e-06	-9.45216e-06	-6.70521e-06	-6.17758e-06	-4.53487e-06	-8.8035e-06	-0.0819102	-7.85295e-06	-3.76676e-06	-7.52057e-06	-9.36082e-06	-5.52978e-06	-6.38789e-06	-9.4411e-06	-7.73122e-06	-8.23251e-06	-5.03272e-06	-8.47966e-06	-8.46999e-06	-8.38956e-06	-5.29162e-06	-7.81579e-06	-1.02286e-05	-6.97748e-06	-6.86787e-06	-9.30306e-06
葫芦岛市	地级市	10327.1	279.65	277.94	276.941	275.867	275.219	278.87	279.681	280.658	-1.29405e-05	-7.62442e-06	-7.16953e-06	-8.94173e-06	-1.17538e-05	-9.40726e-06	-5.50451e-06	-1.19974e-05	-5.64428e-06	-8.21547e-06	-8.12633e-06	-4.2083e-06	-1.29373e-05	-7.62186e-06	-9.43053e-06	-5.70209e-06	-0.103362	-9.24521e-06	-5.58643e-06	-1.228e-05	-5.95901e-06	-8.8492e-06	-8.43245e-06	-4.24115e-06	-5.96287e-06	-5.68218e-06	-9.51454e-06	-1.15357e-05	-1.16825e-05	-5.69357e-06	-6.0732e-06	-1.016e-05	-2.39735e-06	-9.24721e-06	-1.12423e-05	-6.73683e-06
长春市	副省级市	20557.2	398.117	395.759	394.357	392.823	393.909	397.01	378.404	352.152	-6.58459e-06	-6.86064e-06	-7.35248e-06	-1.71348e-05	-1.71102e-05	-1.73674e-05	-1.65868e-05	-1.04335e-05	-5.12412e-06	6.14904e-06	-1.89685e-05	3.45564e-06	-7.15796e-06	-7.02139e-06	-8.55381e-06	-2.6903e-06	-0.174775	-1.79921e-05	-1.66062e-05	-1.04906e-05	-4.94002e-06	7.86824e-06	-1.888e-05	4.33614e-06	3.41819e-05	-8.30426e-06	-7.92237e-06	-3.09875e-06	-1.03514e-05	8.41621e-08	-1.08586e-05	7.07755e-06	1.01688e-05	3.99666e-05	-1.20256e-05	4.98767e-05
吉林市	地级市	27717.4	173.655	172.629	172.013	171.366	170.208	173.174	180.445	175.229	1.51695e-06	3.04525e-06	2.27721e-06	1.44271e-06	-1.1871e-06	1.07257e-06	5.93048e-07	-3.1414e-07	-1.1945e-07	9.20244e-06	-6.64437e-07	2.64425e-06	1.36746e-06	2.91043e-06	3.03379e-06	-6.91386e-07	-0.0117797	1.28646e-06	5.76846e-07	-3.71917e-07	-8.81352e-08	1.02805e-05	-6.08124e-07	3.02591e-06	6.42044e-06	-1.75742e-06	8.86563e-08	-2.15973e-07	1.95655e-10	5.36187e-06	-1.87251e-07	1.69e-06	3.52609e-06	1.80759e-05	-8.34799e-08	6.05556e-06
四平市	地级市	14414	258.396	256.889	255.976	255.04	248.547	257.706	253.685	242.903	-6.86381e-07	1.44015e-05	7.11153e-06	9.04206e-06	3.62469e-06	-4.43787e-07	3.14694e-06	1.11771e-06	1.23782e-06	-2.9141e-06	4.6521e-06	-4.16316e-07	-5.54274e-07	1.43831e-05	4.68179e-06	-8.16431e-06	0.0295906	-4.3053e-07	3.13976e-06	1.16378e-06	1.05568e-06	-3.14981e-06	4.31059e-06	-5.11925e-07	-1.00015e-05	8.91576e-06	2.91027e-06	-3.69458e-06	7.77e-07	-3.47687e-06	5.43575e-07	-6.76111e-06	-5.92733e-06	-6.28883e-06	1.1619e-07	-1.28014e-05
辽源市	地级市	5139.24	245.82	244.361	243.488	242.545	240.332	245.138	271.748	271.009	-1.36587e-06	1.54127e-05	8.3522e-06	1.42263e-05	5.68846e-06	-6.47403e-07	3.81781e-06	1.41463e-06	9.51818e-07	-1.01548e-05	5.2588e-06	-1.24132e-06	-1.11908e-06	1.53525e-05	5.82114e-06	-3.87003e-06	0.043438	-7.47017e-07	3.8064e-06	1.41161e-06	6.5023e-07	-1.07722e-05	4.55094e-06	-1.659e-06	-1.13039e-05	9.16672e-06	3.24885e-06	-2.95323e-06	1.46622e-08	-7.27702e-06	4.3049e-07	-9.01923e-06	-9.25511e-06	-1.48145e-05	-1.76119e-06	-1.36891e-05
通化市	地级市	15559.6	165.78	164.799	164.21	163.551	161.588	165.319	168.236	164.958	1.14462e-06	1.04989e-05	6.95084e-06	1.15717e-05	4.73057e-06	2.30961e-06	3.40476e-06	2.72092e-06	2.01795e-06	-6.98527e-07	2.67925e-06	2.55662e-06	1.27379e-06	1.03346e-05	5.74971e-06	-2.00929e-07	0.0409529	2.47008e-06	3.36145e-06	2.70024e-06	1.8285e-06	-7.46066e-07	1.88954e-06	2.3422e-06	-2.51362e-06	6.13112e-06	3.04791e-06	9.8442e-07	1.17843e-06	-1.45711e-06	1.21231e-06	-3.44315e-06	-2.57555e-06	1.13531e-06	1.3392e-07	-1.74784e-06
白山市	地级市	17435	85.1889	84.6937	84.3983	84.0386	83.6636	84.9498	88.5642	85.0851	1.46095e-07	5.73101e-06	5.77001e-06	1.05236e-05	4.60279e-06	1.24389e-06	2.70026e-06	2.38908e-06	1.57488e-06	-3.32603e-06	3.03517e-06	8.58764e-07	2.86103e-07	5.65829e-06	4.92694e-06	3.8822e-07	0.0551795	1.27218e-06	2.66333e-06	2.38066e-06	1.4202e-06	-3.53659e-06	2.52819e-06	7.14763e-07	-3.55261e-06	1.20367e-06	2.81488e-06	1.33679e-06	1.2681e-06	-1.76399e-06	8.29953e-07	-2.48153e-06	-1.73169e-06	-4.20474e-06	4.55096e-07	-1.84457e-06
松原市	地级市	21161.2	143.817	142.975	142.47	141.923	140.703	143.428	140.881	127.278	-1.77794e-06	1.08651e-05	4.74776e-06	4.46157e-06	1.37522e-06	-1.85281e-06	1.707e-06	-3.40418e-07	-2.78824e-07	-1.72861e-06	2.06007e-06	-3.20612e-06	-1.69283e-06	1.08566e-05	3.37378e-06	2.19545e-06	0.0117896	-1.87653e-06	1.69895e-06	-2.98967e-07	-4.15972e-07	-1.88539e-06	1.87157e-06	-3.16833e-06	-8.92616e-07	5.8225e-06	1.55376e-06	-1.97167e-06	-5.30563e-07	-3.81734e-06	1.60907e-07	-3.6819e-06	-3.08586e-06	6.67725e-06	1.25828e-07	6.43541e-07
白城市	地级市	25756.7	82.8384	82.3931	82.1018	81.7853	81.1055	82.6525	83.8365	81.1666	-1.61464e-06	9.71539e-06	3.73919e-06	4.05804e-06	2.02013e-06	-1.26118e-06	1.95227e-06	-1.81799e-07	-1.44532e-07	-3.94652e-06	2.87095e-06	-3.56014e-06	-1.52024e-06	9.70763e-06	2.74037e-06	-1.86153e-08	0.0256508	-1.30774e-06	1.94919e-06	-1.33689e-07	-2.37031e-07	-4.06597e-06	2.614e-06	-3.62157e-06	-3.04313e-06	5.24127e-06	1.16716e-06	-2.90206e-06	-3.08197e-07	-2.38849e-06	5.98857e-07	-3.56577e-06	-2.26862e-06	-3.03267e-06	6.42363e-07	-3.46701e-06
延边朝鲜族自治州	自治州	43282.4	0	0	0	0	0	0	0	0	4.86797e-08	4.00076e-06	3.56279e-06	6.24723e-06	1.37601e-06	6.54577e-07	1.28888e-06	1.59707e-06	-2.66362e-07	-1.03608e-07	3.50042e-06	-3.43313e-07	9.38572e-08	4.00529e-06	4.27436e-06	3.83083e-06	0.0243496	6.05985e-07	1.27546e-06	1.64787e-06	-2.7505e-07	-1.47883e-07	3.32478e-06	-3.61221e-07	-3.463e-06	4.92223e-06	2.56366e-06	3.11676e-06	8.52192e-07	-1.33704e-06	1.11001e-06	-4.77363e-07	-5.89932e-07	-2.97711e-06	3.76597e-06	-8.07663e-06
哈尔滨市	副省级市	53077.3	209.433	208.192	207.454	206.649	203.989	208.852	189.008	188.165	-1.57179e-05	-9.14658e-06	-7.33219e-06	-2.03777e-05	-2.35761e-05	-1.62474e-05	-5.48824e-06	-1.8504e-05	-1.32015e-05	-7.42234e-06	-2.53359e-05	-7.41498e-06	-1.60928e-05	-9.2373e-06	-1.04984e-05	-2.5925e-05	-0.342356	-1.55236e-05	-5.49524e-06	-1.84907e-05	-1.28388e-05	-6.14535e-06	-2.46342e-05	-6.13371e-06	8.05349e-08	-1.46376e-05	-9.97117e-06	-2.08417e-05	-1.7939e-05	-9.9979e-06	-1.20113e-05	-1.44563e-05	-5.12801e-06	4.81723e-06	-2.56225e-05	1.97633e-05
齐齐哈尔市	地级市	42260.3	128.908	128.183	127.729	127.233	126.162	128.589	133.496	140.246	1.18226e-07	5.15835e-06	1.89788e-06	3.32739e-07	4.04983e-07	-1.80143e-09	1.22189e-06	-1.7215e-07	-7.97511e-08	7.86763e-07	1.11075e-06	5.28365e-06	8.72398e-08	5.14747e-06	1.1091e-06	1.09863e-08	0.00892682	-7.24695e-10	1.22848e-06	-1.54544e-07	-5.55779e-08	8.66574e-07	1.11036e-06	5.35068e-06	1.69322e-06	2.39053e-06	9.45015e-07	8.88492e-08	7.08304e-08	-5.23697e-07	1.56322e-06	1.37385e-07	1.18213e-06	1.03346e-06	1.45158e-06	7.84582e-06
鸡西市	地级市	22467	86.5638	86.0634	85.7649	85.4374	84.5944	86.3251	92.8492	92.6566	2.38394e-06	8.81421e-06	4.51786e-06	8.45912e-06	5.14448e-06	4.4513e-06	2.98888e-06	4.14453e-06	2.24326e-06	3.63543e-06	7.03731e-06	-1.0028e-06	2.48585e-06	8.8203e-06	3.94536e-06	8.12528e-06	0.118847	4.79257e-06	3.00504e-06	4.24157e-06	2.23699e-06	3.54635e-06	6.97557e-06	-1.05956e-06	1.55021e-06	6.40671e-06	4.1763e-06	6.65649e-06	3.91794e-06	5.18748e-06	4.59111e-06	3.24703e-06	1.01464e-06	3.83141e-06	7.91465e-06	-2.42473e-06
鹤岗市	地级市	14668	73.5471	73.1125	72.852	72.5684	71.9021	73.3434	77.2833	79.2981	2.31686e-06	9.58299e-06	4.79785e-06	8.56384e-06	6.41431e-06	4.58423e-06	3.41187e-06	4.11211e-06	2.57955e-06	3.19477e-06	7.0643e-06	-3.06442e-06	2.42899e-06	9.60273e-06	4.11724e-06	7.05766e-06	0.136924	4.93336e-06	3.42525e-06	4.21382e-06	2.55892e-06	3.02885e-06	6.86122e-06	-3.19666e-06	8.40484e-07	5.65455e-06	4.30933e-06	6.07915e-06	4.67339e-06	4.83286e-06	5.01467e-06	3.05038e-06	7.43263e-07	2.50763e-06	6.51304e-06	-6.85421e-06
双鸭山市	地级市	22043.6	67.3822	66.9823	66.7409	66.4806	66.694	67.194	67.6216	72.4141	2.50706e-06	1.03971e-05	5.17487e-06	9.48514e-06	5.88027e-06	4.88982e-06	3.40368e-06	4.46701e-06	2.55229e-06	3.33575e-06	6.79214e-06	-9.80838e-07	2.63831e-06	1.04203e-05	4.98389e-06	1.16764e-05	0.117609	5.19661e-06	3.40556e-06	4.59048e-06	2.52626e-06	3.23774e-06	6.52368e-06	-1.05014e-06	2.28165e-06	7.12348e-06	4.91343e-06	9.5675e-06	4.78965e-06	5.71327e-06	5.14713e-06	4.64558e-06	1.14137e-06	3.05936e-06	7.04346e-06	-4.98187e-06
大庆市	地级市	21194	140.821	139.988	139.488	138.944	137.869	140.43	131.679	124.611	9.22971e-09	7.17205e-06	1.65452e-06	8.15143e-07	6.23795e-08	-1.73873e-10	1.38219e-06	4.81273e-08	-3.21053e-07	1.08084e-06	2.51172e-06	1.22781e-06	2.51857e-08	7.13266e-06	7.24148e-07	-2.04666e-06	0.000385938	-6.47287e-09	1.38392e-06	5.02662e-08	-3.60563e-07	1.37239e-06	2.42934e-06	1.34974e-06	3.08002e-06	1.59085e-06	-5.22954e-07	2.27584e-06	-4.67219e-10	2.43527e-06	9.79499e-07	1.45807e-06	5.61772e-06	6.38789e-06	1.34096e-06	1.17694e-05
伊春市	地级市	32793.2	35.2439	35.0357	34.9137	34.7789	34.5623	35.1461	39.057	45.8575	-5.81703e-08	7.96845e-06	3.96406e-06	5.75937e-06	3.49023e-06	1.0701e-06	2.29973e-06	1.93564e-06	1.02219e-06	-7.42752e-07	4.39102e-06	-1.81375e-06	5.16409e-08	7.965e-06	2.90143e-06	3.20042e-06	0.0719249	1.21316e-06	2.31051e-06	2.02103e-06	9.63529e-07	-8.71852e-07	4.30043e-06	-1.61524e-06	-2.72931e-06	4.59624e-06	3.02739e-06	1.37789e-06	1.83023e-06	-3.96061e-07	3.32706e-06	-2.85219e-07	-1.45242e-06	-2.42619e-06	3.90656e-06	-6.84164e-06
佳木斯市	地级市	32703.5	80.416	79.9552	79.6355	79.3101	78.2562	80.1946	75.5223	76.4171	4.88052e-07	8.83062e-06	3.81701e-06	6.20356e-06	2.73369e-06	1.82771e-06	2.82461e-06	2.03054e-06	6.98795e-07	-5.34376e-07	-6.23899e-07	-1.43001e-06	5.98109e-07	8.84726e-06	4.29673e-06	9.31396e-06	0.0537761	1.79966e-06	2.78664e-06	2.10639e-06	5.98599e-07	-6.40299e-07	-1.44798e-06	-1.49288e-06	1.27946e-06	3.73357e-06	3.01733e-06	7.17333e-06	8.27531e-07	1.04255e-06	3.05072e-06	3.01142e-06	-6.7337e-08	-2.74946e-06	-2.93594e-06	-3.18223e-06
七台河市	地级市	6189	153.249	152.346	151.802	151.218	148.192	152.826	143.049	148.208	-1.29968e-07	1.01819e-05	5.13852e-06	9.6959e-06	4.50353e-06	2.11596e-06	2.79033e-06	3.36378e-06	1.55125e-06	-9.37269e-07	6.87983e-06	-6.2317e-06	4.96961e-08	1.01847e-05	4.41199e-06	7.14043e-06	0.080487	2.27799e-06	2.80114e-06	3.48559e-06	1.50553e-06	-1.23492e-06	6.71647e-06	-6.37474e-06	-2.61977e-06	6.73389e-06	4.19744e-06	5.36659e-06	2.70639e-06	1.30999e-06	3.92675e-06	1.07494e-06	-6.10999e-07	-1.89194e-06	7.12997e-06	-1.06572e-05
牡丹江市	地级市	38796.9	75.8091	75.3654	75.1002	74.8186	73.835	75.5979	74.7108	75.8417	-2.6808e-07	4.69533e-06	3.29676e-06	4.82094e-06	9.89796e-07	1.16712e-07	1.55038e-06	9.62213e-07	2.31678e-07	-1.35364e-06	2.35528e-06	2.19674e-06	-2.44246e-07	4.7238e-06	3.02005e-06	3.21687e-06	0.0160231	1.08099e-07	1.55053e-06	1.019e-06	1.9908e-07	-1.49001e-06	2.2743e-06	2.23784e-06	-1.32335e-06	4.0258e-06	2.26358e-06	1.24492e-06	3.58907e-07	-1.09766e-06	1.72272e-06	-1.31108e-07	-3.37403e-07	-2.99572e-06	3.00652e-06	3.60794e-06
黑河市	地级市	66871.9	24.3043	24.155	24.0705	23.9774	23.7659	24.2323	25.1613	24.3897	5.71704e-07	3.96845e-06	2.5619e-06	3.96413e-06	2.58651e-06	1.75001e-06	1.83454e-06	1.57651e-06	7.42348e-07	6.74027e-07	2.33525e-06	-2.28988e-06	6.36774e-07	3.98707e-06	1.91798e-06	1.26008e-06	0.0856569	1.92733e-06	1.84538e-06	1.64079e-06	7.03859e-07	5.57769e-07	2.30247e-06	-2.31601e-06	-6.32101e-07	2.53771e-06	1.8767e-06	5.80996e-07	1.5521e-06	1.03118e-06	2.41067e-06	2.05452e-07	-1.26612e-06	-1.34665e-07	1.28699e-06	-1.05099e-06
绥化市	地级市	34906.6	159.309	158.366	157.804	157.191	156.086	158.866	150.145	159.695	-8.61609e-07	1.01372e-05	3.67419e-06	3.14532e-06	1.04953e-06	-2.844e-07	1.87916e-06	3.34139e-07	3.99649e-08	-2.40058e-06	2.22444e-06	1.7576e-06	-8.39836e-07	1.01334e-05	2.20964e-06	2.20227e-07	0.01469	-3.02103e-07	1.88869e-06	3.81464e-07	1.3237e-09	-2.57028e-06	2.20051e-06	1.79731e-06	-2.55966e-06	5.66882e-06	1.83393e-06	-3.37654e-07	9.72234e-08	-1.50363e-06	2.01898e-06	-2.22222e-07	3.22986e-07	-3.78871e-06	2.27537e-06	-4.93529e-06
大兴安岭地区	地区	64769.5	4.57382	4.54765	4.53267	4.51409	4.47471	4.5613	4.73394	5.23421	9.44562e-07	7.3442e-07	7.23638e-07	1.55192e-06	1.26714e-06	1.30007e-06	4.81701e-07	1.02667e-06	6.57859e-07	1.46081e-06	1.09497e-06	-8.05386e-07	9.63603e-07	7.40789e-07	5.82205e-07	3.7731e-07	0.241674	1.39724e-06	4.85451e-07	1.0445e-06	6.63903e-07	1.47256e-06	1.0955e-06	-7.88342e-07	3.89995e-07	6.90045e-07	6.85974e-07	6.69313e-07	1.00986e-06	1.13246e-06	7.92933e-07	4.8127e-07	3.22277e-07	7.70796e-07	5.26172e-07	-4.14097e-07
徐州市	地级市	11146.2	942.547	937.562	934.242	930.713	923.327	939.929	996.233	955.038	4.11768e-05	-1.30077e-06	1.17551e-05	0.000107858	4.04413e-05	7.89664e-05	-2.65486e-06	8.35933e-05	5.63194e-06	0.000126761	6.73809e-05	1.37791e-05	3.92877e-05	-1.2731e-06	2.91427e-05	7.50003e-05	0.150315	8.71115e-05	-2.5731e-06	8.22303e-05	5.71449e-06	0.000122998	6.62954e-05	1.38745e-05	-1.5483e-06	-6.22287e-06	1.74416e-05	4.06443e-05	3.98784e-05	8.07208e-05	-1.19147e-06	4.69356e-05	-3.86929e-06	6.16015e-05	4.44124e-05	2.04284e-05
连云港市	地级市	7450.33	720.24	715.183	712.651	707.241	691.717	718.24	755.303	709.011	7.80095e-06	2.10162e-06	1.1351e-06	4.20759e-05	7.08791e-07	2.69922e-05	-4.54573e-06	3.63022e-05	1.74085e-06	4.51379e-05	5.02005e-05	1.20588e-05	7.35668e-06	1.9238e-06	1.8437e-05	9.31611e-05	0.00182094	2.85582e-05	-4.59437e-06	3.58425e-05	1.76725e-06	4.35333e-05	4.95394e-05	1.20038e-05	8.65022e-06	-2.4694e-06	7.42915e-06	5.73409e-05	4.38721e-06	2.67037e-05	-3.01698e-06	4.25852e-05	1.87393e-06	3.65542e-05	3.72791e-05	2.29158e-05
淮安市	地级市	10033.4	597.899	596.475	594.346	592.423	583.118	596.235	642.779	631.599	2.0747e-05	3.30713e-05	1.35098e-05	4.60004e-05	7.62634e-06	3.62946e-05	-2.3973e-06	4.04545e-05	6.86825e-06	2.74885e-05	7.26894e-05	1.44333e-05	1.95381e-05	3.26422e-05	3.00613e-05	3.07909e-05	0.0344092	4.20464e-05	-2.4539e-06	3.99797e-05	6.96008e-06	2.60676e-05	7.22335e-05	1.41939e-05	-5.28825e-06	1.66979e-05	1.42118e-05	1.45199e-05	5.26549e-06	3.20679e-05	-1.43061e-06	2.2172e-05	2.08567e-06	1.9919e-05	2.94685e-05	1.89614e-05
宿迁市	地级市	8524.94	682.273	676.97	674.584	671.259	669.558	680.378	752.664	709.807	1.53815e-05	6.75572e-06	1.12911e-05	5.27384e-05	2.76043e-06	1.00605e-05	-3.04429e-06	3.86923e-05	1.35586e-06	4.18938e-05	2.54049e-05	1.61602e-05	1.6035e-05	7.54288e-06	1.96578e-05	5.69876e-05	0.0162609	1.42435e-05	-2.84019e-06	4.0522e-05	2.16306e-06	4.28351e-05	2.63279e-05	1.75384e-05	-2.55808e-07	-7.24825e-06	9.49392e-06	3.48083e-05	-3.75985e-06	6.95869e-06	-5.07647e-06	3.15268e-05	-4.25465e-06	1.5684e-05	7.26041e-06	3.23964e-05
温州市	地级市	11598.2	1018.83	1009.29	1005.75	1001.93	997.753	1016	863.283	740.698	7.60766e-05	0.000460104	0.000108816	0.0001357	0.000111336	6.09844e-05	2.39567e-05	9.40893e-05	7.45636e-05	5.03508e-05	0.000187867	2.79164e-05	7.74965e-05	0.000459601	0.000151174	0.000162337	0.872415	5.86708e-05	2.40641e-05	9.47347e-05	7.47381e-05	4.84738e-05	0.000188422	2.77109e-05	2.45685e-05	0.000614341	0.000127916	0.000137222	0.000114475	6.25083e-05	4.33048e-05	8.33121e-05	9.78123e-05	3.98977e-05	0.00016848	8.0788e-05
衢州市	地级市	8843.97	316.056	316.264	315.067	313.843	310.49	315.178	332.904	362.94	-2.29622e-05	-4.93452e-05	-1.33574e-05	-2.83055e-05	-1.40058e-05	-2.26535e-05	-1.88814e-05	-2.03136e-05	-2.45616e-05	-1.09002e-05	-1.38183e-05	-2.07479e-05	-2.25734e-05	-4.82072e-05	-3.56462e-06	-1.74609e-05	-0.0692094	-2.33986e-05	-1.89323e-05	-1.98615e-05	-2.44551e-05	-1.05394e-05	-1.33509e-05	-2.08682e-05	-1.79605e-05	-2.51082e-05	-1.12555e-05	-2.17811e-05	-1.6227e-05	-2.29309e-05	-1.62037e-05	-1.76727e-05	-1.81036e-05	-1.19231e-05	-1.50122e-05	-1.10813e-05
丽水市	地级市	17275.9	161.512	160.538	159.965	159.343	157.97	161.064	167.155	189.038	-2.3333e-05	-2.84909e-06	-2.1656e-05	-3.00538e-05	-1.17552e-05	-2.08801e-05	-1.84969e-05	-2.40017e-05	-1.68972e-05	-1.88294e-05	1.15135e-06	-7.10014e-06	-2.36272e-05	-3.31024e-06	-7.90618e-06	3.50689e-05	-0.0778848	-2.23542e-05	-1.85576e-05	-2.44501e-05	-1.72744e-05	-1.86673e-05	3.38163e-07	-7.26551e-06	-9.59392e-06	-1.08462e-05	-1.43659e-05	2.13713e-05	-1.21775e-05	-1.9201e-05	-2.06522e-05	-1.98484e-06	-1.66501e-05	-1.53698e-05	-3.27636e-06	5.96718e-06
蚌埠市	地级市	5953.35	662.688	656.893	654.569	652.025	648.837	660.847	709.555	665.105	-1.92562e-05	-2.20389e-05	-1.95835e-05	-1.97011e-05	-1.86094e-05	-2.96035e-05	-1.05442e-05	-2.00556e-05	-1.28222e-05	-2.5455e-05	-4.09659e-05	-2.23122e-05	-1.91428e-05	-2.20316e-05	-2.43387e-05	-2.19448e-05	-0.0669586	-3.09825e-05	-1.05356e-05	-2.01379e-05	-1.29006e-05	-2.52904e-05	-4.07827e-05	-2.21072e-05	-9.86159e-06	-1.4788e-05	-2.41111e-05	-2.03604e-05	-2.08236e-05	-2.47497e-05	-1.20975e-05	-1.68853e-05	-1.1627e-05	-1.94549e-05	-3.1611e-05	-2.93885e-05
淮南市	地级市	5531.25	769.583	766.978	764.258	761.29	773.386	767.444	778.583	767.35	-1.55014e-05	-1.33461e-05	-1.68962e-05	-1.55426e-05	-1.16253e-05	-1.16295e-05	-9.79803e-06	-1.48957e-05	-9.78423e-06	-9.51039e-06	-2.01167e-05	-1.69986e-05	-1.52681e-05	-1.32491e-05	-1.93587e-05	-2.10313e-05	-0.0408988	-1.23249e-05	-9.79471e-06	-1.49269e-05	-9.64558e-06	-9.2506e-06	-1.99738e-05	-1.66685e-05	-3.65669e-06	-1.07684e-05	-1.93139e-05	-1.84748e-05	-1.38417e-05	-1.41205e-05	-1.15621e-05	-1.80956e-05	-7.30968e-06	-8.99098e-06	-2.13835e-05	-1.14587e-05
淮北市	地级市	2742.4	913.094	898.447	895.266	891.781	888.753	910.563	874.13	800.768	-2.06456e-05	1.64202e-06	-7.24337e-06	-3.99566e-05	-1.93862e-05	-2.87614e-05	1.1175e-06	-2.73798e-05	-5.41757e-06	-3.30381e-05	-3.02458e-05	-1.44987e-05	-2.00627e-05	1.56424e-06	-8.78875e-06	-1.68656e-05	-0.066385	-3.12735e-05	1.09027e-06	-2.71975e-05	-5.49568e-06	-3.24142e-05	-2.99818e-05	-1.46354e-05	2.15665e-06	4.4404e-06	-6.87912e-06	-1.26694e-05	-1.60044e-05	-2.2421e-05	-8.73748e-07	-1.25058e-05	2.44755e-06	-1.62301e-05	-1.80592e-05	-1.33547e-05
黄山市	地级市	9678.55	179.689	176.442	175.816	175.131	173.747	179.187	181.717	195.944	-2.62001e-05	7.60398e-05	-2.77856e-05	-3.67463e-05	-3.1172e-05	-2.60325e-05	-1.6512e-05	-3.11221e-05	-2.69618e-05	-1.5007e-05	-1.64968e-05	5.21772e-06	-2.54913e-05	7.68628e-05	-3.71272e-05	-4.7174e-05	-0.129243	-2.66648e-05	-1.63768e-05	-3.05679e-05	-2.65518e-05	-1.41749e-05	-1.49025e-05	5.70881e-06	-1.10763e-05	3.13097e-05	-3.05467e-05	-2.84619e-05	-2.9362e-05	-2.56836e-05	-1.31915e-05	-2.65169e-05	-2.68567e-05	-1.33783e-05	-2.16593e-05	4.88034e-06
阜阳市	地级市	10118.6	943.912	937.194	933.873	930.245	921.214	941.291	1001.24	991.936	-9.77406e-08	7.7133e-06	1.83835e-06	1.95986e-06	-8.46082e-07	-2.09842e-06	2.83543e-06	-1.07749e-06	2.1804e-06	-3.56643e-07	-4.01479e-06	-5.42377e-07	-2.16636e-07	7.67033e-06	2.37772e-06	-7.04015e-08	-0.00294371	-1.68653e-06	2.81352e-06	-1.13474e-06	2.14665e-06	-3.18939e-07	-3.95943e-06	-6.219e-07	4.7204e-06	6.44453e-06	2.74328e-06	5.17013e-08	-1.23094e-06	3.83463e-06	2.93916e-06	-1.10483e-07	5.80271e-06	1.28938e-07	-1.23351e-06	2.27745e-07
宿州市	地级市	9941.1	669.117	668.209	665.846	663.263	659.621	667.262	697.24	654.004	-9.24803e-06	-4.2898e-06	-7.87421e-06	3.3866e-06	-1.20468e-05	-1.19834e-05	-5.72561e-07	-4.00594e-06	-5.00506e-06	-7.82089e-06	-1.6802e-05	-7.01882e-06	-9.30227e-06	-4.35478e-06	-9.61146e-06	-2.14698e-05	-0.0436426	-1.41564e-05	-6.09017e-07	-4.52555e-06	-5.15116e-06	-8.69251e-06	-1.69805e-05	-7.27419e-06	-2.30082e-06	-3.66134e-07	-8.82781e-06	-1.74263e-05	-1.27324e-05	-2.58635e-06	-3.35375e-06	-1.70133e-05	-2.16693e-06	-1.04219e-05	-9.54652e-06	-1.45306e-05
六安市	地级市	15453.5	377.026	375.631	374.301	372.844	370.828	375.975	403.173	424.116	-8.7832e-06	-3.60338e-06	-7.91834e-06	-1.21918e-05	-8.34149e-06	-1.20422e-05	-2.56966e-06	-1.25938e-05	-8.85399e-06	-8.23547e-06	-8.47591e-06	9.15043e-08	-8.76008e-06	-3.68515e-06	-8.53048e-06	-1.12873e-05	-0.0328917	-1.1534e-05	-2.6082e-06	-1.27543e-05	-9.01105e-06	-8.30283e-06	-8.72216e-06	6.9944e-08	4.60209e-07	1.36389e-05	-8.82744e-06	-1.04849e-05	-8.81673e-06	-1.46677e-05	-4.99852e-06	-1.01705e-05	-6.32346e-06	-7.48452e-06	-1.04622e-05	-1.05254e-05
亳州市	地级市	8523.93	710.512	707.708	705.196	702.452	694.966	708.542	757.062	713.878	-8.86923e-06	6.04475e-06	-2.19126e-06	-1.28702e-05	-9.29347e-06	-1.3532e-05	2.78817e-06	-1.20733e-05	3.26412e-07	-9.04487e-06	-1.5229e-05	-3.36436e-06	-8.62613e-06	5.97474e-06	-2.34433e-06	-4.3639e-06	-0.0322901	-1.3425e-05	2.77257e-06	-1.2178e-05	2.56947e-07	-9.09866e-06	-1.51809e-05	-3.56175e-06	6.46796e-06	6.55736e-06	-1.46629e-06	-3.09122e-06	-8.25595e-06	-4.34409e-06	2.01783e-06	-4.76794e-06	7.41371e-06	-3.40929e-06	-7.98242e-06	-2.59279e-06
福州市	地级市	11697	796.911	799.072	796.247	793.109	786.678	794.713	730.269	638.846	1.76487e-05	0.000225829	1.52441e-05	3.58324e-05	4.62215e-05	1.70491e-05	2.39932e-06	8.07203e-06	8.88813e-06	6.67416e-06	2.96311e-05	-1.17178e-07	1.89433e-05	0.000224405	1.29247e-05	1.96083e-05	0.402051	1.75285e-05	2.39514e-06	8.46369e-06	8.91426e-06	6.64993e-06	2.93261e-05	-1.63209e-07	3.5457e-06	0.000264563	9.14409e-06	2.03443e-05	4.45396e-05	1.36655e-05	3.56899e-06	3.04427e-06	4.45777e-06	-1.23091e-06	1.95925e-05	6.83082e-07
厦门市	副省级市	1579.95	3062.42	3088.07	3077.21	3065.24	3050.6	3053.92	1890.74	1143.6	3.00693e-05	5.22854e-05	2.88265e-05	4.18826e-05	3.77848e-05	1.17948e-05	5.03887e-06	9.3418e-06	4.25404e-06	6.24593e-06	4.16418e-07	-8.51999e-06	3.19572e-05	5.23789e-05	7.96012e-06	1.12307e-05	0.311461	1.24638e-05	5.10747e-06	9.94326e-06	4.28317e-06	6.31339e-06	4.76136e-07	-8.84192e-06	1.47085e-05	4.27797e-05	8.40609e-06	2.36443e-05	3.19348e-05	4.08422e-06	9.0737e-06	1.69121e-06	3.40305e-08	5.3619e-07	-1.43688e-06	-2.73469e-06
莆田市	地级市	3910.17	929.865	925.056	921.781	918.19	905.915	927.263	928.743	939.716	-7.94711e-06	3.32853e-05	-6.76742e-06	-1.11681e-07	-1.32636e-05	-9.22061e-06	-2.83917e-06	-5.70524e-06	-5.17256e-06	-1.21404e-05	-1.3592e-05	-7.87486e-07	-7.75311e-06	3.39089e-05	-4.89682e-06	-7.24215e-06	-0.117459	-9.95971e-06	-2.8569e-06	-5.78546e-06	-5.13018e-06	-1.18779e-05	-1.33844e-05	-6.9278e-07	-7.29754e-06	7.55511e-05	-4.5716e-06	-8.73985e-06	-1.40414e-05	-6.90625e-06	-7.9743e-06	-4.54132e-06	-4.3958e-06	-8.96698e-06	-1.03109e-05	9.63038e-08
三明市	地级市	22964.7	145.347	145.553	145.022	144.456	143.444	144.944	152.001	159.696	-3.47764e-06	6.31333e-06	-2.53249e-06	-8.67865e-06	-3.37313e-06	-5.33997e-06	-7.46245e-07	-1.67396e-06	-1.95075e-06	-2.94228e-06	5.42393e-06	-6.74367e-07	-3.64681e-06	6.29661e-06	-1.57574e-06	-1.40137e-06	-0.0236612	-5.76256e-06	-7.45302e-07	-1.84767e-06	-1.9037e-06	-2.94928e-06	5.30518e-06	-6.20329e-07	-6.23892e-08	2.54238e-06	-1.5693e-06	-2.16789e-06	-3.09672e-06	-4.99027e-06	-1.47565e-06	6.87957e-07	-1.23098e-06	-1.02954e-06	1.42322e-06	-1.30545e-06
泉州市	地级市	11194.1	987.671	979.107	975.666	970.181	962.469	984.991	894.838	743.825	1.46711e-05	7.751e-05	8.78059e-06	3.58607e-05	2.95481e-05	8.0998e-06	-4.57966e-07	8.61391e-07	8.0036e-07	4.64685e-07	6.56612e-06	-7.46265e-07	1.62664e-05	7.74874e-05	2.22403e-06	1.22984e-05	0.227969	8.64994e-06	-4.57716e-07	1.25373e-06	8.48954e-07	4.23493e-07	6.5835e-06	-7.94168e-07	1.83307e-06	0.000108472	1.40984e-06	1.67956e-05	2.49914e-05	3.36946e-06	3.35486e-06	-5.31863e-06	-3.94487e-06	-1.02572e-05	2.88684e-06	-5.40431e-06
漳州市	地级市	12621	509.799	510.895	509.084	507.105	503.705	508.386	497.306	469.654	1.84881e-06	3.14576e-05	-1.22252e-06	1.31132e-05	1.15326e-06	-8.55145e-07	-2.52572e-06	-1.04855e-06	-1.22595e-06	1.58066e-06	1.41353e-06	-2.99915e-06	2.3118e-06	3.13841e-05	2.79435e-07	1.41412e-05	0.00692354	-8.8415e-07	-2.50952e-06	-1.09048e-06	-1.20614e-06	1.28763e-06	1.36684e-06	-2.97794e-06	2.91218e-06	4.02004e-05	-6.02712e-07	1.25327e-05	2.09962e-06	1.33671e-06	-2.42452e-06	-1.14397e-06	-2.44473e-07	2.08892e-06	6.09192e-07	3.79279e-06
南平市	地级市	26289.1	131.894	131.107	130.644	130.138	129.04	131.527	143.845	155.819	-2.73209e-06	4.57704e-05	-3.29065e-06	-5.60232e-06	-4.76634e-06	-3.46017e-06	-8.18757e-07	-2.67164e-06	-2.36855e-06	-2.15913e-07	-2.37563e-06	-4.17764e-07	-2.95191e-06	4.52793e-05	-3.2707e-06	3.80829e-06	-0.0319936	-3.60556e-06	-8.09484e-07	-2.7367e-06	-2.38423e-06	-9.22829e-08	-2.57298e-06	-3.90118e-07	5.68614e-08	3.29167e-05	-3.76641e-06	1.35235e-06	-5.42823e-06	-3.74941e-06	-1.66531e-06	-1.38718e-06	-2.20174e-06	-6.46163e-07	-6.83717e-06	-1.58185e-07
龙岩市	地级市	19026.6	180.339	179.507	178.868	178.173	176.606	179.84	192.397	201.027	-9.94458e-06	4.02146e-05	-7.90546e-06	-1.18283e-05	-6.231e-06	-5.4543e-06	-5.0743e-06	-9.02691e-06	-3.9269e-06	-1.00475e-05	4.24749e-06	-2.75189e-06	-9.6768e-06	3.97879e-05	-5.74509e-06	-6.67667e-06	-0.0422748	-5.82559e-06	-5.08297e-06	-8.95212e-06	-3.9088e-06	-9.57833e-06	4.03037e-06	-2.6911e-06	-7.6614e-06	4.41953e-05	-1.38223e-06	-1.68148e-05	-6.94011e-07	1.31437e-07	-5.66338e-06	-5.84901e-06	-1.65145e-06	-4.45302e-06	7.75555e-06	6.02786e-07
宁德市	地级市	13049.4	270.445	266.968	266.017	264.983	262.374	269.693	290.225	299.352	-9.26702e-06	0.000119199	-8.72405e-06	-1.02039e-05	-1.4094e-05	-8.85768e-06	-2.96404e-06	-7.35226e-06	-7.24678e-06	-9.10366e-06	-6.48711e-06	-1.84073e-06	-8.89798e-06	0.00011782	-7.81341e-06	-6.0073e-07	-0.111894	-8.71774e-06	-2.97833e-06	-7.33924e-06	-6.97244e-06	-8.93332e-06	-6.69531e-06	-1.84504e-06	-3.91641e-06	0.000111734	-8.48971e-06	-3.31204e-06	-1.20137e-05	-6.58677e-06	-5.95572e-06	-6.2542e-06	-6.58036e-06	-8.15397e-06	-5.75857e-06	-9.08228e-07
南昌市	地级市	7188.9	912.449	907.747	904.531	901.011	903.463	909.917	806.701	736.121	-5.46813e-06	7.36189e-06	-1.30636e-06	4.32461e-06	6.92881e-06	5.48228e-06	-3.86407e-06	-3.26948e-06	1.35711e-06	-6.869e-06	2.23094e-05	3.00639e-06	-5.3318e-06	7.43728e-06	-6.82687e-07	-1.30993e-06	0.0328491	7.19186e-06	-3.94144e-06	-3.43969e-06	1.26784e-06	-7.31319e-06	2.2782e-05	3.04489e-06	-8.11711e-06	2.22113e-05	-8.05859e-07	-2.23049e-06	6.18926e-06	1.59757e-05	-5.13351e-06	-6.03949e-06	2.1121e-06	-3.17141e-06	3.22373e-05	1.16911e-05
景德镇市	地级市	5260.81	392.45	387.488	386.113	384.611	380.288	391.36	375.764	370.867	-2.02511e-05	-3.09958e-05	-2.47738e-05	-2.74978e-05	-3.21011e-05	-2.02592e-05	-1.2957e-05	-2.24371e-05	-2.01338e-05	-9.21025e-06	-4.57425e-05	-2.97357e-05	-2.02414e-05	-3.11402e-05	-2.50092e-05	-3.15126e-05	-0.13187	-2.06688e-05	-1.29572e-05	-2.2354e-05	-1.96767e-05	-8.68178e-06	-4.55722e-05	-2.96237e-05	-7.52283e-06	-3.11709e-05	-2.60171e-05	-2.82707e-05	-2.73684e-05	-2.05803e-05	-1.35766e-05	-2.06215e-05	-2.00707e-05	-9.95019e-06	-4.12081e-05	-3.78722e-05
萍乡市	地级市	3831.73	638.016	638.177	635.915	633.443	629.822	636.249	600.454	566.399	3.77835e-06	9.11138e-07	6.12854e-06	-7.92917e-06	-3.159e-06	-3.96988e-06	4.56968e-06	4.75217e-06	-1.31699e-06	-9.70686e-07	-1.44272e-05	-1.07858e-05	3.08812e-06	8.26351e-07	5.75167e-06	1.08554e-05	-0.0169535	-4.77971e-06	4.59906e-06	4.53033e-06	-1.33083e-06	-9.981e-07	-1.44556e-05	-1.08205e-05	7.74484e-06	3.40217e-07	4.92597e-06	8.62194e-06	-1.54168e-06	-1.04134e-05	5.29756e-06	9.31653e-06	-7.53309e-06	-7.09726e-06	-1.78029e-05	-9.73708e-06
九江市	地级市	19083.8	323.312	322.231	321.092	319.843	318.978	322.415	307.886	293.671	1.61139e-07	2.38531e-06	1.21654e-06	1.67939e-07	1.60659e-07	1.33235e-07	1.05203e-06	2.50324e-08	-3.78485e-07	1.13322e-06	1.82046e-05	2.22522e-06	1.91236e-07	2.49786e-06	-2.63003e-07	-2.76881e-05	0.000620904	6.67771e-07	1.06636e-06	1.16523e-07	-3.93822e-07	1.41536e-06	1.79045e-05	2.18733e-06	-1.62172e-06	4.8281e-06	-9.94246e-07	-4.89749e-06	-9.54057e-07	7.24544e-06	1.13806e-07	-3.70853e-06	2.56089e-07	-5.33359e-06	4.516e-05	7.95631e-06
新余市	地级市	3159.21	469.934	464.029	462.386	460.588	454.38	468.636	442.891	422.997	1.1819e-05	-1.08395e-06	9.44197e-06	2.29859e-06	-1.4049e-07	8.40657e-07	5.88097e-06	1.27812e-05	5.4008e-06	1.07505e-05	-1.48086e-05	2.88592e-06	1.09154e-05	-1.20401e-06	8.48467e-06	1.7628e-05	-0.001695	-5.38354e-08	5.90202e-06	1.2359e-05	5.3634e-06	1.04354e-05	-1.48342e-05	2.8504e-06	1.5626e-05	-3.20116e-06	8.12709e-06	1.61576e-05	1.19502e-06	-5.44266e-06	6.89318e-06	1.49986e-05	1.35171e-06	3.84078e-06	-2.40663e-05	-1.64255e-06
鹰潭市	地级市	3557.99	417.281	411.995	410.537	408.939	405.812	416.118	390.77	372.835	-1.14925e-05	-3.16635e-05	-1.0707e-05	-2.23581e-05	-2.41554e-05	-1.70509e-05	-3.508e-06	-1.05238e-05	-1.47914e-05	-4.57379e-06	-4.02207e-05	-1.8237e-05	-1.19813e-05	-3.18284e-05	-1.12102e-05	-1.53814e-05	-0.118375	-1.8443e-05	-3.51319e-06	-1.06543e-05	-1.48098e-05	-4.38872e-06	-4.01982e-05	-1.80164e-05	-2.93272e-06	-4.39533e-05	-1.09436e-05	-1.51793e-05	-2.24723e-05	-2.05236e-05	-5.64661e-06	-8.15137e-06	-1.51471e-05	-7.46655e-06	-4.18441e-05	-2.45518e-05
赣州市	地级市	39364.9	283.403	280.338	279.344	278.258	275.917	282.616	254.913	254.129	8.88689e-06	5.47099e-06	3.62218e-06	4.12809e-05	2.83935e-05	1.15383e-05	-1.45093e-06	7.57919e-06	1.2118e-06	2.38547e-05	3.13792e-05	4.79393e-06	8.85636e-06	5.45519e-06	5.45832e-06	1.53388e-05	0.160397	1.40882e-05	-1.52355e-06	7.44715e-06	1.0619e-06	2.25172e-05	3.07037e-05	4.62151e-06	-1.84491e-06	1.53062e-05	2.29288e-06	1.02798e-05	2.46842e-05	1.52347e-05	-1.64118e-06	2.28274e-06	3.84545e-06	1.57421e-05	3.96597e-05	-1.16671e-06
吉安市	地级市	25284.9	251.631	248.839	247.956	246.991	244.685	250.933	232.208	230.811	-6.05857e-07	5.10186e-06	-2.73057e-07	-6.4303e-06	1.2963e-06	-5.82921e-07	1.36968e-06	4.84667e-07	-6.48415e-08	-5.70105e-07	1.22326e-05	-2.21156e-06	-1.11873e-06	5.17948e-06	1.13782e-07	-2.97341e-06	0.00594693	-4.86211e-07	1.37639e-06	3.38153e-07	-8.10581e-08	-6.22125e-07	1.19636e-05	-2.20801e-06	2.16904e-06	7.67756e-06	6.36004e-08	-2.19187e-06	2.16523e-06	5.14708e-07	8.41335e-07	1.51613e-06	-7.99042e-07	1.64748e-07	2.40268e-05	1.11093e-07
宜春市	地级市	18669.7	380.617	378.714	377.369	375.904	373.279	379.559	364.676	347.988	5.2889e-06	-2.29746e-08	3.53559e-06	9.76964e-07	-2.01876e-07	2.83224e-08	2.63831e-06	4.48941e-06	1.22471e-06	6.80056e-07	4.23659e-06	5.25466e-08	4.59584e-06	-4.84758e-08	-8.19957e-07	6.71969e-06	-0.000960499	-3.12082e-08	2.609e-06	4.14251e-06	1.21488e-06	4.69448e-07	4.25221e-06	4.31602e-08	9.81437e-06	-3.00926e-07	1.15946e-06	7.44168e-06	-7.91268e-08	6.08177e-07	4.26323e-06	4.65496e-06	-4.10319e-09	5.19802e-07	1.3724e-05	-1.30747e-07
抚州市	地级市	18801.9	275.398	273.568	272.595	271.536	268.981	274.633	256.282	246.79	1.3043e-06	-5.17093e-06	4.66723e-07	-3.05597e-06	-1.79995e-06	-2.31661e-06	1.2077e-06	2.16337e-06	-7.52175e-07	2.9351e-06	8.99695e-07	4.12663e-07	8.68077e-07	-5.06769e-06	2.26312e-07	-1.34303e-06	-0.00869795	-2.53609e-06	1.20806e-06	1.92138e-06	-7.16236e-07	2.80011e-06	9.78251e-07	4.50914e-07	5.23185e-06	-3.05301e-06	6.15446e-07	-1.36932e-06	-2.04097e-06	-4.38097e-06	1.95583e-06	3.57842e-06	-1.49037e-06	1.36367e-06	5.91245e-06	-2.38358e-06
上饶市	地级市	22744.5	379.665	378.842	377.511	376.042	373.474	378.61	350.674	353.769	-7.82223e-06	5.15785e-05	-9.80677e-06	-2.2479e-06	1.2312e-05	8.82179e-07	-8.82925e-06	-6.57018e-06	-3.89374e-06	-5.54228e-07	1.51734e-05	1.48979e-05	-8.13187e-06	5.15492e-05	-1.19426e-05	-9.37405e-06	0.0528661	3.16546e-06	-8.85089e-06	-6.83886e-06	-4.04738e-06	-6.10709e-07	1.45934e-05	1.47391e-05	-5.44855e-06	-9.146e-07	-1.36175e-05	-8.90108e-06	-1.79556e-06	-2.60481e-06	-9.65728e-06	-1.02056e-05	-7.21988e-06	-2.61305e-06	9.36042e-06	2.14909e-05
济南市	副省级市	10243.8	950.013	945.776	942.424	938.799	937.745	947.38	860.413	806.187	0.000113006	9.59602e-06	2.86644e-05	0.000131052	0.000146619	0.000167195	9.38938e-06	0.000125319	2.76999e-05	0.00023566	0.000127229	6.73944e-05	0.000110051	9.68619e-06	3.10553e-05	8.32137e-05	0.660544	0.000173184	9.61612e-06	0.000125795	2.85934e-05	0.000241215	0.000126573	6.77815e-05	2.54857e-05	5.08624e-06	2.75054e-05	5.37726e-05	0.000107816	0.000107537	2.28129e-05	7.23781e-05	2.75471e-05	0.000134699	8.76673e-05	4.6021e-05
青岛市	副省级市	11043.6	935.529	931.056	927.879	924.146	911.625	932.932	821.132	764.677	8.04606e-05	2.58837e-06	4.78104e-05	0.000105061	0.000122992	0.000116038	5.03169e-06	0.000118379	3.25326e-05	0.000243027	0.000120756	0.000137809	7.89987e-05	2.59144e-06	8.53259e-05	0.00015741	0.967036	0.000118609	5.13956e-06	0.00011887	3.2967e-05	0.000253098	0.000120254	0.000138613	6.39913e-05	-9.8706e-06	6.63375e-05	0.000107741	0.000102809	9.62515e-05	1.81545e-05	0.000109356	5.59249e-05	0.000228867	9.62613e-05	0.000156436
淄博市	地级市	5966.85	903.407	897.491	894.303	890.828	873.815	900.894	830.109	793.325	3.91899e-05	-4.07653e-06	1.5679e-05	4.69774e-05	5.91766e-05	6.24495e-05	-3.12617e-07	4.69567e-05	9.33459e-06	0.000133432	5.45859e-05	8.91458e-06	3.74132e-05	-4.12496e-06	4.01596e-05	4.7112e-05	0.28491	6.18267e-05	-3.7742e-07	4.51315e-05	9.13553e-06	0.0001292	5.34505e-05	8.84508e-06	1.96554e-05	2.84457e-06	3.59463e-05	2.62394e-05	7.314e-05	6.15612e-05	9.88895e-06	4.50761e-05	2.33176e-05	0.00013191	6.65876e-05	1.6359e-05
枣庄市	地级市	4552.07	1011.32	1003.74	1000.18	997.124	990.712	1008.5	979.425	923.534	-4.33142e-06	-1.24126e-06	-6.63106e-06	4.17586e-06	-7.97396e-06	8.7535e-06	-9.14e-07	6.05618e-06	-2.01062e-06	3.82085e-06	1.65424e-06	-9.92617e-06	-4.56612e-06	-1.27663e-06	-1.39894e-06	-6.30713e-06	-0.0325312	5.14467e-06	-9.4446e-07	5.97201e-06	-2.06344e-06	3.30823e-06	1.32238e-06	-1.01034e-05	-5.29555e-06	6.12594e-07	-3.52296e-06	-8.83375e-06	-5.22415e-06	9.94774e-06	-2.43704e-06	-8.32061e-06	-1.18203e-06	-5.21594e-06	1.17079e-05	-1.51896e-05
东营市	地级市	7146.92	343.105	342.556	341.366	340.077	338.648	342.152	312.49	287.921	-1.82826e-05	-1.52721e-05	-6.17488e-06	-2.18916e-05	-7.25623e-06	-1.48513e-05	-4.13362e-06	-1.91161e-05	-1.49613e-05	-3.99752e-05	-3.58506e-05	-2.3318e-05	-1.76467e-05	-1.53379e-05	-1.03695e-05	-1.99527e-06	-0.0437151	-1.8134e-05	-4.12813e-06	-1.85481e-05	-1.46262e-05	-3.86629e-05	-3.5922e-05	-2.33357e-05	-1.4386e-05	-1.24728e-05	-2.57582e-06	-1.30781e-05	-1.02409e-05	-2.37365e-05	3.46105e-08	-1.41589e-05	-1.34208e-05	-3.96962e-05	-2.61456e-05	-9.41009e-06
烟台市	地级市	13749	590.103	588.415	586.53	584.286	581.942	588.465	580.182	567.303	3.02029e-05	3.21171e-06	2.14386e-05	4.05619e-05	5.62196e-05	3.27556e-05	1.67407e-06	4.92926e-05	1.80365e-05	0.00014365	7.10872e-05	6.32464e-05	2.93539e-05	3.15616e-06	5.73151e-05	7.90723e-05	0.547136	3.41361e-05	1.66065e-06	4.8179e-05	1.79134e-05	0.000141926	7.01732e-05	6.2809e-05	3.50726e-05	1.21247e-06	4.31016e-05	5.25158e-05	5.6736e-05	3.4736e-05	6.60468e-06	5.84279e-05	4.1384e-05	0.000149366	7.41666e-05	4.97325e-05
潍坊市	地级市	15885	688.128	683.626	681.241	678.611	671.006	686.218	653.47	646.192	8.17521e-05	4.91518e-06	3.73068e-05	0.000130768	0.000116654	0.000124793	7.48741e-06	0.0001249	2.51414e-05	0.000227795	0.000141951	9.50568e-05	8.04429e-05	4.9669e-06	6.65523e-05	0.00017526	0.67978	0.000129108	7.68606e-06	0.000125501	2.56135e-05	0.00022941	0.000141314	9.59083e-05	5.16761e-05	3.14187e-06	5.12769e-05	0.000119529	7.96892e-05	6.96719e-05	1.92171e-05	0.000103651	3.25967e-05	0.000139311	0.000116501	0.000133427
济宁市	地级市	11195.7	873.756	867.892	864.795	861.871	853.877	871.331	850.962	833.947	3.85662e-05	2.4691e-07	3.43549e-06	6.1681e-05	4.5868e-05	5.11472e-05	2.00883e-09	5.1272e-05	2.17405e-06	7.45418e-05	3.71657e-05	1.37434e-05	3.70769e-05	2.40166e-07	5.65853e-06	5.77275e-05	0.183674	4.95468e-05	4.63978e-09	5.08163e-05	2.27859e-06	7.32657e-05	3.68687e-05	1.39222e-05	2.72743e-06	3.84708e-07	2.99971e-06	3.02644e-05	2.61097e-05	3.32116e-05	6.12578e-08	2.41414e-05	1.27777e-07	3.37468e-05	2.13859e-05	1.00443e-05
泰安市	地级市	7759.18	859.283	852.168	849.14	845.283	834.887	856.893	841.26	860.969	7.64295e-06	-2.65136e-06	-1.87462e-06	2.28319e-05	1.23889e-05	1.21221e-05	-2.50972e-06	1.09843e-05	-5.80773e-06	2.25065e-05	-8.12419e-06	3.56061e-06	6.76399e-06	-2.68895e-06	-9.9617e-07	4.99491e-05	0.0472094	1.60743e-05	-2.59958e-06	9.70746e-06	-6.08069e-06	2.03023e-05	-8.66336e-06	3.42736e-06	1.73547e-06	-3.55964e-06	-3.15491e-06	2.75067e-05	-4.03265e-06	-4.49197e-06	-6.59302e-06	6.47936e-06	-6.76418e-06	8.82706e-06	-1.37751e-05	6.30408e-06
威海市	地级市	5625.98	569.637	570.655	568.871	565.846	560.523	568.059	537.268	524.991	-6.9931e-07	-1.74892e-06	1.4421e-06	-1.68132e-06	6.88368e-07	-4.69673e-06	-7.87816e-07	7.50837e-06	2.3637e-06	1.82253e-05	8.58895e-06	5.68633e-06	-6.30473e-07	-1.72545e-06	1.04542e-05	4.33047e-05	0.00747463	-5.59439e-06	-7.79764e-07	7.65495e-06	2.44e-06	1.83435e-05	8.38e-06	5.70021e-06	8.40847e-06	-1.33611e-06	1.27761e-05	2.06105e-05	7.19271e-06	-6.36351e-07	5.47048e-07	2.24318e-05	2.09919e-05	3.17616e-05	1.57253e-05	2.40517e-05
日照市	地级市	5332.07	637.671	641.341	639.213	636.787	637.341	635.904	629.294	630.696	-1.78428e-05	-7.01404e-06	-4.10766e-06	-1.71155e-05	-2.06099e-05	1.51366e-06	-2.91261e-06	-8.13158e-06	-1.09254e-05	-2.13877e-05	-1.08095e-05	2.25773e-05	-1.77158e-05	-7.0334e-06	-3.0798e-06	-4.10938e-05	-0.11316	-8.32984e-07	-2.95775e-06	-8.04713e-06	-1.0971e-05	-2.19457e-05	-1.10823e-05	2.2531e-05	-1.27405e-05	-5.93561e-06	-4.28505e-06	-2.73641e-05	-2.0897e-05	-1.0147e-05	-5.13598e-06	-1.54065e-05	-1.17256e-05	-2.42086e-05	-1.02591e-05	4.84692e-06
临沂市	地级市	17199.6	713.949	711.607	709.085	705.377	698.886	711.967	720.625	703.914	4.11981e-05	3.66566e-06	8.68098e-06	0.000113351	7.34461e-05	8.22094e-05	3.59133e-07	8.18676e-05	3.74181e-06	0.00011594	7.41313e-05	4.33456e-05	4.05143e-05	3.70598e-06	2.4721e-05	7.04903e-05	0.332901	8.37306e-05	4.19007e-07	8.17744e-05	3.96106e-06	0.000116209	7.35648e-05	4.38066e-05	8.67694e-06	1.03786e-07	1.39806e-05	4.44647e-05	5.40385e-05	8.93662e-05	7.47987e-07	3.41761e-05	4.21546e-06	6.50371e-05	6.23184e-05	5.22046e-05
德州市	地级市	10356.7	637.092	632.956	630.711	628.263	628.009	635.324	612.851	614.258	1.66758e-05	-7.94742e-06	-8.55806e-07	3.64452e-05	2.86272e-05	1.85549e-05	-3.42588e-06	2.37688e-05	-4.1669e-06	4.55022e-05	1.4606e-05	-2.61839e-06	1.52461e-05	-7.97959e-06	5.11372e-06	2.79388e-05	0.124077	1.85257e-05	-3.52554e-06	2.22877e-05	-4.54243e-06	4.27047e-05	1.38581e-05	-2.73561e-06	-3.29166e-06	-8.63287e-06	1.36284e-06	1.51848e-05	1.66553e-05	3.50672e-06	-4.52477e-06	1.31922e-05	1.97635e-06	1.28385e-05	4.6633e-06	-3.30985e-06
聊城市	地级市	8620.21	812.559	812.667	809.785	806.647	806.102	810.3	783.904	790.91	1.87104e-05	-3.75244e-06	-6.0064e-07	3.89454e-05	1.02482e-05	2.85229e-05	-2.10722e-06	2.14599e-05	-3.03859e-06	4.66512e-05	1.93668e-05	-5.34562e-06	1.7251e-05	-3.80805e-06	-6.29394e-06	-2.26199e-05	0.0392975	3.82866e-05	-2.17e-06	2.03017e-05	-3.2763e-06	4.45174e-05	1.8824e-05	-5.57214e-06	-5.76808e-06	-5.59928e-06	-6.44029e-06	-1.36767e-05	-9.48356e-06	-2.27539e-06	-7.66483e-06	-1.22423e-05	-7.53158e-06	-1.99601e-05	-2.64574e-05	-6.2964e-06
滨州市	地级市	9021.88	495.205	492.96	491.221	489.357	485.361	493.833	483.802	492.45	-7.7585e-06	-1.12681e-05	-6.36005e-06	-8.11958e-06	-7.9726e-06	-6.20459e-06	-6.06672e-06	-7.28644e-06	-1.41695e-05	-1.00724e-05	-2.2778e-05	-1.03957e-05	-7.65184e-06	-1.11903e-05	-1.04037e-05	-3.59835e-05	-0.0380872	-9.50602e-06	-6.01467e-06	-6.61325e-06	-1.38664e-05	-8.472e-06	-2.13539e-05	-1.02078e-05	-1.6701e-05	-1.21701e-05	-1.15595e-05	-2.85157e-05	-1.62109e-05	-1.55206e-05	-1.12978e-05	-2.8355e-05	-2.27504e-05	-3.67591e-05	-3.56813e-05	-2.35574e-05
菏泽市	地级市	12153.5	837.072	834.787	831.82	828.92	822.148	834.747	835.783	839.511	9.03334e-08	4.24476e-06	2.46085e-08	2.98475e-05	1.19046e-05	7.28552e-06	1.4046e-06	1.36495e-05	3.2599e-07	3.68899e-05	-1.83029e-06	9.02013e-07	-2.51954e-07	4.24722e-06	-3.13125e-07	1.33373e-05	0.04439	1.52783e-05	1.36467e-06	1.28473e-05	2.74774e-07	3.5404e-05	-2.05267e-06	8.55944e-07	7.0472e-07	6.46149e-06	3.73035e-07	4.32796e-06	4.25882e-06	-5.05117e-06	5.24278e-07	1.89814e-06	2.96001e-06	6.61803e-06	-3.5262e-06	1.19076e-07
郑州市	地级市	7581.06	1413.33	1409.21	1404.21	1398.75	1388.99	1409.41	1100.88	975.32	-4.20328e-07	-5.55936e-05	-5.45768e-05	5.045e-05	2.13847e-06	8.24921e-05	-4.88415e-05	2.7112e-05	-5.76987e-05	5.63505e-05	-9.19897e-06	-5.74677e-05	-3.0713e-06	-5.59941e-05	-5.13557e-05	-0.000108053	0.00889443	8.83214e-05	-4.91698e-05	2.69452e-05	-5.85872e-05	5.77719e-05	-9.23769e-06	-5.70838e-05	-0.000139386	-3.75163e-05	-4.76691e-05	-8.74755e-05	-5.21149e-06	5.4431e-05	-7.92025e-05	-6.93511e-05	-9.29587e-05	-4.0137e-05	-3.66464e-05	-0.000118173
开封市	地级市	6242.37	921.625	918.128	914.879	911.309	902.664	919.059	917.456	877.424	-6.54037e-07	-7.87001e-07	2.92697e-06	2.11586e-06	-5.20982e-06	6.92082e-06	1.27818e-06	-1.69782e-07	2.12204e-06	-3.73836e-06	-5.61254e-06	-7.30252e-07	-6.40416e-07	-6.98887e-07	8.18739e-06	-1.00489e-06	-0.0198916	5.50723e-06	1.20002e-06	-2.51705e-07	1.93346e-06	-3.87999e-06	-5.44432e-06	-7.96531e-07	-1.02049e-06	5.61533e-06	6.88862e-06	1.07003e-07	-2.89143e-06	3.82865e-06	-2.77218e-07	-4.32527e-07	7.41904e-06	-6.44123e-06	-3.70211e-06	2.75679e-06
洛阳市	地级市	15234.9	531.57	528.437	526.564	524.516	520.056	530.094	526.984	496.967	-1.66816e-06	-2.30236e-05	-4.20828e-06	4.53083e-06	-3.5804e-06	1.87292e-05	-4.98969e-06	1.81009e-06	-8.66996e-06	6.93602e-06	-1.25593e-06	-5.93922e-06	-2.19604e-06	-2.27609e-05	1.2587e-06	-1.21001e-05	-0.0157809	2.04379e-05	-4.88399e-06	1.86591e-06	-8.66346e-06	7.17763e-06	-9.97604e-07	-5.68982e-06	-3.07912e-07	-1.78681e-05	-3.43098e-06	-4.43096e-06	-4.11558e-06	1.37414e-05	-4.57744e-06	-8.31158e-06	-8.83275e-06	-5.64164e-06	-5.53614e-06	-4.74456e-06
平顶山市	地级市	7909.41	757.643	750.087	747.421	744.516	731.983	755.536	756.203	720.16	-1.23881e-06	4.10535e-06	6.31176e-06	-6.18754e-07	-5.57141e-07	4.73856e-06	1.06449e-06	-1.20476e-06	2.43029e-06	2.40766e-06	-9.50624e-07	-5.25645e-07	-1.09845e-06	4.02074e-06	1.70444e-05	1.70699e-05	-0.00222696	4.40981e-06	1.00682e-06	-9.6434e-07	2.24316e-06	2.9011e-06	-9.76214e-07	-5.5285e-07	3.60093e-06	1.28931e-06	8.32653e-06	5.79928e-06	1.48517e-06	1.01248e-05	-4.22896e-07	2.07603e-06	6.71319e-06	1.1353e-07	-6.71292e-07	1.74323e-06
安阳市	地级市	7346.05	860.708	859.803	856.789	853.457	853.685	858.323	879.833	845.646	8.31981e-07	7.49058e-06	4.6215e-06	1.10649e-05	2.02429e-07	1.74443e-05	2.55917e-06	5.11164e-06	2.61612e-06	7.59029e-06	-3.80678e-08	1.30622e-05	7.30928e-07	7.46276e-06	9.94304e-06	4.31886e-06	0.00116143	1.86608e-05	2.44999e-06	5.52171e-06	2.21766e-06	9.2013e-06	-5.18068e-08	1.27588e-05	1.49319e-05	9.51611e-07	7.07609e-06	1.00736e-05	6.98747e-07	8.27735e-06	2.30584e-06	4.31334e-06	1.16133e-05	2.22196e-06	1.53632e-06	2.74262e-05
鹤壁市	地级市	2139.03	882.246	866.994	863.946	860.586	847.966	879.792	804.859	728.742	-1.65828e-05	1.37883e-05	8.36739e-06	-3.32574e-05	-1.65369e-05	-3.17164e-05	5.01734e-06	-2.13426e-05	9.55552e-06	-3.92056e-05	-1.65647e-05	1.63161e-05	-1.60427e-05	1.37549e-05	1.74509e-05	8.39522e-06	-0.0544735	-3.35755e-05	4.89655e-06	-2.13799e-05	9.0299e-06	-3.94945e-05	-1.67112e-05	1.59178e-05	1.76974e-05	8.89234e-06	1.25392e-05	1.35663e-05	-1.17962e-05	-2.83678e-05	4.82781e-06	6.71217e-06	2.32502e-05	7.95386e-07	1.78456e-06	3.27839e-05
新乡市	地级市	8277.37	841.799	832.126	829.201	825.976	829.258	839.466	819.254	755.267	2.38346e-06	4.39861e-06	1.98361e-06	1.03345e-05	-2.91833e-08	1.68846e-05	1.0169e-06	6.87987e-06	2.2236e-06	1.03333e-05	-1.84108e-06	2.33599e-06	2.19828e-06	4.2848e-06	1.16761e-05	2.23426e-06	-0.00024154	1.78722e-05	9.58591e-07	6.97517e-06	2.05378e-06	1.07917e-05	-1.5646e-06	2.21194e-06	2.61304e-06	1.03393e-06	7.48833e-06	3.90677e-06	-9.21005e-07	6.49061e-06	2.93119e-07	1.77178e-06	1.20301e-05	-4.24857e-06	5.22274e-07	1.0956e-05
焦作市	地级市	3973.67	1084.2	1080.21	1076.37	1072.19	1069.14	1081.19	1009.51	929.366	-4.57997e-06	1.8348e-06	4.36221e-06	-5.32379e-06	-3.09867e-06	-1.76382e-06	-2.99629e-07	-2.48428e-06	2.16964e-06	-9.68466e-06	-9.16863e-06	-2.96331e-06	-4.4817e-06	1.76178e-06	1.27421e-05	3.93866e-06	-0.0118931	-2.25203e-06	-3.90921e-07	-2.5107e-06	1.94058e-06	-9.64013e-06	-9.04528e-06	-3.14654e-06	-6.5921e-07	9.84652e-07	1.09607e-05	2.0642e-06	-3.90508e-06	-1.75046e-06	-3.38523e-06	-4.2525e-07	9.94114e-06	-7.552e-06	-6.45799e-06	2.01188e-06
濮阳市	地级市	4269.23	1018.39	1012.77	1009.17	1005.06	991.126	1015.56	1000.57	921.246	-8.86875e-06	7.57837e-06	4.24477e-07	-6.50802e-06	-1.0945e-05	-9.92291e-06	1.29683e-06	-6.58525e-06	1.46577e-06	-1.65673e-05	-7.95126e-06	-4.28183e-06	-8.93416e-06	7.58148e-06	3.54147e-06	-7.94776e-06	-0.0437039	-1.11472e-05	1.24479e-06	-6.77459e-06	1.27626e-06	-1.6985e-05	-8.09645e-06	-4.47442e-06	3.15485e-06	6.76175e-06	2.36776e-06	-5.5453e-06	-7.24615e-06	-1.42451e-05	3.57535e-07	-4.50631e-06	8.69123e-06	-1.08895e-05	-4.87534e-06	5.91165e-06
许昌市	地级市	4984.92	1053.99	1041.65	1037.97	1033.92	1032.36	1051.06	1038.18	1056.09	-3.86991e-06	6.08583e-06	3.2673e-06	-3.8634e-06	-2.65421e-06	-2.68043e-06	1.35108e-07	-1.70651e-06	1.64237e-06	-9.09557e-06	-1.07239e-05	-3.98561e-06	-3.84723e-06	5.96632e-06	7.86948e-06	4.09562e-06	-0.00920531	-4.31039e-06	3.51936e-08	-1.78051e-06	1.44403e-06	-9.27476e-06	-1.09059e-05	-4.15637e-06	-1.56117e-06	4.45998e-06	8.08203e-06	9.70969e-07	-2.19864e-06	-8.13888e-07	-4.2517e-06	-1.52521e-06	6.18593e-06	-1.13423e-05	-7.9701e-06	-9.33617e-07
漯河市	地级市	2695.16	1188.54	1185.99	1181.79	1177.19	1175.35	1185.24	1093	1054.54	-5.85747e-06	1.31344e-05	8.77256e-06	-1.48216e-05	-4.57592e-06	-1.41371e-05	3.62778e-06	-8.95581e-06	6.98893e-06	-1.15966e-05	-6.16559e-06	-4.37157e-07	-5.59247e-06	1.30275e-05	1.45436e-05	1.05806e-05	-0.0174866	-1.33484e-05	3.5721e-06	-9.13446e-06	6.76682e-06	-1.20177e-05	-6.28407e-06	-7.39505e-07	3.99994e-06	1.10312e-05	1.27146e-05	5.75568e-06	-3.90479e-06	-1.28342e-05	2.16206e-06	3.20091e-06	1.23736e-05	-1.36633e-06	-2.48517e-06	6.79442e-06
三门峡市	地级市	9932.77	266.593	261.601	260.671	259.657	256.45	265.85	260.685	246.396	9.69692e-08	6.08266e-06	1.11841e-05	-1.41702e-06	1.38696e-06	-5.92102e-06	2.64073e-06	-3.83657e-07	7.81097e-06	-4.3237e-06	-1.7632e-06	-1.45693e-06	4.084e-07	6.00972e-06	1.52072e-05	1.28095e-05	0.00701593	-6.37515e-06	2.58343e-06	-4.0911e-07	7.65988e-06	-4.41127e-06	-1.89412e-06	-1.65942e-06	6.76407e-06	3.99166e-06	1.48398e-05	8.94519e-06	3.57483e-07	-4.94075e-06	5.58688e-07	7.0969e-06	1.44948e-05	2.22294e-06	-2.10323e-07	2.02794e-06
南阳市	地级市	26513.3	489.49	488.501	486.769	484.874	481.059	488.13	468.199	497.112	-5.66057e-06	1.57392e-06	2.61209e-06	-2.45315e-06	-7.1018e-06	6.53614e-06	1.09452e-06	-4.15649e-06	-1.72136e-06	-5.54102e-06	-1.29634e-06	-5.55297e-06	-5.68406e-06	1.63999e-06	1.05669e-06	-1.26579e-05	-0.0330022	7.18146e-06	1.12408e-06	-3.96161e-06	-1.52393e-06	-4.96988e-06	-1.09665e-06	-5.41604e-06	2.01747e-07	-5.59612e-06	3.12732e-06	-4.88623e-06	-7.75488e-06	8.46595e-06	2.43344e-07	-6.96092e-06	-5.15968e-06	-1.08196e-05	-5.87794e-07	-9.74826e-06
商丘市	地级市	10699.6	854.577	848.997	845.981	842.693	836.021	852.204	921.56	876.188	5.11252e-06	6.52607e-06	3.60089e-07	3.49346e-05	5.27613e-06	5.03892e-06	1.63727e-06	1.51943e-05	7.58296e-07	1.38486e-05	-2.35776e-06	-2.03173e-06	4.61348e-06	6.49913e-06	1.4991e-06	-1.75806e-06	0.0188256	3.49696e-06	1.59889e-06	1.49835e-05	6.97926e-07	1.34526e-05	-2.47211e-06	-2.03023e-06	2.43325e-06	9.61314e-06	2.56242e-06	-1.80951e-06	-8.8382e-06	-2.57307e-05	1.34994e-06	-5.2007e-06	7.53009e-06	-1.30386e-05	-1.01534e-05	-1.105e-06
信阳市	地级市	18916.6	404.614	401.648	400.23	398.671	396.039	403.488	443.842	490.671	-1.0536e-07	5.68345e-06	4.38906e-06	5.97247e-06	7.16873e-08	5.05356e-06	2.01339e-06	2.38947e-07	1.12964e-06	-1.86451e-07	5.08794e-06	3.73985e-07	-1.08232e-07	5.63277e-06	7.47661e-06	4.68494e-06	0.000318641	4.27306e-06	1.99612e-06	2.32233e-07	1.11011e-06	-1.92845e-07	4.96033e-06	4.10603e-07	8.05628e-06	1.98073e-06	3.83465e-06	3.23236e-06	-3.19405e-07	7.75595e-06	1.3878e-06	1.01044e-06	3.79463e-07	-1.9425e-08	8.78144e-06	-7.43415e-08
周口市	地级市	11959.8	922.617	912.876	909.633	906.102	895.374	920.054	1016.25	1008.2	2.61469e-07	1.25794e-05	5.31814e-06	1.3921e-05	6.69445e-07	3.40093e-06	3.86676e-06	5.61759e-06	4.79811e-06	1.55885e-05	-1.48758e-06	1.58225e-06	9.8336e-08	1.2561e-05	1.15597e-05	4.71807e-07	0.00215891	6.00491e-06	3.86604e-06	5.19971e-06	4.81402e-06	1.47357e-05	-1.53399e-06	1.57815e-06	1.01922e-05	9.86257e-06	6.55576e-06	2.46019e-06	4.68398e-08	1.52628e-06	3.09572e-06	6.70277e-07	1.09171e-05	-1.63787e-06	1.87025e-08	6.26821e-06
驻马店市	地级市	15082.5	600.475	599.334	597.207	594.885	590.507	598.806	637.137	662.545	5.62533e-09	1.14951e-05	6.32879e-06	2.73105e-06	5.66995e-08	-2.70571e-07	3.60613e-06	1.45347e-07	4.77743e-06	9.37089e-07	9.19364e-07	2.45144e-06	2.88674e-08	1.14764e-05	1.29702e-05	7.00277e-08	0.000291223	-5.40345e-07	3.59369e-06	8.43618e-08	4.75692e-06	9.3004e-07	8.5571e-07	2.37151e-06	1.02572e-05	8.60716e-06	6.88944e-06	4.62075e-06	-2.11369e-07	-3.01818e-06	3.38862e-06	2.22694e-06	6.06513e-06	-8.9915e-08	1.31632e-06	3.66376e-06
济源市	省直辖县	1898.65	435.343	428.441	426.927	425.265	422.694	434.13	396.006	378.933	-1.06991e-05	5.03639e-06	9.98414e-06	-1.98662e-05	-1.03179e-05	-2.36069e-05	1.68766e-06	-1.31961e-05	8.03079e-06	-2.62296e-05	-1.44968e-05	-2.91848e-06	-1.00618e-05	4.9838e-06	1.70476e-05	1.57167e-05	-0.0441805	-2.56948e-05	1.58429e-06	-1.32914e-05	7.71981e-06	-2.65892e-05	-1.48007e-05	-3.23909e-06	5.47249e-06	2.91191e-06	1.39931e-05	1.0202e-05	-9.10593e-06	-1.75887e-05	-1.59929e-06	6.27641e-06	1.74399e-05	-2.16933e-06	-2.12327e-06	8.54034e-06
武汉市	副省级市	8578.25	1474.1	1464.23	1458.92	1453.24	1453.41	1470.01	1294.49	1124.55	-0.000133042	-0.000140468	-6.90349e-05	-8.95923e-05	-9.38189e-05	-9.63898e-05	-8.51784e-05	-0.000119691	-0.000124331	-0.000135794	-6.23153e-05	-8.7721e-05	-0.000133612	-0.000143223	-7.69819e-05	-0.000151363	-0.362416	-9.22276e-05	-8.59005e-05	-0.000121117	-0.000126459	-0.000138116	-6.35024e-05	-8.79991e-05	-0.000166125	-9.16635e-05	-7.99517e-05	-0.000239087	-0.00010696	-6.31205e-05	-0.000154741	-0.000190411	-0.000151392	-0.000142097	-2.42655e-05	-9.6532e-05
黄石市	地级市	4575.16	670.809	672.437	670.056	667.446	661.06	668.943	694.578	622.258	4.26048e-06	-5.76734e-07	5.55404e-06	-2.19629e-06	-1.10628e-07	-5.57608e-06	1.86022e-06	2.16651e-06	-8.19067e-07	7.77473e-06	-1.04825e-05	-6.28236e-06	4.03703e-06	-7.83495e-07	6.01079e-06	9.18172e-06	-0.000958748	-5.64799e-06	1.87269e-06	2.14963e-06	-8.31518e-07	7.79475e-06	-1.04889e-05	-6.35244e-06	1.111e-05	-1.36553e-06	4.33347e-06	5.70849e-06	4.43613e-07	-1.12436e-05	2.33675e-06	3.64744e-06	-1.49498e-06	5.07695e-07	-1.5875e-05	-8.79486e-06
十堰市	地级市	23687.4	178.838	178.39	177.758	177.068	176.013	178.342	189.462	192.012	-2.30362e-07	2.08749e-06	5.95078e-06	5.18658e-07	4.06191e-07	-2.22749e-06	1.98455e-06	-8.84557e-08	2.5523e-06	-2.70097e-06	7.87253e-07	-4.22658e-06	-2.56245e-07	2.01746e-06	1.00699e-05	2.0191e-05	0.00232748	-2.17855e-06	1.93971e-06	-1.67351e-07	2.4172e-06	-2.73801e-06	7.84136e-07	-4.28279e-06	1.51443e-06	3.85882e-06	7.1769e-06	9.40752e-06	-3.99999e-07	-3.6821e-06	5.46599e-07	3.83369e-06	4.4487e-06	-4.06936e-06	-1.25082e-06	-2.59977e-06
宜昌市	地级市	21214.8	246.367	244.213	243.352	242.406	239.096	245.683	254.292	249.203	6.58212e-07	1.3604e-06	4.0188e-06	4.05852e-07	-5.11597e-07	1.29258e-07	2.61175e-06	3.29125e-07	3.94706e-07	-3.52127e-08	9.39554e-06	4.4392e-06	3.98415e-07	9.16739e-07	5.78674e-06	1.71507e-05	-0.00309028	8.98004e-08	2.58128e-06	1.693e-07	3.28072e-07	-2.89032e-08	9.51608e-06	4.61985e-06	4.36718e-06	-6.84022e-07	3.83418e-06	1.0819e-05	-5.58592e-07	1.35096e-07	3.40449e-06	3.39468e-06	1.88877e-07	-4.42042e-07	1.86381e-05	5.90941e-07
襄阳市	地级市	19725	349.495	345.993	344.765	343.426	339.265	348.526	366.603	350.986	-7.87312e-07	6.50261e-06	2.79624e-06	1.86634e-07	-8.50647e-07	1.8355e-06	2.01014e-06	-1.76555e-07	5.99346e-07	7.78111e-07	8.77476e-06	2.36513e-06	-7.01469e-07	6.37979e-06	4.41992e-06	1.14176e-05	-0.00383551	1.73745e-06	1.99689e-06	-1.33111e-07	6.02361e-07	7.29907e-07	8.85586e-06	2.41614e-06	1.68972e-06	4.04872e-06	2.82976e-06	6.83782e-06	-3.25472e-07	5.56524e-06	1.50003e-06	1.79805e-06	6.37305e-07	9.8616e-07	1.23091e-05	8.30236e-09
鄂州市	地级市	1585.02	849.524	841.42	838.435	835.173	808.535	847.172	812.118	742.344	-6.15403e-06	-6.95642e-06	4.60007e-06	-1.55864e-05	-1.033e-05	-2.20848e-05	-2.73459e-06	-8.88182e-06	-1.11818e-05	-5.22745e-06	-3.60659e-05	-2.6868e-05	-6.50078e-06	-7.51184e-06	6.39532e-06	1.04579e-05	-0.0408337	-2.29899e-05	-2.7898e-06	-9.049e-06	-1.13884e-05	-5.50894e-06	-3.58241e-05	-2.70191e-05	4.3338e-06	-6.7311e-06	3.32305e-06	-4.8412e-06	-8.17265e-06	-3.2693e-05	-6.87645e-06	-7.17715e-06	-1.38085e-05	-1.67547e-05	-5.14645e-05	-2.42709e-05
荆门市	地级市	12342.1	298.417	295.883	294.834	293.687	293.225	297.59	314.01	301.879	5.59163e-06	1.54556e-05	8.78117e-06	2.13012e-06	3.33768e-06	-7.83228e-07	4.88332e-06	3.86467e-06	3.99665e-06	2.96235e-06	1.84236e-07	-6.13033e-07	5.22164e-06	1.52709e-05	1.13196e-05	3.09322e-05	0.0137261	-9.60944e-07	4.81919e-06	3.66148e-06	3.91719e-06	2.73121e-06	3.78871e-07	-6.6382e-07	5.83819e-06	8.88589e-06	5.62426e-06	1.50887e-05	3.46075e-06	-2.66249e-06	4.84797e-06	6.89042e-06	2.65728e-06	-2.84767e-08	4.66167e-06	1.46481e-06
孝感市	地级市	8913.55	695.314	694.589	692.125	689.433	682.067	693.383	734.567	678.176	2.34944e-06	8.38088e-06	7.90048e-06	-1.00825e-06	1.39343e-06	-6.72005e-06	1.47246e-06	3.91349e-07	8.85685e-07	2.68567e-06	-5.17727e-07	-1.98129e-06	2.23922e-06	8.01919e-06	1.24696e-05	2.57646e-05	0.00489413	-6.03347e-06	1.45944e-06	3.12362e-07	7.88113e-07	2.50843e-06	-6.271e-07	-2.10748e-06	9.50962e-06	6.55024e-06	7.78856e-06	1.14768e-05	3.12233e-06	-9.24108e-06	-3.80487e-07	4.39535e-06	7.99111e-07	-2.48263e-07	-6.95054e-07	-1.76807e-06
荆州市	地级市	14084.9	519.771	515.919	514.089	512.088	506.756	518.327	582.632	574.705	3.23239e-06	1.43572e-05	7.11671e-06	-6.27702e-07	1.37493e-07	5.81278e-07	5.03404e-06	1.07436e-06	-4.53044e-07	7.83554e-07	-5.69049e-07	-4.45539e-06	3.03236e-06	1.4237e-05	8.72467e-06	2.41127e-05	0.00034148	7.14332e-07	5.026e-06	1.00559e-06	-4.49935e-07	9.16202e-07	-5.51687e-07	-4.3453e-06	1.13059e-05	9.94884e-06	4.99819e-06	1.70201e-05	4.563e-06	2.8346e-08	7.72124e-06	9.2427e-06	8.16939e-08	1.89e-07	8.89111e-06	-5.53444e-08
黄冈市	地级市	17448	459.255	457.165	455.545	453.771	449.142	457.977	536.611	515.402	-2.85083e-06	-2.7545e-06	-1.04343e-07	-1.26718e-06	5.24364e-07	8.83496e-07	-9.27857e-07	-2.52511e-06	-1.91867e-06	-1.8365e-08	2.17624e-05	3.45021e-06	-2.87305e-06	-2.8849e-06	2.52258e-07	2.27751e-07	0.00211013	1.24647e-06	-9.36264e-07	-2.57888e-06	-1.95704e-06	-3.37384e-08	2.14584e-05	3.4918e-06	2.5845e-06	-2.35967e-06	-2.77467e-07	-9.26076e-07	-5.21525e-07	5.54622e-06	-2.92552e-06	-1.08563e-06	-1.68198e-06	6.34474e-07	3.30035e-05	-1.36704e-06
咸宁市	地级市	9758.33	328.626	323.872	322.722	321.467	318.319	327.715	365.686	342.493	1.0472e-05	6.58864e-06	1.12341e-05	2.80462e-06	5.27264e-06	-3.26771e-07	5.46864e-06	7.80345e-06	3.96928e-06	9.65129e-06	-7.04643e-07	-1.22941e-06	1.01686e-05	6.43211e-06	1.14128e-05	1.50254e-05	0.0217707	-7.21551e-07	5.50103e-06	7.78861e-06	3.96346e-06	9.60403e-06	-7.67705e-07	-1.31021e-06	1.48408e-05	4.54272e-06	9.50241e-06	1.19053e-05	7.38098e-06	-3.95779e-06	6.54678e-06	9.18732e-06	1.42086e-06	2.08262e-06	4.6457e-06	-4.09627e-07
随州市	地级市	9610.41	286.326	285.841	284.827	283.722	281.193	285.529	335.864	315.892	6.47607e-06	2.02507e-05	1.16295e-05	-2.06555e-06	5.44613e-06	-5.84402e-06	5.58348e-06	2.64746e-06	8.62219e-06	2.56512e-06	-2.395e-06	2.53893e-06	6.53034e-06	2.0074e-05	1.39219e-05	2.63117e-05	0.0229777	-6.45151e-06	5.59416e-06	2.6479e-06	8.56252e-06	2.46747e-06	-2.43018e-06	2.42128e-06	1.62496e-05	1.25128e-05	1.16569e-05	1.96856e-05	6.3976e-06	-9.10444e-06	6.70249e-06	1.08924e-05	1.0596e-05	3.45389e-06	-3.71399e-06	7.74701e-06
恩施土家族苗族自治州	自治州	24059.9	0	0	0	0	0	0	0	0	-4.99767e-06	1.244e-07	5.40011e-06	-2.66803e-06	-4.93389e-06	-3.24715e-06	2.3361e-06	-2.89147e-06	-5.28499e-06	-7.02148e-06	2.95105e-06	-2.25973e-07	-5.52167e-06	6.78027e-08	5.12086e-06	3.67598e-06	-0.0360624	-3.46802e-06	2.32036e-06	-3.18493e-06	-5.45164e-06	-7.22154e-06	2.56432e-06	-4.52254e-07	-3.14079e-06	3.24315e-06	3.82286e-06	1.08284e-06	-5.70578e-06	-6.85932e-06	1.21157e-06	-1.33247e-06	-7.57211e-06	-6.25133e-06	1.05959e-05	-5.94274e-06
仙桃市	省直辖县	2519.67	601.893	591.15	589.052	586.763	573.801	600.224	742.882	724.08	1.84538e-05	2.21001e-05	1.56508e-05	1.0309e-05	1.51459e-05	2.81227e-06	7.14757e-06	1.48985e-05	9.59751e-06	2.0087e-05	-1.38465e-07	1.7952e-06	1.79627e-05	2.16511e-05	2.00321e-05	4.38552e-05	0.0589936	2.57784e-06	7.17904e-06	1.47876e-05	9.52751e-06	1.96942e-05	-1.29919e-07	1.69879e-06	2.16237e-05	1.79347e-05	1.20822e-05	2.94953e-05	1.69384e-05	-5.20334e-06	7.80317e-06	1.88615e-05	6.68339e-06	9.15411e-06	-1.21439e-05	6.65705e-06
潜江市	省直辖县	2000.07	617.507	614.455	612.303	609.916	606.355	615.786	648.603	613.262	1.68428e-05	2.6053e-05	1.7028e-05	9.59264e-06	1.26907e-05	4.34955e-06	9.34792e-06	1.38645e-05	8.71229e-06	1.43052e-05	-9.41196e-06	-2.7284e-06	1.62068e-05	2.57528e-05	2.01155e-05	4.76183e-05	0.0491556	4.18214e-06	9.37441e-06	1.3635e-05	8.63291e-06	1.39062e-05	-9.4048e-06	-2.73084e-06	2.15295e-05	2.07219e-05	1.41376e-05	3.24955e-05	1.52581e-05	-6.65115e-06	1.16408e-05	2.06249e-05	6.04512e-06	2.20196e-06	-2.36447e-05	6.07277e-06
天门市	省直辖县	2610.83	704.06	698.363	695.883	693.174	687.81	702.11	834.216	790.363	2.20758e-05	2.80549e-05	1.89626e-05	1.29538e-05	1.84385e-05	4.89516e-06	9.28847e-06	1.76652e-05	1.41519e-05	2.35659e-05	1.51306e-06	6.1174e-06	2.16452e-05	2.76543e-05	2.31645e-05	5.30773e-05	0.0679824	4.80384e-06	9.30634e-06	1.75385e-05	1.40467e-05	2.31124e-05	1.41845e-06	5.9809e-06	2.37649e-05	2.36449e-05	1.72388e-05	3.47798e-05	2.09309e-05	-3.51357e-06	1.11362e-05	2.30764e-05	1.20799e-05	1.40909e-05	-1.23315e-05	1.08364e-05
神农架林区	省直辖县	3234.46	31.464	31.1907	31.0775	30.9514	31.3545	31.3802	32.2242	33.0853	-3.45815e-06	5.69706e-06	1.06909e-05	-4.26697e-06	-4.88204e-06	-8.86961e-06	3.35578e-06	-3.19054e-06	-7.30796e-07	-1.72459e-05	-3.65476e-05	-2.13187e-05	-3.78532e-06	5.52484e-06	1.29612e-05	2.30935e-05	-0.0290083	-9.76951e-06	3.30833e-06	-3.50994e-06	-9.94393e-07	-1.74906e-05	-3.67638e-05	-2.15939e-05	1.76443e-06	6.33208e-06	1.04952e-05	1.14005e-05	-5.83512e-06	-1.4893e-05	1.25087e-06	3.69555e-06	-7.28104e-07	-2.66053e-05	-4.0965e-05	-1.34938e-05
长沙市	地级市	11817.2	781.355	773.135	770.436	767.438	759.03	779.184	719.366	681.058	-8.06519e-05	-3.77895e-05	-3.64293e-05	-5.87853e-05	-4.9158e-05	-4.71188e-05	-2.2777e-05	-5.98828e-05	-6.4345e-05	-6.76932e-05	-5.9365e-06	-8.85913e-05	-8.11349e-05	-3.78576e-05	-2.90679e-05	-5.52389e-05	-0.255325	-4.56973e-05	-2.30359e-05	-6.08346e-05	-6.52336e-05	-7.01071e-05	-6.3673e-06	-9.02557e-05	-6.02036e-05	-3.35847e-05	-3.13673e-05	-5.45834e-05	-5.22214e-05	-2.1981e-05	-4.54836e-05	-4.34207e-05	-4.78378e-05	-5.33172e-05	1.912e-05	-6.13146e-05
株洲市	地级市	11247	455.561	453.196	451.59	449.833	445.994	454.295	407.482	417.877	2.93545e-07	9.78342e-08	1.26596e-06	1.72536e-06	-5.03568e-07	-1.08115e-06	2.0333e-06	5.85945e-07	-1.4244e-07	4.56964e-08	-3.00583e-06	2.01694e-06	2.0889e-07	4.79348e-08	2.02348e-06	2.96815e-06	-0.00272722	-1.21443e-06	2.04056e-06	5.24399e-07	-1.5318e-07	1.08035e-08	-3.12317e-06	1.91305e-06	2.6579e-06	1.52077e-08	1.02191e-06	2.02808e-06	-1.75711e-07	-7.85462e-07	2.46838e-06	4.31486e-06	-1.08794e-07	7.55643e-07	-2.10983e-06	1.54783e-06
湘潭市	地级市	5005.89	717.675	717.352	714.876	712.094	717.435	715.679	686.126	726.437	2.27073e-06	5.70551e-06	7.18276e-06	-1.2323e-06	7.11661e-07	-4.12095e-07	4.23359e-06	5.17339e-06	-7.92664e-09	6.23917e-07	-4.35721e-06	-6.98536e-06	2.1009e-06	5.68098e-06	7.99875e-06	1.01261e-05	0.0031579	-6.92514e-07	4.2818e-06	5.07152e-06	-2.31694e-08	5.72905e-07	-4.44119e-06	-7.146e-06	3.11294e-06	6.3049e-06	4.48467e-06	9.8079e-06	1.29757e-06	-6.32495e-07	3.81462e-06	7.31948e-06	1.20656e-06	-2.86823e-07	-6.5185e-06	-4.05819e-06
衡阳市	地级市	15297.5	617.776	614.08	611.903	609.521	604.155	616.062	596.88	593.81	1.32469e-07	-7.34026e-07	8.77851e-07	6.61751e-06	6.8381e-07	1.61881e-07	1.40972e-06	1.2585e-07	1.32718e-08	2.9638e-07	1.58866e-06	-1.40616e-06	5.09071e-08	-6.98217e-07	1.8066e-06	-5.77983e-07	0.00397299	2.16632e-07	1.40584e-06	8.82194e-08	5.5254e-09	2.79168e-07	1.53596e-06	-1.46073e-06	-1.91344e-07	4.4994e-08	7.71485e-07	-8.18058e-08	4.0113e-07	2.69004e-06	2.74658e-06	1.59859e-06	2.57023e-06	1.17942e-06	7.36321e-06	-5.01352e-07
邵阳市	地级市	20820.2	454.547	453.56	451.951	450.193	446.088	453.288	459.769	454.628	2.28353e-06	3.9266e-06	4.50218e-06	-5.08519e-07	-8.79258e-08	1.12769e-08	4.68581e-06	1.73761e-06	2.19664e-07	-2.57152e-07	4.85943e-06	-2.57478e-06	1.92342e-06	3.89563e-06	6.31707e-06	7.1763e-06	-0.000557391	-2.2482e-08	4.72479e-06	1.65222e-06	2.42931e-07	-2.85544e-07	4.86728e-06	-2.59634e-06	4.12283e-06	6.82719e-06	3.96104e-06	4.77688e-06	5.13596e-07	-3.03637e-07	7.46053e-06	4.85272e-06	-5.31888e-07	-1.07338e-06	7.36257e-06	-9.30293e-07
岳阳市	地级市	14856.1	487.811	483.691	481.969	480.096	476.366	486.456	451.303	452.57	1.8732e-06	4.46838e-06	8.72245e-06	-8.43314e-08	1.31615e-06	-1.55079e-07	4.09434e-06	3.42611e-06	-6.84229e-07	-1.95258e-06	6.97995e-07	1.17841e-06	1.63854e-06	4.46606e-06	6.01943e-06	-2.17598e-05	0.00616912	-1.25584e-07	4.08274e-06	3.37358e-06	-6.38423e-07	-1.85138e-06	6.6768e-07	1.1594e-06	-4.91856e-06	-1.50358e-07	5.54466e-06	-1.19624e-05	1.27654e-06	4.55951e-06	2.969e-06	-5.27829e-07	4.8329e-07	-1.01752e-06	7.47531e-06	1.38813e-06
常德市	地级市	18177.4	409.628	407.197	405.757	404.178	400.386	408.49	420.021	431.193	1.3324e-06	4.02969e-06	7.14766e-06	-5.71636e-07	2.26439e-07	2.16474e-07	3.65912e-06	1.0521e-06	-8.81027e-08	-4.39818e-07	4.63268e-06	3.78445e-06	1.06907e-06	3.92098e-06	5.17645e-06	-1.0868e-05	0.0011273	1.25936e-07	3.65727e-06	8.75903e-07	-7.27366e-08	-4.23446e-07	4.6862e-06	3.74355e-06	-4.81405e-06	7.40963e-06	4.22891e-06	-6.70491e-06	3.97422e-07	1.81518e-06	3.98832e-06	-5.84819e-07	5.54801e-07	2.51015e-06	1.09502e-05	1.66477e-06
张家界市	地级市	9536.98	202.029	199.961	199.25	198.476	196.896	201.466	205.922	210.295	3.3793e-06	-2.53685e-06	1.04808e-05	-1.66472e-07	2.49797e-07	5.96345e-07	6.03003e-06	3.9035e-06	-5.48712e-07	-6.27653e-06	-1.76607e-05	-2.58771e-06	2.73371e-06	-2.45209e-06	1.05103e-05	1.34116e-05	0.000658594	1.97589e-07	6.0635e-06	3.60153e-06	-6.1185e-07	-6.55183e-06	-1.77671e-05	-2.61909e-06	5.53763e-06	9.33416e-06	8.61079e-06	1.0575e-05	1.89668e-06	-5.29629e-06	7.94925e-06	5.44321e-06	-3.76441e-06	-1.63984e-05	-2.29642e-05	-3.95002e-06
益阳市	地级市	12321.9	459.919	455.54	453.959	452.192	450.284	458.644	469.614	485.525	3.10242e-06	7.83111e-06	8.95047e-06	-9.30008e-07	3.28477e-08	-1.08556e-06	5.3347e-06	4.10775e-06	-5.98886e-07	-1.51571e-06	-1.15744e-05	-4.75937e-06	2.58956e-06	7.69013e-06	1.0214e-05	1.0945e-05	-0.000566581	-1.54147e-06	5.36362e-06	3.83975e-06	-6.00487e-07	-1.63999e-06	-1.1648e-05	-4.83701e-06	5.07926e-06	8.68419e-06	7.27573e-06	8.43875e-06	1.53246e-06	-5.7344e-06	6.66577e-06	6.60095e-06	-2.57127e-06	-7.03303e-06	-1.68946e-05	-5.80602e-06
郴州市	地级市	19340.3	316.355	316.929	315.803	314.575	311.515	315.474	308.653	314.592	-4.36724e-06	-4.55347e-06	-8.75093e-06	-4.51566e-07	-4.41501e-06	-2.92396e-06	-3.27861e-06	-3.20685e-06	-2.57858e-06	-4.57877e-06	4.77512e-06	-3.94832e-06	-4.12415e-06	-4.47545e-06	-6.71818e-06	-9.91715e-06	-0.022632	-3.34655e-06	-3.29044e-06	-2.95784e-06	-2.52143e-06	-4.02267e-06	4.99065e-06	-3.79769e-06	-3.9169e-06	-6.19972e-06	-6.80642e-06	-8.56995e-06	-7.41619e-06	-4.47772e-06	-3.41321e-06	-1.24288e-06	-2.22315e-06	-4.3459e-06	1.05754e-05	-1.25127e-06
永州市	地级市	22263	311.638	308.916	307.821	306.622	303.937	310.774	327.878	329.024	-7.18256e-06	-3.01274e-06	-8.84438e-06	-7.10638e-06	-4.18161e-06	-4.12604e-06	-3.50725e-06	-5.90182e-06	-4.02374e-06	-7.68358e-06	-4.90447e-06	-6.33493e-06	-7.54472e-06	-3.04804e-06	-6.49072e-06	-1.27565e-05	-0.0258414	-3.48187e-06	-3.5352e-06	-6.09807e-06	-4.03624e-06	-7.7138e-06	-5.04086e-06	-6.3702e-06	-5.23624e-06	-4.12484e-06	-7.41651e-06	-1.30294e-05	-1.06348e-05	-6.79335e-06	-3.23703e-06	-2.9402e-06	-6.40554e-06	-8.79195e-06	-5.52137e-06	-4.31577e-06
怀化市	地级市	27578.3	226.501	225.936	225.135	224.258	222.437	225.904	226.029	229.128	6.0197e-06	6.62506e-06	8.22091e-06	1.69854e-06	2.19597e-06	3.02734e-06	6.09075e-06	5.50374e-06	1.55959e-06	3.81272e-07	3.94176e-06	-1.06959e-06	5.71542e-06	6.65106e-06	7.83902e-06	8.02153e-06	0.0154038	2.14765e-06	6.15387e-06	5.46775e-06	1.61917e-06	3.95209e-07	3.8005e-06	-1.06717e-06	7.13893e-06	6.30682e-06	6.69834e-06	7.74862e-06	3.83491e-06	1.10594e-06	9.11037e-06	5.89017e-06	1.22081e-07	2.42006e-08	4.16809e-06	-3.23173e-10
娄底市	地级市	8108.49	613.25	607.282	605.128	602.774	597.498	611.545	618.184	630.275	4.61439e-06	8.55353e-06	8.79248e-06	-7.77552e-07	3.69305e-07	-2.86135e-08	5.81523e-06	4.68957e-06	8.16207e-08	-7.42797e-07	-9.42249e-06	-8.12667e-06	4.13281e-06	8.44341e-06	8.7554e-06	1.16539e-05	0.00152259	-6.43601e-07	5.85672e-06	4.58695e-06	5.30612e-08	-8.3089e-07	-9.50555e-06	-8.14001e-06	6.98207e-06	9.39161e-06	6.68517e-06	9.4789e-06	2.17977e-06	-4.11053e-06	7.27097e-06	7.06274e-06	-2.00178e-06	-2.42357e-06	-1.10614e-05	-5.25255e-06
湘西土家族苗族自治州	自治州	15470.7	0	0	0	0	0	0	0	0	4.47743e-06	5.58558e-06	1.03856e-05	2.4014e-06	1.44802e-06	3.71855e-06	6.80065e-06	5.56711e-06	5.90421e-07	-4.8369e-06	-1.00949e-05	1.47783e-06	3.8765e-06	5.58419e-06	1.09954e-05	1.30989e-05	0.00966703	3.31145e-06	6.83405e-06	5.29715e-06	5.7678e-07	-4.84264e-06	-9.97617e-06	1.5782e-06	6.51823e-06	9.34443e-06	8.93442e-06	1.20284e-05	2.89018e-06	5.47019e-08	9.92649e-06	7.10631e-06	-3.85311e-07	-1.24866e-05	-1.38409e-05	-1.09858e-07
广州市	副省级市	7215.52	2403.6	2380.25	2371.86	2362.64	2360.65	2396.93	1905.15	1233.44	0.000544703	0.000290991	0.000907203	0.00104049	0.000421556	0.000242489	0.000310128	0.000518843	0.000243226	0.000464149	0.000241267	0.000314713	0.000548757	0.000290254	0.000612583	0.000751786	2.04633	0.000262507	0.000311537	0.000521589	0.000241461	0.000449983	0.000239066	0.000311657	0.000422302	0.000380784	0.000668979	0.000772429	0.000469627	0.000219948	0.00032745	0.00032774	0.000191264	0.00034368	0.000254252	7.48927e-05
韶关市	地级市	18412.2	206.524	203.786	203.064	202.275	200.991	205.951	201.758	220.749	-1.41936e-05	-7.27232e-06	-1.57933e-05	-1.50492e-05	-1.59422e-05	-7.9168e-06	-7.57933e-06	-1.29097e-05	-9.96862e-06	-1.10873e-05	5.28266e-06	-1.15994e-05	-1.40115e-05	-7.15489e-06	-9.47936e-06	-4.27147e-06	-0.0885384	-8.74778e-06	-7.57544e-06	-1.28235e-05	-9.93233e-06	-1.07575e-05	5.69734e-06	-1.16231e-05	-1.73646e-06	-8.2105e-06	-1.08493e-05	-5.51583e-06	-1.39819e-05	-1.36084e-06	-8.19815e-06	-7.14083e-06	-1.0145e-05	-1.4628e-05	9.81284e-06	-3.25753e-06
深圳市	副省级市	1942.79	7377.45	7410.43	7384.28	7355.55	7324.49	7356.97	5284.44	1310.16	0.000715697	0.0003703	0.00139609	0.000915941	0.000591233	0.000275695	0.000853036	0.000566842	0.000353672	0.000613375	0.000127392	0.000388685	0.000718375	0.000370326	0.000762188	0.000508782	2.69081	0.000295813	0.000858708	0.000564672	0.000349979	0.000590764	0.000125885	0.000385263	0.000589678	0.000475712	0.000862792	0.000669027	0.000611343	0.000218571	0.000730975	0.000407986	0.000313099	0.000467544	0.000111735	8.85979e-05
珠海市	地级市	1579.53	1318.23	1325.41	1320.69	1315.55	1291.75	1314.4	1088.15	589.603	2.39148e-06	-6.09165e-07	1.99873e-05	-8.35673e-06	1.56415e-05	-3.91613e-06	6.42227e-06	7.96452e-07	6.72941e-06	-1.42303e-05	-7.35795e-06	-5.01734e-06	3.80713e-06	-3.15634e-07	3.64005e-05	1.19921e-05	0.0775261	-3.81831e-06	6.752e-06	3.24213e-06	7.86364e-06	-9.32561e-06	-7.07892e-06	-5.07493e-06	-1.23997e-05	-2.84694e-05	2.01144e-05	-7.64792e-06	1.06363e-05	-1.15145e-05	2.36155e-05	-2.38128e-06	3.24601e-07	-1.47615e-05	-4.93995e-06	6.40903e-06
汕头市	地级市	2176.78	3330.77	3303.17	3291.43	3278.63	3229.94	3321.5	2936.29	2366.74	-1.65267e-06	1.04446e-06	2.40737e-06	1.16691e-05	-4.32579e-06	-8.21905e-09	6.05571e-07	-2.55046e-06	-2.58662e-06	1.66684e-06	-4.4351e-06	-1.34066e-06	-1.94535e-06	8.43266e-07	-2.19934e-06	1.28257e-05	-0.0315753	8.54717e-07	4.94188e-07	-2.83212e-06	-2.63898e-06	8.95676e-07	-4.47533e-06	-1.26558e-06	-5.35411e-06	2.21764e-05	3.59335e-07	2.10254e-05	-3.70849e-06	-3.02377e-06	8.15431e-06	8.85742e-07	-1.31962e-06	4.98761e-07	-4.79724e-06	1.22806e-05
佛山市	地级市	3795.76	2550.47	2507.19	2498.25	2488.53	2418.72	2543.38	1873.14	1112.5	0.000193146	0.000124625	0.00046938	0.00044481	0.000205888	8.92485e-05	0.000130274	0.000212434	8.17124e-05	0.000180972	0.000105309	3.11499e-05	0.000198615	0.000124616	0.000311346	0.000316384	0.975301	9.80861e-05	0.000131427	0.000218695	8.18031e-05	0.000179442	0.00010497	3.08765e-05	0.000107709	0.000162269	0.000302691	0.00028376	0.000243729	7.25208e-05	0.000107501	0.000118972	5.72606e-05	9.22685e-05	9.95664e-05	9.15488e-06
江门市	地级市	9366.29	645.076	638.114	635.852	633.382	630.412	643.282	590.862	536.382	7.28315e-06	1.24929e-05	6.53648e-05	3.23947e-05	1.80815e-05	4.86843e-06	-1.23037e-06	9.95106e-06	4.60808e-06	1.19434e-05	1.23306e-05	-7.36627e-06	6.87598e-06	1.22529e-05	8.79217e-05	-5.16814e-06	0.0844452	6.38167e-06	-1.43856e-06	9.19627e-06	4.26286e-06	1.04694e-05	1.19669e-05	-7.34434e-06	-8.7023e-06	3.66167e-05	6.70703e-05	-1.15629e-05	3.07424e-05	9.5968e-06	-2.14293e-06	-2.69169e-06	4.01051e-06	4.16469e-06	1.07431e-05	3.57415e-06
湛江市	地级市	12338.2	765.622	766.014	763.343	760.374	753.479	763.498	680.337	643.076	5.44011e-06	1.59933e-07	5.57399e-08	2.72654e-06	-6.96687e-07	-1.11753e-05	6.27669e-07	4.78008e-06	6.71908e-06	-1.55169e-05	-1.47836e-05	2.18569e-05	4.53937e-06	1.88066e-07	2.09862e-07	5.61064e-06	-0.00365321	-1.25729e-05	6.31948e-07	4.05939e-06	6.68676e-06	-1.62002e-05	-1.45808e-05	2.21123e-05	7.42523e-06	-1.1573e-05	9.93672e-07	6.35097e-06	-8.30307e-06	-2.23872e-05	3.08596e-06	7.54656e-06	6.33863e-06	-1.23355e-05	-2.24419e-05	2.02171e-05
茂名市	地级市	11342	712.305	709.486	706.969	704.217	698.066	710.331	656.27	641.306	3.43095e-06	6.87285e-06	-5.77653e-06	-2.24238e-06	1.36142e-06	-4.36041e-07	-2.35666e-06	2.14891e-06	6.05123e-06	-3.28266e-06	-4.17009e-06	1.92633e-05	3.09766e-06	6.86964e-06	-2.4571e-06	3.4054e-06	0.00777982	-3.22124e-07	-2.37139e-06	2.00751e-06	6.08727e-06	-3.31916e-06	-4.17363e-06	1.95028e-05	5.07648e-06	-9.55853e-08	-1.28592e-06	1.4812e-06	-3.45609e-07	-4.55182e-06	-1.02307e-07	5.88666e-06	8.99488e-06	-1.03052e-05	-8.63882e-06	2.26862e-05
肇庆市	地级市	14899.2	363.287	363.186	361.898	360.49	358.091	362.278	323.844	313.403	-6.51493e-06	-5.11918e-06	-3.67384e-06	-1.30995e-06	-4.01955e-06	-3.37586e-06	-6.90831e-06	-7.8425e-06	-7.53148e-06	2.44187e-06	2.02879e-05	-9.37651e-06	-6.84881e-06	-5.15573e-06	-5.28171e-06	-5.36576e-06	-0.0234215	-2.87814e-06	-7.01501e-06	-8.41295e-06	-7.65488e-06	1.39341e-06	1.97474e-05	-9.3199e-06	-5.18142e-06	5.11747e-06	8.12339e-06	1.70693e-06	3.25739e-06	4.00887e-06	-3.29141e-06	-2.9647e-06	-6.07061e-06	5.46619e-06	2.94742e-05	-2.33363e-07
惠州市	地级市	11319.6	568.476	570.741	568.731	566.52	569.644	566.894	412.541	302.176	8.3674e-05	3.33703e-05	9.53207e-05	0.000154992	5.21904e-05	3.31978e-05	3.61089e-05	5.92917e-05	3.33478e-05	0.000123331	4.50645e-05	9.13287e-05	8.3591e-05	3.28297e-05	7.55825e-05	0.0001033	0.272564	3.80729e-05	3.60148e-05	5.79291e-05	3.23555e-05	0.000117126	4.39658e-05	9.01811e-05	4.40875e-05	3.07709e-05	8.04985e-05	0.000120471	6.48702e-05	2.17112e-05	4.62765e-05	2.96341e-05	2.33125e-05	0.000117174	5.59296e-05	1.38156e-05
梅州市	地级市	15865	362.92	360.606	359.328	357.931	354.607	361.911	329.32	364.622	-8.48634e-06	1.65795e-05	-1.15231e-05	-2.31345e-06	-5.98591e-06	1.18001e-06	2.41449e-06	-6.50084e-06	-3.72691e-06	-5.66483e-07	3.88775e-06	-5.88409e-06	-8.71235e-06	1.65978e-05	-7.8268e-06	6.37944e-06	-0.0374547	7.97371e-07	2.46757e-06	-6.43604e-06	-3.66314e-06	-6.36412e-07	3.66447e-06	-5.6924e-06	-6.73952e-06	2.35381e-05	-1.02514e-05	2.19014e-06	-8.23691e-06	6.15752e-06	-1.11608e-06	-3.43921e-06	-1.13048e-06	-5.93131e-06	4.08373e-06	6.86059e-06
汕尾市	地级市	4816.72	833.969	830.373	827.428	824.207	815.613	831.653	710.05	657.535	-3.8067e-05	-2.13176e-05	-3.74001e-05	-4.63432e-05	-3.93587e-05	-1.8582e-05	-1.76669e-05	-3.13543e-05	-2.08707e-05	-2.93855e-05	-2.2293e-05	-2.58851e-05	-3.8536e-05	-2.13819e-05	-2.72304e-05	-4.60135e-05	-0.274897	-1.854e-05	-1.78539e-05	-3.16639e-05	-2.08519e-05	-2.94205e-05	-2.21979e-05	-2.57894e-05	-2.73848e-05	-1.32774e-05	-3.01412e-05	-4.56277e-05	-3.89352e-05	-1.63794e-05	-2.40224e-05	-2.62459e-05	-1.97056e-05	-3.12443e-05	-2.26025e-05	-3.77848e-06
河源市	地级市	15655.6	256.905	254.17	253.268	252.283	250.439	256.192	198.899	230.976	-2.53384e-05	-1.71715e-05	-2.72013e-05	-2.80156e-05	-2.45847e-05	-1.11502e-05	-1.35998e-05	-2.46594e-05	-1.29252e-05	-1.3408e-05	-6.45992e-06	-1.72676e-05	-2.44632e-05	-1.71731e-05	-2.25194e-05	-4.09917e-05	-0.145918	-1.06003e-05	-1.36264e-05	-2.40831e-05	-1.28215e-05	-1.27131e-05	-6.51423e-06	-1.70678e-05	-1.39786e-05	-2.27014e-05	-2.49376e-05	-3.57767e-05	-3.14154e-05	-1.32058e-05	-1.87259e-05	-2.24202e-05	-1.54054e-05	-2.41429e-05	-1.29573e-05	-3.96333e-06
阳江市	地级市	7815.64	422.864	421.463	419.971	418.337	412.097	421.689	381.577	394.415	-5.83986e-06	5.48536e-07	-1.44782e-05	-1.50238e-05	-5.74124e-06	-1.48529e-06	-7.27155e-06	-6.26771e-06	8.15587e-07	-4.64128e-06	5.2666e-06	1.02192e-05	-6.03613e-06	5.45333e-07	-9.43564e-06	-6.74439e-06	-0.0274882	-2.09306e-06	-7.23605e-06	-6.27697e-06	9.26217e-07	-4.21512e-06	5.37906e-06	1.04332e-05	-1.91638e-06	-6.16981e-06	-1.10515e-05	-8.04253e-06	-8.26427e-06	-1.51235e-06	-6.8861e-06	9.66981e-07	4.44259e-06	-7.43908e-07	5.21e-06	2.10225e-05
清远市	地级市	19042.3	264.66	259.868	258.94	257.932	255.644	263.923	227.661	245.569	-9.17178e-06	-9.6948e-06	-1.79184e-05	-1.03926e-05	-1.46692e-05	-7.01409e-06	-8.41528e-06	-1.24871e-05	-9.71755e-06	4.65528e-06	1.08226e-05	-1.47886e-05	-8.96063e-06	-9.65782e-06	-1.64069e-05	-6.19173e-06	-0.0805173	-7.70082e-06	-8.46968e-06	-1.25014e-05	-9.71386e-06	3.71828e-06	1.03711e-05	-1.47749e-05	-1.02434e-05	-3.5633e-06	-1.30538e-05	-2.12234e-05	-9.67898e-06	-3.01137e-06	-7.19472e-06	-1.30311e-05	-1.10332e-05	8.89789e-06	2.19302e-05	-3.21977e-06
东莞市	地级市	2449.65	4554.68	4491.28	4475.38	4457.98	4386.59	4542.04	3555	983.249	0.000616004	0.000156489	0.00103217	0.000966569	0.00040366	0.000158026	0.000259398	0.000526501	0.000256031	0.000542173	0.000158171	0.000531095	0.00062299	0.000155893	0.000773746	0.000877791	1.81304	0.00017411	0.000263777	0.000532702	0.000256328	0.000528647	0.000158468	0.000526675	0.00048012	0.000258112	0.00079771	0.00085575	0.000466057	0.000148195	0.000246955	0.000373961	0.000205706	0.000484489	0.000170802	0.000163437
中山市	地级市	1744.18	2511.34	2568.12	2559.95	2549.98	2577.79	2504.38	2074.02	1145.29	8.45648e-05	2.12268e-06	0.000271264	0.000217583	5.80777e-05	1.59606e-05	4.10071e-05	8.82451e-05	2.49478e-05	6.20623e-05	-4.18447e-06	2.17089e-05	8.65567e-05	1.63452e-06	0.000209086	0.000151868	0.248852	1.9571e-05	4.11614e-05	9.09076e-05	2.5445e-05	6.07168e-05	-4.15882e-06	2.21001e-05	1.09859e-05	5.18911e-05	0.000176983	0.000100421	6.01859e-05	1.59537e-05	4.39266e-05	3.83838e-05	1.05297e-05	3.51221e-05	1.65157e-06	-1.15414e-05
潮州市	地级市	3113.31	1180.24	1177.56	1173.37	1168.82	1166.43	1176.97	1065.19	1000.28	-2.14978e-05	-1.78907e-05	-1.74538e-05	-2.56766e-05	-2.45191e-05	-1.32477e-05	-9.70655e-06	-1.56317e-05	-9.68637e-06	-1.93397e-05	-1.55306e-05	-6.73899e-06	-2.14955e-05	-1.79632e-05	-1.59946e-05	-2.6462e-05	-0.16587	-1.37363e-05	-9.73805e-06	-1.56114e-05	-9.61419e-06	-1.87278e-05	-1.52233e-05	-6.49597e-06	-1.29556e-05	-1.32337e-05	-1.72089e-05	-2.725e-05	-2.66561e-05	-1.41655e-05	-1.14359e-05	-1.20699e-05	-7.81515e-06	-1.68274e-05	-1.34828e-05	1.21287e-05
揭阳市	地级市	5258.13	1532.03	1528.04	1522.63	1516.7	1516.41	1527.78	1402.8	1150.47	-1.49057e-05	5.17713e-06	-1.56049e-05	1.59929e-06	-9.04736e-06	-1.11581e-06	-9.75722e-06	-1.3034e-05	-7.58388e-06	-3.7894e-06	-7.57848e-06	-7.04263e-06	-1.47248e-05	5.16428e-06	-7.20816e-06	7.35881e-06	-0.0582144	-1.16306e-06	-9.79462e-06	-1.29566e-05	-7.51598e-06	-3.77487e-06	-7.55766e-06	-6.79599e-06	-1.28272e-05	2.85112e-05	-1.08195e-05	2.69113e-06	-9.55023e-06	3.83722e-06	-1.57401e-05	-9.47497e-06	-6.18304e-06	-1.08794e-05	-8.21648e-06	1.02496e-05
云浮市	地级市	7783.47	420.572	420.228	418.751	417.127	413.443	419.405	393.857	389.637	-1.64185e-05	-7.36898e-06	-2.5558e-05	-2.99186e-05	-1.59688e-05	-9.59814e-06	-1.15318e-05	-1.6806e-05	-5.69813e-06	-1.97184e-05	-8.47314e-06	2.92654e-06	-1.65723e-05	-7.31344e-06	-2.04513e-05	-1.84031e-05	-0.0782501	-1.10021e-05	-1.15879e-05	-1.69144e-05	-5.52522e-06	-1.9021e-05	-8.32254e-06	3.21855e-06	-7.85366e-06	-1.39114e-05	-2.19873e-05	-2.05346e-05	-2.05591e-05	-9.54342e-06	-1.26765e-05	-8.73494e-06	-3.99497e-06	-1.49978e-05	-9.7592e-06	1.35754e-05
南宁市	地级市	22100.4	417.293	422.56	421.061	419.426	414.366	416.133	389.534	372.123	-5.74476e-05	-1.78245e-06	-1.96162e-05	-6.34696e-05	-5.98649e-05	-5.48202e-05	-3.68606e-05	-5.57695e-05	-3.07504e-05	-6.22197e-05	-4.51289e-05	-4.21232e-05	-5.88014e-05	-1.68133e-06	-1.06868e-05	-5.48205e-05	-0.434323	-5.64524e-05	-3.6997e-05	-5.70924e-05	-3.08993e-05	-6.41735e-05	-4.52648e-05	-4.23088e-05	-3.86149e-05	-3.61456e-06	-1.83897e-05	-8.29989e-05	-4.60567e-05	-5.73314e-05	-3.15112e-05	-5.53722e-05	-5.45664e-05	-5.51923e-05	-3.96697e-05	-8.30475e-05
柳州市	地级市	18604.1	272.487	270.45	269.503	268.457	266.015	271.737	262.777	245.841	-1.28371e-06	4.01759e-06	-1.05862e-07	6.77884e-07	-2.59753e-06	-1.39326e-06	6.99377e-07	-3.44348e-06	-8.54247e-07	-1.37823e-06	2.21214e-06	1.54755e-06	-1.08661e-06	4.01278e-06	2.69004e-06	-3.22535e-06	-0.0180987	-1.32703e-06	7.4002e-07	-3.13408e-06	-7.04239e-07	-1.28424e-06	2.09848e-06	1.66418e-06	-5.8437e-06	2.43e-06	4.22351e-07	-1.82882e-06	-3.76501e-06	-1.20096e-06	-3.40337e-06	-2.28556e-06	-2.22325e-06	-2.08639e-06	-3.43174e-07	-2.10826e-06
桂林市	地级市	27662.4	232.321	231.037	230.214	229.319	228.388	231.677	233.427	237.562	1.3272e-06	-6.84012e-06	-7.15388e-07	1.58565e-05	5.27245e-06	2.29147e-06	-6.09549e-08	2.35859e-06	-2.67005e-07	7.94949e-06	1.45284e-05	3.56199e-06	1.64491e-06	-7.0124e-06	-2.19074e-07	6.22397e-07	0.0315283	3.20188e-06	-5.27379e-08	2.57791e-06	-3.23343e-07	7.68186e-06	1.4568e-05	3.31298e-06	-1.07141e-06	-1.36425e-06	-4.31306e-07	2.3548e-06	4.11399e-06	1.89548e-06	6.13301e-07	-2.06738e-06	9.73916e-09	4.91003e-06	8.05542e-06	-4.25205e-06
梧州市	地级市	12565.4	314.011	311.523	310.416	309.206	306.628	313.14	309.625	287.447	-3.54344e-06	2.98078e-06	-1.11799e-05	-9.64111e-06	-4.38643e-06	-3.1821e-06	-4.87566e-06	-4.53581e-06	1.19165e-06	-5.05639e-06	-2.48432e-06	6.59099e-06	-3.8575e-06	2.97909e-06	-7.96616e-06	-5.97446e-06	-0.0235338	-3.93823e-06	-4.90338e-06	-4.72134e-06	1.30118e-06	-4.9884e-06	-2.37852e-06	6.81798e-06	-1.22908e-06	-1.23712e-06	-8.89413e-06	-6.21673e-06	-4.79557e-06	-3.02516e-06	-3.47872e-06	8.15774e-07	1.82591e-06	-2.11549e-06	-1.90916e-06	8.3811e-06
北海市	地级市	3399.07	606.324	609.129	606.782	604.428	575.865	604.639	588.793	525.372	1.8441e-05	2.2857e-05	7.36504e-06	1.49349e-05	2.09773e-05	1.25746e-05	3.6321e-06	1.54041e-05	1.80722e-05	2.33124e-05	3.0854e-05	7.55647e-06	1.82409e-05	2.2936e-05	9.15961e-06	2.0214e-05	0.122534	1.23286e-05	3.70129e-06	1.54188e-05	1.83574e-05	2.33195e-05	3.11312e-05	7.30428e-06	1.72918e-05	1.92462e-05	9.29804e-06	1.39026e-05	1.89523e-05	1.35926e-05	2.12328e-06	1.66221e-05	1.67056e-05	2.44881e-05	2.91171e-05	1.21386e-05
防城港市	地级市	5984.79	196.305	195.887	194.943	194.119	196.28	195.674	168.077	169.179	2.66959e-05	2.94715e-05	1.35218e-05	2.54308e-05	2.92072e-05	2.04501e-05	7.65491e-06	2.46901e-05	2.2387e-05	3.43776e-05	3.71616e-05	2.95248e-05	2.61892e-05	2.9518e-05	1.62388e-05	4.15437e-05	0.218157	2.06518e-05	7.7244e-06	2.45141e-05	2.25812e-05	3.39528e-05	3.73219e-05	2.97407e-05	2.50539e-05	2.79971e-05	1.58947e-05	2.87778e-05	2.75186e-05	2.20917e-05	1.49731e-05	2.87191e-05	2.34083e-05	3.64877e-05	3.83738e-05	2.46906e-05
钦州市	地级市	10682.3	396.24	395.705	394.302	392.773	386.761	395.14	379.036	379.158	2.32932e-05	3.19628e-05	9.66236e-06	1.45157e-05	2.10993e-05	1.29849e-05	6.69607e-06	1.64071e-05	2.03984e-05	1.93416e-05	2.35228e-05	3.49774e-05	2.26194e-05	3.19492e-05	1.18599e-05	3.40923e-05	0.125343	1.33704e-05	6.77434e-06	1.60914e-05	2.05462e-05	1.91108e-05	2.3653e-05	3.52278e-05	2.54368e-05	2.66024e-05	1.1969e-05	2.26115e-05	2.00803e-05	1.58475e-05	1.32429e-05	2.52951e-05	2.01081e-05	2.78768e-05	3.16885e-05	2.87265e-05
贵港市	地级市	10607.7	536.618	534.439	532.543	530.469	526.239	535.13	509.723	527.893	2.73283e-06	1.09136e-05	-5.4429e-06	-5.30747e-06	2.39852e-07	7.26166e-07	-2.37682e-06	3.94531e-07	5.91318e-06	-7.50673e-07	2.98042e-06	1.23826e-05	2.35244e-06	1.08938e-05	-1.93911e-06	2.99118e-06	0.00200914	2.72815e-07	-2.37766e-06	2.44143e-07	6.0777e-06	-6.91753e-07	3.14791e-06	1.26329e-05	4.98888e-06	7.12303e-06	-2.98002e-06	-6.29332e-07	-2.30255e-07	9.16164e-07	1.11603e-06	5.45923e-06	4.84907e-06	2.448e-06	5.59224e-06	1.0058e-05
玉林市	地级市	12823.6	585.348	582.722	580.658	578.399	573.224	583.722	557.833	549.476	6.39302e-06	1.37812e-05	-3.24281e-06	1.08626e-07	1.7726e-06	-4.66118e-07	-9.82548e-07	2.90039e-06	8.75843e-06	-9.57291e-07	5.09966e-06	1.81183e-05	6.12608e-06	1.37528e-05	-4.42748e-07	4.22772e-06	0.01022	-8.69228e-07	-9.79374e-07	2.90595e-06	8.94709e-06	-6.83599e-07	5.34714e-06	1.83222e-05	7.98196e-06	8.90816e-06	-9.06933e-07	1.4488e-06	1.7847e-06	1.34754e-06	2.34875e-06	6.58702e-06	9.72837e-06	2.93181e-06	1.06535e-05	1.74788e-05
百色市	地级市	36198.4	129.944	129.699	129.238	128.735	127.67	129.607	128.451	139.378	5.33808e-06	8.64662e-06	4.88034e-06	2.31004e-06	2.76912e-06	2.15682e-06	3.61528e-06	3.96705e-06	4.62383e-06	2.57603e-06	6.25625e-09	2.98892e-07	5.11126e-06	8.69169e-06	6.21113e-06	5.62807e-06	0.0327215	1.8514e-06	3.65283e-06	3.92489e-06	4.74659e-06	2.56457e-06	-2.56914e-09	3.34847e-07	6.46112e-06	7.29783e-06	6.04228e-06	4.50733e-06	3.78185e-06	1.15037e-06	6.60188e-06	5.62321e-06	3.17344e-06	2.04663e-06	8.38379e-08	-3.5539e-08
贺州市	地级市	11753	224.75	224.685	223.888	223.015	221.09	224.127	227.742	224.045	-1.43648e-05	-5.74589e-06	-1.67955e-05	-2.82456e-05	-1.88752e-05	-9.71353e-06	-7.97989e-06	-1.44375e-05	-5.7881e-06	-2.31266e-05	-1.74982e-05	-9.22885e-06	-1.47653e-05	-5.76664e-06	-1.2809e-05	-1.56178e-05	-0.110151	-1.06275e-05	-8.01966e-06	-1.4598e-05	-5.71917e-06	-2.26579e-05	-1.73683e-05	-9.02559e-06	-8.69905e-06	-8.65582e-06	-1.44264e-05	-1.4483e-05	-1.86061e-05	-1.02285e-05	-8.25355e-06	-6.29301e-06	-6.42153e-06	-1.73848e-05	-1.81391e-05	-4.43072e-06
河池市	地级市	33481.3	137.253	135.278	134.798	134.274	133.139	136.875	145.889	155.83	9.22181e-06	7.01021e-06	7.40485e-06	3.9952e-06	4.57832e-06	3.59607e-06	5.3407e-06	6.24878e-06	8.34904e-06	4.03945e-06	-2.61905e-07	4.83899e-06	8.65296e-06	7.07049e-06	1.03746e-05	1.32318e-05	0.0417069	3.24195e-06	5.38958e-06	5.91988e-06	8.36263e-06	3.93142e-06	-2.37449e-07	4.69823e-06	1.15844e-05	1.31926e-05	9.18026e-06	9.51983e-06	5.4457e-06	3.36569e-06	1.05136e-05	9.98366e-06	7.96205e-06	4.61141e-06	7.81843e-07	3.67151e-06
来宾市	地级市	13387	213.751	213.57	212.81	211.986	210.292	213.158	218.285	231.147	4.42549e-06	1.28969e-05	-9.42402e-07	-6.75013e-06	2.275e-07	1.71895e-07	1.92094e-06	7.62684e-07	7.15666e-06	-1.0386e-06	-2.61113e-06	7.87272e-06	3.88291e-06	1.29311e-05	2.4579e-06	2.70863e-06	0.00202949	-6.01778e-07	1.95336e-06	5.25927e-07	7.26038e-06	-9.60299e-07	-2.49889e-06	7.97001e-06	7.12076e-06	1.03018e-05	1.28357e-06	-1.26426e-06	3.48169e-07	8.25652e-08	6.05019e-06	5.91759e-06	5.90903e-06	2.48129e-06	4.57451e-07	5.51878e-06
崇左市	地级市	17332.1	160.027	160.74	160.171	159.545	157.885	159.564	165.61	181.148	1.90864e-05	2.23708e-05	1.03666e-05	1.42363e-05	1.65646e-05	1.22189e-05	6.34643e-06	1.57997e-05	1.70327e-05	1.91822e-05	1.55214e-05	2.00045e-05	1.87285e-05	2.24273e-05	1.21622e-05	2.73143e-05	0.146941	1.22022e-05	6.4137e-06	1.56601e-05	1.72505e-05	1.90624e-05	1.56689e-05	2.02365e-05	1.88692e-05	1.95088e-05	1.2251e-05	1.92952e-05	1.56406e-05	1.14529e-05	1.2464e-05	1.93038e-05	1.63697e-05	2.08679e-05	1.79795e-05	1.34518e-05
海口市	地级市	2232.5	1259.71	1243.85	1239.42	1234.6	1222.87	1256.21	950.907	662.601	-1.10036e-05	3.36261e-05	8.04555e-06	1.91772e-05	1.41239e-05	4.28852e-07	-1.53727e-05	1.53039e-05	-7.23117e-06	2.68801e-05	5.20612e-05	8.72148e-06	-1.37195e-05	3.29643e-05	2.27461e-05	5.98959e-05	0.0566814	-3.60495e-07	-1.57538e-05	1.4435e-05	-7.54147e-06	2.60044e-05	5.04036e-05	9.47898e-06	2.52119e-05	2.74069e-05	1.87017e-05	3.7234e-05	9.03101e-06	7.17402e-06	-4.03004e-05	3.37172e-05	9.08986e-06	3.66382e-05	6.50572e-05	1.22412e-05
三亚市	地级市	1900.86	475.177	472.501	470.712	468.884	463.144	473.852	340.185	278.359	1.90478e-06	-3.50497e-06	2.24063e-05	5.19868e-05	5.46811e-05	3.40052e-05	9.5137e-07	2.7471e-05	-1.61035e-05	7.53126e-05	0.000106379	-0.000340368	1.8869e-06	-3.81038e-06	2.6416e-05	7.10017e-05	0.256072	3.58604e-05	9.01189e-07	2.80116e-05	-1.53697e-05	7.53848e-05	0.000106779	-0.000340813	2.89293e-05	1.98878e-05	2.70931e-05	4.53273e-05	4.98111e-05	4.43496e-05	-9.75886e-06	4.21589e-05	1.508e-05	7.57525e-05	9.87554e-05	-0.000212764
三沙市	地级市	805.591	0.593353	0.590871	0.538735	0.577216	0	0.592112	0	0	1.86526e-05	1.51814e-05	8.19227e-06	2.3768e-05	2.37451e-05	1.81494e-05	4.72764e-06	1.89083e-05	1.42255e-05	3.13944e-05	3.92312e-05	2.05819e-05	1.85954e-05	1.5176e-05	8.72189e-06	2.6026e-05	0.523333	1.91868e-05	4.7629e-06	1.89696e-05	1.43041e-05	3.11043e-05	3.92417e-05	2.0668e-05	1.41742e-05	1.49258e-05	9.01668e-06	2.27807e-05	2.31231e-05	2.0229e-05	7.5999e-06	1.84966e-05	1.80059e-05	3.05206e-05	3.62309e-05	2.34187e-05
儋州市	地级市	3260.28	390.039	397.204	395.793	394.254	389.96	388.958	360.155	321.851	9.02212e-05	7.65239e-05	3.7856e-05	0.000107659	0.000103947	7.5429e-05	2.4079e-05	8.73755e-05	6.63008e-05	0.000136001	0.000164036	9.78637e-05	8.96938e-05	7.64346e-05	3.86257e-05	0.000121629	0.409964	7.81428e-05	2.42717e-05	8.76994e-05	6.67425e-05	0.000135021	0.000164423	9.84207e-05	6.92561e-05	6.94218e-05	4.03866e-05	0.0001045	0.000101177	8.23964e-05	4.04952e-05	8.6107e-05	8.09295e-05	0.000135878	0.000153947	0.000110303
五指山市	省直辖县	1143.87	127.206	124.294	123.848	123.366	141.804	126.848	111.124	102.444	0.000107381	8.50519e-05	4.77612e-05	0.00013475	0.000134208	0.000100922	2.72413e-05	0.000108138	8.13561e-05	0.000176329	0.000211736	0.000108249	0.000107045	8.50816e-05	5.01795e-05	0.000146334	0.483535	0.000106485	2.74521e-05	0.000108455	8.17875e-05	0.000174702	0.000212019	0.000108686	8.16259e-05	8.25435e-05	5.17738e-05	0.000126988	0.000131014	0.000110614	4.44644e-05	0.000105375	0.00010106	0.000170945	0.00019891	0.000125089
琼海市	省直辖县	1687.73	401.877	412.537	411.076	409.474	408.123	400.775	397.385	387.676	8.94928e-05	7.24428e-05	3.88154e-05	0.000107339	0.00010553	8.27085e-05	2.22688e-05	8.82282e-05	6.53066e-05	0.000133309	0.000163927	0.00010772	8.90437e-05	7.23677e-05	4.04504e-05	0.000121368	0.396886	8.68942e-05	2.24539e-05	8.85165e-05	6.58185e-05	0.000132495	0.000164307	0.000108194	6.93518e-05	6.13419e-05	4.12189e-05	0.000103085	9.81156e-05	8.67184e-05	3.4311e-05	8.52719e-05	7.8491e-05	0.000125792	0.000146824	0.000106985
文昌市	省直辖县	2366.84	311.996	314.685	313.588	312.367	308.706	311.134	305.631	310.938	4.77933e-05	4.49024e-05	1.42093e-05	5.78339e-05	5.69037e-05	4.66708e-05	6.9886e-06	5.04848e-05	3.80244e-05	7.59291e-05	0.00010847	6.43085e-05	4.7086e-05	4.47793e-05	1.91648e-05	7.08504e-05	0.258134	4.88222e-05	7.02033e-06	5.04101e-05	3.83261e-05	7.53527e-05	0.000108541	6.4772e-05	4.05347e-05	3.66822e-05	1.93245e-05	5.87285e-05	5.19919e-05	5.13644e-05	1.35701e-05	5.28706e-05	4.88608e-05	7.64897e-05	0.000101784	6.63985e-05
万宁市	省直辖县	1883.29	396.937	397.056	395.648	394.107	388.859	395.833	370.25	368.437	8.56959e-05	6.92026e-05	3.76801e-05	0.000105475	0.000102977	7.81736e-05	2.26455e-05	8.66778e-05	6.06624e-05	0.000132444	0.000161867	9.66996e-05	8.52655e-05	6.92373e-05	3.8089e-05	0.000114278	0.445227	8.25696e-05	2.28308e-05	8.70161e-05	6.11798e-05	0.000131566	0.000162166	9.72552e-05	6.60195e-05	6.27103e-05	3.99333e-05	0.000100953	9.85232e-05	8.60502e-05	3.66345e-05	8.46933e-05	7.75225e-05	0.000127894	0.000148378	0.000105794
东方市	省直辖县	2257.83	250.732	249.022	248.135	247.171	245.924	250.035	224.259	200.613	8.02262e-05	6.74039e-05	3.57513e-05	9.88595e-05	9.85392e-05	7.37262e-05	2.10053e-05	8.0388e-05	6.20126e-05	0.000127373	0.000153929	8.77079e-05	7.97644e-05	6.74298e-05	3.7854e-05	0.000107165	0.462511	7.77107e-05	2.11775e-05	8.06321e-05	6.24166e-05	0.000126245	0.000154189	8.81646e-05	6.08808e-05	6.46502e-05	3.86544e-05	9.31414e-05	9.3985e-05	8.05183e-05	3.5192e-05	7.81542e-05	7.51237e-05	0.000123838	0.00014189	9.41619e-05
定安县	省直辖县	1196.6	334.16	329.604	328.427	327.149	305.367	333.227	296.21	315.76	9.97071e-05	8.44628e-05	4.11828e-05	0.000121328	0.000118977	8.99719e-05	2.40363e-05	9.9937e-05	7.70336e-05	0.000154865	0.000194199	0.000127952	9.89133e-05	8.44369e-05	4.44347e-05	0.000137465	0.404013	9.4514e-05	2.42113e-05	0.00010001	7.74664e-05	0.000153329	0.000194251	0.000128543	7.86187e-05	7.70486e-05	4.57279e-05	0.000118255	0.000113879	9.78114e-05	3.86993e-05	9.88456e-05	9.61155e-05	0.000152367	0.000179666	0.000131814
屯昌县	省直辖县	1223.54	285.433	284.389	283.38	282.28	279.183	284.646	284.791	302.457	0.000114048	9.42062e-05	4.90665e-05	0.000138914	0.000136261	0.000103113	2.92172e-05	0.000113029	8.58369e-05	0.000176148	0.00021808	0.000141748	0.000113553	9.4215e-05	5.10179e-05	0.000154902	0.451555	0.000108496	2.94443e-05	0.000113286	8.63607e-05	0.000174563	0.000218324	0.000142381	8.732e-05	8.64619e-05	5.31317e-05	0.000134314	0.000130964	0.0001136	4.808e-05	0.00011138	0.000105793	0.000173848	0.00020202	0.000149233
澄迈县	省直辖县	2054.19	305.807	314.078	312.959	311.73	310.375	304.969	308.642	313.343	9.59755e-05	8.20138e-05	3.96511e-05	0.000115978	0.000113458	8.65121e-05	2.36144e-05	9.62562e-05	7.0279e-05	0.000148367	0.000183595	0.000118882	9.51582e-05	8.20226e-05	4.1487e-05	0.000133221	0.39239	9.02637e-05	2.37898e-05	9.63456e-05	7.07969e-05	0.000146988	0.000183836	0.000119474	7.57222e-05	7.53542e-05	4.35124e-05	0.000112925	0.000109696	9.33681e-05	3.92669e-05	9.56442e-05	8.71938e-05	0.000146633	0.000173441	0.000120272
临高县	省直辖县	1299.24	430.867	440.273	438.716	437.012	433.66	429.684	403.704	410.268	9.31193e-05	7.7204e-05	4.00575e-05	0.000112301	0.00010919	8.13951e-05	2.38794e-05	9.16395e-05	7.19193e-05	0.000141852	0.000172792	0.000112401	9.25963e-05	7.72153e-05	4.15172e-05	0.000128922	0.426256	8.55602e-05	2.40641e-05	9.17779e-05	7.23218e-05	0.000140492	0.000173036	0.000112973	7.2645e-05	7.1744e-05	4.32473e-05	0.000111199	0.000105249	8.83833e-05	3.96233e-05	9.12974e-05	8.8005e-05	0.000141299	0.000160092	0.000118846
白沙黎族自治县	省直辖县	2117.56	109.001	108.544	108.161	107.738	108.651	108.702	123.935	127.278	0.000106259	8.78519e-05	4.6192e-05	0.000131058	0.000128781	9.70129e-05	2.76826e-05	0.000105713	8.13939e-05	0.000167343	0.000201079	0.000121518	0.000105796	8.78642e-05	4.83959e-05	0.000143741	0.47634	0.000102111	2.79025e-05	0.000105968	8.18723e-05	0.000165776	0.000201368	0.000122074	8.00859e-05	8.47101e-05	5.02106e-05	0.000124841	0.000126273	0.000106575	4.63805e-05	0.000102717	9.98745e-05	0.000164118	0.000187609	0.00013462
昌江黎族自治县	省直辖县	1594.06	211.804	215.763	215.003	214.169	210.903	211.215	194.171	193.424	9.24975e-05	7.59926e-05	3.98422e-05	0.000113403	0.000111381	8.40696e-05	2.40675e-05	9.15745e-05	7.14962e-05	0.0001451	0.000174161	0.000106022	9.21581e-05	7.60175e-05	4.22281e-05	0.000124064	0.470028	8.8564e-05	2.42615e-05	9.1817e-05	7.19207e-05	0.000143717	0.00017443	0.000106511	6.96186e-05	7.21946e-05	4.28337e-05	0.000107907	0.000106524	9.06522e-05	3.99687e-05	8.89674e-05	8.59246e-05	0.000140943	0.000160159	0.000113754
乐东黎族自治县	省直辖县	2761.28	236.083	240.029	239.173	238.244	233.216	235.423	244.295	231.163	7.99519e-05	6.57958e-05	3.61184e-05	0.000100533	0.000101015	7.49501e-05	2.1361e-05	8.15972e-05	5.98855e-05	0.000130849	0.000158967	6.90065e-05	7.94703e-05	6.57959e-05	3.71896e-05	0.000110967	0.475603	7.88641e-05	2.15195e-05	8.1882e-05	6.02755e-05	0.000129805	0.000159208	6.93823e-05	6.14468e-05	6.55626e-05	3.88269e-05	9.56215e-05	9.83991e-05	8.31671e-05	3.45721e-05	8.03672e-05	7.5533e-05	0.000128046	0.000147323	8.61741e-05
陵水黎族自治县	省直辖县	1088.62	406.761	415.231	413.771	412.167	407.834	405.628	405.349	409.671	9.02091e-05	7.16108e-05	4.05407e-05	0.000112816	0.000112566	8.48379e-05	2.39938e-05	9.11595e-05	6.66885e-05	0.00014594	0.000177569	9.02341e-05	8.99564e-05	7.16377e-05	4.20275e-05	0.000124685	0.477961	8.9709e-05	2.41825e-05	9.14904e-05	6.70924e-05	0.000144786	0.000177827	9.0701e-05	7.00358e-05	7.00851e-05	4.35568e-05	0.000108154	0.000108873	9.34386e-05	3.88816e-05	9.00232e-05	8.60204e-05	0.00014274	0.000164488	0.000105962
保亭黎族苗族自治县	省直辖县	1153.03	0	0	0	0	0	0	0	0	9.94253e-05	7.53908e-05	4.53056e-05	0.00012795	0.000128032	9.61594e-05	2.60693e-05	0.000101969	7.40063e-05	0.000167314	0.000203824	8.05528e-05	9.90391e-05	7.54153e-05	4.67182e-05	0.000138727	0.485132	0.000101727	2.62705e-05	0.000102348	7.4412e-05	0.00016592	0.000204094	8.08537e-05	7.66288e-05	7.89639e-05	4.89007e-05	0.000119896	0.000124987	0.000107337	4.16008e-05	0.000100683	9.60258e-05	0.00016212	0.000191136	0.00010532
琼中黎族苗族自治县	省直辖县	2705.53	0	0	0	0	0	0	0	0	0.000111428	9.17346e-05	4.68815e-05	0.000137706	0.000134892	0.000102396	2.89544e-05	0.000111318	8.55068e-05	0.000175917	0.000211617	0.000131384	0.000110921	9.17545e-05	4.67736e-05	0.000151848	0.470867	0.000107901	2.91749e-05	0.000111624	8.6017e-05	0.000174328	0.00021192	0.000131887	8.43139e-05	8.6805e-05	4.93995e-05	0.000132056	0.000132539	0.000114265	4.79374e-05	0.000108991	0.00010671	0.000173757	0.000201125	0.000142801
重庆市	直辖市	82373.2	449.637	447.436	445.849	444.115	440.751	448.602	486.399	482.39	-7.46649e-05	-9.0599e-05	-7.01683e-05	-6.63359e-05	-6.06967e-05	-9.00614e-05	-2.88262e-05	-7.81532e-05	-3.09514e-05	-2.23733e-05	0.000128657	-2.79018e-05	-7.518e-05	-9.03027e-05	-8.65904e-05	-7.07098e-05	-0.4422	-9.45607e-05	-2.89013e-05	-7.82429e-05	-3.09849e-05	-2.51128e-05	0.000129116	-2.77281e-05	-6.42553e-05	-9.51185e-05	-8.64961e-05	-7.97402e-05	-7.74689e-05	-6.64147e-05	-3.8101e-05	-6.36206e-05	-3.1341e-05	8.75464e-05	0.000162879	-6.54666e-05
成都市	副省级市	14334.2	1346.71	1338.88	1334.12	1328.93	1319.39	1343.11	1141.09	1010.24	-8.25395e-05	-5.82078e-05	-8.15555e-05	-0.000106718	-6.56318e-05	-0.000119237	-7.989e-05	-9.15683e-05	-2.36113e-05	-3.65385e-05	4.75783e-05	-0.000119578	-7.8707e-05	-5.91433e-05	-7.50747e-05	-4.50006e-05	-0.525236	-0.000127209	-8.05418e-05	-9.0737e-05	-2.29564e-05	-3.69168e-05	4.78981e-05	-0.000119409	-0.000117143	-5.64438e-05	-7.95474e-05	-9.00018e-05	-6.82397e-05	-9.99149e-05	-0.00012769	-6.55214e-05	-2.77844e-05	6.84908e-05	5.97446e-05	-0.000124411
自贡市	地级市	4381.69	768.457	763.162	760.448	757.497	748.06	765.557	895.538	911.834	-6.29805e-06	3.02957e-06	6.9357e-06	-3.52876e-06	-3.85909e-06	3.01497e-06	8.56308e-07	-3.6742e-06	-7.31381e-06	-1.18872e-05	-1.93577e-05	-2.59592e-06	-6.6217e-06	3.02195e-06	7.14601e-06	-1.12295e-05	-0.0245938	3.5887e-06	8.24209e-07	-3.94217e-06	-7.43033e-06	-1.19702e-05	-1.9404e-05	-2.6293e-06	-8.01868e-06	1.02601e-05	6.54889e-06	-7.96655e-06	-4.83105e-06	-7.08842e-07	-4.17215e-06	-8.73734e-06	-1.12606e-05	-1.93198e-05	-2.59001e-05	4.11344e-06
攀枝花市	地级市	7399.49	228.695	226.968	226.175	225.293	220.291	227.689	210.729	185.656	1.00441e-05	7.35874e-06	9.15387e-06	1.51697e-05	1.26799e-05	1.37928e-05	6.3128e-06	1.37763e-05	5.53613e-06	1.45512e-05	4.31941e-06	-9.02903e-06	9.69535e-06	7.38097e-06	8.35929e-06	5.89561e-06	0.133219	1.46967e-05	6.34252e-06	1.36718e-05	5.55155e-06	1.43584e-05	4.30344e-06	-9.14286e-06	6.45386e-06	5.20149e-06	8.75791e-06	9.87799e-06	1.3133e-05	9.66758e-06	9.22893e-06	8.58874e-06	5.18474e-06	7.75668e-06	1.85116e-06	-1.07616e-05
泸州市	地级市	12234.1	452.038	448.961	447.372	445.632	441.951	450.659	425.729	472.522	-3.43269e-06	2.55261e-06	5.26832e-06	-1.79557e-06	-2.11972e-06	1.12286e-06	1.6101e-06	-1.44138e-06	-3.60533e-06	-4.40366e-06	-5.87146e-06	-5.06026e-06	-3.78949e-06	2.57171e-06	6.14621e-06	-8.9394e-06	-0.0161855	1.24448e-06	1.61104e-06	-1.64594e-06	-3.71324e-06	-4.78079e-06	-6.18419e-06	-5.13334e-06	-3.36184e-06	5.05279e-06	3.61069e-06	-3.82781e-06	-1.85213e-06	-6.21395e-07	-1.33982e-08	-3.40542e-06	-3.3499e-06	2.63491e-06	-6.15233e-06	-1.23273e-07
德阳市	地级市	5911.33	782.074	777.667	774.909	771.893	763.941	780.13	828.709	802.763	-7.03288e-08	-5.41292e-06	-6.78405e-07	-1.63164e-06	-2.60706e-08	-5.80297e-06	-3.18868e-06	-2.34376e-06	1.19939e-05	7.8165e-06	9.895e-06	-1.91844e-05	-1.89256e-07	-5.54479e-06	1.15385e-06	2.68604e-05	-0.00133633	-6.2199e-06	-3.24163e-06	-2.45502e-06	1.2136e-05	7.64034e-06	9.52605e-06	-1.91711e-05	-3.21404e-06	-9.4172e-07	2.6075e-07	1.76697e-05	2.63584e-06	-1.99522e-06	1.08345e-06	1.56493e-05	3.35502e-05	4.28051e-05	2.61145e-05	-1.20168e-05
绵阳市	地级市	20258.2	289.42	287.725	286.697	285.581	283.424	288.634	332.534	328.147	7.664e-06	6.47015e-07	2.03689e-06	4.08977e-06	4.22046e-06	5.23777e-09	5.91113e-08	4.27187e-06	1.21022e-05	1.59105e-05	2.3171e-05	2.04012e-07	7.74456e-06	6.62718e-07	5.7237e-07	9.31624e-06	0.0314008	-1.20955e-08	5.79083e-08	4.33287e-06	1.22328e-05	1.54122e-05	2.29664e-05	1.92173e-07	3.46954e-06	-2.7479e-06	1.00784e-06	7.08353e-06	5.74186e-06	1.28207e-06	3.39759e-06	7.5557e-06	1.69784e-05	3.3384e-05	3.25362e-05	9.09562e-07
广元市	地级市	16318.4	191.287	189.944	189.27	188.533	186.995	190.614	238.316	232.422	-4.09965e-06	-1.51656e-07	7.16543e-06	-1.73531e-06	-2.97489e-06	1.75864e-06	9.20957e-08	-3.02099e-06	-2.82095e-06	-8.1761e-06	2.85083e-06	-3.32185e-06	-4.30415e-06	-1.62353e-07	5.83788e-06	-2.57101e-06	-0.0214223	1.90384e-06	5.13931e-08	-3.23604e-06	-2.99434e-06	-8.42818e-06	2.6334e-06	-3.36078e-06	-5.44673e-06	2.65027e-06	6.18236e-06	-4.22145e-06	-4.53233e-06	-6.38068e-07	-5.04257e-06	-4.82985e-06	-5.31275e-06	-1.04967e-05	-4.97278e-06	-2.41833e-06
遂宁市	地级市	5322.88	789.993	782.633	779.853	776.823	770.651	786.802	866.557	870.402	-1.0131e-05	-1.29869e-06	4.51172e-06	-8.00234e-06	-7.07985e-06	-1.35881e-06	-1.16357e-06	-7.89531e-06	-4.96858e-06	-1.26095e-06	2.31265e-06	-7.71104e-06	-1.05867e-05	-1.33214e-06	2.35421e-06	2.36194e-06	-0.049407	-1.09198e-06	-1.20964e-06	-8.27429e-06	-5.27022e-06	-2.13347e-06	1.83343e-06	-7.72266e-06	-7.70223e-06	1.40911e-06	1.91481e-06	-6.13608e-06	-5.45067e-06	-2.09976e-06	-3.2051e-06	-3.90636e-06	-9.10059e-07	3.43793e-05	1.7942e-05	-1.76278e-06
内江市	地级市	5383.38	878.517	872.095	869.004	865.618	855.302	875.991	1009.69	1012.49	-6.63631e-06	3.48748e-06	8.14007e-06	-3.03356e-06	-3.73534e-06	4.27095e-06	7.225e-07	-3.67804e-06	-8.54003e-06	-1.07429e-05	-1.7984e-05	4.93623e-07	-6.86973e-06	3.48783e-06	7.97024e-06	-9.92303e-06	-0.0220782	4.95738e-06	6.87418e-07	-3.89342e-06	-8.49876e-06	-1.04244e-05	-1.81543e-05	5.38823e-07	-8.99812e-06	1.32285e-05	7.53988e-06	-7.54996e-06	-5.29251e-06	1.38887e-06	-5.28255e-06	-9.71858e-06	-1.38905e-05	-2.79565e-05	-2.48565e-05	7.99403e-06
乐山市	地级市	12722.6	335.505	333.274	332.09	330.799	327.47	334.326	349.604	360.585	-1.07566e-06	2.63972e-07	4.22181e-06	-1.16599e-06	-9.0716e-07	1.31536e-06	3.68377e-08	-1.4618e-06	1.49416e-06	-3.57126e-06	1.69584e-06	-3.00161e-06	-1.13137e-06	2.63711e-07	3.89652e-06	2.5259e-06	-0.00701968	1.58948e-06	1.49094e-08	-1.56658e-06	1.42353e-06	-3.6967e-06	1.75172e-06	-3.05867e-06	-2.87672e-06	3.51866e-06	3.63324e-06	9.80519e-07	-2.0213e-06	-6.01747e-07	-2.47235e-06	-1.46854e-06	-1.85357e-06	-7.67576e-06	-2.95189e-06	-7.16422e-07
南充市	地级市	12482.3	639.703	635.769	633.512	631.044	625.34	637.798	697.031	723.485	1.85542e-06	-3.60313e-08	5.43674e-06	5.62955e-07	4.50602e-06	3.47042e-08	7.1201e-08	1.60041e-06	6.22215e-06	2.1125e-05	4.68539e-05	7.7368e-08	1.83843e-06	-3.16302e-08	3.08994e-06	6.0812e-06	0.0283316	1.38071e-07	6.48285e-08	1.62516e-06	6.21001e-06	2.02785e-05	4.6507e-05	9.07895e-10	1.70385e-06	-1.6209e-06	2.0261e-06	3.68256e-06	7.81711e-06	1.18302e-06	9.20706e-07	6.69064e-06	1.44438e-05	6.43858e-05	7.19929e-05	4.48407e-07
眉山市	地级市	7137.92	536.267	533.001	531.11	529.041	524.704	534.687	609.177	620.028	-8.77318e-06	-4.82557e-06	4.79183e-07	-8.42421e-06	-1.13112e-05	-5.96649e-06	-3.9949e-06	-7.73157e-06	-4.54934e-06	-2.01856e-05	-1.46207e-05	-1.53678e-05	-7.58345e-06	-4.91632e-06	-8.53416e-07	1.36604e-06	-0.0795567	-5.96084e-06	-3.95701e-06	-7.11612e-06	-3.80086e-06	-1.90812e-05	-1.33596e-05	-1.49775e-05	-7.30526e-07	1.45063e-06	-1.0432e-06	1.96376e-09	-1.33935e-05	-9.14176e-06	-5.51218e-06	-3.9302e-06	-6.73397e-06	-2.73336e-05	-1.78853e-05	-1.22768e-05
宜宾市	地级市	13259.7	438.517	435.298	433.758	432.074	428.116	436.685	503.911	498.649	-2.54705e-06	1.38248e-06	6.58529e-06	-2.35769e-07	-5.80641e-07	2.79048e-06	1.73513e-06	-5.18756e-07	-1.19549e-06	-3.50961e-06	3.73767e-06	-2.59641e-06	-2.74065e-06	1.40751e-06	7.34728e-06	-4.7395e-06	-0.0041762	3.09928e-06	1.73112e-06	-6.41648e-07	-1.24578e-06	-3.63648e-06	3.55619e-06	-2.5962e-06	-3.99063e-06	4.92691e-06	5.86305e-06	-2.87639e-06	-5.22809e-07	6.41538e-07	-2.56933e-07	-2.83544e-06	-1.0468e-06	1.35295e-06	2.59066e-06	-7.45429e-07
广安市	地级市	6341.15	700.85	698.945	696.454	693.746	637.889	698.518	841.5	836.734	-1.19571e-05	-7.8701e-06	2.82397e-06	-5.51642e-06	-1.0056e-05	-6.92266e-06	-1.61518e-06	-8.54967e-06	-1.32611e-05	-1.27545e-05	-9.20316e-06	-2.20312e-05	-1.21372e-05	-7.88879e-06	1.26618e-06	-8.39238e-07	-0.070359	-7.38785e-06	-1.67216e-06	-8.75169e-06	-1.33599e-05	-1.32094e-05	-9.5618e-06	-2.20368e-05	-1.00673e-05	-1.85764e-06	2.34236e-07	-3.30163e-06	-1.18181e-05	-8.66731e-06	-7.72993e-06	-6.08497e-06	-1.25882e-05	1.78946e-06	-2.49797e-07	-1.48913e-05
达州市	地级市	16587.9	422.018	419.381	417.89	416.266	412.684	420.814	459.063	483.195	-4.24813e-06	-3.93603e-06	4.32526e-06	-2.7521e-06	-4.50766e-07	-2.63235e-06	-4.3451e-07	-3.78736e-06	-4.59438e-06	4.54515e-06	2.03749e-05	-8.46433e-06	-4.69129e-06	-3.9862e-06	3.36147e-06	-1.22453e-06	-0.00485018	-2.8082e-06	-4.87285e-07	-4.14036e-06	-4.83832e-06	3.61983e-06	1.98279e-05	-8.61998e-06	-4.84717e-06	5.0036e-07	2.33473e-06	-5.87587e-06	1.74305e-06	-1.46479e-06	-4.69915e-06	-5.53878e-06	-6.59253e-06	1.973e-05	2.33022e-05	-2.39067e-06
雅安市	地级市	15049.6	126.346	125.346	124.896	124.409	123.729	125.74	128.8	125.75	-6.21792e-06	1.43243e-06	4.20447e-06	-3.86106e-06	-2.05368e-06	2.84056e-06	-1.58721e-06	-3.93702e-06	-7.35853e-06	-9.48629e-06	-4.72619e-06	-3.00771e-06	-6.33639e-06	1.38506e-06	2.96634e-06	-4.02494e-06	-0.0198773	3.3552e-06	-1.63957e-06	-4.14796e-06	-7.40778e-06	-9.40279e-06	-4.84375e-06	-3.05289e-06	-6.66848e-06	5.54075e-06	3.13337e-06	-4.80872e-06	-2.70016e-06	3.37191e-07	-8.69652e-06	-5.29808e-06	-7.25491e-06	-1.01898e-05	-4.66074e-06	-1.40417e-06
巴中市	地级市	12295.4	341.284	338.927	337.73	336.414	334.082	340.07	349.714	340.31	-5.75197e-06	-2.83629e-08	9.04905e-06	-8.3384e-07	-4.50115e-06	1.67484e-06	1.08533e-06	-3.2598e-06	-6.21247e-06	-1.0842e-05	-1.04895e-05	-5.19435e-06	-5.88899e-06	-5.57763e-08	8.23359e-06	-2.24203e-06	-0.028846	1.78362e-06	1.03932e-06	-3.42668e-06	-6.22284e-06	-1.05692e-05	-1.04601e-05	-5.08077e-06	-7.59043e-06	4.65332e-06	8.05849e-06	-4.61913e-06	-6.3787e-06	-9.85742e-07	-3.81586e-06	-5.79958e-06	-8.52582e-06	-1.66537e-05	-1.43813e-05	-5.20049e-06
资阳市	地级市	5745.5	590.044	586.381	584.301	582.039	576.683	588.398	749.901	797.542	-1.3697e-05	5.84475e-07	5.76965e-06	-8.85895e-06	-9.35785e-06	-9.38562e-07	-1.70315e-06	-1.04005e-05	-1.47742e-05	-2.50262e-05	-3.07628e-05	-7.59525e-06	-1.39074e-05	5.60937e-07	4.19433e-06	-2.2372e-05	-0.0590352	-4.88916e-07	-1.73889e-06	-1.06612e-05	-1.47775e-05	-2.47599e-05	-3.08217e-05	-7.6079e-06	-1.6256e-05	7.34879e-06	3.75938e-06	-1.93052e-05	-1.37325e-05	-6.44465e-06	-1.04032e-05	-1.83598e-05	-2.27119e-05	-4.14925e-05	-4.13634e-05	-6.05832e-07
阿坝藏族羌族自治州	自治州	83059.9	0	0	0	0	0	0	0	0	-2.14813e-08	5.71886e-07	6.1469e-06	3.07376e-06	3.2941e-06	7.52002e-06	4.43623e-07	2.02936e-06	-2.9427e-06	-1.57411e-06	6.30383e-08	-3.15113e-06	-6.36676e-08	5.60786e-07	4.79595e-06	-1.66329e-06	0.0403994	8.26584e-06	4.22685e-07	1.90042e-06	-2.99388e-06	-1.46109e-06	6.03403e-08	-3.19989e-06	-1.83455e-06	1.93436e-06	5.64765e-06	-1.71848e-06	2.38392e-06	5.70377e-06	-3.59219e-06	-1.61941e-06	-4.20694e-06	-4.62485e-06	-6.51621e-07	1.71702e-06
甘孜藏族自治州	自治州	149626	9.42236	9.32906	9.29596	9.25989	9.19988	9.35875	7.88086	7.64479	-1.49802e-06	3.82831e-07	2.16082e-06	6.9941e-07	2.4906e-06	3.29749e-06	-2.89871e-07	2.2605e-07	-2.70813e-06	3.43774e-08	3.20282e-07	4.39568e-07	-1.57176e-06	3.78086e-07	1.61075e-06	-3.04307e-06	0.066165	3.67772e-06	-3.08345e-07	1.20973e-07	-2.75722e-06	-6.72681e-09	2.61522e-07	4.48989e-07	-2.99904e-06	1.72993e-06	1.87967e-06	-3.02113e-06	1.8101e-06	2.36346e-06	-2.83968e-06	-2.48678e-06	-3.92554e-06	-8.34358e-07	-6.70508e-07	-6.96319e-07
凉山彝族自治州	自治州	60270.8	102.255	101.37	101.019	100.625	100.642	101.692	94.0071	87.9717	1.54824e-06	3.7327e-06	5.98198e-06	3.8158e-06	3.67506e-06	6.55985e-06	2.69763e-06	3.95594e-06	4.96264e-08	2.82378e-06	-1.42767e-07	1.43543e-06	1.41367e-06	3.70392e-06	5.10394e-06	-2.2085e-07	0.0383529	7.14304e-06	2.6976e-06	3.84893e-06	4.82163e-08	2.76134e-06	-1.25392e-07	1.50677e-06	1.59515e-07	4.86653e-06	5.62104e-06	-5.26674e-09	4.06149e-06	4.07305e-06	1.85739e-06	4.75784e-07	-2.06566e-09	2.48344e-07	-1.69064e-07	1.40321e-06
贵阳市	地级市	8043.67	707.468	704.117	701.619	698.894	698.132	706.347	632.14	523.537	-1.00041e-05	-2.43502e-07	-2.93878e-06	-7.60614e-06	-5.53155e-06	-9.20621e-06	-2.1947e-06	-7.15656e-06	-5.1355e-06	-1.94602e-06	1.80082e-05	5.81268e-07	-9.71683e-06	-2.2986e-07	5.20888e-07	-3.32228e-06	-0.0461791	-8.7865e-06	-2.2252e-06	-7.17602e-06	-5.18411e-06	-1.96204e-06	1.81766e-05	5.54263e-07	-7.79484e-06	-1.74983e-06	1.42088e-06	-1.00691e-05	-4.74183e-06	-5.15543e-06	-1.333e-06	-6.63402e-06	-4.16773e-06	4.97639e-06	9.33915e-06	-8.82419e-07
六盘水市	地级市	9915.68	382.384	380.533	379.19	377.713	375.582	381.741	380.371	356.811	8.66847e-06	1.39033e-05	1.01772e-05	1.11009e-05	9.65919e-06	1.10021e-05	7.29976e-06	1.09842e-05	6.75589e-06	1.08957e-05	-2.63221e-06	1.79768e-06	8.46616e-06	1.39548e-05	1.20051e-05	1.3697e-06	0.082413	1.12689e-05	7.33061e-06	1.0966e-05	6.85562e-06	1.09117e-05	-2.63266e-06	1.80473e-06	2.80596e-06	1.17824e-05	1.1431e-05	3.795e-06	1.26172e-05	9.23616e-06	1.17394e-05	5.45487e-06	7.90814e-06	4.77153e-06	-2.23284e-06	1.28204e-06
遵义市	地级市	30768.5	267.688	265.782	264.836	263.805	261.406	266.907	292.877	286.154	1.11493e-06	7.77866e-07	3.5599e-06	4.67066e-07	1.22276e-06	-2.51992e-07	1.18762e-06	3.16456e-07	1.21865e-06	7.70382e-06	3.70496e-05	3.86227e-06	1.33059e-06	7.5215e-07	3.66692e-06	1.56343e-06	0.00952343	-1.81023e-07	1.16818e-06	3.78609e-07	1.26407e-06	7.71161e-06	3.82009e-05	3.81147e-06	-3.55334e-08	2.49931e-06	2.35176e-06	4.32503e-07	1.21854e-06	2.9323e-07	8.8537e-07	8.7889e-07	-2.08459e-07	1.50705e-05	3.08807e-05	-4.75682e-07
安顺市	地级市	9234.91	331.114	329.004	327.838	326.564	322.864	330.047	337.992	330.888	8.49067e-06	1.11603e-05	9.73102e-06	9.35972e-06	7.29513e-06	8.06131e-06	6.63694e-06	1.06445e-05	6.48536e-06	9.65578e-06	-2.96613e-06	2.71921e-06	8.14264e-06	1.11732e-05	1.27911e-05	7.93055e-06	0.0599577	8.24409e-06	6.68086e-06	1.05472e-05	6.61123e-06	9.56417e-06	-2.88992e-06	2.76734e-06	7.42229e-06	1.0135e-05	1.18003e-05	1.09352e-05	1.07032e-05	8.23604e-06	1.12506e-05	9.98778e-06	8.54088e-06	4.83009e-06	-2.31761e-06	3.15507e-06
毕节市	地级市	26847.7	325.726	323.673	322.526	321.27	318.216	324.709	322.928	313.955	-7.40751e-07	6.19535e-06	7.23416e-06	1.66254e-06	5.4271e-08	3.17645e-06	3.75177e-06	1.89603e-06	-2.56204e-06	-3.10052e-06	1.65776e-06	-2.90876e-06	-1.11707e-06	6.20751e-06	9.48057e-06	-2.95564e-06	0.000374647	3.38249e-06	3.7555e-06	1.70612e-06	-2.56965e-06	-3.24551e-06	1.62396e-06	-2.9566e-06	-1.33742e-06	6.142e-06	6.67917e-06	-3.39889e-07	4.19332e-07	8.13261e-07	3.20899e-06	-1.10219e-06	-3.39858e-06	-5.9142e-06	-3.94925e-06	-3.25505e-06
铜仁市	地级市	18012	227.58	225.139	224.343	223.468	223.098	226.53	249.71	254.988	1.41038e-06	4.69032e-06	7.89093e-06	5.40401e-07	-7.77811e-07	1.49514e-06	5.59436e-06	2.09781e-06	-5.16701e-07	-4.90816e-06	5.90877e-06	-2.28151e-07	9.7582e-07	4.70302e-06	9.572e-06	1.21099e-06	-0.00620198	1.25623e-06	5.61586e-06	1.90768e-06	-5.27686e-07	-4.95791e-06	5.64858e-06	4.53968e-08	3.56639e-06	7.92464e-06	6.86068e-06	2.80975e-06	-8.03233e-10	-3.24628e-07	8.17956e-06	2.16785e-06	-9.19632e-07	-6.33276e-06	5.71306e-06	-1.97738e-06
黔西南布依族苗族自治州	自治州	16802.4	0	0	0	0	0	0	0	0	9.27918e-06	1.27265e-05	8.1377e-06	9.02161e-06	7.10995e-06	7.15005e-06	5.72889e-06	1.02586e-05	5.35006e-06	8.58252e-06	-1.09589e-06	2.129e-06	9.03769e-06	1.27814e-05	1.18251e-05	6.78038e-06	0.0672802	6.7076e-06	5.77681e-06	1.02299e-05	5.46816e-06	8.57111e-06	-1.10368e-06	2.16381e-06	7.74396e-06	9.42703e-06	8.98973e-06	9.39012e-06	8.47212e-06	5.20249e-06	8.88406e-06	8.85329e-06	6.21693e-06	3.52743e-06	-5.41889e-07	8.28553e-07
黔东南苗族侗族自治州	自治州	30281.1	0	0	0	0	0	0	0	0	4.47609e-06	2.37166e-06	7.26526e-06	1.7578e-06	1.35884e-06	2.20905e-06	5.415e-06	3.9965e-06	3.18821e-06	-3.15059e-07	9.52477e-06	-4.88202e-07	4.17924e-06	2.44941e-06	1.05509e-05	-8.1974e-07	0.0115861	1.69051e-06	5.4669e-06	3.91653e-06	3.27466e-06	-3.33012e-07	9.24646e-06	-5.22401e-07	5.17905e-06	6.51811e-06	6.79106e-06	2.89253e-06	1.90776e-06	1.41835e-06	9.3763e-06	2.58351e-06	2.1904e-06	-2.49311e-07	8.34376e-06	-2.08069e-06
黔南布依族苗族自治州	自治州	26189.1	0	0	0	0	0	0	0	0	3.49658e-06	5.77609e-06	6.41298e-06	2.2548e-06	1.07362e-06	1.94102e-06	4.47478e-06	4.00435e-06	2.9245e-06	-4.63362e-07	8.82643e-06	-9.31853e-07	3.13026e-06	5.83985e-06	1.04565e-05	4.40713e-06	0.0089858	1.56282e-06	4.52263e-06	3.8673e-06	3.00849e-06	-5.94873e-07	8.60506e-06	-9.51689e-07	6.15433e-06	7.10746e-06	6.82845e-06	6.04901e-06	2.25624e-06	1.60671e-06	7.90815e-06	4.83078e-06	3.76746e-06	-2.45809e-06	6.18685e-06	-1.00448e-06
昆明市	地级市	21011.9	401.482	398.945	397.531	395.985	393.432	400.207	368.979	293.863	-4.71723e-05	-3.66596e-05	-2.56406e-05	-5.1205e-05	-5.80114e-05	-4.92292e-05	-1.67524e-05	-4.33887e-05	-3.40223e-05	-6.08918e-05	-1.77216e-05	-1.29303e-05	-4.76346e-05	-3.6872e-05	-3.70652e-05	-5.21363e-05	-0.608825	-5.10891e-05	-1.69282e-05	-4.38214e-05	-3.43287e-05	-6.25245e-05	-1.80949e-05	-1.36322e-05	-3.23905e-05	-4.68674e-05	-3.27841e-05	-5.03236e-05	-5.09314e-05	-5.62152e-05	-3.35855e-05	-4.76604e-05	-4.08721e-05	-4.41923e-05	-1.16989e-05	8.42901e-06
曲靖市	地级市	28922.9	273.029	271.675	270.712	269.66	266.897	272.54	261.052	236.602	1.30338e-06	4.64356e-06	4.79796e-06	2.98361e-06	1.11274e-06	2.21336e-06	3.41592e-06	4.74447e-06	1.12602e-06	-7.18649e-07	1.27616e-06	3.05559e-06	1.06301e-06	4.66671e-06	6.2862e-06	-3.18207e-06	0.0100843	2.30943e-06	3.42956e-06	4.64574e-06	1.165e-06	-6.49444e-07	1.2871e-06	3.11135e-06	-7.03537e-07	1.32847e-06	4.16093e-06	1.52953e-06	4.39431e-07	-7.16256e-07	2.45377e-06	2.28391e-06	1.40272e-07	-2.66702e-06	3.10688e-06	5.76969e-06
玉溪市	地级市	14942.1	206.213	205.079	204.352	203.556	200.246	205.727	184.802	172.314	4.27187e-06	-8.78098e-07	4.35102e-06	5.11185e-06	3.91569e-06	4.31632e-06	3.30982e-06	6.47475e-06	1.03573e-06	4.66225e-06	-1.46393e-08	-1.82093e-06	4.13399e-06	-8.66848e-07	4.59801e-06	1.68619e-06	0.0510005	4.59161e-06	3.32215e-06	6.3576e-06	1.04957e-06	4.61452e-06	-1.48348e-08	-1.84092e-06	3.14126e-06	5.27695e-08	4.53598e-06	4.49245e-06	4.14859e-06	1.38536e-06	3.93496e-06	4.60207e-06	6.15006e-07	1.70734e-06	3.33367e-07	9.42848e-07
保山市	地级市	19060.2	176.734	175.092	174.47	173.791	172.268	175.65	168.464	157.654	8.51995e-06	1.53271e-06	5.5038e-06	8.15032e-06	1.04609e-05	7.71803e-06	4.31471e-06	9.41274e-06	3.81645e-06	1.04406e-05	2.39201e-06	-3.05e-07	8.43891e-06	1.56224e-06	6.91901e-06	6.30021e-06	0.178949	8.24538e-06	4.34522e-06	9.40229e-06	3.8725e-06	1.04182e-05	2.39209e-06	-3.22306e-07	5.89916e-06	2.72478e-07	5.27409e-06	9.41403e-06	1.0316e-05	4.81684e-06	6.29982e-06	8.07102e-06	4.02108e-06	6.54361e-06	3.07909e-07	1.56303e-06
昭通市	地级市	22444.1	310.048	308.119	307.029	305.834	301.646	309.091	274.356	263.753	-2.37282e-06	4.17948e-06	7.29074e-06	7.31498e-07	-8.2993e-07	3.76279e-06	2.98076e-06	9.16638e-07	-4.76045e-06	-6.61418e-06	-6.9028e-06	-3.17654e-06	-2.76756e-06	4.18725e-06	7.21086e-06	-3.76527e-06	-0.00664529	4.0237e-06	2.98233e-06	6.93184e-07	-4.827e-06	-6.73441e-06	-7.11068e-06	-3.21319e-06	-1.41822e-06	4.72528e-06	6.42785e-06	-1.25338e-06	-6.01966e-07	4.41914e-07	1.09734e-06	-1.73724e-06	-4.66093e-06	-8.04054e-06	-1.00226e-06	2.08913e-06
丽江市	地级市	20558.7	80.4234	79.8299	79.5442	79.2358	78.1505	80.0824	75.7126	70.2859	6.7561e-06	-1.06141e-06	8.17097e-06	1.32213e-05	1.46695e-05	1.13256e-05	5.36086e-06	1.25895e-05	2.57615e-06	1.67689e-05	4.63495e-06	-4.74484e-07	6.49819e-06	-1.10061e-06	9.11966e-06	4.47383e-06	0.183629	1.21671e-05	5.38204e-06	1.24589e-05	2.52658e-06	1.64686e-05	4.50473e-06	-3.89276e-07	3.53697e-06	8.2948e-07	8.20518e-06	8.83532e-06	1.493e-05	7.86382e-06	7.70173e-06	8.35835e-06	3.28066e-06	1.02421e-05	2.2354e-06	2.27168e-06
普洱市	地级市	44267.8	77.0916	76.5865	76.319	76.0215	75.4608	76.8281	77.0182	71.1741	5.54842e-06	2.56427e-06	4.50929e-06	5.81403e-06	6.92843e-06	6.32296e-06	3.41337e-06	6.70928e-06	1.89643e-06	6.50457e-06	8.57664e-07	-8.85668e-07	5.4654e-06	2.57789e-06	4.83264e-06	3.38496e-06	0.130985	6.80248e-06	3.43454e-06	6.68882e-06	1.93951e-06	6.45429e-06	8.84617e-07	-9.27838e-07	3.20882e-06	1.0969e-06	4.65694e-06	5.19132e-06	7.52019e-06	3.33072e-06	5.13294e-06	5.1875e-06	1.59288e-06	3.42119e-06	1.65303e-08	2.97368e-06
临沧市	地级市	23624.8	141.452	140.576	140.071	139.525	138.269	140.994	138.624	122.199	7.97863e-06	3.00107e-06	5.49396e-06	8.55973e-06	1.00873e-05	8.15703e-06	4.06706e-06	9.40232e-06	3.14427e-06	9.75729e-06	3.07123e-06	-2.20585e-06	7.78152e-06	3.00927e-06	6.02092e-06	6.01591e-06	0.181884	8.81321e-06	4.08904e-06	9.25342e-06	3.14827e-06	9.55759e-06	3.06442e-06	-2.12293e-06	5.30277e-06	1.3887e-06	5.59573e-06	8.56197e-06	1.06441e-05	5.15303e-06	6.30501e-06	7.59188e-06	3.39e-06	5.75999e-06	3.04464e-07	-2.72275e-06
楚雄彝族自治州	自治州	28437.4	128.269	127.408	126.957	126.463	125.643	127.812	123.952	118.699	4.44819e-06	1.98674e-06	5.57036e-06	6.56958e-06	5.80053e-06	5.75805e-06	4.19456e-06	7.40874e-06	1.3899e-06	5.44027e-06	-1.93686e-07	8.83839e-07	4.31924e-06	1.99696e-06	5.87872e-06	7.74969e-07	0.0667909	6.08697e-06	4.20416e-06	7.38159e-06	1.41832e-06	5.33543e-06	-1.8476e-07	8.3238e-07	1.98543e-06	6.66172e-07	5.78553e-06	2.49563e-06	6.85617e-06	2.25969e-06	5.9817e-06	3.01405e-06	9.3327e-07	1.21774e-06	4.01723e-07	4.31918e-06
红河哈尼族彝族自治州	自治州	32173.1	0	0	0	0	0	0	0	0	3.9499e-06	2.13657e-06	3.88576e-06	3.36005e-06	3.47451e-06	2.71361e-06	2.95359e-06	5.01523e-06	4.1512e-08	2.4513e-06	-2.09834e-07	7.96527e-07	3.88367e-06	2.15761e-06	4.12368e-06	2.09813e-06	0.0538099	3.03518e-06	2.97361e-06	5.00744e-06	8.6617e-08	2.51156e-06	-2.03933e-07	7.20881e-07	2.72672e-06	4.34696e-07	3.74377e-06	3.60827e-06	4.10351e-06	-6.81034e-08	3.75047e-06	4.05026e-06	-5.7999e-07	-3.66356e-07	5.14236e-07	4.94987e-06
文山壮族苗族自治州	自治州	31425.8	0	0	0	0	0	0	0	0	5.2451e-06	6.5848e-06	4.81367e-06	4.75707e-06	4.54338e-06	3.60078e-06	3.14657e-06	6.30585e-06	2.40719e-06	4.30503e-06	-2.61317e-07	4.17206e-08	5.02429e-06	6.61125e-06	5.32613e-06	3.01153e-06	0.0650913	3.79208e-06	3.17457e-06	6.20662e-06	2.50054e-06	4.22719e-06	-2.53001e-07	4.8605e-08	3.66528e-06	4.13494e-06	5.09761e-06	3.75534e-06	5.35096e-06	1.24067e-06	5.20632e-06	4.95527e-06	1.28332e-06	1.50394e-06	4.53499e-08	1.13949e-06
西双版纳傣族自治州	自治州	19097.1	0	0	0	0	0	0	0	0	3.51293e-06	1.06045e-06	2.6998e-06	3.8972e-06	4.47929e-06	3.97016e-06	2.01515e-06	4.61866e-06	1.00519e-06	4.29426e-06	2.56261e-08	-1.04256e-06	3.44126e-06	1.07251e-06	2.83992e-06	2.20399e-06	0.136317	4.33857e-06	2.02968e-06	4.5809e-06	1.03551e-06	4.2204e-06	4.11361e-08	-1.07007e-06	2.2858e-06	3.15613e-07	2.74072e-06	3.29898e-06	4.90423e-06	1.73832e-06	2.8982e-06	3.41611e-06	6.65198e-07	1.91454e-06	-1.98137e-06	1.4515e-07
大理白族自治州	自治州	28298.9	164.826	163.829	163.249	162.614	161.269	164.35	159.741	151.581	2.16151e-06	-7.90453e-06	5.34948e-06	4.45991e-06	6.98454e-06	5.41765e-06	3.74257e-06	6.91171e-06	2.44016e-06	5.28227e-06	-8.99796e-07	8.13739e-06	2.19026e-06	-7.81514e-06	6.49393e-06	2.66195e-06	0.104434	6.00811e-06	3.77055e-06	6.98675e-06	2.49393e-06	5.38956e-06	-8.32463e-07	8.21429e-06	7.45275e-07	-1.80474e-06	5.7596e-06	4.16211e-06	9.38194e-06	3.13901e-06	5.99776e-06	4.98786e-06	2.30827e-06	3.20231e-06	-3.47898e-07	1.10771e-05
德宏傣族景颇族自治州	自治州	11178	0	0	0	0	0	0	0	0	9.1266e-06	3.38233e-06	4.87876e-06	8.80491e-06	1.1297e-05	8.50942e-06	3.62305e-06	9.46935e-06	5.02204e-06	1.28051e-05	5.56176e-06	-5.40742e-07	8.9948e-06	3.40395e-06	5.8362e-06	5.71746e-06	0.271989	9.11722e-06	3.64926e-06	9.37794e-06	5.03391e-06	1.26403e-05	5.54398e-06	-5.15626e-07	6.29649e-06	2.26246e-06	4.57848e-06	9.30317e-06	1.0685e-05	6.45304e-06	5.53231e-06	8.41319e-06	5.7631e-06	9.33112e-06	2.2852e-06	-1.79713e-06
怒江傈僳族自治州	自治州	14598.7	0	0	0	0	0	0	0	0	1.12489e-05	3.65217e-06	6.96484e-06	1.52937e-05	1.54861e-05	1.22649e-05	4.72244e-06	1.36017e-05	6.92073e-06	1.9224e-05	9.7703e-06	-7.39496e-06	1.11276e-05	3.66922e-06	7.36597e-06	1.04383e-05	0.28911	1.31524e-05	4.7509e-06	1.3586e-05	6.95959e-06	1.89687e-05	9.72227e-06	-7.44753e-06	6.91891e-06	3.27897e-06	7.12482e-06	1.26149e-05	1.54121e-05	9.97674e-06	7.37063e-06	1.06936e-05	7.22304e-06	1.44886e-05	5.57996e-06	-6.84189e-06
迪庆藏族自治州	自治州	23196.4	22.9225	22.9127	22.8296	22.7408	23.2002	22.9847	19.7973	18.6712	1.06786e-05	4.38832e-06	7.38415e-06	1.52717e-05	1.61195e-05	1.32494e-05	4.87748e-06	1.35331e-05	6.24462e-06	2.03229e-05	1.15919e-05	-1.68011e-06	1.0527e-05	4.39794e-06	7.59722e-06	8.75327e-06	0.288107	1.41695e-05	4.9063e-06	1.3507e-05	6.27622e-06	2.00237e-05	1.14781e-05	-1.68937e-06	5.69286e-06	4.36434e-06	7.69393e-06	1.05479e-05	1.65411e-05	1.16735e-05	7.62364e-06	9.70456e-06	6.45067e-06	1.57224e-05	8.11764e-06	-1.41535e-06
拉萨市	地级市	29655.5	24.6449	24.503	24.4165	24.3213	24.1134	24.5825	21.5915	18.8482	2.73187e-06	2.05049e-06	1.91599e-06	4.39931e-06	5.177e-06	4.27788e-06	1.20703e-06	3.8348e-06	2.51676e-06	6.75985e-06	6.33346e-06	1.51287e-06	2.69129e-06	2.06288e-06	1.73604e-06	2.53639e-06	0.431858	4.60672e-06	1.20813e-06	3.84271e-06	2.53541e-06	6.70862e-06	6.28188e-06	1.52173e-06	6.34941e-07	1.53591e-06	1.85142e-06	2.61086e-06	5.25039e-06	4.09942e-06	1.63444e-06	2.85021e-06	2.01551e-06	5.88097e-06	5.50464e-06	2.17476e-06
日喀则市	地级市	179150	5.18518	5.13428	5.11219	5.09472	5.03081	5.14991	4.78096	4.33018	1.128e-06	7.90344e-07	7.67629e-07	1.48952e-06	2.00868e-06	1.615e-06	4.93857e-07	1.43959e-06	1.0636e-06	2.46388e-06	2.1863e-06	1.08332e-06	1.12685e-06	7.95609e-07	7.30848e-07	1.07868e-06	0.448208	1.74057e-06	4.96409e-07	1.4463e-06	1.0729e-06	2.45021e-06	2.15989e-06	1.09248e-06	4.62624e-07	6.93599e-07	7.83905e-07	1.12736e-06	2.13495e-06	1.62605e-06	7.45012e-07	1.21835e-06	1.07522e-06	2.38203e-06	2.0146e-06	1.16673e-06
昌都市	地级市	109833	7.75119	7.69019	7.66391	7.63382	7.57345	7.71378	6.98125	6.17655	6.35812e-06	3.42183e-06	3.12476e-06	8.42182e-06	8.64147e-06	6.79182e-06	2.04346e-06	6.97673e-06	4.82016e-06	1.13607e-05	1.02587e-05	4.86673e-06	6.37339e-06	3.43247e-06	3.28624e-06	7.47124e-06	0.516278	7.1848e-06	2.06021e-06	7.00719e-06	4.85933e-06	1.12632e-05	1.02552e-05	4.87298e-06	3.95945e-06	3.53441e-06	3.47805e-06	7.10072e-06	8.86903e-06	7.27223e-06	3.43616e-06	6.17151e-06	5.66015e-06	1.0572e-05	9.77549e-06	6.0994e-06
林芝市	地级市	114202	5.5822	5.50779	5.46177	5.68735	5.6283	5.54488	5.13398	4.03799	5.07624e-06	2.9808e-06	2.62089e-06	6.99008e-06	7.24391e-06	5.83011e-06	1.6689e-06	5.78212e-06	3.89812e-06	9.69131e-06	9.36419e-06	4.72611e-06	5.07192e-06	2.98038e-06	2.67819e-06	5.86322e-06	0.504451	6.20444e-06	1.68084e-06	5.80069e-06	3.92852e-06	9.59359e-06	9.34924e-06	4.74494e-06	2.80232e-06	2.82491e-06	2.84149e-06	5.59933e-06	7.2826e-06	6.1155e-06	2.69792e-06	5.01908e-06	4.20033e-06	8.90301e-06	8.41648e-06	4.97204e-06
山南市	地级市	79153.5	18.1371	17.8086	17.6479	16.7544	16.4547	17.9696	14.046	12.0897	2.30391e-06	1.44216e-06	1.32333e-06	3.43325e-06	3.61942e-06	2.98587e-06	8.40699e-07	2.84248e-06	1.93271e-06	4.90395e-06	4.78542e-06	2.09308e-06	2.28901e-06	1.44761e-06	1.28004e-06	2.4158e-06	0.471458	3.19949e-06	8.44183e-07	2.84901e-06	1.94745e-06	4.85621e-06	4.76963e-06	2.10487e-06	9.78036e-07	1.22297e-06	1.35942e-06	2.44477e-06	3.66917e-06	3.053e-06	1.25473e-06	2.3187e-06	1.85139e-06	4.41561e-06	4.29933e-06	2.42913e-06
那曲市	地级市	352985	1.66073	1.64694	1.64168	1.63514	1.60394	1.65175	1.31784	1.1177	1.26658e-06	9.75488e-07	8.69802e-07	1.76078e-06	2.27903e-06	1.86262e-06	5.59981e-07	1.69004e-06	1.14877e-06	2.84594e-06	2.65756e-06	1.16747e-06	1.26488e-06	9.81365e-07	8.29216e-07	1.18959e-06	0.446497	2.00709e-06	5.62572e-07	1.69776e-06	1.15927e-06	2.82999e-06	2.63768e-06	1.17663e-06	5.02399e-07	8.99991e-07	8.87751e-07	1.22411e-06	2.45911e-06	1.90703e-06	8.41377e-07	1.3857e-06	1.20794e-06	2.70093e-06	2.63496e-06	1.4079e-06
阿里地区	地区	337145	0.354201	0.359436	0.358507	0.355681	0.364499	0.363627	0.313159	0.42614	8.44468e-07	6.39876e-07	3.83749e-07	1.05777e-06	1.09269e-06	7.76322e-07	2.50527e-07	8.24019e-07	6.17708e-07	1.12237e-06	1.08072e-06	1.16104e-06	8.43841e-07	6.3988e-07	3.84138e-07	8.71611e-07	0.526509	8.25422e-07	2.52577e-07	8.28266e-07	6.22299e-07	1.11046e-06	1.07897e-06	1.16489e-06	4.34837e-07	5.99204e-07	3.99901e-07	7.66485e-07	1.01327e-06	8.17389e-07	4.21957e-07	6.30144e-07	5.96928e-07	8.54706e-07	1.01255e-06	1.03704e-06
西安市	副省级市	10104.1	1029.23	1017.2	1013.58	1009.64	1000.54	1026.37	898.252	830.197	-5.99405e-05	-4.05719e-05	-3.58309e-05	-4.89774e-05	-4.211e-05	-4.79238e-05	-3.27133e-05	-4.86935e-05	-5.47264e-05	-2.62138e-05	5.46838e-06	-9.08722e-05	-6.06727e-05	-4.08028e-05	-2.69349e-05	-6.73099e-05	-0.273962	-4.69252e-05	-3.34439e-05	-5.02376e-05	-5.57724e-05	-2.73854e-05	5.69906e-06	-9.08666e-05	-0.000102459	-2.69848e-05	-3.00184e-05	-6.73498e-05	-4.34475e-05	-5.1858e-05	-4.11668e-05	-5.59135e-05	-6.21974e-05	-1.40858e-05	5.32825e-06	-6.80383e-05
铜川市	地级市	3886.04	267.319	265.454	264.508	263.478	261.167	266.577	261.052	270.517	1.35533e-06	1.71749e-06	1.30673e-05	6.61186e-06	4.46402e-06	-1.82436e-06	1.76715e-06	4.05478e-06	7.89148e-06	1.61218e-06	-4.18071e-07	-1.5133e-05	1.78737e-06	1.67502e-06	1.58782e-05	2.41672e-05	0.0272031	-2.79002e-06	1.67773e-06	4.01112e-06	7.69061e-06	1.518e-06	-7.71482e-07	-1.54907e-05	-9.93261e-07	3.0302e-06	1.60284e-05	3.93769e-06	3.89192e-06	2.7887e-06	-2.06764e-06	7.40266e-06	1.18908e-05	1.08251e-06	1.7137e-06	-1.88559e-05
宝鸡市	地级市	18127.3	255.37	255.152	254.248	253.26	249.938	254.659	248.638	232.993	3.60166e-06	3.12395e-07	1.00214e-05	8.01975e-06	2.1394e-06	3.8317e-06	3.4856e-07	4.87406e-06	3.09698e-06	2.87564e-06	1.41008e-06	5.92582e-07	3.6605e-06	2.72947e-07	9.83954e-06	1.37586e-05	0.0159927	3.82824e-06	2.84645e-07	4.80151e-06	2.81881e-06	2.72545e-06	1.31686e-06	5.11241e-07	-8.76656e-07	-2.74186e-06	1.03268e-05	-1.58326e-06	1.92151e-06	3.84262e-06	-1.61144e-06	2.91076e-07	2.05593e-06	-1.25993e-06	-1.33392e-06	-1.42735e-07
咸阳市	地级市	10318.5	603.779	604.871	602.728	600.385	608.395	602.085	602.876	547.965	-1.21219e-08	2.0408e-07	7.46709e-06	3.88204e-07	-4.73932e-07	1.1401e-07	1.39524e-08	3.96107e-07	1.32779e-06	-3.01896e-07	-5.16844e-07	4.72927e-06	-1.5583e-08	1.92501e-07	9.98001e-06	1.28097e-05	-0.00250512	3.10409e-07	1.99553e-08	4.26315e-07	1.25751e-06	-2.07058e-07	-3.75432e-07	4.64532e-06	-2.41158e-06	3.85953e-08	1.04172e-05	3.69678e-07	-1.28369e-08	2.89936e-07	1.40208e-06	1.46778e-06	2.60367e-06	3.91657e-07	-7.02186e-07	1.38518e-05
渭南市	地级市	12982	499.003	494.348	492.604	490.687	485.822	497.618	503.246	480.511	6.64482e-08	-1.48551e-06	9.57089e-06	9.99306e-08	3.37071e-07	1.32327e-07	1.49312e-07	3.23441e-07	3.7343e-06	-1.03884e-06	-1.00602e-06	1.17898e-06	1.38616e-07	-1.45779e-06	1.17615e-05	1.02556e-05	0.00221855	7.46198e-08	9.34005e-08	3.15641e-07	3.61034e-06	-1.02361e-06	-1.00928e-06	1.32811e-06	1.85985e-07	-1.42726e-07	1.20044e-05	-5.58311e-06	1.23308e-06	2.25086e-07	-2.05916e-07	6.40617e-07	6.57218e-07	-2.15685e-06	-2.46636e-06	1.12652e-07
延安市	地级市	37041.3	69.3976	69.0738	68.829	68.561	68.045	69.2105	65.0868	61.5772	3.61342e-06	3.02455e-06	1.11536e-05	6.72732e-06	5.16189e-06	2.59685e-06	2.70077e-06	5.29153e-06	7.58573e-06	5.5389e-06	-2.16413e-06	2.80249e-07	3.82495e-06	3.02298e-06	1.23366e-05	1.59833e-05	0.036333	2.15118e-06	2.66434e-06	5.30672e-06	7.49444e-06	5.44731e-06	-2.23751e-06	2.58867e-07	2.22068e-06	1.0316e-06	1.25283e-05	3.85123e-06	4.08674e-06	4.33723e-06	1.41763e-06	5.7492e-06	9.85409e-06	4.56844e-06	-6.39679e-06	-2.03154e-06
汉中市	地级市	27093.1	155.37	153.488	152.944	152.349	151.156	154.968	157.19	171.416	-2.25221e-06	-2.85233e-08	7.43112e-06	7.12155e-07	-4.70538e-07	7.34166e-07	2.54004e-07	-7.41283e-07	-1.62998e-06	-5.35415e-06	3.00062e-06	-4.92881e-06	-2.34742e-06	-2.20351e-08	7.85065e-06	2.5017e-06	-0.00348339	6.625e-07	2.40366e-07	-8.58339e-07	-1.72872e-06	-5.47287e-06	3.12861e-06	-5.07631e-06	-5.30073e-06	1.02769e-06	8.17434e-06	-1.7221e-06	-1.59666e-06	1.90026e-07	4.77787e-07	-2.07344e-06	-1.05286e-06	-1.16179e-05	3.44655e-07	-2.53804e-06
榆林市	地级市	42888.7	91.8794	90.6962	90.3757	90.0271	88.8255	91.6125	86.7214	82.783	1.45221e-06	2.59523e-06	6.715e-06	2.7756e-06	2.00116e-06	2.40579e-06	1.29254e-06	1.97016e-06	2.03285e-06	2.15968e-06	-2.77489e-06	-7.64067e-06	1.58826e-06	2.59612e-06	6.92075e-06	5.81277e-06	0.0175757	2.03001e-06	1.27171e-06	2.01761e-06	2.03813e-06	2.21624e-06	-2.91156e-06	-7.86875e-06	-1.65989e-07	-4.24075e-07	6.54469e-06	-1.88864e-06	1.11301e-06	1.89678e-06	-2.60809e-07	-9.73071e-07	-2.08794e-06	-1.53437e-06	-7.95051e-06	-2.43351e-05
安康市	地级市	23532.6	141.523	140.455	139.957	139.41	138.382	141.133	144.351	160.269	-1.80735e-06	1.6009e-06	9.58849e-06	2.16571e-06	-9.68011e-07	-1.68595e-06	1.78536e-06	-3.51312e-07	1.14654e-06	-6.29366e-06	-2.51494e-06	-8.93937e-06	-1.87196e-06	1.55919e-06	1.03962e-05	1.39654e-05	-0.00649794	-1.89817e-06	1.73263e-06	-5.54152e-07	9.66508e-07	-6.52512e-06	-2.71521e-06	-9.14182e-06	-3.03366e-06	2.68408e-06	1.02707e-05	4.49991e-06	-2.21523e-06	-2.69843e-06	-4.88056e-07	1.90435e-06	3.07433e-06	-1.0023e-05	-4.7587e-07	-5.24784e-06
商洛市	地级市	19584.9	148.634	146.834	146.314	145.746	144.521	148.221	150.59	153.23	-5.60719e-06	1.44878e-06	1.03268e-05	-1.71016e-06	-2.68554e-06	-8.12743e-06	1.08847e-06	-3.9215e-06	2.47312e-06	-9.4676e-06	-7.97128e-06	-1.22291e-05	-5.4862e-06	1.37006e-06	1.33032e-05	1.77279e-05	-0.0161309	-8.87428e-06	9.80228e-07	-4.13775e-06	2.214e-06	-9.58728e-06	-8.01283e-06	-1.23059e-05	-4.84694e-06	2.34908e-06	1.23828e-05	3.94793e-06	-5.03947e-06	-7.4955e-06	-3.07498e-06	2.09102e-06	5.93576e-06	-8.84314e-06	-7.76129e-06	-8.3353e-06
兰州市	地级市	12961.2	343.433	341.021	339.835	338.514	333.899	342.119	302.681	259.609	-1.89255e-05	-1.02268e-06	-1.11569e-06	-2.35085e-08	-2.91625e-05	-2.22351e-05	-5.60036e-06	-9.18484e-06	-3.07894e-05	-1.65035e-05	-1.02496e-06	-2.93846e-05	-1.88454e-05	-1.03548e-06	1.76327e-06	-2.39046e-06	-0.260045	-2.45346e-05	-5.64703e-06	-9.53063e-06	-3.16198e-05	-1.62582e-05	-9.77061e-07	-2.9323e-05	-1.60667e-05	-5.98796e-07	3.29957e-06	-3.81195e-06	-3.37857e-05	-1.67295e-05	-1.41802e-05	-9.59605e-06	-4.66558e-05	-2.00164e-05	7.1349e-06	-1.21542e-05
嘉峪关市	地级市	1229.57	214.258	212.968	212.196	211.37	210.537	213.63	152.225	111.217	8.07359e-06	3.70958e-06	4.07714e-06	1.05619e-05	1.06078e-05	9.16152e-06	2.75151e-06	8.28402e-06	4.97096e-06	1.31054e-05	1.61693e-05	1.00274e-05	8.11111e-06	3.71092e-06	4.05469e-06	8.00494e-06	0.369939	9.70795e-06	2.76724e-06	8.25346e-06	4.91173e-06	1.29064e-05	1.61181e-05	1.00441e-05	5.0083e-06	6.15255e-06	4.53123e-06	8.59291e-06	1.04233e-05	1.07622e-05	4.50561e-06	7.19776e-06	7.41302e-06	1.26602e-05	1.59482e-05	1.15398e-05
金昌市	地级市	7565.85	77.2884	75.9436	75.6764	75.3823	75.2742	76.1829	77.5925	71.0777	1.78374e-05	1.11719e-05	9.55882e-06	2.37972e-05	2.29708e-05	1.97381e-05	6.39278e-06	1.88713e-05	1.13164e-05	2.71846e-05	3.63772e-05	2.41906e-05	1.79813e-05	1.12102e-05	9.78844e-06	1.73281e-05	0.313827	2.05306e-05	6.44509e-06	1.89281e-05	1.13568e-05	2.69995e-05	3.64062e-05	2.42917e-05	1.15113e-05	1.50234e-05	1.05137e-05	1.73668e-05	2.2853e-05	2.41366e-05	1.03087e-05	1.56958e-05	1.61905e-05	2.6715e-05	3.86504e-05	2.99823e-05
白银市	地级市	20095.7	102.358	101.858	101.499	101.103	101.234	102.185	106.837	95.5245	1.66735e-05	1.16483e-05	1.24509e-05	2.37435e-05	1.90108e-05	1.90209e-05	6.60441e-06	1.7929e-05	9.21886e-06	2.68816e-05	3.27763e-05	1.70837e-05	1.69438e-05	1.17e-05	1.37427e-05	1.848e-05	0.160579	1.93994e-05	6.6428e-06	1.80382e-05	9.23381e-06	2.68391e-05	3.28259e-05	1.71145e-05	9.69786e-06	1.2789e-05	1.48158e-05	1.53944e-05	2.10981e-05	2.70647e-05	9.38051e-06	1.49504e-05	1.4901e-05	2.4681e-05	4.10658e-05	2.25286e-05
天水市	地级市	14277.3	271.237	269.471	268.515	267.467	266.105	270.621	274.487	254.034	1.36902e-05	-9.40426e-07	1.33367e-05	1.68481e-05	1.23656e-05	1.48322e-05	5.72816e-06	1.38228e-05	8.6217e-06	1.42035e-05	1.36316e-05	1.09192e-05	1.385e-05	-1.07149e-06	1.331e-05	6.8713e-06	0.0998656	1.54012e-05	5.73462e-06	1.38829e-05	8.64953e-06	1.43073e-05	1.36746e-05	1.08697e-05	5.96083e-06	6.18209e-06	1.43748e-05	6.49696e-06	1.33373e-05	1.82202e-05	6.13521e-06	9.19635e-06	1.14665e-05	8.53534e-06	1.75089e-05	1.20026e-05
武威市	地级市	32584.9	64.9	64.6625	64.4327	64.1826	64.2794	64.8665	66.4893	64.3011	1.65064e-05	8.17675e-06	9.5288e-06	2.16378e-05	1.98592e-05	1.76174e-05	6.71761e-06	1.79049e-05	1.08745e-05	2.23092e-05	3.01701e-05	2.37795e-05	1.66375e-05	8.13606e-06	1.03239e-05	1.72601e-05	0.239253	1.8666e-05	6.77006e-06	1.7962e-05	1.08752e-05	2.20309e-05	3.00339e-05	2.38573e-05	9.64805e-06	1.41483e-05	1.11547e-05	1.80858e-05	2.31164e-05	2.41222e-05	1.07426e-05	1.67314e-05	1.64145e-05	2.61405e-05	3.96962e-05	2.94026e-05
张掖市	地级市	38583.2	36.5518	36.3006	36.1709	36.0306	35.6912	36.4153	38.8022	37.555	9.12276e-06	2.54731e-06	5.05093e-06	1.15046e-05	1.13122e-05	1.04149e-05	3.38574e-06	9.84805e-06	5.61991e-06	1.28911e-05	1.41544e-05	1.09642e-05	9.1926e-06	2.56008e-06	4.85285e-06	6.63327e-06	0.27456	1.1139e-05	3.40862e-06	9.81331e-06	5.57914e-06	1.27795e-05	1.41135e-05	1.09782e-05	4.51004e-06	7.75777e-06	5.44241e-06	7.63303e-06	1.07652e-05	1.28474e-05	5.76552e-06	8.06596e-06	8.16525e-06	1.21329e-05	1.56084e-05	1.35722e-05
平凉市	地级市	11120.4	225.89	224.799	224.006	223.13	220.139	225.26	226.974	220.453	1.4001e-05	6.8578e-06	1.45139e-05	1.94937e-05	1.34823e-05	1.68225e-05	6.45835e-06	1.38411e-05	1.14254e-05	1.7605e-05	1.6361e-05	1.25404e-05	1.42094e-05	6.87058e-06	1.52831e-05	1.11097e-05	0.0981094	1.63383e-05	6.47122e-06	1.40243e-05	1.14402e-05	1.78292e-05	1.63521e-05	1.24872e-05	6.82728e-06	8.18184e-06	1.65785e-05	8.31459e-06	1.49267e-05	2.10165e-05	7.63064e-06	1.04339e-05	1.59936e-05	1.19513e-05	1.83585e-05	1.17469e-05
酒泉市	地级市	167661	7.39528	7.35257	7.3266	7.29818	7.23305	7.3754	6.7127	5.63721	3.71832e-06	7.97021e-09	1.78693e-06	4.77988e-06	4.34771e-06	4.12982e-06	1.38725e-06	3.71177e-06	2.2888e-06	5.74417e-06	5.99213e-06	4.40808e-06	3.7506e-06	2.56735e-08	1.74048e-06	3.84633e-06	0.284135	4.38059e-06	1.38959e-06	3.69107e-06	2.26504e-06	5.66931e-06	5.95697e-06	4.4327e-06	2.07878e-06	3.00616e-06	1.999e-06	3.88414e-06	4.14994e-06	5.05247e-06	2.26947e-06	3.14719e-06	3.01945e-06	5.48797e-06	6.50236e-06	4.74531e-06
庆阳市	地级市	27124.7	99.2013	98.5509	98.2004	97.8205	97.1635	98.8844	111.262	104.017	1.09578e-05	8.88261e-06	1.29066e-05	1.60075e-05	1.21681e-05	1.27963e-05	5.35219e-06	1.19306e-05	1.16294e-05	1.58626e-05	1.316e-05	6.9374e-06	1.12708e-05	8.90918e-06	1.35253e-05	3.34758e-06	0.0922406	1.27041e-05	5.35197e-06	1.20352e-05	1.15734e-05	1.58137e-05	1.31228e-05	6.85077e-06	4.83788e-06	8.94496e-06	1.44443e-05	3.75707e-06	1.14722e-05	1.75334e-05	5.77772e-06	7.09563e-06	1.65165e-05	1.24766e-05	1.77179e-05	5.63036e-06
定西市	地级市	19612.4	166.958	165.808	165.217	164.576	162.894	166.332	177.793	168.186	1.67826e-05	9.44492e-06	1.36895e-05	2.12886e-05	1.79926e-05	1.97971e-05	7.00872e-06	1.79958e-05	1.13781e-05	2.25122e-05	2.33537e-05	1.53034e-05	1.70051e-05	9.46358e-06	1.35592e-05	1.72909e-05	0.150889	2.07651e-05	7.03991e-06	1.80796e-05	1.14648e-05	2.25521e-05	2.34418e-05	1.52943e-05	1.14197e-05	1.20458e-05	1.46785e-05	1.51593e-05	1.70488e-05	2.18072e-05	9.6279e-06	1.512e-05	1.67442e-05	1.46305e-05	2.57901e-05	2.36545e-05
陇南市	地级市	27846.2	116.163	115.05	114.64	114.194	112.914	115.438	118.35	113.581	-2.11149e-07	1.01011e-06	9.0721e-06	4.73872e-06	1.77647e-06	6.40542e-06	1.56092e-06	2.24494e-06	-1.54608e-06	-2.68894e-06	-3.08e-06	-2.75164e-08	-2.89491e-07	9.98376e-07	8.10202e-06	1.7442e-06	0.0151477	6.71277e-06	1.51947e-06	2.08243e-06	-1.6544e-06	-2.7251e-06	-3.17175e-06	-7.67007e-08	-4.16781e-06	5.02706e-06	8.86121e-06	-9.14006e-07	1.00794e-06	6.38684e-06	-2.71508e-06	-7.82229e-07	-1.67014e-06	-8.10495e-06	-3.69775e-06	2.14641e-06
临夏回族自治州	自治州	8088.6	289.346	287.682	286.667	285.551	282.669	288.584	282.177	261.411	2.11682e-05	5.5358e-06	1.4083e-05	2.9065e-05	2.35575e-05	2.25431e-05	7.9377e-06	2.29749e-05	1.28989e-05	2.96527e-05	3.00087e-05	2.51784e-05	2.13637e-05	5.63082e-06	1.46467e-05	2.63593e-05	0.215486	2.35805e-05	8.00487e-06	2.31661e-05	1.29797e-05	2.96722e-05	3.02428e-05	2.52789e-05	1.62034e-05	2.95706e-06	1.59098e-05	2.44239e-05	2.24457e-05	2.77841e-05	1.19043e-05	2.06202e-05	1.94099e-05	2.70743e-05	3.90956e-05	3.37463e-05
甘南藏族自治州	自治州	36696.9	22.9193	22.7476	22.6663	22.5789	22.4403	22.8196	22.0541	21.4169	1.3148e-05	7.90593e-06	1.07716e-05	1.9515e-05	1.73922e-05	1.81761e-05	4.66525e-06	1.56054e-05	6.94481e-06	1.96555e-05	1.91305e-05	1.27868e-05	1.32185e-05	7.92226e-06	1.03034e-05	1.22767e-05	0.18907	1.93656e-05	4.68873e-06	1.5623e-05	6.97805e-06	1.9632e-05	1.92299e-05	1.27885e-05	6.89089e-06	9.68174e-06	1.14341e-05	1.19951e-05	1.62934e-05	1.9513e-05	5.38902e-06	1.07368e-05	9.61852e-06	1.55944e-05	2.07015e-05	1.9534e-05
西宁市	地级市	7564.39	361.649	359.013	357.736	356.344	355.076	360.146	308.042	290.928	2.85394e-06	5.66806e-06	6.05254e-06	1.17911e-05	7.74513e-06	9.83957e-06	2.68433e-06	1.0054e-05	2.66584e-06	5.97645e-06	1.62583e-05	-8.29705e-06	3.16373e-06	5.7214e-06	6.26356e-06	-1.39995e-05	0.0972092	1.07183e-05	2.67653e-06	1.00615e-05	2.74629e-06	5.95684e-06	1.62972e-05	-8.0553e-06	-9.10108e-07	-2.77287e-06	6.65987e-06	1.26863e-06	3.06409e-06	8.41697e-06	4.01603e-06	3.94622e-06	1.01371e-05	2.94381e-06	1.5403e-05	-2.44473e-06
海东市	地级市	12989.8	126.502	126.121	125.674	125.184	124.661	126.519	129.698	130.803	2.00346e-05	1.23012e-05	1.27834e-05	2.81e-05	2.60086e-05	2.31e-05	7.89899e-06	2.35127e-05	1.31241e-05	2.92069e-05	3.40364e-05	2.26322e-05	2.02603e-05	1.23686e-05	1.32725e-05	1.68581e-05	0.265058	2.43442e-05	7.96336e-06	2.36227e-05	1.32018e-05	2.91192e-05	3.41696e-05	2.27947e-05	1.1315e-05	1.08257e-05	1.43624e-05	1.8195e-05	2.54233e-05	2.80442e-05	1.27778e-05	1.80438e-05	2.12015e-05	2.59343e-05	3.78384e-05	3.01548e-05
海北藏族自治州	自治州	34390.7	9.7038	9.54606	9.51119	9.47418	9.28107	9.57612	9.5911	9.95006	1.69596e-05	9.3211e-06	9.14263e-06	2.22576e-05	2.23167e-05	1.87283e-05	5.64619e-06	1.86815e-05	1.1112e-05	2.67297e-05	3.06953e-05	1.33945e-05	1.7072e-05	9.34209e-06	9.28824e-06	1.69078e-05	0.363788	1.97765e-05	5.68282e-06	1.87134e-05	1.11418e-05	2.64738e-05	3.07353e-05	1.34887e-05	1.08945e-05	1.07112e-05	1.0146e-05	1.81198e-05	2.15503e-05	2.16979e-05	9.63946e-06	1.61866e-05	1.64424e-05	2.55846e-05	3.09592e-05	2.37983e-05
黄南藏族自治州	自治州	18028	17.0475	16.963	16.901	16.8353	17.0263	17.0166	14.6322	12.9783	2.1134e-05	1.32292e-05	1.18278e-05	2.74796e-05	2.67671e-05	2.29158e-05	7.05077e-06	2.28993e-05	1.49275e-05	3.25364e-05	3.63753e-05	2.13516e-05	2.12411e-05	1.32645e-05	1.21395e-05	2.1603e-05	0.356911	2.43507e-05	7.10763e-06	2.29767e-05	1.50076e-05	3.23133e-05	3.65086e-05	2.14443e-05	1.40426e-05	1.34311e-05	1.31824e-05	2.21578e-05	2.60064e-05	2.61266e-05	1.18532e-05	1.97221e-05	2.04293e-05	3.02171e-05	3.78415e-05	2.82222e-05
海南藏族自治州	自治州	43694.8	12.3411	12.4019	12.3443	12.2961	12.02	12.4414	10.6513	10.5678	1.52159e-05	1.00413e-05	8.90605e-06	2.09277e-05	2.15428e-05	1.77914e-05	5.40461e-06	1.78024e-05	1.11058e-05	2.48244e-05	2.89875e-05	1.2362e-05	1.53432e-05	1.00589e-05	8.92253e-06	1.53078e-05	0.369847	1.88797e-05	5.44365e-06	1.7855e-05	1.11818e-05	2.45303e-05	2.90845e-05	1.24336e-05	9.68495e-06	9.13448e-06	9.91525e-06	1.63045e-05	2.06992e-05	2.0351e-05	9.34403e-06	1.51124e-05	1.63772e-05	2.36842e-05	2.91765e-05	1.94282e-05
果洛藏族自治州	自治州	74252.2	3.16263	3.14849	3.13572	3.12358	3.12221	3.15848	2.37573	2.10628	1.1756e-05	7.19492e-06	6.222e-06	1.59971e-05	1.59097e-05	1.27979e-05	3.79349e-06	1.32394e-05	8.77193e-06	1.94511e-05	2.05522e-05	9.3476e-06	1.18103e-05	7.21871e-06	6.43484e-06	1.36061e-05	0.427094	1.36141e-05	3.82316e-06	1.32851e-05	8.82263e-06	1.92965e-05	2.06185e-05	9.39374e-06	7.66573e-06	7.13224e-06	6.93863e-06	1.34627e-05	1.51438e-05	1.41134e-05	6.41845e-06	1.15788e-05	1.15418e-05	1.79303e-05	2.01628e-05	1.43182e-05
玉树藏族自治州	自治州	204931	2.23886	2.28498	2.27622	2.26746	2.25447	2.29116	1.65122	1.46642	2.91401e-06	2.16248e-06	1.40219e-06	3.71455e-06	4.12189e-06	3.26586e-06	9.12182e-07	3.03188e-06	2.37977e-06	4.85045e-06	5.4309e-06	3.48016e-06	2.92513e-06	2.16657e-06	1.4508e-06	3.32301e-06	0.525361	3.48145e-06	9.19469e-07	3.04343e-06	2.39271e-06	4.8027e-06	5.44204e-06	3.4907e-06	1.87802e-06	2.10749e-06	1.57123e-06	3.15511e-06	4.0647e-06	3.49892e-06	1.58514e-06	2.62307e-06	2.81393e-06	4.51161e-06	4.95135e-06	3.80321e-06
海西蒙古族藏族自治州	自治州	300834	0	0	0	0	0	0	0	0	2.13937e-06	1.42537e-06	1.12412e-06	2.8336e-06	3.30066e-06	2.83667e-06	7.78805e-07	2.20116e-06	1.73345e-06	3.8106e-06	4.16729e-06	2.80023e-06	2.15736e-06	1.42822e-06	1.1233e-06	2.18938e-06	0.413823	3.03124e-06	7.83413e-07	2.20547e-06	1.73168e-06	3.75316e-06	4.17283e-06	2.80245e-06	1.28529e-06	1.78349e-06	1.2957e-06	2.19744e-06	3.17159e-06	3.13727e-06	1.38489e-06	1.69935e-06	2.05627e-06	3.42848e-06	3.80205e-06	2.66805e-06
银川市	地级市	6946.2	319.081	317.118	316.107	314.868	308.085	318.126	223.921	172.441	-6.56242e-06	-6.30682e-06	-4.99705e-06	3.50467e-07	-2.05822e-06	-3.43546e-06	-2.8342e-07	-3.33026e-06	-1.29651e-05	-2.08056e-06	6.77374e-06	-4.23213e-06	-6.0583e-06	-6.20041e-06	1.61602e-06	1.29151e-05	-0.017146	-6.35599e-06	-2.17589e-07	-2.88711e-06	-1.27078e-05	-1.39788e-06	7.00989e-06	-3.97215e-06	-6.63917e-06	-8.44585e-06	-7.66204e-06	-1.29982e-05	-3.02216e-06	3.12501e-06	-5.52581e-06	-9.14069e-07	-9.89299e-06	-2.7819e-06	9.49335e-06	-4.13655e-06
石嘴山市	地级市	4084.05	195.929	194.986	193.96	193.212	185.363	195.615	182.11	176.154	1.12159e-05	9.75561e-06	7.3609e-06	1.84531e-05	1.65316e-05	1.60708e-05	5.34599e-06	1.23965e-05	5.66968e-06	2.09448e-05	2.89694e-05	1.6877e-05	1.14446e-05	9.81623e-06	8.92866e-06	1.45311e-05	0.185544	1.56488e-05	5.40718e-06	1.25506e-05	5.73748e-06	2.10539e-05	2.8959e-05	1.69264e-05	6.77195e-06	9.7844e-06	8.48123e-06	9.52288e-06	1.7228e-05	2.22287e-05	5.918e-06	9.51626e-06	7.35679e-06	2.12936e-05	3.22698e-05	1.45002e-05
吴忠市	地级市	16747.6	95.0343	94.4944	94.1135	93.7484	95.9584	94.7765	83.8731	72.342	1.05762e-05	3.48865e-07	8.7912e-06	1.57443e-05	1.52102e-05	1.3047e-05	4.87292e-06	1.19079e-05	5.4201e-06	1.71918e-05	1.98239e-05	1.07247e-05	1.08353e-05	3.84331e-07	1.03878e-05	1.61191e-05	0.140515	1.2195e-05	4.90768e-06	1.20671e-05	5.51119e-06	1.73288e-05	1.98292e-05	1.06678e-05	6.6322e-06	3.05683e-06	9.99521e-06	8.92749e-06	1.62113e-05	2.02725e-05	5.1412e-06	9.72116e-06	9.69581e-06	1.66298e-05	2.55338e-05	8.33574e-06
固原市	地级市	10524	130.864	130.332	129.87	129.367	128.697	130.747	149.114	143.458	1.80165e-05	8.31421e-06	1.43927e-05	2.43762e-05	2.03545e-05	1.92033e-05	7.26887e-06	1.89489e-05	1.24583e-05	2.5647e-05	2.48668e-05	1.694e-05	1.81355e-05	8.34871e-06	1.59705e-05	2.10427e-05	0.148055	1.94632e-05	7.2893e-06	1.89438e-05	1.24255e-05	2.55346e-05	2.46622e-05	1.68269e-05	1.07437e-05	9.28846e-06	1.68156e-05	1.49343e-05	2.28045e-05	2.64098e-05	9.17154e-06	1.51369e-05	1.78608e-05	2.33679e-05	3.27399e-05	1.73597e-05
中卫市	地级市	13659.7	100.632	100.859	100.501	100.108	99.1771	101.176	92.0355	82.3727	1.74648e-05	6.99733e-06	1.21055e-05	2.38249e-05	2.34526e-05	1.97622e-05	6.77143e-06	1.77106e-05	8.47221e-06	2.89067e-05	3.30494e-05	1.69454e-05	1.75824e-05	7.07003e-06	1.41276e-05	1.93674e-05	0.197343	1.99867e-05	6.80392e-06	1.75621e-05	8.39668e-06	2.85224e-05	3.28982e-05	1.68204e-05	1.04468e-05	8.97806e-06	1.44675e-05	1.44326e-05	2.48717e-05	2.82616e-05	8.69434e-06	1.3987e-05	1.32668e-05	2.74981e-05	3.94154e-05	1.7993e-05
乌鲁木齐市	地级市	13793.5	242.237	239.698	238.812	237.883	240.591	241.566	177.139	107.063	-1.76446e-05	3.86074e-06	-1.07052e-06	-4.76065e-06	-1.80795e-05	6.5972e-07	-2.07597e-06	-9.2785e-06	-1.34786e-05	-2.35994e-05	-2.52018e-07	-7.63166e-06	-1.7385e-05	3.82618e-06	-7.156e-07	5.92615e-07	-0.281718	4.47173e-07	-2.13953e-06	-8.99651e-06	-1.35955e-05	-2.28976e-05	-1.12764e-07	-7.8855e-06	-2.6057e-05	-8.81787e-06	-5.85559e-06	-3.74827e-05	-2.22535e-05	-3.76249e-06	-1.10768e-05	-2.10225e-05	-3.53668e-05	-3.54809e-05	3.41837e-06	-2.96205e-05
克拉玛依市	地级市	7373.81	50.8112	50.9086	50.7391	50.5427	50.1925	50.6692	36.073	27.4505	2.30868e-05	2.24159e-05	1.16172e-05	3.10888e-05	2.86832e-05	2.69725e-05	7.61605e-06	2.3064e-05	1.74083e-05	4.05762e-05	4.05918e-05	3.81177e-05	2.32493e-05	2.24723e-05	1.16593e-05	2.75603e-05	0.351981	2.81451e-05	7.68633e-06	2.3317e-05	1.76194e-05	4.03187e-05	4.07561e-05	3.82423e-05	1.25267e-05	2.07605e-05	1.11009e-05	2.14026e-05	2.66387e-05	2.92078e-05	1.27148e-05	1.71282e-05	1.51138e-05	3.81509e-05	4.0585e-05	3.51044e-05
吐鲁番市	地级市	69762.8	9.76408	9.55489	9.51927	9.48218	9.44603	9.73695	8.6938	8.08107	4.594e-06	4.46331e-06	2.90152e-06	7.45769e-06	6.1949e-06	6.59596e-06	1.76925e-06	5.1753e-06	3.104e-06	7.73831e-06	9.55653e-06	7.69616e-06	4.65116e-06	4.46478e-06	2.86788e-06	6.4763e-06	0.265342	6.97223e-06	1.78161e-06	5.24135e-06	3.13039e-06	7.69214e-06	9.59824e-06	7.72353e-06	1.41659e-06	2.6033e-06	2.45444e-06	2.66546e-06	5.29719e-06	6.72167e-06	2.44256e-06	2.81788e-06	6.17761e-07	5.533e-06	9.10512e-06	5.05454e-06
哈密市	地级市	137212	4.43456	4.40781	4.39297	4.37588	4.34032	4.42249	3.94668	3.60859	1.54215e-06	1.11237e-06	1.07329e-06	2.64168e-06	2.02494e-06	2.52165e-06	6.87068e-07	1.84244e-06	9.83802e-07	2.59545e-06	2.97816e-06	2.78475e-06	1.56896e-06	1.11991e-06	1.03751e-06	1.67593e-06	0.1956	2.66357e-06	6.89451e-07	1.8675e-06	9.89996e-07	2.58225e-06	2.97993e-06	2.80008e-06	2.77941e-07	1.01759e-06	8.48223e-07	6.79488e-07	1.61485e-06	2.47053e-06	8.48745e-07	8.54554e-07	9.77305e-09	1.65014e-06	2.67817e-06	1.62652e-06
昌吉回族自治州	自治州	73486.4	20.8072	20.6562	20.5833	20.5034	20.1408	20.7492	19.0961	17.5765	6.70298e-06	9.06373e-06	5.41039e-06	1.13065e-05	9.22499e-06	1.20413e-05	3.36852e-06	7.25346e-06	3.73115e-06	1.07538e-05	1.16749e-05	1.27271e-05	6.84278e-06	9.1079e-06	5.0886e-06	1.0908e-05	0.178012	1.26326e-05	3.39563e-06	7.45594e-06	3.83616e-06	1.06145e-05	1.1838e-05	1.28768e-05	2.16003e-06	6.36656e-06	4.07141e-06	3.45234e-06	8.18093e-06	1.26889e-05	4.67453e-06	3.73596e-06	1.13146e-07	6.90102e-06	1.33735e-05	8.24163e-06
博尔塔拉蒙古自治州	自治州	24177.9	0	0	0	0	0	0	0	0	3.05889e-05	2.81407e-05	1.44622e-05	3.64942e-05	3.83348e-05	3.2935e-05	9.21825e-06	2.92797e-05	2.45343e-05	4.70418e-05	5.55679e-05	4.71023e-05	3.06978e-05	2.81782e-05	1.43557e-05	3.58517e-05	0.451693	3.45814e-05	9.29475e-06	2.94993e-05	2.46497e-05	4.67736e-05	5.5667e-05	4.72595e-05	1.95299e-05	2.59297e-05	1.47045e-05	3.02629e-05	3.60164e-05	3.55125e-05	1.55664e-05	2.47811e-05	2.40634e-05	4.39808e-05	5.16508e-05	4.57457e-05
巴音郭楞蒙古自治州	自治州	470872	0	0	0	0	0	0	0	0	1.53333e-06	1.25211e-06	7.86211e-07	2.04874e-06	1.9463e-06	1.86414e-06	5.35903e-07	1.53029e-06	6.92601e-07	2.2034e-06	1.60658e-06	2.00388e-06	1.54725e-06	1.24323e-06	7.46192e-07	1.18721e-06	0.332287	1.95485e-06	5.39813e-07	1.52557e-06	6.89669e-07	2.16428e-06	1.61672e-06	1.98699e-06	6.11008e-07	9.61476e-07	7.4021e-07	9.41999e-07	1.46998e-06	1.93147e-06	8.99287e-07	7.97016e-07	-2.41217e-07	1.66105e-06	1.44686e-06	1.30782e-06
阿克苏地区	地区	127780	20.6924	20.5701	20.497	20.4172	20.1451	20.6349	18.1161	15.3531	1.33168e-05	1.20699e-05	6.66407e-06	1.60493e-05	1.64487e-05	1.33579e-05	4.43737e-06	1.19909e-05	8.76685e-06	1.73232e-05	1.43208e-05	1.93289e-05	1.32557e-05	1.2106e-05	5.88321e-06	6.29796e-06	0.372567	1.42395e-05	4.47207e-06	1.205e-05	8.82226e-06	1.72454e-05	1.44686e-05	1.93742e-05	4.90595e-06	9.44833e-06	5.975e-06	4.92144e-06	1.30093e-05	1.25889e-05	7.3407e-06	5.27285e-06	4.20619e-06	9.69201e-06	1.15184e-05	1.4551e-05
克孜勒苏柯尔克孜自治州	自治州	69741.8	0	0	0	0	0	0	0	0	5.41726e-06	4.18682e-06	2.37794e-06	6.57984e-06	6.42406e-06	4.83196e-06	1.52879e-06	5.11483e-06	4.19851e-06	7.50979e-06	7.15162e-06	7.55328e-06	5.41828e-06	4.19202e-06	2.35898e-06	5.70077e-06	0.48114	5.13765e-06	1.54104e-06	5.13683e-06	4.2277e-06	7.42938e-06	7.17397e-06	7.57218e-06	3.21337e-06	4.31299e-06	2.42521e-06	4.89264e-06	5.77013e-06	5.0526e-06	2.59449e-06	3.97951e-06	4.3592e-06	6.41205e-06	6.72171e-06	6.99973e-06
喀什地区	地区	110367	42.2528	42.0033	41.8685	41.703	41.3499	42.1354	35.7816	31.8412	5.87598e-06	5.57799e-06	2.86999e-06	7.15403e-06	6.59219e-06	4.70306e-06	1.898e-06	5.13651e-06	4.53726e-06	5.41068e-06	2.61976e-06	7.93371e-06	5.88886e-06	5.57716e-06	2.64575e-06	3.92875e-06	0.354074	5.06476e-06	1.91118e-06	5.17203e-06	4.58372e-06	5.36234e-06	2.70696e-06	7.93565e-06	2.44397e-06	5.1132e-06	2.60774e-06	2.76329e-06	5.02103e-06	4.69358e-06	3.1957e-06	2.29385e-06	3.39348e-06	2.51389e-06	2.96375e-06	5.44312e-06
和田地区	地区	246935	9.31868	9.26482	9.23176	9.19594	9.1344	9.29285	7.92683	7.33023	7.48144e-06	6.1845e-06	3.42666e-06	9.21025e-06	9.43824e-06	6.62976e-06	2.25424e-06	7.06008e-06	5.51591e-06	9.17427e-06	8.49406e-06	1.05035e-05	7.485e-06	6.18192e-06	3.36251e-06	7.12677e-06	0.480821	7.05817e-06	2.27226e-06	7.09728e-06	5.55562e-06	9.07882e-06	8.49089e-06	1.05327e-05	3.82456e-06	5.71037e-06	3.45573e-06	6.07611e-06	8.36937e-06	6.89543e-06	3.7914e-06	5.01149e-06	5.27235e-06	6.59849e-06	8.14386e-06	9.08439e-06
伊犁哈萨克自治州	自治州	55121.6	0	0	0	0	0	0	0	0	8.76384e-06	1.07378e-05	6.23235e-06	9.58108e-06	1.27069e-05	1.29512e-05	4.15316e-06	7.55129e-06	6.28752e-06	1.21515e-05	9.28195e-06	1.32211e-05	8.92036e-06	1.079e-05	5.79475e-06	4.97778e-06	0.255321	1.30969e-05	4.18643e-06	7.77591e-06	6.37201e-06	1.22909e-05	9.48134e-06	1.32889e-05	4.27972e-06	7.1669e-06	5.53052e-06	3.55791e-06	1.0264e-05	1.38693e-05	7.20586e-06	4.09883e-06	1.89558e-06	9.16817e-06	1.09588e-05	8.56391e-06
塔城地区	地区	94652.3	14.062	14.5229	14.4737	14.4172	13.0021	14.023	9.89789	8.97169	2.03305e-05	1.99824e-05	1.12868e-05	2.55355e-05	2.35135e-05	2.4546e-05	7.3264e-06	1.99838e-05	1.48172e-05	3.25947e-05	2.64318e-05	3.22816e-05	2.04803e-05	2.00449e-05	1.16368e-05	2.56044e-05	0.301985	2.5766e-05	7.3941e-06	2.02364e-05	1.49994e-05	3.25367e-05	2.66489e-05	3.24499e-05	1.2453e-05	1.95388e-05	1.14024e-05	2.01313e-05	2.29681e-05	2.73065e-05	1.24622e-05	1.60678e-05	1.32507e-05	3.2968e-05	3.06564e-05	3.01662e-05
阿勒泰地区	地区	116994	4.64055	4.61289	4.59683	4.57889	4.54407	4.62807	4.55985	4.66412	1.30003e-05	1.03703e-05	6.68928e-06	1.64293e-05	1.69566e-05	1.45729e-05	4.29592e-06	1.34334e-05	9.95279e-06	2.14188e-05	1.90283e-05	1.76202e-05	1.30655e-05	1.04024e-05	6.60167e-06	1.74162e-05	0.411411	1.5512e-05	4.32996e-06	1.35552e-05	1.0039e-05	2.13095e-05	1.91549e-05	1.7659e-05	7.48712e-06	9.89795e-06	6.67222e-06	1.28545e-05	1.54392e-05	1.53755e-05	6.88242e-06	1.1188e-05	8.67552e-06	1.96361e-05	1.80123e-05	1.48634e-05
石河子市	省直辖县	458.99	709.22	592.632	590.122	587.828	854.215	707.259	1379.27	1319.15	1.70635e-05	1.92314e-05	9.34245e-06	2.46755e-05	2.29515e-05	2.08637e-05	6.03825e-06	1.77987e-05	1.34411e-05	2.9205e-05	4.04626e-05	2.87693e-05	1.72038e-05	1.92574e-05	9.59211e-06	2.49111e-05	0.356528	2.19273e-05	6.08622e-06	1.80111e-05	1.35731e-05	2.91147e-05	4.05744e-05	2.88863e-05	9.39641e-06	1.65362e-05	8.80251e-06	1.61057e-05	2.11837e-05	2.21757e-05	9.54123e-06	1.35986e-05	1.02925e-05	2.53107e-05	3.92561e-05	2.47712e-05
阿拉尔市	省直辖县	3927.09	45.7247	45.451	45.2893	45.1143	47.453	45.5981	32.5496	29.5685	1.6758e-05	1.46543e-05	7.85049e-06	2.02601e-05	2.0749e-05	1.65012e-05	5.1036e-06	1.57338e-05	1.2019e-05	2.4186e-05	2.5008e-05	2.40196e-05	1.6676e-05	1.46794e-05	7.55687e-06	1.44384e-05	0.447769	1.74903e-05	5.14476e-06	1.58141e-05	1.20938e-05	2.40189e-05	2.51184e-05	2.40897e-05	8.9403e-06	1.29941e-05	7.75216e-06	1.22978e-05	1.84222e-05	1.707e-05	8.5892e-06	1.0894e-05	1.03276e-05	1.87529e-05	2.24336e-05	2.11644e-05
图木舒克市	省直辖县	1997.48	87.166	86.6488	86.4936	86.1927	85.3467	86.9282	52.0912	24.3367	9.69243e-06	8.2447e-06	4.40642e-06	1.16885e-05	1.20544e-05	9.3379e-06	2.83142e-06	9.18668e-06	7.42864e-06	1.39376e-05	1.47499e-05	1.37414e-05	9.68629e-06	8.25329e-06	4.37289e-06	9.70494e-06	0.482864	9.89121e-06	2.85433e-06	9.22583e-06	7.47577e-06	1.38186e-05	1.47977e-05	1.37789e-05	5.69397e-06	7.63738e-06	4.4892e-06	8.31498e-06	1.09475e-05	9.87297e-06	4.76257e-06	7.09178e-06	7.39401e-06	1.15786e-05	1.3732e-05	1.26735e-05
五家渠市	省直辖县	739.155	136.106	134.451	133.803	133.27	115.757	135.738	128.168	120.458	1.39842e-05	1.74221e-05	8.66185e-06	2.24352e-05	1.89976e-05	2.04029e-05	5.12187e-06	1.57904e-05	1.02903e-05	2.42281e-05	3.48152e-05	2.5354e-05	1.41492e-05	1.74433e-05	8.88163e-06	2.43108e-05	0.285998	2.1432e-05	5.15622e-06	1.60276e-05	1.03848e-05	2.415e-05	3.49611e-05	2.54291e-05	4.72326e-06	1.30175e-05	7.55693e-06	8.78383e-06	1.68643e-05	2.13625e-05	7.04122e-06	9.8673e-06	2.6083e-06	1.85302e-05	3.45317e-05	1.86514e-05
北屯市	省直辖县	815.299	77.8806	77.5176	77.2821	76.984	75.4901	77.6721	51.8926	4.58727	1.35472e-05	1.17692e-05	6.70044e-06	1.73584e-05	1.74861e-05	1.51662e-05	4.27336e-06	1.38862e-05	1.04973e-05	2.25379e-05	2.3865e-05	1.91857e-05	1.36059e-05	1.17924e-05	6.72371e-06	1.82795e-05	0.435329	1.60986e-05	4.30763e-06	1.39992e-05	1.05802e-05	2.23949e-05	2.39654e-05	1.91893e-05	8.05096e-06	1.10357e-05	6.73778e-06	1.36261e-05	1.62299e-05	1.6256e-05	6.84921e-06	1.17185e-05	9.43472e-06	2.06614e-05	2.26446e-05	1.70283e-05
铁门关市	省直辖县	607.81	73.4818	73.0524	72.7925	72.3795	75.5844	73.2976	75.3492	44.7738	1.32549e-05	1.26235e-05	6.57974e-06	1.7668e-05	1.68849e-05	1.50911e-05	4.14535e-06	1.33561e-05	9.86693e-06	2.13377e-05	2.64153e-05	2.03262e-05	1.33106e-05	1.26313e-05	6.68077e-06	1.69066e-05	0.406466	1.59084e-05	4.17709e-06	1.3456e-05	9.92574e-06	2.11804e-05	2.6486e-05	2.03701e-05	7.21282e-06	1.08012e-05	6.45161e-06	1.16154e-05	1.54921e-05	1.61671e-05	6.57259e-06	1.01683e-05	7.59167e-06	1.84381e-05	2.49895e-05	1.79968e-05
双河市	省直辖县	741.556	65.7914	65.4664	66.7542	66.5034	71.1234	65.5905	61.1255	53.4403	3.17384e-05	2.82454e-05	1.45337e-05	3.86528e-05	3.94251e-05	3.32726e-05	9.23845e-06	3.06432e-05	2.52835e-05	4.97565e-05	6.00354e-05	4.75621e-05	3.18253e-05	2.82775e-05	1.47077e-05	3.86005e-05	0.476627	3.5014e-05	9.31424e-06	3.08418e-05	2.54058e-05	4.94006e-05	6.01328e-05	4.76759e-05	2.05438e-05	2.62764e-05	1.5025e-05	3.23554e-05	3.72749e-05	3.60981e-05	1.54738e-05	2.64387e-05	2.56463e-05	4.66549e-05	5.59295e-05	4.69061e-05
可克达拉市	省直辖县	1035.36	78.2402	77.7911	76.5055	76.2274	90.4919	78.0094	87.5287	98.5075	1.48745e-05	1.30153e-05	6.86591e-06	1.79146e-05	1.85697e-05	1.54374e-05	4.40912e-06	1.41753e-05	1.15875e-05	2.33704e-05	2.70731e-05	2.15689e-05	1.49081e-05	1.30348e-05	6.94935e-06	1.69671e-05	0.477996	1.62211e-05	4.44578e-06	1.42721e-05	1.16551e-05	2.32093e-05	2.7139e-05	2.16356e-05	9.72042e-06	1.20699e-05	7.13382e-06	1.49017e-05	1.75336e-05	1.696e-05	7.53281e-06	1.21724e-05	1.18466e-05	2.17098e-05	2.55049e-05	2.10598e-05
昆玉市	省直辖县	1109.48	91.2202	90.5145	90.2396	89.8809	89.3004	90.9787	76.8243	33.1669	9.36591e-06	7.76255e-06	4.12706e-06	1.14466e-05	1.15284e-05	8.5706e-06	2.661e-06	8.87307e-06	7.19624e-06	1.29362e-05	1.34216e-05	1.3119e-05	9.36522e-06	7.76484e-06	4.12168e-06	9.78709e-06	0.507575	9.11515e-06	2.68207e-06	8.90961e-06	7.23934e-06	1.28024e-05	1.34497e-05	1.31494e-05	5.47729e-06	7.38333e-06	4.24567e-06	8.42296e-06	1.05046e-05	9.10725e-06	4.47422e-06	6.90376e-06	7.41229e-06	1.05714e-05	1.25668e-05	1.21649e-05
胡杨河市	省直辖县	937.537	53.4379	62.7804	62.629	62.3677	61.6434	53.2886	62.3794	54.1749	2.37657e-05	2.20865e-05	1.14303e-05	3.0799e-05	2.99841e-05	2.62523e-05	7.26494e-06	2.37598e-05	1.85903e-05	3.93552e-05	4.74798e-05	3.62947e-05	2.38663e-05	2.21159e-05	1.17646e-05	3.13964e-05	0.437267	2.7631e-05	7.3244e-06	2.39452e-05	1.87158e-05	3.90788e-05	4.75887e-05	3.64057e-05	1.47051e-05	2.04868e-05	1.1618e-05	2.4194e-05	2.86044e-05	2.87328e-05	1.18958e-05	2.0023e-05	1.78462e-05	3.6759e-05	4.56062e-05	3.46314e-05
台湾省	不统计	36201.6	835.281	835.609	834.456	833.672	830.312	836.426	821.527	787.754	1.12316e-06	0.000121171	5.45324e-07	-3.64155e-06	-1.33727e-07	2.72147e-06	-1.19933e-06	-2.80423e-06	-8.27416e-07	4.09004e-06	-4.59677e-06	-3.00559e-08	9.89249e-07	0.000120153	-2.49458e-06	-8.72606e-06	-0.00946669	1.8354e-06	-1.20843e-06	-2.93175e-06	-8.79464e-07	3.97453e-06	-4.63279e-06	-2.38139e-08	-3.1726e-06	-2.08945e-05	-2.33707e-06	-8.93043e-06	-9.45495e-06	-4.07721e-06	-3.33483e-06	-2.26134e-06	-1.74674e-06	-3.52477e-06	-6.32541e-06	2.40682e-06
香港特别行政区	特别行政区	1115.34	7898.11	7820.96	7801.86	7779.2	7733.19	7873.24	7601.24	7575.56	0.000165045	0.000334847	0.000702745	2.78022e-05	0.000222128	0.000115892	0.000674182	7.98227e-05	0.000138337	0.000295075	1.45275e-05	6.64055e-06	0.000168803	0.000336646	0.000536472	0.000238918	1.10529	0.0001293	0.000679381	7.66537e-05	0.000135604	0.000283541	1.44153e-05	8.34747e-06	0.000204256	0.000423086	0.000500599	0.000220591	0.000195363	0.000133311	0.000651675	0.000168731	0.000201461	0.000222073	-3.38544e-06	-3.35054e-05
澳门特别行政区	特别行政区	33.9575	23861	23943.2	23785.8	23649.7	23515.1	23278.6	21537.5	17627.3	-7.73921e-05	-3.68362e-05	-8.76639e-05	-0.000126749	-8.61288e-05	-5.05589e-05	2.75063e-05	-7.73763e-05	-5.24671e-05	-9.35418e-05	-5.11974e-05	-6.57958e-05	-7.82796e-05	-3.68725e-05	-6.23831e-05	-8.92526e-05	-0.368152	-5.54439e-05	2.71224e-05	-7.85174e-05	-5.2919e-05	-9.31974e-05	-5.1043e-05	-6.55314e-05	-4.32202e-05	-1.78977e-05	-6.60424e-05	-8.40844e-05	-8.03478e-05	-4.20498e-05	6.23027e-05	-4.53004e-05	-4.42681e-05	-6.74416e-05	-5.01425e-05	-1.00984e-05
舟山市		564.565	1082.15	1218.76	1218.82	1232.62	1201.81	1079.15	1027.19	1455.13	-6.75967e-05	-7.20653e-05	-6.5372e-05	-8.13519e-05	-7.92055e-05	-6.04985e-05	-4.07091e-05	-7.0587e-05	-6.2915e-05	-5.83228e-05	-9.78223e-05	-4.37104e-05	-6.74729e-05	-7.1726e-05	-6.57181e-05	-7.64033e-05	-0.685613	-6.19755e-05	-4.06562e-05	-7.01555e-05	-6.2859e-05	-5.68045e-05	-9.77127e-05	-4.37181e-05	-4.7947e-05	-5.62359e-05	-6.96112e-05	-7.42027e-05	-7.55542e-05	-6.02166e-05	-4.26638e-05	-6.63768e-05	-6.31101e-05	-5.2297e-05	-8.23468e-05	-7.50108e-05
池州市		8398.32	214.534	215.554	214.836	214.002	208.652	213.941	215.356	239.126	-2.27821e-05	-2.4217e-06	-2.53122e-05	-3.63287e-05	-3.05994e-05	-2.65828e-05	-1.52431e-05	-2.95699e-05	-2.70296e-05	-1.22536e-05	-3.88475e-05	-1.34197e-05	-2.29527e-05	-2.57415e-06	-3.12268e-05	-3.57969e-05	-0.115216	-2.65142e-05	-1.52803e-05	-2.96981e-05	-2.7071e-05	-1.17022e-05	-3.90597e-05	-1.35365e-05	-8.31872e-06	-1.45707e-05	-3.15698e-05	-3.33619e-05	-2.99612e-05	-2.53785e-05	-1.72084e-05	-2.74268e-05	-2.56844e-05	-1.15701e-05	-3.63629e-05	-2.74172e-05
铜陵市		2883.27	681.234	665.794	663.544	660.959	669.106	679.34	639.461	696.545	-2.95235e-05	-4.00776e-05	-3.22557e-05	-4.48463e-05	-3.33915e-05	-3.33039e-05	-1.72626e-05	-3.62903e-05	-3.36384e-05	-1.86873e-05	-5.35318e-05	-3.52089e-05	-2.9261e-05	-4.02385e-05	-3.51467e-05	-3.67495e-05	-0.121287	-3.47806e-05	-1.72728e-05	-3.60844e-05	-3.34459e-05	-1.78612e-05	-5.33834e-05	-3.52604e-05	-1.13584e-05	-4.57351e-05	-3.60333e-05	-3.44893e-05	-3.16745e-05	-3.2247e-05	-2.05994e-05	-3.02259e-05	-2.61863e-05	-1.38845e-05	-4.56913e-05	-4.36053e-05
安庆市		13976.7	411.408	407.642	406.194	404.617	402.199	410.263	410.251	453.959	-3.67164e-06	-9.87545e-07	-3.39293e-06	8.54986e-06	9.18452e-07	-1.07671e-06	-7.37826e-06	-6.71559e-07	-6.22034e-06	-3.74014e-07	1.09213e-05	1.97022e-06	-3.30706e-06	-1.07019e-06	8.43872e-07	2.51674e-05	0.0051838	-6.75783e-07	-7.30213e-06	-1.50589e-07	-5.84711e-06	-2.95179e-07	1.10594e-05	2.26622e-06	-4.98759e-08	5.27496e-06	-3.147e-06	2.11155e-05	-1.6779e-07	7.27528e-06	-7.92906e-06	5.77866e-06	-3.97647e-06	1.49222e-06	1.71517e-05	1.73221e-05
台州市		9186.51	763.319	787.309	784.986	781.928	774.177	761.198	698.966	710.805	3.67596e-05	0.00025321	0.000106565	6.30786e-05	0.000100522	5.23208e-05	6.34161e-07	5.03453e-05	6.92624e-05	3.49992e-05	0.000151251	1.45086e-05	3.86756e-05	0.000252334	0.000204114	0.00013674	0.775275	4.99325e-05	8.2456e-07	5.11824e-05	6.91906e-05	3.32893e-05	0.000152793	1.44739e-05	3.74495e-05	0.000485857	0.000178608	9.5607e-05	0.000114241	8.32527e-05	1.35697e-05	6.20319e-05	0.00011881	4.84966e-05	0.00014939	0.000100691
金华市		10969	632.432	627.047	624.793	622.362	618.996	630.677	545.116	504.555	9.41535e-05	0.000286575	0.000162054	0.000186977	0.00013073	8.02798e-05	1.79811e-05	0.000107753	0.000102213	5.95059e-05	0.000191859	6.47993e-05	9.2356e-05	0.000284292	0.000167089	0.000189001	0.727618	8.2941e-05	1.76199e-05	0.000104809	9.99571e-05	5.59098e-05	0.000189289	6.36446e-05	8.06726e-05	0.000361032	0.000149428	0.000167381	0.000137774	9.7908e-05	2.73798e-05	9.98089e-05	0.000114019	6.84261e-05	0.000155515	0.000163571
绍兴市		8067.27	748.309	771.311	768.496	765.572	762.349	746.234	700.283	679.47	2.91091e-05	0.00027134	0.000131781	8.34563e-05	9.26156e-05	3.13569e-05	1.30169e-05	3.94414e-05	7.0211e-05	9.99524e-06	6.25217e-05	7.03243e-06	2.94491e-05	0.000270102	0.000120615	4.11363e-05	0.517366	3.32203e-05	1.26606e-05	3.81407e-05	6.90655e-05	8.49449e-06	6.12356e-05	6.47714e-06	2.09247e-05	0.000209331	0.000134574	6.34896e-05	0.000107478	2.21751e-05	4.90946e-05	4.76711e-05	7.85791e-05	9.65329e-06	3.1914e-05	6.23326e-05
宁波市		8257.01	1061.09	1107.25	1103.49	1106.18	1103.86	1058.14	907.992	825.736	0.000135791	0.000417444	0.000389404	0.000161633	0.000269866	0.000115912	7.4059e-05	0.000180445	0.000203491	7.6244e-05	0.000231865	9.84338e-05	0.000139415	0.000419468	0.000484465	0.000163421	1.88089	0.000114134	7.50824e-05	0.000181383	0.000204578	7.38253e-05	0.000234827	9.73848e-05	9.15515e-05	0.000532819	0.000441131	0.000167904	0.000301208	0.0001207	0.000151654	0.000193838	0.000211992	7.27324e-05	0.000202874	0.000212066
杭州市		16799.7	637.548	645.984	643.684	641.454	635.406	635.776	526.697	469.003	0.000261344	0.000754568	0.000513243	0.000336143	0.000324451	0.00021504	0.000308819	0.000317091	0.000394581	0.000100263	0.000379844	0.000236898	0.000258514	0.000752859	0.000483484	0.000228424	1.55117	0.000208908	0.00030705	0.000311945	0.000388211	9.43845e-05	0.000376342	0.000234159	0.000131493	0.00071945	0.000480369	0.000275977	0.000333744	0.000183227	0.000203334	0.000257028	0.00025441	8.21329e-05	0.000303533	0.000354276
宣城市		12053.9	264.151	261.044	260.317	258.553	256.138	263.42	283.873	292.589	-3.47416e-05	-2.89352e-05	-2.89975e-05	-3.90065e-05	-3.85807e-05	-3.73046e-05	-2.91694e-05	-4.08549e-05	-3.63624e-05	-2.50347e-05	-3.26735e-05	-9.55179e-06	-3.51436e-05	-2.86613e-05	-2.72967e-05	-3.97422e-05	-0.158982	-3.64859e-05	-2.92874e-05	-4.12413e-05	-3.66187e-05	-2.47684e-05	-3.32778e-05	-9.98888e-06	-2.91806e-05	-3.59418e-05	-3.56776e-05	-4.27532e-05	-3.71101e-05	-3.09195e-05	-3.52167e-05	-4.27949e-05	-4.45261e-05	-1.92233e-05	-3.07199e-05	-1.55234e-05
湖州市		5905.45	603.796	603.373	601.169	596.939	592.513	602.117	565.901	552.655	1.56262e-05	1.5974e-05	6.67049e-05	2.62739e-05	1.83194e-05	-2.86379e-05	-1.26326e-05	6.37355e-06	6.59273e-05	-1.80576e-05	2.31177e-06	1.91294e-05	1.50534e-05	1.57139e-05	4.98559e-05	1.12155e-05	0.0779263	-2.60156e-05	-1.29671e-05	5.61629e-06	6.41283e-05	-1.85906e-05	1.91671e-06	1.88176e-05	-9.19205e-06	3.75839e-05	4.89084e-05	3.96569e-05	-9.67329e-06	-4.50783e-05	-9.10094e-06	7.18875e-07	-5.49788e-06	-2.78305e-05	-3.53363e-05	-5.63088e-06
嘉兴市		4017	1405.43	1416.58	1411.62	1406.27	1397.29	1401.52	1132.11	1048.78	8.69637e-05	0.000125634	0.000279963	0.000126318	0.000115997	2.74811e-05	3.77822e-05	8.93119e-05	0.000142166	1.92192e-05	9.95285e-05	0.000118542	8.44631e-05	0.000124669	0.000276508	0.000130655	0.605285	2.82547e-05	3.70862e-05	8.58836e-05	0.000138858	1.7192e-05	9.81039e-05	0.000117171	6.85867e-05	0.000170128	0.000330024	0.000191772	0.000123834	2.51369e-05	0.00010895	0.000109599	0.000123049	2.70017e-05	8.47172e-05	0.000229966
上海市		6217.84	4537.74	4561.38	4546.8	4530.34	4471.48	4525.13	3342.16	2879.83	0.00070075	0.000830433	0.00173754	0.000775783	0.000841298	0.000546465	0.000877743	0.000881433	0.00101072	0.000284214	0.000656748	0.000418852	0.000695194	0.000829557	0.00207259	0.000881582	5.36448	0.000535468	0.00087385	0.000872549	0.00100186	0.000272363	0.000652464	0.000414685	0.000384458	0.000791041	0.00195739	0.000819361	0.000768653	0.000433436	0.00083734	0.00083273	0.000757671	0.000196813	0.000503688	0.000588032
苏州市		8048.61	1612.63	1584.67	1578.93	1574.14	1570.76	1608.15	1060.37	948.263	0.000528221	0.000772946	0.00127215	0.000611735	0.000587067	0.000304661	0.000441031	0.000627167	0.000677119	0.00022417	0.000405948	0.000308064	0.000524048	0.000774703	0.00151814	0.000517138	2.93504	0.000309176	0.000439809	0.000626148	0.000675813	0.000216879	0.000407463	0.000306398	0.000229553	0.000686207	0.00144628	0.00052506	0.000574373	0.000226383	0.000522929	0.000509859	0.000510223	0.000162946	0.000299676	0.00047304
无锡市		4641	1740.17	1726.8	1720.63	1713.98	1699.21	1735.34	1413.84	1263.95	0.000260033	0.00050413	0.000687393	0.000316282	0.000270603	0.000146362	0.000292072	0.000310073	0.000285943	0.000113199	0.000226559	0.000115075	0.000253681	0.000501596	0.000855674	0.000299839	1.1289	0.000159631	0.000290145	0.00030386	0.000280325	0.000106928	0.000223172	0.000113322	0.000118183	0.000394208	0.000805509	0.000268618	0.000301116	0.000125233	0.000260878	0.00029508	0.000235814	8.11191e-05	0.000179926	0.000273805
常州市		4384.83	1320.18	1308.11	1303.67	1298.73	1294.95	1316.51	1106.71	1005.84	0.000148993	0.000177228	0.000382135	0.000213555	0.000115143	8.06644e-05	8.36259e-05	0.000188217	0.000155912	5.77782e-05	0.000143624	7.23568e-05	0.000144865	0.00017512	0.000605859	0.000382465	0.433422	8.8413e-05	8.27301e-05	0.000183886	0.0001526	5.36619e-05	0.000140897	7.17687e-05	0.000147889	0.000129408	0.000540694	0.00032746	0.000136055	6.9215e-05	0.000116265	0.000249073	0.000157391	4.77449e-05	0.000129988	0.000198447
马鞍山市		3969.78	713.565	700.543	698.159	695.438	684.976	711.589	682.492	668.182	-3.77369e-05	-6.12293e-05	-3.01803e-05	-5.09615e-05	-4.60275e-05	-4.77526e-05	-2.54439e-05	-4.33898e-05	-3.64241e-05	-3.93479e-05	-7.8653e-05	-5.04458e-05	-3.79704e-05	-6.14343e-05	-4.22662e-05	-7.18777e-05	-0.166837	-4.87788e-05	-2.55693e-05	-4.37299e-05	-3.64641e-05	-3.84874e-05	-7.83107e-05	-5.04632e-05	-3.46873e-05	-5.13776e-05	-4.46972e-05	-6.61845e-05	-4.51663e-05	-5.11119e-05	-3.26268e-05	-5.96757e-05	-4.51789e-05	-3.39865e-05	-6.39579e-05	-5.22371e-05
南京市		6820.09	1509.85	1489.31	1483.59	1477.85	1468.38	1505.66	1175.47	1041.15	0.000203154	0.000371372	0.000283208	0.000223068	0.00019174	0.000233665	0.000165972	0.000237516	0.00023499	7.03774e-05	0.000194052	0.000163569	0.000198596	0.000370462	0.000358985	0.00019763	0.697737	0.00024302	0.000165113	0.000233858	0.000232265	6.64136e-05	0.00019147	0.000162306	0.000100587	0.000292384	0.000346161	0.000192628	0.000197088	0.00019868	0.000185517	0.000244358	0.000171712	4.84651e-05	0.000135709	0.000246756
镇江市		3618.86	1067.66	1080.18	1076.64	1072.45	1067.78	1064.69	1021.54	807.07	9.33994e-06	2.58779e-05	5.60084e-05	2.81861e-05	1.45642e-05	-1.81057e-05	-9.9695e-06	2.14722e-05	8.56712e-06	-1.01443e-05	-2.35594e-06	-7.881e-06	8.50772e-06	2.69109e-05	8.4029e-05	5.34588e-05	0.0563675	-1.88456e-05	-9.68696e-06	2.14876e-05	8.42813e-06	-1.02708e-05	-2.04703e-06	-7.15419e-06	-8.54752e-06	-1.9924e-06	5.34494e-05	3.05633e-05	-2.94698e-06	-3.5682e-05	-5.00262e-06	2.77895e-05	-6.26402e-06	-1.72239e-05	-2.27998e-05	8.20346e-06
滁州市		13704.3	359.289	357.868	356.634	355.249	352.308	358.29	376.09	371.089	-2.06264e-05	-3.11035e-05	-2.13365e-05	-1.77495e-05	-1.89647e-05	-2.68412e-05	-1.72461e-05	-2.44415e-05	-2.33521e-05	-1.78155e-05	-1.62811e-05	2.5049e-08	-2.08146e-05	-3.13197e-05	-1.68138e-05	-4.48839e-05	-0.0719102	-2.85345e-05	-1.73439e-05	-2.48733e-05	-2.3656e-05	-1.81244e-05	-1.67086e-05	-3.01936e-07	-1.98113e-05	-2.94e-05	-2.31186e-05	-4.21384e-05	-1.81111e-05	-1.49256e-05	-2.54912e-05	-3.70412e-05	-1.92212e-05	-1.68511e-05	-1.1283e-05	1.20509e-05
泰州市		5721.91	1007.37	1004.87	1001.31	996.789	989.117	1004.58	1078.27	1209.2	2.23821e-05	3.96654e-05	8.89499e-05	6.04109e-05	4.91983e-05	1.54033e-05	-4.33476e-06	4.43367e-05	1.7427e-05	1.7468e-05	7.34359e-05	3.69073e-05	2.15952e-05	3.9633e-05	0.000104633	6.93661e-05	0.229347	2.12299e-05	-4.3322e-06	4.39597e-05	1.74642e-05	1.64628e-05	7.31193e-05	3.65999e-05	5.93711e-06	4.40833e-06	7.25827e-05	4.20598e-05	4.31164e-05	1.15352e-06	3.91393e-06	4.26097e-05	9.05816e-06	1.03086e-05	2.44575e-05	5.65974e-05
南通市		8330.76	1054.64	1070.33	1066.03	1061.9	1052.08	1051.71	1127.19	1227.21	6.00321e-05	5.20548e-05	0.000237078	0.000159135	0.000143851	7.57312e-05	3.87754e-05	0.00012492	7.58716e-05	8.35287e-05	0.00015976	2.60419e-05	5.88752e-05	5.19696e-05	0.000382866	0.000148592	0.848653	7.8555e-05	3.8851e-05	0.000124055	7.48805e-05	8.02012e-05	0.000158214	2.5229e-05	-2.21333e-06	4.63673e-05	0.000305845	9.8269e-05	0.000152273	5.58081e-05	5.20121e-05	9.86252e-05	5.26012e-05	7.81639e-05	0.000104876	6.83346e-05
盐城市		15036.9	604.025	603.368	601.336	599.132	592.91	602.343	679.217	697.443	3.95164e-05	4.88262e-05	6.65968e-05	0.000111366	6.98111e-05	5.6209e-05	1.14183e-05	8.23103e-05	3.66373e-05	7.79244e-05	0.000113141	6.64524e-05	4.11946e-05	4.87568e-05	6.78366e-05	0.000117359	0.402063	6.02367e-05	1.20044e-05	8.68005e-05	3.89745e-05	8.00138e-05	0.000114261	6.97026e-05	7.62113e-06	1.96401e-05	5.4987e-05	7.68099e-05	6.51042e-05	4.94885e-05	1.40214e-05	6.3328e-05	1.68438e-05	3.26808e-05	4.63927e-05	7.91549e-05
扬州市		6771.94	830.097	827.542	824.584	821.75	811.846	827.792	861.984	796.157	4.99362e-05	9.73414e-05	9.14273e-05	8.36727e-05	5.65414e-05	5.78145e-05	6.64084e-06	8.45474e-05	5.47518e-05	2.0887e-05	0.000107395	1.95448e-05	4.99115e-05	9.72601e-05	0.000113766	0.000120088	0.248314	6.63092e-05	6.40482e-06	8.52469e-05	5.36172e-05	1.92935e-05	0.000108317	1.98853e-05	1.07782e-05	1.36062e-05	8.61829e-05	8.41922e-05	3.32773e-05	1.00898e-05	2.1926e-05	6.73648e-05	2.91955e-05	2.30431e-06	3.15671e-05	2.98266e-05
芜湖市		5864.9	749.14	747.217	744.42	741.528	743.55	747.059	754.804	763.265	-6.86511e-06	-3.87855e-05	-8.68452e-06	-1.01839e-05	-1.14189e-05	-8.26871e-06	-1.07443e-05	-1.19343e-05	-5.21091e-06	-1.02282e-05	-2.51949e-05	-1.99103e-06	-7.24881e-06	-3.87586e-05	-2.79414e-05	-1.12732e-05	-0.0428492	-8.40404e-06	-1.07378e-05	-1.21003e-05	-5.24609e-06	-9.97422e-06	-2.52118e-05	-2.15569e-06	-7.88739e-06	-3.54602e-05	-2.84296e-05	-1.50882e-05	-1.11285e-05	-1.27243e-05	-1.62335e-05	-2.13562e-05	-1.93699e-05	-7.92714e-06	-3.1304e-05	1.507e-05
合肥市		11402	827.209	823.969	821.035	817.844	797.729	824.914	709.626	663.603	6.15387e-05	3.7435e-06	6.4509e-05	7.64459e-05	5.98191e-05	8.87583e-05	2.55647e-05	7.09908e-05	6.64432e-05	2.335e-05	5.01159e-05	6.6429e-05	6.03158e-05	4.03915e-06	5.35397e-05	2.11595e-05	0.223825	9.26839e-05	2.59451e-05	7.08513e-05	6.65138e-05	2.25757e-05	5.00012e-05	6.7042e-05	5.16491e-06	1.05562e-05	3.95264e-05	1.55057e-05	3.6131e-05	5.93723e-05	3.5749e-05	2.49631e-05	2.36053e-05	9.16982e-06	3.11581e-05	6.85903e-05

## Sheet: 乘一百万
市	21餐饮	21风景	21公司	21购物	21金融	21科教	21商务	21生活	21体育	21医疗	21政府	21住宿	18餐饮	18风景	18公司	18购物	18金融	18科教	18商务	18生活	18体育	18医疗	18政府	18住宿	15餐饮	15风景	15公司	15购物	15金融	15科教	15商务	15生活	15体育	15医疗	15政府	15住宿	21餐饮	21风景	21公司	21购物	21金融	21科教	21商务	21生活	21体育	21医疗	21政府	21住宿	18餐饮
北京市	0.000218632	5.52304e-05	8.11164e-05	0.000184165	0.000421846	0.000343073	0.000111772	0.0002656	0.000160307	0.000330285	0.000291781	0.000152004	0.000213315	5.56943e-05	9.56745e-05	0.000242848	3.47388	0.000355282	0.000112516	0.000262795	0.000161176	0.000327196	0.000290646	0.000152583	0.000189669	2.23281e-05	0.000103667	0.000179691	0.000356711	0.000298373	0.000209891	0.000254333	0.000183161	0.000247442	0.000246875	9.68713e-05	218.632	55.2304	81.1164	184.165	421.846	343.073	111.772	265.6	160.307	330.285	291.781	152.004	213.315
天津市	0.000193371	9.43656e-05	0.000127128	0.000153796	0.00036501	0.000251427	0.000130869	0.000238497	0.000193095	0.00028362	0.000223296	0.000121332	0.000189173	9.40135e-05	0.000155493	0.00019545	2.35579	0.00025884	0.000131584	0.000235497	0.000192756	0.000281798	0.000220591	0.000120729	0.000183072	0.000134379	0.00016574	0.000176211	0.000371311	0.000261244	0.000222251	0.000252624	0.000232251	0.000235337	0.000215329	9.10248e-05	193.371	94.3656	127.128	153.796	365.01	251.427	130.869	238.497	193.095	283.62	223.296	121.332	189.173
石家庄市	6.88377e-05	1.80219e-05	1.36911e-05	0.000110692	0.000127299	0.000113923	2.31217e-05	9.23491e-05	2.56611e-05	0.00014801	8.34131e-05	2.0936e-05	6.66004e-05	1.81961e-05	8.25921e-06	5.23486e-05	0.706089	0.00012009	2.34787e-05	9.19944e-05	2.60641e-05	0.000152108	8.30754e-05	2.12105e-05	1.34579e-05	1.81414e-05	7.61452e-06	3.07333e-05	6.64362e-05	6.64131e-05	2.97662e-05	3.34083e-05	1.38032e-05	5.19547e-05	3.80375e-05	4.62082e-06	68.8377	18.0219	13.6911	110.692	127.299	113.923	23.1217	92.3491	25.6611	148.01	83.4131	20.936	66.6004
唐山市	3.48773e-05	-7.63785e-07	1.37892e-05	3.8928e-05	0.000109165	6.03057e-05	2.35281e-05	5.76354e-05	2.63133e-05	0.000158186	9.91515e-05	1.12856e-05	3.50046e-05	-8.02358e-07	3.06537e-05	8.15684e-05	0.856399	6.01859e-05	2.35922e-05	5.86174e-05	2.6652e-05	0.00015778	9.85089e-05	1.15004e-05	5.69948e-05	9.85354e-06	2.21548e-05	6.15503e-05	9.51563e-05	7.9927e-05	1.56844e-05	7.55144e-05	5.31959e-05	0.000186376	9.66671e-05	2.62056e-05	34.8773	-0.763785	13.7892	38.928	109.165	60.3057	23.5281	57.6354	26.3133	158.186	99.1515	11.2856	35.0046
秦皇岛市	-1.64251e-06	1.24408e-05	-6.07515e-06	-8.10202e-06	-2.78467e-06	1.38642e-07	2.37679e-07	-3.43001e-06	-2.74117e-06	7.64235e-06	6.9532e-07	6.55622e-05	-1.83486e-06	1.25327e-05	-2.38528e-06	3.3367e-05	-0.0182611	-7.5925e-07	2.92183e-07	-3.21871e-06	-2.80774e-06	7.6562e-06	1.28589e-06	6.56018e-05	3.05029e-05	-4.43981e-06	-3.71054e-06	1.82524e-05	2.99838e-06	2.20994e-06	7.36928e-06	1.69198e-05	4.65677e-06	3.44066e-05	9.34024e-06	3.6994e-05	-1.64251	12.4408	-6.07515	-8.10202	-2.78467	0.138642	0.237679	-3.43001	-2.74117	7.64235	0.69532	65.5622	-1.83486
邯郸市	2.09858e-05	2.17562e-07	1.9817e-07	4.74162e-05	3.71445e-05	3.87451e-05	1.93588e-07	2.95557e-05	5.4231e-07	5.30781e-05	1.15122e-05	-6.23383e-07	2.02424e-05	2.24212e-07	6.46273e-07	-2.89383e-06	0.155785	3.80404e-05	2.28777e-07	3.07182e-05	6.55705e-07	5.52781e-05	1.1608e-05	-5.50918e-07	-2.80397e-07	1.20607e-06	1.24487e-07	-4.49311e-07	2.26715e-05	2.91642e-05	1.91685e-06	-5.47585e-07	-1.71583e-07	9.79589e-06	4.35036e-06	2.7291e-06	20.9858	0.217562	0.19817	47.4162	37.1445	38.7451	0.193588	29.5557	0.54231	53.0781	11.5122	-0.623383	20.2424
邢台市	4.71294e-06	-6.67588e-06	-9.2804e-07	2.76666e-05	2.3622e-05	5.14199e-05	-3.60113e-06	1.06355e-05	-5.17952e-06	2.9663e-05	1.03609e-05	-7.24626e-06	4.53142e-06	-6.72302e-06	-1.38093e-06	1.66516e-06	0.105727	5.14665e-05	-3.60507e-06	1.12042e-05	-5.20738e-06	3.10851e-05	1.01104e-05	-7.1104e-06	-5.57009e-06	-5.49846e-06	-2.2154e-06	-1.52871e-06	6.30457e-06	4.96193e-05	-5.39014e-06	-6.32584e-06	-3.8953e-06	-3.90917e-06	7.19553e-06	-4.52747e-06	4.71294	-6.67588	-0.92804	27.6666	23.622	51.4199	-3.60113	10.6355	-5.17952	29.663	10.3609	-7.24626	4.53142
保定市	4.97924e-05	2.88572e-05	1.27774e-05	8.36632e-05	0.000119317	7.53064e-05	8.80998e-06	7.61664e-05	2.91876e-05	0.000135014	8.54918e-05	3.59176e-05	4.77925e-05	2.86382e-05	1.14248e-05	0.000107263	0.781148	8.12144e-05	8.74724e-06	7.40148e-05	2.86646e-05	0.000131156	8.39964e-05	3.57367e-05	2.9978e-05	2.64677e-05	1.70962e-05	5.61558e-05	8.1701e-05	8.81834e-05	2.64556e-05	5.72038e-05	2.80054e-05	8.56218e-05	7.11045e-05	2.59417e-05	49.7924	28.8572	12.7774	83.6632	119.317	75.3064	8.80998	76.1664	29.1876	135.014	85.4918	35.9176	47.7925
张家口市	-6.61807e-07	-1.78856e-06	-7.49804e-06	-4.83339e-06	9.25135e-06	-1.06578e-06	-5.82183e-06	-4.88394e-06	-5.10984e-06	1.87077e-05	2.52081e-05	1.18278e-05	-9.28298e-07	-1.58411e-06	-6.33899e-06	3.91004e-05	0.109814	2.41454e-07	-5.62048e-06	-4.71681e-06	-4.62537e-06	1.93481e-05	2.76089e-05	1.19009e-05	8.24688e-06	2.70727e-06	-2.08421e-06	7.77485e-06	1.63861e-05	-1.61156e-06	2.93167e-06	2.81785e-06	-6.31341e-07	2.59199e-05	3.40714e-05	1.96602e-05	-0.661807	-1.78856	-7.49804	-4.83339	9.25135	-1.06578	-5.82183	-4.88394	-5.10984	18.7077	25.2081	11.8278	-0.928298
承德市	-7.41636e-06	1.38919e-05	-1.11968e-05	-1.22105e-05	-9.97116e-07	-1.2591e-05	-9.27015e-06	-1.38095e-05	-4.61433e-06	2.7015e-06	9.76099e-06	1.75739e-05	-6.71443e-06	1.37801e-05	-1.03257e-05	-1.07313e-05	0.000692656	-1.02735e-05	-9.26999e-06	-1.32928e-05	-4.15847e-06	2.95541e-06	1.07337e-05	1.81557e-05	9.73087e-06	-7.40247e-06	-1.07274e-05	-1.17711e-05	-3.87316e-07	-2.77953e-06	-1.43479e-05	-1.00232e-05	-5.65629e-06	1.98427e-05	1.43e-05	5.68987e-06	-7.41636	13.8919	-11.1968	-12.2105	-0.997116	-12.591	-9.27015	-13.8095	-4.61433	2.7015	9.76099	17.5739	-6.71443
沧州市	1.85901e-05	-1.4199e-05	1.18163e-05	2.55247e-05	5.77183e-05	1.78386e-05	-3.3695e-06	2.55161e-05	-3.03041e-06	4.02006e-05	1.32958e-05	-4.29663e-06	1.78637e-05	-1.40248e-05	4.5592e-06	1.1593e-05	0.319616	1.7466e-05	-3.33911e-06	2.54786e-05	-2.91067e-06	4.02775e-05	1.32132e-05	-4.28479e-06	-7.75325e-06	-1.591e-05	-1.7433e-07	1.97495e-06	3.20853e-05	6.22037e-06	-1.25195e-05	7.0646e-06	-6.5275e-06	-4.09651e-06	-5.04128e-06	-8.84211e-06	18.5901	-14.199	11.8163	25.5247	57.7183	17.8386	-3.3695	25.5161	-3.03041	40.2006	13.2958	-4.29663	17.8637
廊坊市	1.59705e-05	-4.43695e-05	7.34809e-06	2.04862e-05	3.77441e-05	1.44097e-05	-2.81321e-06	3.18713e-05	1.46202e-06	4.75985e-05	-6.68517e-06	-1.63122e-05	1.64641e-05	-4.41423e-05	-1.19279e-05	1.72753e-05	0.259573	1.64351e-05	-2.76377e-06	3.30984e-05	2.45354e-06	5.10907e-05	-7.15172e-06	-1.50164e-05	1.46492e-05	-5.12555e-05	-1.78833e-05	2.26929e-05	-4.10021e-06	-2.39086e-05	-3.26308e-06	2.16592e-05	-2.33366e-05	-1.24773e-05	-3.38215e-05	-2.38668e-06	15.9705	-44.3695	7.34809	20.4862	37.7441	14.4097	-2.81321	31.8713	1.46202	47.5985	-6.68517	-16.3122	16.4641
衡水市	-6.94116e-06	-1.94559e-05	-2.42687e-07	5.01974e-06	1.76026e-05	1.983e-06	-4.34355e-06	-3.00753e-06	-1.36557e-05	1.32437e-05	-1.63927e-05	-2.18965e-05	-6.91594e-06	-1.95214e-05	-3.49183e-06	-1.71995e-05	0.0880694	2.42413e-06	-4.29759e-06	-2.66004e-06	-1.37479e-05	1.36407e-05	-1.63912e-05	-2.16651e-05	-1.86188e-05	-1.90027e-05	-5.70687e-06	-1.52791e-05	-1.71181e-05	-2.17639e-06	-1.01022e-05	-1.90749e-05	-1.51675e-05	-2.06108e-05	-1.72139e-05	-1.59589e-05	-6.94116	-19.4559	-0.242687	5.01974	17.6026	1.983	-4.34355	-3.00753	-13.6557	13.2437	-16.3927	-21.8965	-6.91594
太原市	1.16611e-05	8.62776e-06	-2.42509e-07	1.19255e-05	2.09275e-05	2.49327e-05	3.70936e-06	1.06456e-05	2.1435e-06	1.86032e-05	9.33533e-06	3.92138e-06	1.08974e-05	8.7527e-06	-1.17017e-06	5.32937e-06	0.132022	2.78559e-05	3.80397e-06	1.05799e-05	2.24731e-06	1.99267e-05	9.18709e-06	4.01481e-06	1.03815e-06	1.12153e-05	-7.41055e-07	1.85713e-06	1.59359e-05	1.70614e-05	9.02964e-06	2.08996e-06	-9.86777e-07	3.37007e-06	5.54272e-06	-5.58515e-07	11.6611	8.62776	-0.242509	11.9255	20.9275	24.9327	3.70936	10.6456	2.1435	18.6032	9.33533	3.92138	10.8974
大同市	-1.15327e-05	-6.72594e-06	-8.59507e-06	-1.63838e-05	-1.17113e-05	-1.17083e-05	-4.42355e-06	-1.5074e-05	-1.24727e-05	-1.36239e-05	-1.76729e-05	-1.59467e-05	-1.15807e-05	-6.02438e-06	-8.64829e-06	-5.37091e-06	-0.105138	-9.82146e-06	-4.5324e-06	-1.52725e-05	-1.26045e-05	-1.37739e-05	-1.78444e-05	-1.59826e-05	-1.73706e-05	-1.087e-05	-8.00457e-06	-1.48651e-05	-8.83598e-06	-1.80333e-05	-5.62964e-06	-1.69983e-05	-1.37889e-05	-9.77813e-06	-1.26474e-05	-1.62878e-05	-11.5327	-6.72594	-8.59507	-16.3838	-11.7113	-11.7083	-4.42355	-15.074	-12.4727	-13.6239	-17.6729	-15.9467	-11.5807
阳泉市	-2.86379e-05	-1.64209e-05	-6.74244e-06	-3.98544e-05	-3.40571e-05	-3.99861e-05	-7.88543e-06	-3.12436e-05	-1.44649e-05	-4.84693e-05	-3.57656e-05	-2.21756e-05	-2.81595e-05	-1.65038e-05	-3.68773e-06	-1.92293e-05	-0.187159	-4.14122e-05	-8.0127e-06	-3.13422e-05	-1.47316e-05	-4.90965e-05	-3.58146e-05	-2.24091e-05	-9.64082e-06	-1.41769e-05	-3.90598e-06	-1.80028e-05	-2.63551e-05	-3.55667e-05	-1.18038e-05	-1.72564e-05	-1.0763e-05	-2.61605e-05	-2.30688e-05	-7.77287e-06	-28.6379	-16.4209	-6.74244	-39.8544	-34.0571	-39.9861	-7.88543	-31.2436	-14.4649	-48.4693	-35.7656	-22.1756	-28.1595
长治市	-4.27849e-06	6.32227e-07	5.70699e-06	-4.10079e-06	-3.7649e-06	-5.41568e-06	1.22723e-06	-4.39139e-06	3.65238e-06	-5.75209e-06	2.29125e-06	4.94031e-07	-4.1261e-06	6.35255e-07	8.95872e-06	1.57761e-06	-0.0188214	-2.90012e-06	1.19403e-06	-4.58791e-06	3.59294e-06	-6.33478e-06	2.18844e-06	4.16653e-07	5.18529e-06	-9.11793e-08	9.52205e-06	2.27097e-06	-3.62821e-06	-8.44946e-06	7.21165e-07	2.65821e-06	1.04024e-05	-1.80654e-06	1.70847e-07	1.02891e-05	-4.27849	0.632227	5.70699	-4.10079	-3.7649	-5.41568	1.22723	-4.39139	3.65238	-5.75209	2.29125	0.494031	-4.1261
晋城市	-7.42974e-06	3.40022e-06	8.4807e-06	-1.5139e-05	-4.33107e-06	-1.6338e-05	2.174e-06	-8.795e-06	6.30019e-06	-1.72265e-05	-4.27226e-06	1.61253e-06	-6.90525e-06	3.40178e-06	1.34727e-05	1.14286e-05	-0.0185837	-1.72223e-05	2.10778e-06	-8.85308e-06	6.14719e-06	-1.75341e-05	-4.39539e-06	1.44778e-06	7.43172e-06	2.57972e-06	1.34947e-05	9.19841e-06	-3.87901e-06	-1.50897e-05	6.88553e-07	6.46269e-06	1.44951e-05	7.99144e-08	1.81352e-06	1.27578e-05	-7.42974	3.40022	8.4807	-15.139	-4.33107	-16.338	2.174	-8.795	6.30019	-17.2265	-4.27226	1.61253	-6.90525
朔州市	-1.38554e-05	-1.46604e-05	-3.12691e-06	-1.11814e-05	-2.01238e-05	-1.65369e-05	-5.24346e-06	-1.35067e-05	-9.9226e-06	-1.93674e-05	-2.01889e-05	-1.07333e-05	-1.34539e-05	-1.4707e-05	-2.03782e-06	-1.24835e-05	-0.171622	-1.77046e-05	-5.25954e-06	-1.32383e-05	-9.88266e-06	-1.89059e-05	-2.00551e-05	-1.07514e-05	-8.00724e-06	-1.46682e-05	-2.44972e-06	-8.54271e-06	-1.86456e-05	-1.74258e-05	-1.0787e-05	-1.01634e-05	-8.97461e-06	-1.32334e-05	-1.59435e-05	-7.80589e-06	-13.8554	-14.6604	-3.12691	-11.1814	-20.1238	-16.5369	-5.24346	-13.5067	-9.9226	-19.3674	-20.1889	-10.7333	-13.4539
晋中市	-5.74074e-06	1.12113e-05	-5.25265e-07	-5.21061e-06	-4.70579e-06	-5.6286e-06	-1.6905e-06	-7.03101e-06	-2.11034e-06	-8.58423e-06	-6.04593e-06	1.2745e-06	-5.62986e-06	1.12249e-05	1.72507e-06	-1.80294e-07	-0.023097	-6.28053e-06	-1.67863e-06	-6.96485e-06	-2.11465e-06	-8.66314e-06	-6.14194e-06	1.29416e-06	-1.49692e-06	1.20208e-06	1.30563e-06	-9.37894e-07	-7.45538e-06	-1.82712e-05	-7.40352e-06	-3.7104e-06	-9.03429e-07	-7.40418e-06	-8.76851e-06	2.1024e-06	-5.74074	11.2113	-0.525265	-5.21061	-4.70579	-5.6286	-1.6905	-7.03101	-2.11034	-8.58423	-6.04593	1.2745	-5.62986
运城市	3.65156e-08	2.04476e-06	7.03671e-06	1.21084e-07	2.2464e-07	4.72712e-07	9.26321e-07	9.03337e-10	2.86538e-06	1.4785e-06	1.29888e-07	2.75951e-08	1.09107e-07	2.05091e-06	9.06389e-06	5.19882e-06	0.00131793	1.42166e-06	9.15911e-07	-3.32075e-09	2.88857e-06	1.46145e-06	1.38366e-07	-2.62213e-08	5.10166e-06	1.41257e-06	1.02223e-05	4.22595e-06	3.48679e-07	-9.71241e-07	3.08652e-07	5.5066e-06	1.05026e-05	1.17584e-06	4.52375e-07	2.84271e-06	0.0365156	2.04476	7.03671	0.121084	0.22464	0.472712	0.926321	0.000903337	2.86538	1.4785	0.129888	0.0275951	0.109107
忻州市	-6.67778e-06	3.79902e-06	-1.13481e-06	-5.93169e-06	-1.1732e-05	-1.11247e-05	-3.54745e-06	-7.70488e-06	-5.59629e-06	-8.83479e-06	-2.94171e-06	-7.12521e-07	-6.56858e-06	3.72467e-06	3.20894e-07	-5.05485e-06	-0.0905135	-1.0485e-05	-3.6059e-06	-7.74048e-06	-5.68301e-06	-9.22203e-06	-3.04754e-06	-7.51669e-07	-3.46626e-06	2.99728e-06	-1.12232e-07	-3.19327e-06	-9.40675e-06	-1.16096e-05	-7.86994e-06	-5.8258e-06	-4.11292e-06	-4.24929e-06	-3.96536e-06	5.39798e-07	-6.67778	3.79902	-1.13481	-5.93169	-11.732	-11.1247	-3.54745	-7.70488	-5.59629	-8.83479	-2.94171	-0.712521	-6.56858
临汾市	-1.07054e-08	-2.60784e-07	7.66486e-06	6.40101e-07	2.79264e-08	1.98953e-06	1.13025e-06	-6.21873e-08	2.45791e-06	1.09485e-06	3.38132e-07	5.11837e-07	-1.35481e-08	-2.27659e-07	9.82266e-06	3.48089e-06	0.000182198	2.51864e-06	1.12159e-06	-8.07688e-08	2.5545e-06	9.40365e-07	3.80788e-07	4.71162e-07	4.28113e-06	-2.89873e-07	1.05227e-05	3.42878e-06	-1.76799e-07	3.93415e-07	7.39434e-07	3.43886e-06	7.32122e-06	1.13804e-06	-2.16101e-06	4.05066e-06	-0.0107054	-0.260784	7.66486	0.640101	0.0279264	1.98953	1.13025	-0.0621873	2.45791	1.09485	0.338132	0.511837	-0.0135481
吕梁市	-1.65872e-06	3.08436e-07	5.83623e-06	-2.1165e-06	-1.38499e-06	-2.50562e-06	6.96356e-07	-1.20813e-06	3.17101e-06	-2.34027e-06	1.55424e-08	-6.67295e-07	-1.44679e-06	3.12441e-07	9.2735e-06	2.14743e-06	-0.00995669	-2.5912e-06	6.70571e-07	-1.22381e-06	3.14593e-06	-2.60571e-06	2.32705e-08	-7.70716e-07	7.35724e-07	-2.2215e-07	4.90117e-06	1.03948e-06	-1.84292e-07	9.79555e-08	-3.58221e-07	2.34255e-06	4.35746e-06	-3.86725e-08	-4.09398e-06	-2.36932e-07	-1.65872	0.308436	5.83623	-2.1165	-1.38499	-2.50562	0.696356	-1.20813	3.17101	-2.34027	0.0155424	-0.667295	-1.44679
呼和浩特市	4.02961e-06	-4.82172e-06	-4.03582e-07	3.78749e-07	2.95713e-06	2.5166e-06	1.77099e-06	6.50013e-07	1.13268e-06	2.00361e-06	-1.80633e-06	1.3094e-06	3.71492e-06	-4.86165e-06	-3.86298e-08	1.20371e-05	0.0392483	3.33486e-06	1.76302e-06	5.38462e-07	1.10315e-06	1.79259e-06	-1.83184e-06	1.32599e-06	4.8339e-06	-2.43952e-06	2.44238e-08	5.4761e-06	2.82912e-06	1.99036e-06	9.06036e-06	3.60244e-06	2.31831e-06	1.88894e-06	-1.67465e-06	1.82668e-06	4.02961	-4.82172	-0.403582	0.378749	2.95713	2.5166	1.77099	0.650013	1.13268	2.00361	-1.80633	1.3094	3.71492
包头市	-7.35195e-07	1.659e-06	2.72425e-06	1.32992e-06	5.43658e-07	-1.70896e-07	4.94141e-07	-2.10723e-07	2.81514e-07	-1.62574e-06	4.38965e-06	1.32053e-06	-6.86812e-07	1.68046e-06	2.76489e-06	-4.8859e-07	0.0129367	-5.42172e-07	5.03676e-07	-1.4009e-07	2.83872e-07	-1.50881e-06	4.4316e-06	1.31306e-06	-7.32659e-07	1.65479e-06	3.27818e-06	-1.49825e-06	3.30824e-07	1.42253e-06	-3.21055e-07	-2.39191e-06	-5.39722e-07	-2.12159e-07	4.7416e-06	6.25601e-07	-0.735195	1.659	2.72425	1.32992	0.543658	-0.170896	0.494141	-0.210723	0.281514	-1.62574	4.38965	1.32053	-0.686812
乌海市	9.35831e-06	1.08662e-05	7.82129e-06	1.6125e-05	1.52347e-05	1.49799e-05	4.91498e-06	1.0769e-05	6.26554e-06	1.88487e-05	2.75539e-05	1.51414e-05	9.57409e-06	1.09371e-05	8.84901e-06	9.01842e-06	0.193582	1.47922e-05	4.97263e-06	1.08558e-05	6.29193e-06	1.87811e-05	2.75684e-05	1.51725e-05	4.53823e-06	1.04772e-05	8.82127e-06	7.1674e-06	1.52463e-05	2.00919e-05	5.64569e-06	6.87401e-06	8.45317e-06	1.86665e-05	2.90579e-05	1.22322e-05	9.35831	10.8662	7.82129	16.125	15.2347	14.9799	4.91498	10.769	6.26554	18.8487	27.5539	15.1414	9.57409
赤峰市	-6.55653e-07	-5.79423e-06	-1.95054e-06	5.46256e-07	2.40987e-06	-1.57802e-06	-2.48709e-06	2.01384e-06	-2.68342e-06	7.61297e-06	-3.44212e-06	5.52317e-06	-8.16141e-07	-5.83455e-06	-3.08889e-06	1.98065e-05	0.0349506	-1.43797e-06	-2.53139e-06	1.75895e-06	-2.84963e-06	7.04774e-06	-3.59982e-06	5.37971e-06	4.05831e-06	-7.0139e-06	-3.97197e-06	1.14204e-05	-1.32479e-06	-4.07843e-06	-5.30763e-06	7.50273e-06	-3.34e-06	5.42144e-06	-8.77552e-06	2.39595e-06	-0.655653	-5.79423	-1.95054	0.546256	2.40987	-1.57802	-2.48709	2.01384	-2.68342	7.61297	-3.44212	5.52317	-0.816141
通辽市	6.77478e-07	7.70192e-06	4.50825e-06	5.34714e-06	2.61258e-06	6.95724e-07	2.18162e-06	6.33136e-07	5.21213e-07	-1.78239e-06	3.00917e-06	-3.83306e-07	7.61595e-07	7.69631e-06	2.50334e-06	5.15382e-06	0.0290099	6.8363e-07	2.19503e-06	6.53422e-07	4.7714e-07	-1.91369e-06	2.86449e-06	-3.58753e-07	-7.15999e-07	5.44613e-06	1.65973e-06	1.17201e-06	7.88773e-07	-1.32883e-06	5.33186e-07	1.05814e-06	7.91124e-07	8.5535e-07	2.91036e-07	3.57997e-06	0.677478	7.70192	4.50825	5.34714	2.61258	0.695724	2.18162	0.633136	0.521213	-1.78239	3.00917	-0.383306	0.761595
鄂尔多斯市	2.20953e-06	4.01259e-06	4.70602e-06	4.28325e-06	1.38581e-06	7.0511e-06	1.61459e-06	4.08666e-06	2.68838e-06	5.96048e-06	7.64023e-06	-2.33482e-07	2.39914e-06	4.06444e-06	3.49921e-06	3.29954e-07	0.0197224	6.74961e-06	1.64347e-06	4.20578e-06	2.77162e-06	6.08158e-06	7.74095e-06	-1.48367e-07	1.71494e-06	4.23862e-06	3.92152e-06	1.22544e-06	-1.17503e-06	9.20794e-06	2.62736e-08	3.14219e-06	3.57772e-06	5.99075e-06	8.37021e-06	-3.38928e-06	2.20953	4.01259	4.70602	4.28325	1.38581	7.0511	1.61459	4.08666	2.68838	5.96048	7.64023	-0.233482	2.39914
呼伦贝尔市	4.50019e-07	7.54081e-07	1.14497e-06	1.44322e-06	1.10929e-06	1.31568e-06	8.01646e-07	7.12881e-07	1.58343e-07	7.61259e-07	1.19965e-06	-1.15717e-06	4.85791e-07	7.65332e-07	6.86514e-07	-2.45405e-07	0.087232	1.39133e-06	8.08102e-07	7.46446e-07	1.5993e-07	7.87832e-07	1.21536e-06	-1.12281e-06	7.03914e-08	7.37418e-07	8.98137e-07	6.15924e-08	7.04973e-07	9.15431e-07	1.28628e-06	-7.58881e-08	-1.57312e-07	1.12156e-07	4.71202e-07	-1.87071e-07	0.450019	0.754081	1.14497	1.44322	1.10929	1.31568	0.801646	0.712881	0.158343	0.761259	1.19965	-1.15717	0.485791
巴彦淖尔市	9.76846e-07	3.34262e-06	2.84027e-06	2.69058e-06	3.02874e-06	4.00494e-06	1.40484e-06	1.84304e-06	1.258e-06	2.88203e-06	8.31819e-06	3.37027e-06	1.06986e-06	3.37538e-06	3.0315e-06	6.15142e-07	0.0930614	3.86515e-06	1.42269e-06	1.91782e-06	1.29338e-06	2.97526e-06	8.34963e-06	3.38231e-06	6.78802e-07	4.50102e-06	3.29049e-06	6.52102e-07	2.94864e-06	6.16426e-06	9.32791e-07	9.86657e-07	1.73092e-06	3.19003e-06	9.6093e-06	2.50885e-06	0.976846	3.34262	2.84027	2.69058	3.02874	4.00494	1.40484	1.84304	1.258	2.88203	8.31819	3.37027	1.06986
乌兰察布市	-6.11998e-06	-9.14474e-06	-2.9975e-06	-5.23957e-06	-9.41577e-06	-1.17534e-05	-4.14678e-06	-7.39832e-06	-5.99786e-06	-8.86769e-06	-1.01279e-05	-4.33779e-06	-6.05349e-06	-9.17469e-06	-2.3456e-06	-7.12141e-06	-0.164436	-1.23907e-05	-4.19262e-06	-7.348e-06	-5.99027e-06	-8.81847e-06	-1.01781e-05	-4.39776e-06	-5.64787e-06	-1.0883e-05	-2.5582e-06	-6.0233e-06	-6.79723e-06	-1.12417e-05	-8.09992e-06	-7.55731e-06	-5.4735e-06	-7.45943e-06	-1.01832e-05	-9.17606e-06	-6.11998	-9.14474	-2.9975	-5.23957	-9.41577	-11.7534	-4.14678	-7.39832	-5.99786	-8.86769	-10.1279	-4.33779	-6.05349
兴安盟	9.52172e-07	6.224e-06	3.2301e-06	3.73304e-06	3.32827e-06	1.08851e-06	1.84209e-06	1.60645e-06	1.10879e-06	-1.48476e-06	5.1118e-06	-1.11644e-06	1.03739e-06	6.22865e-06	2.44546e-06	-1.21091e-06	0.0869065	9.57892e-07	1.85321e-06	1.6843e-06	1.03944e-06	-1.53304e-06	4.97526e-06	-1.11977e-06	-1.06557e-06	4.55326e-06	2.10605e-06	-1.40591e-06	1.91205e-06	-1.07545e-06	2.39576e-06	-9.54921e-07	-1.20003e-06	-3.91457e-06	3.66822e-06	-1.56578e-06	0.952172	6.224	3.2301	3.73304	3.32827	1.08851	1.84209	1.60645	1.10879	-1.48476	5.1118	-1.11644	1.03739
锡林郭勒盟	-4.10325e-06	9.11885e-06	-3.50551e-06	-3.38964e-06	-7.36937e-06	-9.79276e-06	-2.86423e-06	-5.50738e-06	-4.09614e-06	-6.38678e-06	-8.38737e-06	1.35901e-06	-4.14277e-06	9.25948e-06	-3.29494e-06	-4.59498e-06	-0.46026	-9.92934e-06	-2.88303e-06	-5.47418e-06	-4.09059e-06	-6.21282e-06	-8.33561e-06	1.44839e-06	-4.24678e-06	-8.5766e-06	-3.29777e-06	-2.52788e-06	-5.69528e-06	-9.15359e-06	-4.50905e-06	-4.72742e-06	-3.99793e-06	-5.04934e-06	-8.113e-06	4.81936e-06	-4.10325	9.11885	-3.50551	-3.38964	-7.36937	-9.79276	-2.86423	-5.50738	-4.09614	-6.38678	-8.38737	1.35901	-4.14277
阿拉善盟	7.55767e-06	4.50437e-06	4.51145e-06	1.11932e-05	1.09712e-05	9.97845e-06	2.99496e-06	8.8e-06	4.7796e-06	1.45498e-05	1.64667e-05	7.61761e-06	7.53718e-06	4.52049e-06	4.9183e-06	8.47053e-06	0.291892	1.03549e-05	3.01013e-06	8.79928e-06	4.70259e-06	1.44447e-05	1.63111e-05	7.63458e-06	3.97738e-06	6.34895e-06	4.82462e-06	8.59145e-06	1.04331e-05	1.19746e-05	4.33606e-06	7.47971e-06	6.32946e-06	1.39501e-05	1.58099e-05	1.09551e-05	7.55767	4.50437	4.51145	11.1932	10.9712	9.97845	2.99496	8.8	4.7796	14.5498	16.4667	7.61761	7.53718
中朝共有	4.10137e-06	1.11141e-05	8.46314e-06	1.83678e-05	9.79349e-06	5.4294e-06	4.39504e-06	4.24271e-06	3.06001e-06	-4.8487e-06	8.95739e-06	9.30219e-06	4.29535e-06	1.10825e-05	5.35123e-06	-4.74065e-06	0.0977497	5.85889e-06	4.39132e-06	4.18425e-06	2.84543e-06	-5.28535e-06	8.20463e-06	8.92293e-06	-8.27709e-06	1.01067e-05	4.76869e-06	2.68235e-08	3.88648e-06	-1.55903e-06	2.12643e-06	-8.44983e-06	-6.8741e-06	-1.597e-05	-2.14021e-06	1.60323e-06	4.10137	11.1141	8.46314	18.3678	9.79349	5.4294	4.39504	4.24271	3.06001	-4.8487	8.95739	9.30219	4.29535
沈阳市	-4.74226e-05	-4.62648e-05	-2.5016e-05	-4.73256e-05	-3.41661e-05	-4.8684e-05	-1.91515e-05	-4.3099e-05	-3.69987e-05	-1.81435e-05	-4.34954e-05	-4.83337e-05	-4.77229e-05	-4.62302e-05	-3.42678e-05	-1.27576e-05	-0.270553	-5.06832e-05	-1.929e-05	-4.36299e-05	-3.7214e-05	-1.74689e-05	-4.33335e-05	-4.76291e-05	1.17675e-07	-3.50121e-05	-3.3238e-05	-2.76668e-05	-3.55683e-05	-3.63491e-05	-3.73581e-05	-8.87121e-07	-7.40082e-06	1.68961e-05	-2.64276e-05	-5.3564e-05	-47.4226	-46.2648	-25.016	-47.3256	-34.1661	-48.684	-19.1515	-43.099	-36.9987	-18.1435	-43.4954	-48.3337	-47.7229
大连市	4.24147e-06	-9.47842e-06	-4.05736e-06	-6.11003e-06	8.58527e-06	4.52e-06	-3.92352e-06	1.36805e-05	4.78304e-06	5.08317e-05	8.60005e-06	2.24494e-06	3.86287e-06	-9.4759e-06	8.32052e-06	4.5413e-05	0.0940708	3.87326e-06	-3.9092e-06	1.381e-05	5.1492e-06	5.24894e-05	9.01803e-06	2.5792e-06	3.20751e-05	-8.575e-06	6.69555e-06	2.43065e-05	1.8232e-05	1.38629e-05	5.54304e-06	5.17506e-05	4.03977e-05	8.22035e-05	2.34994e-05	1.43092e-05	4.24147	-9.47842	-4.05736	-6.11003	8.58527	4.52	-3.92352	13.6805	4.78304	50.8317	8.60005	2.24494	3.86287
鞍山市	6.07203e-08	3.12823e-06	5.05068e-06	5.17185e-06	7.72853e-07	3.19768e-07	3.1383e-06	-5.37952e-08	1.4992e-07	5.39191e-06	-6.3663e-07	4.23052e-06	8.69146e-08	3.1703e-06	2.49962e-07	3.6981e-06	0.00536549	3.25007e-07	3.14896e-06	-3.54703e-08	1.64643e-07	5.26516e-06	-5.33419e-07	4.0623e-06	5.58796e-06	2.77799e-06	7.55434e-07	1.32309e-06	-1.37324e-07	1.17557e-06	1.96126e-07	1.1253e-05	2.8041e-06	1.86801e-05	3.1901e-06	-1.87455e-06	0.0607203	3.12823	5.05068	5.17185	0.772853	0.319768	3.1383	-0.0537952	0.14992	5.39191	-0.63663	4.23052	0.0869146
抚顺市	1.74479e-06	9.8203e-06	8.29362e-06	1.37956e-05	5.78051e-06	2.5194e-06	3.79016e-06	1.92463e-06	1.12544e-06	-1.1055e-06	4.5805e-06	6.77779e-06	1.81698e-06	9.71993e-06	4.45408e-06	-3.0802e-06	0.04307	2.82763e-06	3.78793e-06	1.87339e-06	1.04123e-06	-1.23318e-06	4.19034e-06	6.44669e-06	-2.11631e-06	6.57888e-06	3.96669e-06	1.25074e-07	2.17497e-06	-9.25909e-07	6.74473e-07	-7.01573e-07	-2.65408e-07	-4.06709e-06	-3.08591e-07	8.53077e-07	1.74479	9.8203	8.29362	13.7956	5.78051	2.5194	3.79016	1.92463	1.12544	-1.1055	4.5805	6.77779	1.81698
本溪市	3.48023e-06	6.29145e-06	9.45699e-06	1.65868e-05	8.60439e-06	4.81651e-06	5.14268e-06	3.27431e-06	1.1815e-06	-1.07711e-06	5.26948e-06	7.88551e-06	3.5913e-06	6.25522e-06	5.2102e-06	-1.43772e-06	0.0632203	5.34366e-06	5.1415e-06	3.20396e-06	1.12498e-06	-1.32026e-06	4.81344e-06	7.42206e-06	-3.08938e-06	8.2726e-06	4.66509e-06	4.66286e-07	3.73212e-06	-7.92013e-07	1.72187e-06	-2.37486e-06	9.58317e-07	-6.744e-06	4.51099e-07	2.476e-06	3.48023	6.29145	9.45699	16.5868	8.60439	4.81651	5.14268	3.27431	1.1815	-1.07711	5.26948	7.88551	3.5913
丹东市	2.53531e-06	3.45196e-06	6.05921e-06	9.75981e-06	4.59389e-06	3.44364e-06	3.54186e-06	1.73177e-06	1.80279e-06	-5.74912e-07	3.14901e-06	3.02657e-06	2.60165e-06	3.51184e-06	2.0455e-06	1.66065e-07	0.0393907	3.80378e-06	3.534e-06	1.69676e-06	1.70031e-06	-6.92285e-07	3.0293e-06	2.83515e-06	1.51909e-07	6.90851e-06	2.37966e-06	-1.56664e-07	1.64987e-06	-2.42583e-07	1.17461e-06	7.86349e-07	-1.68234e-06	-5.82443e-07	2.61907e-09	8.71514e-07	2.53531	3.45196	6.05921	9.75981	4.59389	3.44364	3.54186	1.73177	1.80279	-0.574912	3.14901	3.02657	2.60165
锦州市	-2.11647e-06	-3.87616e-07	1.07235e-06	2.61236e-06	-2.79153e-06	-5.26596e-06	-1.06695e-06	-1.92515e-06	-1.98873e-06	-2.83691e-06	-3.55574e-06	-2.86346e-06	-2.11211e-06	-3.98775e-07	-2.37869e-06	2.90066e-06	-0.0218535	-5.35252e-06	-1.09704e-06	-1.87056e-06	-1.87965e-06	-2.6143e-06	-3.7438e-06	-2.94216e-06	4.51179e-06	-1.17932e-06	-2.75636e-06	-8.33759e-07	-4.78254e-06	-9.11481e-06	-6.10902e-07	9.16641e-07	3.08649e-06	-4.82403e-06	-6.87109e-06	-4.42568e-06	-2.11647	-0.387616	1.07235	2.61236	-2.79153	-5.26596	-1.06695	-1.92515	-1.98873	-2.83691	-3.55574	-2.86346	-2.11211
营口市	-1.1137e-06	4.01157e-06	2.29924e-06	4.06515e-06	-1.42497e-06	-1.00702e-06	8.34284e-07	-9.4897e-07	-1.54854e-06	2.25972e-06	-1.7823e-06	6.77684e-09	-1.04974e-06	3.95001e-06	-1.13417e-06	-5.9624e-06	-0.0109647	-9.65286e-07	8.22174e-07	-9.27609e-07	-1.49615e-06	2.4367e-06	-1.7132e-06	-2.42717e-08	-2.64468e-06	2.09604e-06	-5.28282e-07	-5.55626e-06	-2.8146e-06	-3.88856e-06	-1.00478e-08	-2.95867e-06	1.19069e-07	1.03345e-05	-2.2258e-06	-3.36927e-07	-1.1137	4.01157	2.29924	4.06515	-1.42497	-1.00702	0.834284	-0.94897	-1.54854	2.25972	-1.7823	0.00677684	-1.04974
阜新市	-1.39958e-06	7.95799e-06	6.13221e-06	6.78021e-06	2.54551e-06	-1.41804e-06	2.57104e-06	-1.70151e-06	-5.73272e-07	-6.65076e-06	3.90606e-07	-6.56503e-07	-1.28461e-06	7.94865e-06	1.73224e-06	6.24785e-06	0.0180804	-1.42472e-06	2.56496e-06	-1.77646e-06	-6.98742e-07	-6.97832e-06	6.7481e-09	-8.23281e-07	-1.41189e-06	4.7881e-06	1.62354e-06	1.67351e-06	-1.72749e-06	-5.78661e-06	-2.43774e-06	-5.65126e-07	7.00662e-07	-7.15455e-06	-4.67085e-06	-8.56258e-06	-1.39958	7.95799	6.13221	6.78021	2.54551	-1.41804	2.57104	-1.70151	-0.573272	-6.65076	0.390606	-0.656503	-1.28461
辽阳市	-6.96574e-07	9.49998e-06	7.34028e-06	1.1466e-05	3.6368e-06	7.87724e-08	3.86261e-06	-1.49042e-06	-8.80046e-07	-8.1779e-06	8.89553e-07	5.24479e-06	-5.45882e-07	9.48545e-06	1.75299e-06	-6.64984e-06	0.0226656	2.1359e-07	3.86843e-06	-1.56891e-06	-1.09151e-06	-8.60561e-06	5.96234e-07	5.00703e-06	-1.04926e-05	6.16244e-06	1.92687e-06	-4.76116e-06	-1.14062e-06	-4.70248e-06	-7.4745e-07	-5.53966e-06	-9.58783e-06	-1.42003e-05	-2.48509e-06	-3.60107e-06	-0.696574	9.49998	7.34028	11.466	3.6368	0.0787724	3.86261	-1.49042	-0.880046	-8.1779	0.889553	5.24479	-0.545882
盘锦市	-5.45148e-06	-6.51242e-07	9.03949e-07	3.28292e-06	-6.15535e-06	-6.96191e-06	-9.10903e-07	-6.99791e-06	-8.15061e-06	-1.36758e-05	-5.46229e-06	-5.45015e-06	-5.17846e-06	-6.46729e-07	-3.37377e-06	-2.12361e-05	-0.044272	-7.21234e-06	-9.25622e-07	-6.76485e-06	-8.12121e-06	-1.31673e-05	-5.46974e-06	-5.47719e-06	-1.47557e-05	-3.03176e-06	-2.89028e-06	-1.50558e-05	-8.99139e-06	-1.16313e-05	-3.78471e-06	-1.46768e-05	-1.47827e-05	-1.98536e-05	-6.63962e-06	-1.13775e-05	-5.45148	-0.651242	0.903949	3.28292	-6.15535	-6.96191	-0.910903	-6.99791	-8.15061	-13.6758	-5.46229	-5.45015	-5.17846
铁岭市	-1.16855e-06	1.0925e-05	6.18321e-06	8.93858e-06	3.86279e-06	-6.96478e-07	2.94888e-06	-1.05362e-07	-7.57271e-09	-1.96063e-06	1.30708e-06	-5.84674e-08	-1.0292e-06	1.08915e-05	3.24135e-06	-3.80587e-06	0.0273976	-7.32821e-07	2.9104e-06	-1.15115e-07	-1.34989e-07	-1.99564e-06	1.01397e-06	-2.81663e-07	-5.3246e-06	4.31226e-06	1.56099e-06	-1.53309e-06	1.9505e-07	-1.95392e-06	-2.06141e-07	-2.72342e-06	-6.8252e-07	1.88911e-06	9.09175e-08	-7.49021e-06	-1.16855	10.925	6.18321	8.93858	3.86279	-0.696478	2.94888	-0.105362	-0.00757271	-1.96063	1.30708	-0.0584674	-1.0292
朝阳市	-6.8542e-06	-6.13285e-06	-3.12852e-06	-2.51728e-06	-8.60313e-06	-7.81166e-06	-3.73781e-06	-7.53001e-06	-9.28759e-06	-5.63875e-06	-6.26218e-06	-9.45216e-06	-6.70521e-06	-6.17758e-06	-4.53487e-06	-8.8035e-06	-0.0819102	-7.85295e-06	-3.76676e-06	-7.52057e-06	-9.36082e-06	-5.52978e-06	-6.38789e-06	-9.4411e-06	-7.73122e-06	-8.23251e-06	-5.03272e-06	-8.47966e-06	-8.46999e-06	-8.38956e-06	-5.29162e-06	-7.81579e-06	-1.02286e-05	-6.97748e-06	-6.86787e-06	-9.30306e-06	-6.8542	-6.13285	-3.12852	-2.51728	-8.60313	-7.81166	-3.73781	-7.53001	-9.28759	-5.63875	-6.26218	-9.45216	-6.70521
葫芦岛市	-1.29405e-05	-7.62442e-06	-7.16953e-06	-8.94173e-06	-1.17538e-05	-9.40726e-06	-5.50451e-06	-1.19974e-05	-5.64428e-06	-8.21547e-06	-8.12633e-06	-4.2083e-06	-1.29373e-05	-7.62186e-06	-9.43053e-06	-5.70209e-06	-0.103362	-9.24521e-06	-5.58643e-06	-1.228e-05	-5.95901e-06	-8.8492e-06	-8.43245e-06	-4.24115e-06	-5.96287e-06	-5.68218e-06	-9.51454e-06	-1.15357e-05	-1.16825e-05	-5.69357e-06	-6.0732e-06	-1.016e-05	-2.39735e-06	-9.24721e-06	-1.12423e-05	-6.73683e-06	-12.9405	-7.62442	-7.16953	-8.94173	-11.7538	-9.40726	-5.50451	-11.9974	-5.64428	-8.21547	-8.12633	-4.2083	-12.9373
长春市	-6.58459e-06	-6.86064e-06	-7.35248e-06	-1.71348e-05	-1.71102e-05	-1.73674e-05	-1.65868e-05	-1.04335e-05	-5.12412e-06	6.14904e-06	-1.89685e-05	3.45564e-06	-7.15796e-06	-7.02139e-06	-8.55381e-06	-2.6903e-06	-0.174775	-1.79921e-05	-1.66062e-05	-1.04906e-05	-4.94002e-06	7.86824e-06	-1.888e-05	4.33614e-06	3.41819e-05	-8.30426e-06	-7.92237e-06	-3.09875e-06	-1.03514e-05	8.41621e-08	-1.08586e-05	7.07755e-06	1.01688e-05	3.99666e-05	-1.20256e-05	4.98767e-05	-6.58459	-6.86064	-7.35248	-17.1348	-17.1102	-17.3674	-16.5868	-10.4335	-5.12412	6.14904	-18.9685	3.45564	-7.15796
吉林市	1.51695e-06	3.04525e-06	2.27721e-06	1.44271e-06	-1.1871e-06	1.07257e-06	5.93048e-07	-3.1414e-07	-1.1945e-07	9.20244e-06	-6.64437e-07	2.64425e-06	1.36746e-06	2.91043e-06	3.03379e-06	-6.91386e-07	-0.0117797	1.28646e-06	5.76846e-07	-3.71917e-07	-8.81352e-08	1.02805e-05	-6.08124e-07	3.02591e-06	6.42044e-06	-1.75742e-06	8.86563e-08	-2.15973e-07	1.95655e-10	5.36187e-06	-1.87251e-07	1.69e-06	3.52609e-06	1.80759e-05	-8.34799e-08	6.05556e-06	1.51695	3.04525	2.27721	1.44271	-1.1871	1.07257	0.593048	-0.31414	-0.11945	9.20244	-0.664437	2.64425	1.36746
四平市	-6.86381e-07	1.44015e-05	7.11153e-06	9.04206e-06	3.62469e-06	-4.43787e-07	3.14694e-06	1.11771e-06	1.23782e-06	-2.9141e-06	4.6521e-06	-4.16316e-07	-5.54274e-07	1.43831e-05	4.68179e-06	-8.16431e-06	0.0295906	-4.3053e-07	3.13976e-06	1.16378e-06	1.05568e-06	-3.14981e-06	4.31059e-06	-5.11925e-07	-1.00015e-05	8.91576e-06	2.91027e-06	-3.69458e-06	7.77e-07	-3.47687e-06	5.43575e-07	-6.76111e-06	-5.92733e-06	-6.28883e-06	1.1619e-07	-1.28014e-05	-0.686381	14.4015	7.11153	9.04206	3.62469	-0.443787	3.14694	1.11771	1.23782	-2.9141	4.6521	-0.416316	-0.554274
辽源市	-1.36587e-06	1.54127e-05	8.3522e-06	1.42263e-05	5.68846e-06	-6.47403e-07	3.81781e-06	1.41463e-06	9.51818e-07	-1.01548e-05	5.2588e-06	-1.24132e-06	-1.11908e-06	1.53525e-05	5.82114e-06	-3.87003e-06	0.043438	-7.47017e-07	3.8064e-06	1.41161e-06	6.5023e-07	-1.07722e-05	4.55094e-06	-1.659e-06	-1.13039e-05	9.16672e-06	3.24885e-06	-2.95323e-06	1.46622e-08	-7.27702e-06	4.3049e-07	-9.01923e-06	-9.25511e-06	-1.48145e-05	-1.76119e-06	-1.36891e-05	-1.36587	15.4127	8.3522	14.2263	5.68846	-0.647403	3.81781	1.41463	0.951818	-10.1548	5.2588	-1.24132	-1.11908
通化市	1.14462e-06	1.04989e-05	6.95084e-06	1.15717e-05	4.73057e-06	2.30961e-06	3.40476e-06	2.72092e-06	2.01795e-06	-6.98527e-07	2.67925e-06	2.55662e-06	1.27379e-06	1.03346e-05	5.74971e-06	-2.00929e-07	0.0409529	2.47008e-06	3.36145e-06	2.70024e-06	1.8285e-06	-7.46066e-07	1.88954e-06	2.3422e-06	-2.51362e-06	6.13112e-06	3.04791e-06	9.8442e-07	1.17843e-06	-1.45711e-06	1.21231e-06	-3.44315e-06	-2.57555e-06	1.13531e-06	1.3392e-07	-1.74784e-06	1.14462	10.4989	6.95084	11.5717	4.73057	2.30961	3.40476	2.72092	2.01795	-0.698527	2.67925	2.55662	1.27379
白山市	1.46095e-07	5.73101e-06	5.77001e-06	1.05236e-05	4.60279e-06	1.24389e-06	2.70026e-06	2.38908e-06	1.57488e-06	-3.32603e-06	3.03517e-06	8.58764e-07	2.86103e-07	5.65829e-06	4.92694e-06	3.8822e-07	0.0551795	1.27218e-06	2.66333e-06	2.38066e-06	1.4202e-06	-3.53659e-06	2.52819e-06	7.14763e-07	-3.55261e-06	1.20367e-06	2.81488e-06	1.33679e-06	1.2681e-06	-1.76399e-06	8.29953e-07	-2.48153e-06	-1.73169e-06	-4.20474e-06	4.55096e-07	-1.84457e-06	0.146095	5.73101	5.77001	10.5236	4.60279	1.24389	2.70026	2.38908	1.57488	-3.32603	3.03517	0.858764	0.286103
松原市	-1.77794e-06	1.08651e-05	4.74776e-06	4.46157e-06	1.37522e-06	-1.85281e-06	1.707e-06	-3.40418e-07	-2.78824e-07	-1.72861e-06	2.06007e-06	-3.20612e-06	-1.69283e-06	1.08566e-05	3.37378e-06	2.19545e-06	0.0117896	-1.87653e-06	1.69895e-06	-2.98967e-07	-4.15972e-07	-1.88539e-06	1.87157e-06	-3.16833e-06	-8.92616e-07	5.8225e-06	1.55376e-06	-1.97167e-06	-5.30563e-07	-3.81734e-06	1.60907e-07	-3.6819e-06	-3.08586e-06	6.67725e-06	1.25828e-07	6.43541e-07	-1.77794	10.8651	4.74776	4.46157	1.37522	-1.85281	1.707	-0.340418	-0.278824	-1.72861	2.06007	-3.20612	-1.69283
白城市	-1.61464e-06	9.71539e-06	3.73919e-06	4.05804e-06	2.02013e-06	-1.26118e-06	1.95227e-06	-1.81799e-07	-1.44532e-07	-3.94652e-06	2.87095e-06	-3.56014e-06	-1.52024e-06	9.70763e-06	2.74037e-06	-1.86153e-08	0.0256508	-1.30774e-06	1.94919e-06	-1.33689e-07	-2.37031e-07	-4.06597e-06	2.614e-06	-3.62157e-06	-3.04313e-06	5.24127e-06	1.16716e-06	-2.90206e-06	-3.08197e-07	-2.38849e-06	5.98857e-07	-3.56577e-06	-2.26862e-06	-3.03267e-06	6.42363e-07	-3.46701e-06	-1.61464	9.71539	3.73919	4.05804	2.02013	-1.26118	1.95227	-0.181799	-0.144532	-3.94652	2.87095	-3.56014	-1.52024
延边朝鲜族自治州	4.86797e-08	4.00076e-06	3.56279e-06	6.24723e-06	1.37601e-06	6.54577e-07	1.28888e-06	1.59707e-06	-2.66362e-07	-1.03608e-07	3.50042e-06	-3.43313e-07	9.38572e-08	4.00529e-06	4.27436e-06	3.83083e-06	0.0243496	6.05985e-07	1.27546e-06	1.64787e-06	-2.7505e-07	-1.47883e-07	3.32478e-06	-3.61221e-07	-3.463e-06	4.92223e-06	2.56366e-06	3.11676e-06	8.52192e-07	-1.33704e-06	1.11001e-06	-4.77363e-07	-5.89932e-07	-2.97711e-06	3.76597e-06	-8.07663e-06	0.0486797	4.00076	3.56279	6.24723	1.37601	0.654577	1.28888	1.59707	-0.266362	-0.103608	3.50042	-0.343313	0.0938572
哈尔滨市	-1.57179e-05	-9.14658e-06	-7.33219e-06	-2.03777e-05	-2.35761e-05	-1.62474e-05	-5.48824e-06	-1.8504e-05	-1.32015e-05	-7.42234e-06	-2.53359e-05	-7.41498e-06	-1.60928e-05	-9.2373e-06	-1.04984e-05	-2.5925e-05	-0.342356	-1.55236e-05	-5.49524e-06	-1.84907e-05	-1.28388e-05	-6.14535e-06	-2.46342e-05	-6.13371e-06	8.05349e-08	-1.46376e-05	-9.97117e-06	-2.08417e-05	-1.7939e-05	-9.9979e-06	-1.20113e-05	-1.44563e-05	-5.12801e-06	4.81723e-06	-2.56225e-05	1.97633e-05	-15.7179	-9.14658	-7.33219	-20.3777	-23.5761	-16.2474	-5.48824	-18.504	-13.2015	-7.42234	-25.3359	-7.41498	-16.0928
齐齐哈尔市	1.18226e-07	5.15835e-06	1.89788e-06	3.32739e-07	4.04983e-07	-1.80143e-09	1.22189e-06	-1.7215e-07	-7.97511e-08	7.86763e-07	1.11075e-06	5.28365e-06	8.72398e-08	5.14747e-06	1.1091e-06	1.09863e-08	0.00892682	-7.24695e-10	1.22848e-06	-1.54544e-07	-5.55779e-08	8.66574e-07	1.11036e-06	5.35068e-06	1.69322e-06	2.39053e-06	9.45015e-07	8.88492e-08	7.08304e-08	-5.23697e-07	1.56322e-06	1.37385e-07	1.18213e-06	1.03346e-06	1.45158e-06	7.84582e-06	0.118226	5.15835	1.89788	0.332739	0.404983	-0.00180143	1.22189	-0.17215	-0.0797511	0.786763	1.11075	5.28365	0.0872398
鸡西市	2.38394e-06	8.81421e-06	4.51786e-06	8.45912e-06	5.14448e-06	4.4513e-06	2.98888e-06	4.14453e-06	2.24326e-06	3.63543e-06	7.03731e-06	-1.0028e-06	2.48585e-06	8.8203e-06	3.94536e-06	8.12528e-06	0.118847	4.79257e-06	3.00504e-06	4.24157e-06	2.23699e-06	3.54635e-06	6.97557e-06	-1.05956e-06	1.55021e-06	6.40671e-06	4.1763e-06	6.65649e-06	3.91794e-06	5.18748e-06	4.59111e-06	3.24703e-06	1.01464e-06	3.83141e-06	7.91465e-06	-2.42473e-06	2.38394	8.81421	4.51786	8.45912	5.14448	4.4513	2.98888	4.14453	2.24326	3.63543	7.03731	-1.0028	2.48585
鹤岗市	2.31686e-06	9.58299e-06	4.79785e-06	8.56384e-06	6.41431e-06	4.58423e-06	3.41187e-06	4.11211e-06	2.57955e-06	3.19477e-06	7.0643e-06	-3.06442e-06	2.42899e-06	9.60273e-06	4.11724e-06	7.05766e-06	0.136924	4.93336e-06	3.42525e-06	4.21382e-06	2.55892e-06	3.02885e-06	6.86122e-06	-3.19666e-06	8.40484e-07	5.65455e-06	4.30933e-06	6.07915e-06	4.67339e-06	4.83286e-06	5.01467e-06	3.05038e-06	7.43263e-07	2.50763e-06	6.51304e-06	-6.85421e-06	2.31686	9.58299	4.79785	8.56384	6.41431	4.58423	3.41187	4.11211	2.57955	3.19477	7.0643	-3.06442	2.42899
双鸭山市	2.50706e-06	1.03971e-05	5.17487e-06	9.48514e-06	5.88027e-06	4.88982e-06	3.40368e-06	4.46701e-06	2.55229e-06	3.33575e-06	6.79214e-06	-9.80838e-07	2.63831e-06	1.04203e-05	4.98389e-06	1.16764e-05	0.117609	5.19661e-06	3.40556e-06	4.59048e-06	2.52626e-06	3.23774e-06	6.52368e-06	-1.05014e-06	2.28165e-06	7.12348e-06	4.91343e-06	9.5675e-06	4.78965e-06	5.71327e-06	5.14713e-06	4.64558e-06	1.14137e-06	3.05936e-06	7.04346e-06	-4.98187e-06	2.50706	10.3971	5.17487	9.48514	5.88027	4.88982	3.40368	4.46701	2.55229	3.33575	6.79214	-0.980838	2.63831
大庆市	9.22971e-09	7.17205e-06	1.65452e-06	8.15143e-07	6.23795e-08	-1.73873e-10	1.38219e-06	4.81273e-08	-3.21053e-07	1.08084e-06	2.51172e-06	1.22781e-06	2.51857e-08	7.13266e-06	7.24148e-07	-2.04666e-06	0.000385938	-6.47287e-09	1.38392e-06	5.02662e-08	-3.60563e-07	1.37239e-06	2.42934e-06	1.34974e-06	3.08002e-06	1.59085e-06	-5.22954e-07	2.27584e-06	-4.67219e-10	2.43527e-06	9.79499e-07	1.45807e-06	5.61772e-06	6.38789e-06	1.34096e-06	1.17694e-05	0.00922971	7.17205	1.65452	0.815143	0.0623795	-0.000173873	1.38219	0.0481273	-0.321053	1.08084	2.51172	1.22781	0.0251857
伊春市	-5.81703e-08	7.96845e-06	3.96406e-06	5.75937e-06	3.49023e-06	1.0701e-06	2.29973e-06	1.93564e-06	1.02219e-06	-7.42752e-07	4.39102e-06	-1.81375e-06	5.16409e-08	7.965e-06	2.90143e-06	3.20042e-06	0.0719249	1.21316e-06	2.31051e-06	2.02103e-06	9.63529e-07	-8.71852e-07	4.30043e-06	-1.61524e-06	-2.72931e-06	4.59624e-06	3.02739e-06	1.37789e-06	1.83023e-06	-3.96061e-07	3.32706e-06	-2.85219e-07	-1.45242e-06	-2.42619e-06	3.90656e-06	-6.84164e-06	-0.0581703	7.96845	3.96406	5.75937	3.49023	1.0701	2.29973	1.93564	1.02219	-0.742752	4.39102	-1.81375	0.0516409
佳木斯市	4.88052e-07	8.83062e-06	3.81701e-06	6.20356e-06	2.73369e-06	1.82771e-06	2.82461e-06	2.03054e-06	6.98795e-07	-5.34376e-07	-6.23899e-07	-1.43001e-06	5.98109e-07	8.84726e-06	4.29673e-06	9.31396e-06	0.0537761	1.79966e-06	2.78664e-06	2.10639e-06	5.98599e-07	-6.40299e-07	-1.44798e-06	-1.49288e-06	1.27946e-06	3.73357e-06	3.01733e-06	7.17333e-06	8.27531e-07	1.04255e-06	3.05072e-06	3.01142e-06	-6.7337e-08	-2.74946e-06	-2.93594e-06	-3.18223e-06	0.488052	8.83062	3.81701	6.20356	2.73369	1.82771	2.82461	2.03054	0.698795	-0.534376	-0.623899	-1.43001	0.598109
七台河市	-1.29968e-07	1.01819e-05	5.13852e-06	9.6959e-06	4.50353e-06	2.11596e-06	2.79033e-06	3.36378e-06	1.55125e-06	-9.37269e-07	6.87983e-06	-6.2317e-06	4.96961e-08	1.01847e-05	4.41199e-06	7.14043e-06	0.080487	2.27799e-06	2.80114e-06	3.48559e-06	1.50553e-06	-1.23492e-06	6.71647e-06	-6.37474e-06	-2.61977e-06	6.73389e-06	4.19744e-06	5.36659e-06	2.70639e-06	1.30999e-06	3.92675e-06	1.07494e-06	-6.10999e-07	-1.89194e-06	7.12997e-06	-1.06572e-05	-0.129968	10.1819	5.13852	9.6959	4.50353	2.11596	2.79033	3.36378	1.55125	-0.937269	6.87983	-6.2317	0.0496961
牡丹江市	-2.6808e-07	4.69533e-06	3.29676e-06	4.82094e-06	9.89796e-07	1.16712e-07	1.55038e-06	9.62213e-07	2.31678e-07	-1.35364e-06	2.35528e-06	2.19674e-06	-2.44246e-07	4.7238e-06	3.02005e-06	3.21687e-06	0.0160231	1.08099e-07	1.55053e-06	1.019e-06	1.9908e-07	-1.49001e-06	2.2743e-06	2.23784e-06	-1.32335e-06	4.0258e-06	2.26358e-06	1.24492e-06	3.58907e-07	-1.09766e-06	1.72272e-06	-1.31108e-07	-3.37403e-07	-2.99572e-06	3.00652e-06	3.60794e-06	-0.26808	4.69533	3.29676	4.82094	0.989796	0.116712	1.55038	0.962213	0.231678	-1.35364	2.35528	2.19674	-0.244246
黑河市	5.71704e-07	3.96845e-06	2.5619e-06	3.96413e-06	2.58651e-06	1.75001e-06	1.83454e-06	1.57651e-06	7.42348e-07	6.74027e-07	2.33525e-06	-2.28988e-06	6.36774e-07	3.98707e-06	1.91798e-06	1.26008e-06	0.0856569	1.92733e-06	1.84538e-06	1.64079e-06	7.03859e-07	5.57769e-07	2.30247e-06	-2.31601e-06	-6.32101e-07	2.53771e-06	1.8767e-06	5.80996e-07	1.5521e-06	1.03118e-06	2.41067e-06	2.05452e-07	-1.26612e-06	-1.34665e-07	1.28699e-06	-1.05099e-06	0.571704	3.96845	2.5619	3.96413	2.58651	1.75001	1.83454	1.57651	0.742348	0.674027	2.33525	-2.28988	0.636774
绥化市	-8.61609e-07	1.01372e-05	3.67419e-06	3.14532e-06	1.04953e-06	-2.844e-07	1.87916e-06	3.34139e-07	3.99649e-08	-2.40058e-06	2.22444e-06	1.7576e-06	-8.39836e-07	1.01334e-05	2.20964e-06	2.20227e-07	0.01469	-3.02103e-07	1.88869e-06	3.81464e-07	1.3237e-09	-2.57028e-06	2.20051e-06	1.79731e-06	-2.55966e-06	5.66882e-06	1.83393e-06	-3.37654e-07	9.72234e-08	-1.50363e-06	2.01898e-06	-2.22222e-07	3.22986e-07	-3.78871e-06	2.27537e-06	-4.93529e-06	-0.861609	10.1372	3.67419	3.14532	1.04953	-0.2844	1.87916	0.334139	0.0399649	-2.40058	2.22444	1.7576	-0.839836
大兴安岭地区	9.44562e-07	7.3442e-07	7.23638e-07	1.55192e-06	1.26714e-06	1.30007e-06	4.81701e-07	1.02667e-06	6.57859e-07	1.46081e-06	1.09497e-06	-8.05386e-07	9.63603e-07	7.40789e-07	5.82205e-07	3.7731e-07	0.241674	1.39724e-06	4.85451e-07	1.0445e-06	6.63903e-07	1.47256e-06	1.0955e-06	-7.88342e-07	3.89995e-07	6.90045e-07	6.85974e-07	6.69313e-07	1.00986e-06	1.13246e-06	7.92933e-07	4.8127e-07	3.22277e-07	7.70796e-07	5.26172e-07	-4.14097e-07	0.944562	0.73442	0.723638	1.55192	1.26714	1.30007	0.481701	1.02667	0.657859	1.46081	1.09497	-0.805386	0.963603
徐州市	4.11768e-05	-1.30077e-06	1.17551e-05	0.000107858	4.04413e-05	7.89664e-05	-2.65486e-06	8.35933e-05	5.63194e-06	0.000126761	6.73809e-05	1.37791e-05	3.92877e-05	-1.2731e-06	2.91427e-05	7.50003e-05	0.150315	8.71115e-05	-2.5731e-06	8.22303e-05	5.71449e-06	0.000122998	6.62954e-05	1.38745e-05	-1.5483e-06	-6.22287e-06	1.74416e-05	4.06443e-05	3.98784e-05	8.07208e-05	-1.19147e-06	4.69356e-05	-3.86929e-06	6.16015e-05	4.44124e-05	2.04284e-05	41.1768	-1.30077	11.7551	107.858	40.4413	78.9664	-2.65486	83.5933	5.63194	126.761	67.3809	13.7791	39.2877
连云港市	7.80095e-06	2.10162e-06	1.1351e-06	4.20759e-05	7.08791e-07	2.69922e-05	-4.54573e-06	3.63022e-05	1.74085e-06	4.51379e-05	5.02005e-05	1.20588e-05	7.35668e-06	1.9238e-06	1.8437e-05	9.31611e-05	0.00182094	2.85582e-05	-4.59437e-06	3.58425e-05	1.76725e-06	4.35333e-05	4.95394e-05	1.20038e-05	8.65022e-06	-2.4694e-06	7.42915e-06	5.73409e-05	4.38721e-06	2.67037e-05	-3.01698e-06	4.25852e-05	1.87393e-06	3.65542e-05	3.72791e-05	2.29158e-05	7.80095	2.10162	1.1351	42.0759	0.708791	26.9922	-4.54573	36.3022	1.74085	45.1379	50.2005	12.0588	7.35668
淮安市	2.0747e-05	3.30713e-05	1.35098e-05	4.60004e-05	7.62634e-06	3.62946e-05	-2.3973e-06	4.04545e-05	6.86825e-06	2.74885e-05	7.26894e-05	1.44333e-05	1.95381e-05	3.26422e-05	3.00613e-05	3.07909e-05	0.0344092	4.20464e-05	-2.4539e-06	3.99797e-05	6.96008e-06	2.60676e-05	7.22335e-05	1.41939e-05	-5.28825e-06	1.66979e-05	1.42118e-05	1.45199e-05	5.26549e-06	3.20679e-05	-1.43061e-06	2.2172e-05	2.08567e-06	1.9919e-05	2.94685e-05	1.89614e-05	20.747	33.0713	13.5098	46.0004	7.62634	36.2946	-2.3973	40.4545	6.86825	27.4885	72.6894	14.4333	19.5381
宿迁市	1.53815e-05	6.75572e-06	1.12911e-05	5.27384e-05	2.76043e-06	1.00605e-05	-3.04429e-06	3.86923e-05	1.35586e-06	4.18938e-05	2.54049e-05	1.61602e-05	1.6035e-05	7.54288e-06	1.96578e-05	5.69876e-05	0.0162609	1.42435e-05	-2.84019e-06	4.0522e-05	2.16306e-06	4.28351e-05	2.63279e-05	1.75384e-05	-2.55808e-07	-7.24825e-06	9.49392e-06	3.48083e-05	-3.75985e-06	6.95869e-06	-5.07647e-06	3.15268e-05	-4.25465e-06	1.5684e-05	7.26041e-06	3.23964e-05	15.3815	6.75572	11.2911	52.7384	2.76043	10.0605	-3.04429	38.6923	1.35586	41.8938	25.4049	16.1602	16.035
温州市	7.60766e-05	0.000460104	0.000108816	0.0001357	0.000111336	6.09844e-05	2.39567e-05	9.40893e-05	7.45636e-05	5.03508e-05	0.000187867	2.79164e-05	7.74965e-05	0.000459601	0.000151174	0.000162337	0.872415	5.86708e-05	2.40641e-05	9.47347e-05	7.47381e-05	4.84738e-05	0.000188422	2.77109e-05	2.45685e-05	0.000614341	0.000127916	0.000137222	0.000114475	6.25083e-05	4.33048e-05	8.33121e-05	9.78123e-05	3.98977e-05	0.00016848	8.0788e-05	76.0766	460.104	108.816	135.7	111.336	60.9844	23.9567	94.0893	74.5636	50.3508	187.867	27.9164	77.4965
衢州市	-2.29622e-05	-4.93452e-05	-1.33574e-05	-2.83055e-05	-1.40058e-05	-2.26535e-05	-1.88814e-05	-2.03136e-05	-2.45616e-05	-1.09002e-05	-1.38183e-05	-2.07479e-05	-2.25734e-05	-4.82072e-05	-3.56462e-06	-1.74609e-05	-0.0692094	-2.33986e-05	-1.89323e-05	-1.98615e-05	-2.44551e-05	-1.05394e-05	-1.33509e-05	-2.08682e-05	-1.79605e-05	-2.51082e-05	-1.12555e-05	-2.17811e-05	-1.6227e-05	-2.29309e-05	-1.62037e-05	-1.76727e-05	-1.81036e-05	-1.19231e-05	-1.50122e-05	-1.10813e-05	-22.9622	-49.3452	-13.3574	-28.3055	-14.0058	-22.6535	-18.8814	-20.3136	-24.5616	-10.9002	-13.8183	-20.7479	-22.5734
丽水市	-2.3333e-05	-2.84909e-06	-2.1656e-05	-3.00538e-05	-1.17552e-05	-2.08801e-05	-1.84969e-05	-2.40017e-05	-1.68972e-05	-1.88294e-05	1.15135e-06	-7.10014e-06	-2.36272e-05	-3.31024e-06	-7.90618e-06	3.50689e-05	-0.0778848	-2.23542e-05	-1.85576e-05	-2.44501e-05	-1.72744e-05	-1.86673e-05	3.38163e-07	-7.26551e-06	-9.59392e-06	-1.08462e-05	-1.43659e-05	2.13713e-05	-1.21775e-05	-1.9201e-05	-2.06522e-05	-1.98484e-06	-1.66501e-05	-1.53698e-05	-3.27636e-06	5.96718e-06	-23.333	-2.84909	-21.656	-30.0538	-11.7552	-20.8801	-18.4969	-24.0017	-16.8972	-18.8294	1.15135	-7.10014	-23.6272
蚌埠市	-1.92562e-05	-2.20389e-05	-1.95835e-05	-1.97011e-05	-1.86094e-05	-2.96035e-05	-1.05442e-05	-2.00556e-05	-1.28222e-05	-2.5455e-05	-4.09659e-05	-2.23122e-05	-1.91428e-05	-2.20316e-05	-2.43387e-05	-2.19448e-05	-0.0669586	-3.09825e-05	-1.05356e-05	-2.01379e-05	-1.29006e-05	-2.52904e-05	-4.07827e-05	-2.21072e-05	-9.86159e-06	-1.4788e-05	-2.41111e-05	-2.03604e-05	-2.08236e-05	-2.47497e-05	-1.20975e-05	-1.68853e-05	-1.1627e-05	-1.94549e-05	-3.1611e-05	-2.93885e-05	-19.2562	-22.0389	-19.5835	-19.7011	-18.6094	-29.6035	-10.5442	-20.0556	-12.8222	-25.455	-40.9659	-22.3122	-19.1428
淮南市	-1.55014e-05	-1.33461e-05	-1.68962e-05	-1.55426e-05	-1.16253e-05	-1.16295e-05	-9.79803e-06	-1.48957e-05	-9.78423e-06	-9.51039e-06	-2.01167e-05	-1.69986e-05	-1.52681e-05	-1.32491e-05	-1.93587e-05	-2.10313e-05	-0.0408988	-1.23249e-05	-9.79471e-06	-1.49269e-05	-9.64558e-06	-9.2506e-06	-1.99738e-05	-1.66685e-05	-3.65669e-06	-1.07684e-05	-1.93139e-05	-1.84748e-05	-1.38417e-05	-1.41205e-05	-1.15621e-05	-1.80956e-05	-7.30968e-06	-8.99098e-06	-2.13835e-05	-1.14587e-05	-15.5014	-13.3461	-16.8962	-15.5426	-11.6253	-11.6295	-9.79803	-14.8957	-9.78423	-9.51039	-20.1167	-16.9986	-15.2681
淮北市	-2.06456e-05	1.64202e-06	-7.24337e-06	-3.99566e-05	-1.93862e-05	-2.87614e-05	1.1175e-06	-2.73798e-05	-5.41757e-06	-3.30381e-05	-3.02458e-05	-1.44987e-05	-2.00627e-05	1.56424e-06	-8.78875e-06	-1.68656e-05	-0.066385	-3.12735e-05	1.09027e-06	-2.71975e-05	-5.49568e-06	-3.24142e-05	-2.99818e-05	-1.46354e-05	2.15665e-06	4.4404e-06	-6.87912e-06	-1.26694e-05	-1.60044e-05	-2.2421e-05	-8.73748e-07	-1.25058e-05	2.44755e-06	-1.62301e-05	-1.80592e-05	-1.33547e-05	-20.6456	1.64202	-7.24337	-39.9566	-19.3862	-28.7614	1.1175	-27.3798	-5.41757	-33.0381	-30.2458	-14.4987	-20.0627
黄山市	-2.62001e-05	7.60398e-05	-2.77856e-05	-3.67463e-05	-3.1172e-05	-2.60325e-05	-1.6512e-05	-3.11221e-05	-2.69618e-05	-1.5007e-05	-1.64968e-05	5.21772e-06	-2.54913e-05	7.68628e-05	-3.71272e-05	-4.7174e-05	-0.129243	-2.66648e-05	-1.63768e-05	-3.05679e-05	-2.65518e-05	-1.41749e-05	-1.49025e-05	5.70881e-06	-1.10763e-05	3.13097e-05	-3.05467e-05	-2.84619e-05	-2.9362e-05	-2.56836e-05	-1.31915e-05	-2.65169e-05	-2.68567e-05	-1.33783e-05	-2.16593e-05	4.88034e-06	-26.2001	76.0398	-27.7856	-36.7463	-31.172	-26.0325	-16.512	-31.1221	-26.9618	-15.007	-16.4968	5.21772	-25.4913
阜阳市	-9.77406e-08	7.7133e-06	1.83835e-06	1.95986e-06	-8.46082e-07	-2.09842e-06	2.83543e-06	-1.07749e-06	2.1804e-06	-3.56643e-07	-4.01479e-06	-5.42377e-07	-2.16636e-07	7.67033e-06	2.37772e-06	-7.04015e-08	-0.00294371	-1.68653e-06	2.81352e-06	-1.13474e-06	2.14665e-06	-3.18939e-07	-3.95943e-06	-6.219e-07	4.7204e-06	6.44453e-06	2.74328e-06	5.17013e-08	-1.23094e-06	3.83463e-06	2.93916e-06	-1.10483e-07	5.80271e-06	1.28938e-07	-1.23351e-06	2.27745e-07	-0.0977406	7.7133	1.83835	1.95986	-0.846082	-2.09842	2.83543	-1.07749	2.1804	-0.356643	-4.01479	-0.542377	-0.216636
宿州市	-9.24803e-06	-4.2898e-06	-7.87421e-06	3.3866e-06	-1.20468e-05	-1.19834e-05	-5.72561e-07	-4.00594e-06	-5.00506e-06	-7.82089e-06	-1.6802e-05	-7.01882e-06	-9.30227e-06	-4.35478e-06	-9.61146e-06	-2.14698e-05	-0.0436426	-1.41564e-05	-6.09017e-07	-4.52555e-06	-5.15116e-06	-8.69251e-06	-1.69805e-05	-7.27419e-06	-2.30082e-06	-3.66134e-07	-8.82781e-06	-1.74263e-05	-1.27324e-05	-2.58635e-06	-3.35375e-06	-1.70133e-05	-2.16693e-06	-1.04219e-05	-9.54652e-06	-1.45306e-05	-9.24803	-4.2898	-7.87421	3.3866	-12.0468	-11.9834	-0.572561	-4.00594	-5.00506	-7.82089	-16.802	-7.01882	-9.30227
六安市	-8.7832e-06	-3.60338e-06	-7.91834e-06	-1.21918e-05	-8.34149e-06	-1.20422e-05	-2.56966e-06	-1.25938e-05	-8.85399e-06	-8.23547e-06	-8.47591e-06	9.15043e-08	-8.76008e-06	-3.68515e-06	-8.53048e-06	-1.12873e-05	-0.0328917	-1.1534e-05	-2.6082e-06	-1.27543e-05	-9.01105e-06	-8.30283e-06	-8.72216e-06	6.9944e-08	4.60209e-07	1.36389e-05	-8.82744e-06	-1.04849e-05	-8.81673e-06	-1.46677e-05	-4.99852e-06	-1.01705e-05	-6.32346e-06	-7.48452e-06	-1.04622e-05	-1.05254e-05	-8.7832	-3.60338	-7.91834	-12.1918	-8.34149	-12.0422	-2.56966	-12.5938	-8.85399	-8.23547	-8.47591	0.0915043	-8.76008
亳州市	-8.86923e-06	6.04475e-06	-2.19126e-06	-1.28702e-05	-9.29347e-06	-1.3532e-05	2.78817e-06	-1.20733e-05	3.26412e-07	-9.04487e-06	-1.5229e-05	-3.36436e-06	-8.62613e-06	5.97474e-06	-2.34433e-06	-4.3639e-06	-0.0322901	-1.3425e-05	2.77257e-06	-1.2178e-05	2.56947e-07	-9.09866e-06	-1.51809e-05	-3.56175e-06	6.46796e-06	6.55736e-06	-1.46629e-06	-3.09122e-06	-8.25595e-06	-4.34409e-06	2.01783e-06	-4.76794e-06	7.41371e-06	-3.40929e-06	-7.98242e-06	-2.59279e-06	-8.86923	6.04475	-2.19126	-12.8702	-9.29347	-13.532	2.78817	-12.0733	0.326412	-9.04487	-15.229	-3.36436	-8.62613
福州市	1.76487e-05	0.000225829	1.52441e-05	3.58324e-05	4.62215e-05	1.70491e-05	2.39932e-06	8.07203e-06	8.88813e-06	6.67416e-06	2.96311e-05	-1.17178e-07	1.89433e-05	0.000224405	1.29247e-05	1.96083e-05	0.402051	1.75285e-05	2.39514e-06	8.46369e-06	8.91426e-06	6.64993e-06	2.93261e-05	-1.63209e-07	3.5457e-06	0.000264563	9.14409e-06	2.03443e-05	4.45396e-05	1.36655e-05	3.56899e-06	3.04427e-06	4.45777e-06	-1.23091e-06	1.95925e-05	6.83082e-07	17.6487	225.829	15.2441	35.8324	46.2215	17.0491	2.39932	8.07203	8.88813	6.67416	29.6311	-0.117178	18.9433
厦门市	3.00693e-05	5.22854e-05	2.88265e-05	4.18826e-05	3.77848e-05	1.17948e-05	5.03887e-06	9.3418e-06	4.25404e-06	6.24593e-06	4.16418e-07	-8.51999e-06	3.19572e-05	5.23789e-05	7.96012e-06	1.12307e-05	0.311461	1.24638e-05	5.10747e-06	9.94326e-06	4.28317e-06	6.31339e-06	4.76136e-07	-8.84192e-06	1.47085e-05	4.27797e-05	8.40609e-06	2.36443e-05	3.19348e-05	4.08422e-06	9.0737e-06	1.69121e-06	3.40305e-08	5.3619e-07	-1.43688e-06	-2.73469e-06	30.0693	52.2854	28.8265	41.8826	37.7848	11.7948	5.03887	9.3418	4.25404	6.24593	0.416418	-8.51999	31.9572
莆田市	-7.94711e-06	3.32853e-05	-6.76742e-06	-1.11681e-07	-1.32636e-05	-9.22061e-06	-2.83917e-06	-5.70524e-06	-5.17256e-06	-1.21404e-05	-1.3592e-05	-7.87486e-07	-7.75311e-06	3.39089e-05	-4.89682e-06	-7.24215e-06	-0.117459	-9.95971e-06	-2.8569e-06	-5.78546e-06	-5.13018e-06	-1.18779e-05	-1.33844e-05	-6.9278e-07	-7.29754e-06	7.55511e-05	-4.5716e-06	-8.73985e-06	-1.40414e-05	-6.90625e-06	-7.9743e-06	-4.54132e-06	-4.3958e-06	-8.96698e-06	-1.03109e-05	9.63038e-08	-7.94711	33.2853	-6.76742	-0.111681	-13.2636	-9.22061	-2.83917	-5.70524	-5.17256	-12.1404	-13.592	-0.787486	-7.75311
三明市	-3.47764e-06	6.31333e-06	-2.53249e-06	-8.67865e-06	-3.37313e-06	-5.33997e-06	-7.46245e-07	-1.67396e-06	-1.95075e-06	-2.94228e-06	5.42393e-06	-6.74367e-07	-3.64681e-06	6.29661e-06	-1.57574e-06	-1.40137e-06	-0.0236612	-5.76256e-06	-7.45302e-07	-1.84767e-06	-1.9037e-06	-2.94928e-06	5.30518e-06	-6.20329e-07	-6.23892e-08	2.54238e-06	-1.5693e-06	-2.16789e-06	-3.09672e-06	-4.99027e-06	-1.47565e-06	6.87957e-07	-1.23098e-06	-1.02954e-06	1.42322e-06	-1.30545e-06	-3.47764	6.31333	-2.53249	-8.67865	-3.37313	-5.33997	-0.746245	-1.67396	-1.95075	-2.94228	5.42393	-0.674367	-3.64681
泉州市	1.46711e-05	7.751e-05	8.78059e-06	3.58607e-05	2.95481e-05	8.0998e-06	-4.57966e-07	8.61391e-07	8.0036e-07	4.64685e-07	6.56612e-06	-7.46265e-07	1.62664e-05	7.74874e-05	2.22403e-06	1.22984e-05	0.227969	8.64994e-06	-4.57716e-07	1.25373e-06	8.48954e-07	4.23493e-07	6.5835e-06	-7.94168e-07	1.83307e-06	0.000108472	1.40984e-06	1.67956e-05	2.49914e-05	3.36946e-06	3.35486e-06	-5.31863e-06	-3.94487e-06	-1.02572e-05	2.88684e-06	-5.40431e-06	14.6711	77.51	8.78059	35.8607	29.5481	8.0998	-0.457966	0.861391	0.80036	0.464685	6.56612	-0.746265	16.2664
漳州市	1.84881e-06	3.14576e-05	-1.22252e-06	1.31132e-05	1.15326e-06	-8.55145e-07	-2.52572e-06	-1.04855e-06	-1.22595e-06	1.58066e-06	1.41353e-06	-2.99915e-06	2.3118e-06	3.13841e-05	2.79435e-07	1.41412e-05	0.00692354	-8.8415e-07	-2.50952e-06	-1.09048e-06	-1.20614e-06	1.28763e-06	1.36684e-06	-2.97794e-06	2.91218e-06	4.02004e-05	-6.02712e-07	1.25327e-05	2.09962e-06	1.33671e-06	-2.42452e-06	-1.14397e-06	-2.44473e-07	2.08892e-06	6.09192e-07	3.79279e-06	1.84881	31.4576	-1.22252	13.1132	1.15326	-0.855145	-2.52572	-1.04855	-1.22595	1.58066	1.41353	-2.99915	2.3118
南平市	-2.73209e-06	4.57704e-05	-3.29065e-06	-5.60232e-06	-4.76634e-06	-3.46017e-06	-8.18757e-07	-2.67164e-06	-2.36855e-06	-2.15913e-07	-2.37563e-06	-4.17764e-07	-2.95191e-06	4.52793e-05	-3.2707e-06	3.80829e-06	-0.0319936	-3.60556e-06	-8.09484e-07	-2.7367e-06	-2.38423e-06	-9.22829e-08	-2.57298e-06	-3.90118e-07	5.68614e-08	3.29167e-05	-3.76641e-06	1.35235e-06	-5.42823e-06	-3.74941e-06	-1.66531e-06	-1.38718e-06	-2.20174e-06	-6.46163e-07	-6.83717e-06	-1.58185e-07	-2.73209	45.7704	-3.29065	-5.60232	-4.76634	-3.46017	-0.818757	-2.67164	-2.36855	-0.215913	-2.37563	-0.417764	-2.95191
龙岩市	-9.94458e-06	4.02146e-05	-7.90546e-06	-1.18283e-05	-6.231e-06	-5.4543e-06	-5.0743e-06	-9.02691e-06	-3.9269e-06	-1.00475e-05	4.24749e-06	-2.75189e-06	-9.6768e-06	3.97879e-05	-5.74509e-06	-6.67667e-06	-0.0422748	-5.82559e-06	-5.08297e-06	-8.95212e-06	-3.9088e-06	-9.57833e-06	4.03037e-06	-2.6911e-06	-7.6614e-06	4.41953e-05	-1.38223e-06	-1.68148e-05	-6.94011e-07	1.31437e-07	-5.66338e-06	-5.84901e-06	-1.65145e-06	-4.45302e-06	7.75555e-06	6.02786e-07	-9.94458	40.2146	-7.90546	-11.8283	-6.231	-5.4543	-5.0743	-9.02691	-3.9269	-10.0475	4.24749	-2.75189	-9.6768
宁德市	-9.26702e-06	0.000119199	-8.72405e-06	-1.02039e-05	-1.4094e-05	-8.85768e-06	-2.96404e-06	-7.35226e-06	-7.24678e-06	-9.10366e-06	-6.48711e-06	-1.84073e-06	-8.89798e-06	0.00011782	-7.81341e-06	-6.0073e-07	-0.111894	-8.71774e-06	-2.97833e-06	-7.33924e-06	-6.97244e-06	-8.93332e-06	-6.69531e-06	-1.84504e-06	-3.91641e-06	0.000111734	-8.48971e-06	-3.31204e-06	-1.20137e-05	-6.58677e-06	-5.95572e-06	-6.2542e-06	-6.58036e-06	-8.15397e-06	-5.75857e-06	-9.08228e-07	-9.26702	119.199	-8.72405	-10.2039	-14.094	-8.85768	-2.96404	-7.35226	-7.24678	-9.10366	-6.48711	-1.84073	-8.89798
南昌市	-5.46813e-06	7.36189e-06	-1.30636e-06	4.32461e-06	6.92881e-06	5.48228e-06	-3.86407e-06	-3.26948e-06	1.35711e-06	-6.869e-06	2.23094e-05	3.00639e-06	-5.3318e-06	7.43728e-06	-6.82687e-07	-1.30993e-06	0.0328491	7.19186e-06	-3.94144e-06	-3.43969e-06	1.26784e-06	-7.31319e-06	2.2782e-05	3.04489e-06	-8.11711e-06	2.22113e-05	-8.05859e-07	-2.23049e-06	6.18926e-06	1.59757e-05	-5.13351e-06	-6.03949e-06	2.1121e-06	-3.17141e-06	3.22373e-05	1.16911e-05	-5.46813	7.36189	-1.30636	4.32461	6.92881	5.48228	-3.86407	-3.26948	1.35711	-6.869	22.3094	3.00639	-5.3318
景德镇市	-2.02511e-05	-3.09958e-05	-2.47738e-05	-2.74978e-05	-3.21011e-05	-2.02592e-05	-1.2957e-05	-2.24371e-05	-2.01338e-05	-9.21025e-06	-4.57425e-05	-2.97357e-05	-2.02414e-05	-3.11402e-05	-2.50092e-05	-3.15126e-05	-0.13187	-2.06688e-05	-1.29572e-05	-2.2354e-05	-1.96767e-05	-8.68178e-06	-4.55722e-05	-2.96237e-05	-7.52283e-06	-3.11709e-05	-2.60171e-05	-2.82707e-05	-2.73684e-05	-2.05803e-05	-1.35766e-05	-2.06215e-05	-2.00707e-05	-9.95019e-06	-4.12081e-05	-3.78722e-05	-20.2511	-30.9958	-24.7738	-27.4978	-32.1011	-20.2592	-12.957	-22.4371	-20.1338	-9.21025	-45.7425	-29.7357	-20.2414
萍乡市	3.77835e-06	9.11138e-07	6.12854e-06	-7.92917e-06	-3.159e-06	-3.96988e-06	4.56968e-06	4.75217e-06	-1.31699e-06	-9.70686e-07	-1.44272e-05	-1.07858e-05	3.08812e-06	8.26351e-07	5.75167e-06	1.08554e-05	-0.0169535	-4.77971e-06	4.59906e-06	4.53033e-06	-1.33083e-06	-9.981e-07	-1.44556e-05	-1.08205e-05	7.74484e-06	3.40217e-07	4.92597e-06	8.62194e-06	-1.54168e-06	-1.04134e-05	5.29756e-06	9.31653e-06	-7.53309e-06	-7.09726e-06	-1.78029e-05	-9.73708e-06	3.77835	0.911138	6.12854	-7.92917	-3.159	-3.96988	4.56968	4.75217	-1.31699	-0.970686	-14.4272	-10.7858	3.08812
九江市	1.61139e-07	2.38531e-06	1.21654e-06	1.67939e-07	1.60659e-07	1.33235e-07	1.05203e-06	2.50324e-08	-3.78485e-07	1.13322e-06	1.82046e-05	2.22522e-06	1.91236e-07	2.49786e-06	-2.63003e-07	-2.76881e-05	0.000620904	6.67771e-07	1.06636e-06	1.16523e-07	-3.93822e-07	1.41536e-06	1.79045e-05	2.18733e-06	-1.62172e-06	4.8281e-06	-9.94246e-07	-4.89749e-06	-9.54057e-07	7.24544e-06	1.13806e-07	-3.70853e-06	2.56089e-07	-5.33359e-06	4.516e-05	7.95631e-06	0.161139	2.38531	1.21654	0.167939	0.160659	0.133235	1.05203	0.0250324	-0.378485	1.13322	18.2046	2.22522	0.191236
新余市	1.1819e-05	-1.08395e-06	9.44197e-06	2.29859e-06	-1.4049e-07	8.40657e-07	5.88097e-06	1.27812e-05	5.4008e-06	1.07505e-05	-1.48086e-05	2.88592e-06	1.09154e-05	-1.20401e-06	8.48467e-06	1.7628e-05	-0.001695	-5.38354e-08	5.90202e-06	1.2359e-05	5.3634e-06	1.04354e-05	-1.48342e-05	2.8504e-06	1.5626e-05	-3.20116e-06	8.12709e-06	1.61576e-05	1.19502e-06	-5.44266e-06	6.89318e-06	1.49986e-05	1.35171e-06	3.84078e-06	-2.40663e-05	-1.64255e-06	11.819	-1.08395	9.44197	2.29859	-0.14049	0.840657	5.88097	12.7812	5.4008	10.7505	-14.8086	2.88592	10.9154
鹰潭市	-1.14925e-05	-3.16635e-05	-1.0707e-05	-2.23581e-05	-2.41554e-05	-1.70509e-05	-3.508e-06	-1.05238e-05	-1.47914e-05	-4.57379e-06	-4.02207e-05	-1.8237e-05	-1.19813e-05	-3.18284e-05	-1.12102e-05	-1.53814e-05	-0.118375	-1.8443e-05	-3.51319e-06	-1.06543e-05	-1.48098e-05	-4.38872e-06	-4.01982e-05	-1.80164e-05	-2.93272e-06	-4.39533e-05	-1.09436e-05	-1.51793e-05	-2.24723e-05	-2.05236e-05	-5.64661e-06	-8.15137e-06	-1.51471e-05	-7.46655e-06	-4.18441e-05	-2.45518e-05	-11.4925	-31.6635	-10.707	-22.3581	-24.1554	-17.0509	-3.508	-10.5238	-14.7914	-4.57379	-40.2207	-18.237	-11.9813
赣州市	8.88689e-06	5.47099e-06	3.62218e-06	4.12809e-05	2.83935e-05	1.15383e-05	-1.45093e-06	7.57919e-06	1.2118e-06	2.38547e-05	3.13792e-05	4.79393e-06	8.85636e-06	5.45519e-06	5.45832e-06	1.53388e-05	0.160397	1.40882e-05	-1.52355e-06	7.44715e-06	1.0619e-06	2.25172e-05	3.07037e-05	4.62151e-06	-1.84491e-06	1.53062e-05	2.29288e-06	1.02798e-05	2.46842e-05	1.52347e-05	-1.64118e-06	2.28274e-06	3.84545e-06	1.57421e-05	3.96597e-05	-1.16671e-06	8.88689	5.47099	3.62218	41.2809	28.3935	11.5383	-1.45093	7.57919	1.2118	23.8547	31.3792	4.79393	8.85636
吉安市	-6.05857e-07	5.10186e-06	-2.73057e-07	-6.4303e-06	1.2963e-06	-5.82921e-07	1.36968e-06	4.84667e-07	-6.48415e-08	-5.70105e-07	1.22326e-05	-2.21156e-06	-1.11873e-06	5.17948e-06	1.13782e-07	-2.97341e-06	0.00594693	-4.86211e-07	1.37639e-06	3.38153e-07	-8.10581e-08	-6.22125e-07	1.19636e-05	-2.20801e-06	2.16904e-06	7.67756e-06	6.36004e-08	-2.19187e-06	2.16523e-06	5.14708e-07	8.41335e-07	1.51613e-06	-7.99042e-07	1.64748e-07	2.40268e-05	1.11093e-07	-0.605857	5.10186	-0.273057	-6.4303	1.2963	-0.582921	1.36968	0.484667	-0.0648415	-0.570105	12.2326	-2.21156	-1.11873
宜春市	5.2889e-06	-2.29746e-08	3.53559e-06	9.76964e-07	-2.01876e-07	2.83224e-08	2.63831e-06	4.48941e-06	1.22471e-06	6.80056e-07	4.23659e-06	5.25466e-08	4.59584e-06	-4.84758e-08	-8.19957e-07	6.71969e-06	-0.000960499	-3.12082e-08	2.609e-06	4.14251e-06	1.21488e-06	4.69448e-07	4.25221e-06	4.31602e-08	9.81437e-06	-3.00926e-07	1.15946e-06	7.44168e-06	-7.91268e-08	6.08177e-07	4.26323e-06	4.65496e-06	-4.10319e-09	5.19802e-07	1.3724e-05	-1.30747e-07	5.2889	-0.0229746	3.53559	0.976964	-0.201876	0.0283224	2.63831	4.48941	1.22471	0.680056	4.23659	0.0525466	4.59584
抚州市	1.3043e-06	-5.17093e-06	4.66723e-07	-3.05597e-06	-1.79995e-06	-2.31661e-06	1.2077e-06	2.16337e-06	-7.52175e-07	2.9351e-06	8.99695e-07	4.12663e-07	8.68077e-07	-5.06769e-06	2.26312e-07	-1.34303e-06	-0.00869795	-2.53609e-06	1.20806e-06	1.92138e-06	-7.16236e-07	2.80011e-06	9.78251e-07	4.50914e-07	5.23185e-06	-3.05301e-06	6.15446e-07	-1.36932e-06	-2.04097e-06	-4.38097e-06	1.95583e-06	3.57842e-06	-1.49037e-06	1.36367e-06	5.91245e-06	-2.38358e-06	1.3043	-5.17093	0.466723	-3.05597	-1.79995	-2.31661	1.2077	2.16337	-0.752175	2.9351	0.899695	0.412663	0.868077
上饶市	-7.82223e-06	5.15785e-05	-9.80677e-06	-2.2479e-06	1.2312e-05	8.82179e-07	-8.82925e-06	-6.57018e-06	-3.89374e-06	-5.54228e-07	1.51734e-05	1.48979e-05	-8.13187e-06	5.15492e-05	-1.19426e-05	-9.37405e-06	0.0528661	3.16546e-06	-8.85089e-06	-6.83886e-06	-4.04738e-06	-6.10709e-07	1.45934e-05	1.47391e-05	-5.44855e-06	-9.146e-07	-1.36175e-05	-8.90108e-06	-1.79556e-06	-2.60481e-06	-9.65728e-06	-1.02056e-05	-7.21988e-06	-2.61305e-06	9.36042e-06	2.14909e-05	-7.82223	51.5785	-9.80677	-2.2479	12.312	0.882179	-8.82925	-6.57018	-3.89374	-0.554228	15.1734	14.8979	-8.13187
济南市	0.000113006	9.59602e-06	2.86644e-05	0.000131052	0.000146619	0.000167195	9.38938e-06	0.000125319	2.76999e-05	0.00023566	0.000127229	6.73944e-05	0.000110051	9.68619e-06	3.10553e-05	8.32137e-05	0.660544	0.000173184	9.61612e-06	0.000125795	2.85934e-05	0.000241215	0.000126573	6.77815e-05	2.54857e-05	5.08624e-06	2.75054e-05	5.37726e-05	0.000107816	0.000107537	2.28129e-05	7.23781e-05	2.75471e-05	0.000134699	8.76673e-05	4.6021e-05	113.006	9.59602	28.6644	131.052	146.619	167.195	9.38938	125.319	27.6999	235.66	127.229	67.3944	110.051
青岛市	8.04606e-05	2.58837e-06	4.78104e-05	0.000105061	0.000122992	0.000116038	5.03169e-06	0.000118379	3.25326e-05	0.000243027	0.000120756	0.000137809	7.89987e-05	2.59144e-06	8.53259e-05	0.00015741	0.967036	0.000118609	5.13956e-06	0.00011887	3.2967e-05	0.000253098	0.000120254	0.000138613	6.39913e-05	-9.8706e-06	6.63375e-05	0.000107741	0.000102809	9.62515e-05	1.81545e-05	0.000109356	5.59249e-05	0.000228867	9.62613e-05	0.000156436	80.4606	2.58837	47.8104	105.061	122.992	116.038	5.03169	118.379	32.5326	243.027	120.756	137.809	78.9987
淄博市	3.91899e-05	-4.07653e-06	1.5679e-05	4.69774e-05	5.91766e-05	6.24495e-05	-3.12617e-07	4.69567e-05	9.33459e-06	0.000133432	5.45859e-05	8.91458e-06	3.74132e-05	-4.12496e-06	4.01596e-05	4.7112e-05	0.28491	6.18267e-05	-3.7742e-07	4.51315e-05	9.13553e-06	0.0001292	5.34505e-05	8.84508e-06	1.96554e-05	2.84457e-06	3.59463e-05	2.62394e-05	7.314e-05	6.15612e-05	9.88895e-06	4.50761e-05	2.33176e-05	0.00013191	6.65876e-05	1.6359e-05	39.1899	-4.07653	15.679	46.9774	59.1766	62.4495	-0.312617	46.9567	9.33459	133.432	54.5859	8.91458	37.4132
枣庄市	-4.33142e-06	-1.24126e-06	-6.63106e-06	4.17586e-06	-7.97396e-06	8.7535e-06	-9.14e-07	6.05618e-06	-2.01062e-06	3.82085e-06	1.65424e-06	-9.92617e-06	-4.56612e-06	-1.27663e-06	-1.39894e-06	-6.30713e-06	-0.0325312	5.14467e-06	-9.4446e-07	5.97201e-06	-2.06344e-06	3.30823e-06	1.32238e-06	-1.01034e-05	-5.29555e-06	6.12594e-07	-3.52296e-06	-8.83375e-06	-5.22415e-06	9.94774e-06	-2.43704e-06	-8.32061e-06	-1.18203e-06	-5.21594e-06	1.17079e-05	-1.51896e-05	-4.33142	-1.24126	-6.63106	4.17586	-7.97396	8.7535	-0.914	6.05618	-2.01062	3.82085	1.65424	-9.92617	-4.56612
东营市	-1.82826e-05	-1.52721e-05	-6.17488e-06	-2.18916e-05	-7.25623e-06	-1.48513e-05	-4.13362e-06	-1.91161e-05	-1.49613e-05	-3.99752e-05	-3.58506e-05	-2.3318e-05	-1.76467e-05	-1.53379e-05	-1.03695e-05	-1.99527e-06	-0.0437151	-1.8134e-05	-4.12813e-06	-1.85481e-05	-1.46262e-05	-3.86629e-05	-3.5922e-05	-2.33357e-05	-1.4386e-05	-1.24728e-05	-2.57582e-06	-1.30781e-05	-1.02409e-05	-2.37365e-05	3.46105e-08	-1.41589e-05	-1.34208e-05	-3.96962e-05	-2.61456e-05	-9.41009e-06	-18.2826	-15.2721	-6.17488	-21.8916	-7.25623	-14.8513	-4.13362	-19.1161	-14.9613	-39.9752	-35.8506	-23.318	-17.6467
烟台市	3.02029e-05	3.21171e-06	2.14386e-05	4.05619e-05	5.62196e-05	3.27556e-05	1.67407e-06	4.92926e-05	1.80365e-05	0.00014365	7.10872e-05	6.32464e-05	2.93539e-05	3.15616e-06	5.73151e-05	7.90723e-05	0.547136	3.41361e-05	1.66065e-06	4.8179e-05	1.79134e-05	0.000141926	7.01732e-05	6.2809e-05	3.50726e-05	1.21247e-06	4.31016e-05	5.25158e-05	5.6736e-05	3.4736e-05	6.60468e-06	5.84279e-05	4.1384e-05	0.000149366	7.41666e-05	4.97325e-05	30.2029	3.21171	21.4386	40.5619	56.2196	32.7556	1.67407	49.2926	18.0365	143.65	71.0872	63.2464	29.3539
潍坊市	8.17521e-05	4.91518e-06	3.73068e-05	0.000130768	0.000116654	0.000124793	7.48741e-06	0.0001249	2.51414e-05	0.000227795	0.000141951	9.50568e-05	8.04429e-05	4.9669e-06	6.65523e-05	0.00017526	0.67978	0.000129108	7.68606e-06	0.000125501	2.56135e-05	0.00022941	0.000141314	9.59083e-05	5.16761e-05	3.14187e-06	5.12769e-05	0.000119529	7.96892e-05	6.96719e-05	1.92171e-05	0.000103651	3.25967e-05	0.000139311	0.000116501	0.000133427	81.7521	4.91518	37.3068	130.768	116.654	124.793	7.48741	124.9	25.1414	227.795	141.951	95.0568	80.4429
济宁市	3.85662e-05	2.4691e-07	3.43549e-06	6.1681e-05	4.5868e-05	5.11472e-05	2.00883e-09	5.1272e-05	2.17405e-06	7.45418e-05	3.71657e-05	1.37434e-05	3.70769e-05	2.40166e-07	5.65853e-06	5.77275e-05	0.183674	4.95468e-05	4.63978e-09	5.08163e-05	2.27859e-06	7.32657e-05	3.68687e-05	1.39222e-05	2.72743e-06	3.84708e-07	2.99971e-06	3.02644e-05	2.61097e-05	3.32116e-05	6.12578e-08	2.41414e-05	1.27777e-07	3.37468e-05	2.13859e-05	1.00443e-05	38.5662	0.24691	3.43549	61.681	45.868	51.1472	0.00200883	51.272	2.17405	74.5418	37.1657	13.7434	37.0769
泰安市	7.64295e-06	-2.65136e-06	-1.87462e-06	2.28319e-05	1.23889e-05	1.21221e-05	-2.50972e-06	1.09843e-05	-5.80773e-06	2.25065e-05	-8.12419e-06	3.56061e-06	6.76399e-06	-2.68895e-06	-9.9617e-07	4.99491e-05	0.0472094	1.60743e-05	-2.59958e-06	9.70746e-06	-6.08069e-06	2.03023e-05	-8.66336e-06	3.42736e-06	1.73547e-06	-3.55964e-06	-3.15491e-06	2.75067e-05	-4.03265e-06	-4.49197e-06	-6.59302e-06	6.47936e-06	-6.76418e-06	8.82706e-06	-1.37751e-05	6.30408e-06	7.64295	-2.65136	-1.87462	22.8319	12.3889	12.1221	-2.50972	10.9843	-5.80773	22.5065	-8.12419	3.56061	6.76399
威海市	-6.9931e-07	-1.74892e-06	1.4421e-06	-1.68132e-06	6.88368e-07	-4.69673e-06	-7.87816e-07	7.50837e-06	2.3637e-06	1.82253e-05	8.58895e-06	5.68633e-06	-6.30473e-07	-1.72545e-06	1.04542e-05	4.33047e-05	0.00747463	-5.59439e-06	-7.79764e-07	7.65495e-06	2.44e-06	1.83435e-05	8.38e-06	5.70021e-06	8.40847e-06	-1.33611e-06	1.27761e-05	2.06105e-05	7.19271e-06	-6.36351e-07	5.47048e-07	2.24318e-05	2.09919e-05	3.17616e-05	1.57253e-05	2.40517e-05	-0.69931	-1.74892	1.4421	-1.68132	0.688368	-4.69673	-0.787816	7.50837	2.3637	18.2253	8.58895	5.68633	-0.630473
日照市	-1.78428e-05	-7.01404e-06	-4.10766e-06	-1.71155e-05	-2.06099e-05	1.51366e-06	-2.91261e-06	-8.13158e-06	-1.09254e-05	-2.13877e-05	-1.08095e-05	2.25773e-05	-1.77158e-05	-7.0334e-06	-3.0798e-06	-4.10938e-05	-0.11316	-8.32984e-07	-2.95775e-06	-8.04713e-06	-1.0971e-05	-2.19457e-05	-1.10823e-05	2.2531e-05	-1.27405e-05	-5.93561e-06	-4.28505e-06	-2.73641e-05	-2.0897e-05	-1.0147e-05	-5.13598e-06	-1.54065e-05	-1.17256e-05	-2.42086e-05	-1.02591e-05	4.84692e-06	-17.8428	-7.01404	-4.10766	-17.1155	-20.6099	1.51366	-2.91261	-8.13158	-10.9254	-21.3877	-10.8095	22.5773	-17.7158
临沂市	4.11981e-05	3.66566e-06	8.68098e-06	0.000113351	7.34461e-05	8.22094e-05	3.59133e-07	8.18676e-05	3.74181e-06	0.00011594	7.41313e-05	4.33456e-05	4.05143e-05	3.70598e-06	2.4721e-05	7.04903e-05	0.332901	8.37306e-05	4.19007e-07	8.17744e-05	3.96106e-06	0.000116209	7.35648e-05	4.38066e-05	8.67694e-06	1.03786e-07	1.39806e-05	4.44647e-05	5.40385e-05	8.93662e-05	7.47987e-07	3.41761e-05	4.21546e-06	6.50371e-05	6.23184e-05	5.22046e-05	41.1981	3.66566	8.68098	113.351	73.4461	82.2094	0.359133	81.8676	3.74181	115.94	74.1313	43.3456	40.5143
德州市	1.66758e-05	-7.94742e-06	-8.55806e-07	3.64452e-05	2.86272e-05	1.85549e-05	-3.42588e-06	2.37688e-05	-4.1669e-06	4.55022e-05	1.4606e-05	-2.61839e-06	1.52461e-05	-7.97959e-06	5.11372e-06	2.79388e-05	0.124077	1.85257e-05	-3.52554e-06	2.22877e-05	-4.54243e-06	4.27047e-05	1.38581e-05	-2.73561e-06	-3.29166e-06	-8.63287e-06	1.36284e-06	1.51848e-05	1.66553e-05	3.50672e-06	-4.52477e-06	1.31922e-05	1.97635e-06	1.28385e-05	4.6633e-06	-3.30985e-06	16.6758	-7.94742	-0.855806	36.4452	28.6272	18.5549	-3.42588	23.7688	-4.1669	45.5022	14.606	-2.61839	15.2461
聊城市	1.87104e-05	-3.75244e-06	-6.0064e-07	3.89454e-05	1.02482e-05	2.85229e-05	-2.10722e-06	2.14599e-05	-3.03859e-06	4.66512e-05	1.93668e-05	-5.34562e-06	1.7251e-05	-3.80805e-06	-6.29394e-06	-2.26199e-05	0.0392975	3.82866e-05	-2.17e-06	2.03017e-05	-3.2763e-06	4.45174e-05	1.8824e-05	-5.57214e-06	-5.76808e-06	-5.59928e-06	-6.44029e-06	-1.36767e-05	-9.48356e-06	-2.27539e-06	-7.66483e-06	-1.22423e-05	-7.53158e-06	-1.99601e-05	-2.64574e-05	-6.2964e-06	18.7104	-3.75244	-0.60064	38.9454	10.2482	28.5229	-2.10722	21.4599	-3.03859	46.6512	19.3668	-5.34562	17.251
滨州市	-7.7585e-06	-1.12681e-05	-6.36005e-06	-8.11958e-06	-7.9726e-06	-6.20459e-06	-6.06672e-06	-7.28644e-06	-1.41695e-05	-1.00724e-05	-2.2778e-05	-1.03957e-05	-7.65184e-06	-1.11903e-05	-1.04037e-05	-3.59835e-05	-0.0380872	-9.50602e-06	-6.01467e-06	-6.61325e-06	-1.38664e-05	-8.472e-06	-2.13539e-05	-1.02078e-05	-1.6701e-05	-1.21701e-05	-1.15595e-05	-2.85157e-05	-1.62109e-05	-1.55206e-05	-1.12978e-05	-2.8355e-05	-2.27504e-05	-3.67591e-05	-3.56813e-05	-2.35574e-05	-7.7585	-11.2681	-6.36005	-8.11958	-7.9726	-6.20459	-6.06672	-7.28644	-14.1695	-10.0724	-22.778	-10.3957	-7.65184
菏泽市	9.03334e-08	4.24476e-06	2.46085e-08	2.98475e-05	1.19046e-05	7.28552e-06	1.4046e-06	1.36495e-05	3.2599e-07	3.68899e-05	-1.83029e-06	9.02013e-07	-2.51954e-07	4.24722e-06	-3.13125e-07	1.33373e-05	0.04439	1.52783e-05	1.36467e-06	1.28473e-05	2.74774e-07	3.5404e-05	-2.05267e-06	8.55944e-07	7.0472e-07	6.46149e-06	3.73035e-07	4.32796e-06	4.25882e-06	-5.05117e-06	5.24278e-07	1.89814e-06	2.96001e-06	6.61803e-06	-3.5262e-06	1.19076e-07	0.0903334	4.24476	0.0246085	29.8475	11.9046	7.28552	1.4046	13.6495	0.32599	36.8899	-1.83029	0.902013	-0.251954
郑州市	-4.20328e-07	-5.55936e-05	-5.45768e-05	5.045e-05	2.13847e-06	8.24921e-05	-4.88415e-05	2.7112e-05	-5.76987e-05	5.63505e-05	-9.19897e-06	-5.74677e-05	-3.0713e-06	-5.59941e-05	-5.13557e-05	-0.000108053	0.00889443	8.83214e-05	-4.91698e-05	2.69452e-05	-5.85872e-05	5.77719e-05	-9.23769e-06	-5.70838e-05	-0.000139386	-3.75163e-05	-4.76691e-05	-8.74755e-05	-5.21149e-06	5.4431e-05	-7.92025e-05	-6.93511e-05	-9.29587e-05	-4.0137e-05	-3.66464e-05	-0.000118173	-0.420328	-55.5936	-54.5768	50.45	2.13847	82.4921	-48.8415	27.112	-57.6987	56.3505	-9.19897	-57.4677	-3.0713
开封市	-6.54037e-07	-7.87001e-07	2.92697e-06	2.11586e-06	-5.20982e-06	6.92082e-06	1.27818e-06	-1.69782e-07	2.12204e-06	-3.73836e-06	-5.61254e-06	-7.30252e-07	-6.40416e-07	-6.98887e-07	8.18739e-06	-1.00489e-06	-0.0198916	5.50723e-06	1.20002e-06	-2.51705e-07	1.93346e-06	-3.87999e-06	-5.44432e-06	-7.96531e-07	-1.02049e-06	5.61533e-06	6.88862e-06	1.07003e-07	-2.89143e-06	3.82865e-06	-2.77218e-07	-4.32527e-07	7.41904e-06	-6.44123e-06	-3.70211e-06	2.75679e-06	-0.654037	-0.787001	2.92697	2.11586	-5.20982	6.92082	1.27818	-0.169782	2.12204	-3.73836	-5.61254	-0.730252	-0.640416
洛阳市	-1.66816e-06	-2.30236e-05	-4.20828e-06	4.53083e-06	-3.5804e-06	1.87292e-05	-4.98969e-06	1.81009e-06	-8.66996e-06	6.93602e-06	-1.25593e-06	-5.93922e-06	-2.19604e-06	-2.27609e-05	1.2587e-06	-1.21001e-05	-0.0157809	2.04379e-05	-4.88399e-06	1.86591e-06	-8.66346e-06	7.17763e-06	-9.97604e-07	-5.68982e-06	-3.07912e-07	-1.78681e-05	-3.43098e-06	-4.43096e-06	-4.11558e-06	1.37414e-05	-4.57744e-06	-8.31158e-06	-8.83275e-06	-5.64164e-06	-5.53614e-06	-4.74456e-06	-1.66816	-23.0236	-4.20828	4.53083	-3.5804	18.7292	-4.98969	1.81009	-8.66996	6.93602	-1.25593	-5.93922	-2.19604
平顶山市	-1.23881e-06	4.10535e-06	6.31176e-06	-6.18754e-07	-5.57141e-07	4.73856e-06	1.06449e-06	-1.20476e-06	2.43029e-06	2.40766e-06	-9.50624e-07	-5.25645e-07	-1.09845e-06	4.02074e-06	1.70444e-05	1.70699e-05	-0.00222696	4.40981e-06	1.00682e-06	-9.6434e-07	2.24316e-06	2.9011e-06	-9.76214e-07	-5.5285e-07	3.60093e-06	1.28931e-06	8.32653e-06	5.79928e-06	1.48517e-06	1.01248e-05	-4.22896e-07	2.07603e-06	6.71319e-06	1.1353e-07	-6.71292e-07	1.74323e-06	-1.23881	4.10535	6.31176	-0.618754	-0.557141	4.73856	1.06449	-1.20476	2.43029	2.40766	-0.950624	-0.525645	-1.09845
安阳市	8.31981e-07	7.49058e-06	4.6215e-06	1.10649e-05	2.02429e-07	1.74443e-05	2.55917e-06	5.11164e-06	2.61612e-06	7.59029e-06	-3.80678e-08	1.30622e-05	7.30928e-07	7.46276e-06	9.94304e-06	4.31886e-06	0.00116143	1.86608e-05	2.44999e-06	5.52171e-06	2.21766e-06	9.2013e-06	-5.18068e-08	1.27588e-05	1.49319e-05	9.51611e-07	7.07609e-06	1.00736e-05	6.98747e-07	8.27735e-06	2.30584e-06	4.31334e-06	1.16133e-05	2.22196e-06	1.53632e-06	2.74262e-05	0.831981	7.49058	4.6215	11.0649	0.202429	17.4443	2.55917	5.11164	2.61612	7.59029	-0.0380678	13.0622	0.730928
鹤壁市	-1.65828e-05	1.37883e-05	8.36739e-06	-3.32574e-05	-1.65369e-05	-3.17164e-05	5.01734e-06	-2.13426e-05	9.55552e-06	-3.92056e-05	-1.65647e-05	1.63161e-05	-1.60427e-05	1.37549e-05	1.74509e-05	8.39522e-06	-0.0544735	-3.35755e-05	4.89655e-06	-2.13799e-05	9.0299e-06	-3.94945e-05	-1.67112e-05	1.59178e-05	1.76974e-05	8.89234e-06	1.25392e-05	1.35663e-05	-1.17962e-05	-2.83678e-05	4.82781e-06	6.71217e-06	2.32502e-05	7.95386e-07	1.78456e-06	3.27839e-05	-16.5828	13.7883	8.36739	-33.2574	-16.5369	-31.7164	5.01734	-21.3426	9.55552	-39.2056	-16.5647	16.3161	-16.0427
新乡市	2.38346e-06	4.39861e-06	1.98361e-06	1.03345e-05	-2.91833e-08	1.68846e-05	1.0169e-06	6.87987e-06	2.2236e-06	1.03333e-05	-1.84108e-06	2.33599e-06	2.19828e-06	4.2848e-06	1.16761e-05	2.23426e-06	-0.00024154	1.78722e-05	9.58591e-07	6.97517e-06	2.05378e-06	1.07917e-05	-1.5646e-06	2.21194e-06	2.61304e-06	1.03393e-06	7.48833e-06	3.90677e-06	-9.21005e-07	6.49061e-06	2.93119e-07	1.77178e-06	1.20301e-05	-4.24857e-06	5.22274e-07	1.0956e-05	2.38346	4.39861	1.98361	10.3345	-0.0291833	16.8846	1.0169	6.87987	2.2236	10.3333	-1.84108	2.33599	2.19828
焦作市	-4.57997e-06	1.8348e-06	4.36221e-06	-5.32379e-06	-3.09867e-06	-1.76382e-06	-2.99629e-07	-2.48428e-06	2.16964e-06	-9.68466e-06	-9.16863e-06	-2.96331e-06	-4.4817e-06	1.76178e-06	1.27421e-05	3.93866e-06	-0.0118931	-2.25203e-06	-3.90921e-07	-2.5107e-06	1.94058e-06	-9.64013e-06	-9.04528e-06	-3.14654e-06	-6.5921e-07	9.84652e-07	1.09607e-05	2.0642e-06	-3.90508e-06	-1.75046e-06	-3.38523e-06	-4.2525e-07	9.94114e-06	-7.552e-06	-6.45799e-06	2.01188e-06	-4.57997	1.8348	4.36221	-5.32379	-3.09867	-1.76382	-0.299629	-2.48428	2.16964	-9.68466	-9.16863	-2.96331	-4.4817
濮阳市	-8.86875e-06	7.57837e-06	4.24477e-07	-6.50802e-06	-1.0945e-05	-9.92291e-06	1.29683e-06	-6.58525e-06	1.46577e-06	-1.65673e-05	-7.95126e-06	-4.28183e-06	-8.93416e-06	7.58148e-06	3.54147e-06	-7.94776e-06	-0.0437039	-1.11472e-05	1.24479e-06	-6.77459e-06	1.27626e-06	-1.6985e-05	-8.09645e-06	-4.47442e-06	3.15485e-06	6.76175e-06	2.36776e-06	-5.5453e-06	-7.24615e-06	-1.42451e-05	3.57535e-07	-4.50631e-06	8.69123e-06	-1.08895e-05	-4.87534e-06	5.91165e-06	-8.86875	7.57837	0.424477	-6.50802	-10.945	-9.92291	1.29683	-6.58525	1.46577	-16.5673	-7.95126	-4.28183	-8.93416
许昌市	-3.86991e-06	6.08583e-06	3.2673e-06	-3.8634e-06	-2.65421e-06	-2.68043e-06	1.35108e-07	-1.70651e-06	1.64237e-06	-9.09557e-06	-1.07239e-05	-3.98561e-06	-3.84723e-06	5.96632e-06	7.86948e-06	4.09562e-06	-0.00920531	-4.31039e-06	3.51936e-08	-1.78051e-06	1.44403e-06	-9.27476e-06	-1.09059e-05	-4.15637e-06	-1.56117e-06	4.45998e-06	8.08203e-06	9.70969e-07	-2.19864e-06	-8.13888e-07	-4.2517e-06	-1.52521e-06	6.18593e-06	-1.13423e-05	-7.9701e-06	-9.33617e-07	-3.86991	6.08583	3.2673	-3.8634	-2.65421	-2.68043	0.135108	-1.70651	1.64237	-9.09557	-10.7239	-3.98561	-3.84723
漯河市	-5.85747e-06	1.31344e-05	8.77256e-06	-1.48216e-05	-4.57592e-06	-1.41371e-05	3.62778e-06	-8.95581e-06	6.98893e-06	-1.15966e-05	-6.16559e-06	-4.37157e-07	-5.59247e-06	1.30275e-05	1.45436e-05	1.05806e-05	-0.0174866	-1.33484e-05	3.5721e-06	-9.13446e-06	6.76682e-06	-1.20177e-05	-6.28407e-06	-7.39505e-07	3.99994e-06	1.10312e-05	1.27146e-05	5.75568e-06	-3.90479e-06	-1.28342e-05	2.16206e-06	3.20091e-06	1.23736e-05	-1.36633e-06	-2.48517e-06	6.79442e-06	-5.85747	13.1344	8.77256	-14.8216	-4.57592	-14.1371	3.62778	-8.95581	6.98893	-11.5966	-6.16559	-0.437157	-5.59247
三门峡市	9.69692e-08	6.08266e-06	1.11841e-05	-1.41702e-06	1.38696e-06	-5.92102e-06	2.64073e-06	-3.83657e-07	7.81097e-06	-4.3237e-06	-1.7632e-06	-1.45693e-06	4.084e-07	6.00972e-06	1.52072e-05	1.28095e-05	0.00701593	-6.37515e-06	2.58343e-06	-4.0911e-07	7.65988e-06	-4.41127e-06	-1.89412e-06	-1.65942e-06	6.76407e-06	3.99166e-06	1.48398e-05	8.94519e-06	3.57483e-07	-4.94075e-06	5.58688e-07	7.0969e-06	1.44948e-05	2.22294e-06	-2.10323e-07	2.02794e-06	0.0969692	6.08266	11.1841	-1.41702	1.38696	-5.92102	2.64073	-0.383657	7.81097	-4.3237	-1.7632	-1.45693	0.4084
南阳市	-5.66057e-06	1.57392e-06	2.61209e-06	-2.45315e-06	-7.1018e-06	6.53614e-06	1.09452e-06	-4.15649e-06	-1.72136e-06	-5.54102e-06	-1.29634e-06	-5.55297e-06	-5.68406e-06	1.63999e-06	1.05669e-06	-1.26579e-05	-0.0330022	7.18146e-06	1.12408e-06	-3.96161e-06	-1.52393e-06	-4.96988e-06	-1.09665e-06	-5.41604e-06	2.01747e-07	-5.59612e-06	3.12732e-06	-4.88623e-06	-7.75488e-06	8.46595e-06	2.43344e-07	-6.96092e-06	-5.15968e-06	-1.08196e-05	-5.87794e-07	-9.74826e-06	-5.66057	1.57392	2.61209	-2.45315	-7.1018	6.53614	1.09452	-4.15649	-1.72136	-5.54102	-1.29634	-5.55297	-5.68406
商丘市	5.11252e-06	6.52607e-06	3.60089e-07	3.49346e-05	5.27613e-06	5.03892e-06	1.63727e-06	1.51943e-05	7.58296e-07	1.38486e-05	-2.35776e-06	-2.03173e-06	4.61348e-06	6.49913e-06	1.4991e-06	-1.75806e-06	0.0188256	3.49696e-06	1.59889e-06	1.49835e-05	6.97926e-07	1.34526e-05	-2.47211e-06	-2.03023e-06	2.43325e-06	9.61314e-06	2.56242e-06	-1.80951e-06	-8.8382e-06	-2.57307e-05	1.34994e-06	-5.2007e-06	7.53009e-06	-1.30386e-05	-1.01534e-05	-1.105e-06	5.11252	6.52607	0.360089	34.9346	5.27613	5.03892	1.63727	15.1943	0.758296	13.8486	-2.35776	-2.03173	4.61348
信阳市	-1.0536e-07	5.68345e-06	4.38906e-06	5.97247e-06	7.16873e-08	5.05356e-06	2.01339e-06	2.38947e-07	1.12964e-06	-1.86451e-07	5.08794e-06	3.73985e-07	-1.08232e-07	5.63277e-06	7.47661e-06	4.68494e-06	0.000318641	4.27306e-06	1.99612e-06	2.32233e-07	1.11011e-06	-1.92845e-07	4.96033e-06	4.10603e-07	8.05628e-06	1.98073e-06	3.83465e-06	3.23236e-06	-3.19405e-07	7.75595e-06	1.3878e-06	1.01044e-06	3.79463e-07	-1.9425e-08	8.78144e-06	-7.43415e-08	-0.10536	5.68345	4.38906	5.97247	0.0716873	5.05356	2.01339	0.238947	1.12964	-0.186451	5.08794	0.373985	-0.108232
周口市	2.61469e-07	1.25794e-05	5.31814e-06	1.3921e-05	6.69445e-07	3.40093e-06	3.86676e-06	5.61759e-06	4.79811e-06	1.55885e-05	-1.48758e-06	1.58225e-06	9.8336e-08	1.2561e-05	1.15597e-05	4.71807e-07	0.00215891	6.00491e-06	3.86604e-06	5.19971e-06	4.81402e-06	1.47357e-05	-1.53399e-06	1.57815e-06	1.01922e-05	9.86257e-06	6.55576e-06	2.46019e-06	4.68398e-08	1.52628e-06	3.09572e-06	6.70277e-07	1.09171e-05	-1.63787e-06	1.87025e-08	6.26821e-06	0.261469	12.5794	5.31814	13.921	0.669445	3.40093	3.86676	5.61759	4.79811	15.5885	-1.48758	1.58225	0.098336
驻马店市	5.62533e-09	1.14951e-05	6.32879e-06	2.73105e-06	5.66995e-08	-2.70571e-07	3.60613e-06	1.45347e-07	4.77743e-06	9.37089e-07	9.19364e-07	2.45144e-06	2.88674e-08	1.14764e-05	1.29702e-05	7.00277e-08	0.000291223	-5.40345e-07	3.59369e-06	8.43618e-08	4.75692e-06	9.3004e-07	8.5571e-07	2.37151e-06	1.02572e-05	8.60716e-06	6.88944e-06	4.62075e-06	-2.11369e-07	-3.01818e-06	3.38862e-06	2.22694e-06	6.06513e-06	-8.9915e-08	1.31632e-06	3.66376e-06	0.00562533	11.4951	6.32879	2.73105	0.0566995	-0.270571	3.60613	0.145347	4.77743	0.937089	0.919364	2.45144	0.0288674
济源市	-1.06991e-05	5.03639e-06	9.98414e-06	-1.98662e-05	-1.03179e-05	-2.36069e-05	1.68766e-06	-1.31961e-05	8.03079e-06	-2.62296e-05	-1.44968e-05	-2.91848e-06	-1.00618e-05	4.9838e-06	1.70476e-05	1.57167e-05	-0.0441805	-2.56948e-05	1.58429e-06	-1.32914e-05	7.71981e-06	-2.65892e-05	-1.48007e-05	-3.23909e-06	5.47249e-06	2.91191e-06	1.39931e-05	1.0202e-05	-9.10593e-06	-1.75887e-05	-1.59929e-06	6.27641e-06	1.74399e-05	-2.16933e-06	-2.12327e-06	8.54034e-06	-10.6991	5.03639	9.98414	-19.8662	-10.3179	-23.6069	1.68766	-13.1961	8.03079	-26.2296	-14.4968	-2.91848	-10.0618
武汉市	-0.000133042	-0.000140468	-6.90349e-05	-8.95923e-05	-9.38189e-05	-9.63898e-05	-8.51784e-05	-0.000119691	-0.000124331	-0.000135794	-6.23153e-05	-8.7721e-05	-0.000133612	-0.000143223	-7.69819e-05	-0.000151363	-0.362416	-9.22276e-05	-8.59005e-05	-0.000121117	-0.000126459	-0.000138116	-6.35024e-05	-8.79991e-05	-0.000166125	-9.16635e-05	-7.99517e-05	-0.000239087	-0.00010696	-6.31205e-05	-0.000154741	-0.000190411	-0.000151392	-0.000142097	-2.42655e-05	-9.6532e-05	-133.042	-140.468	-69.0349	-89.5923	-93.8189	-96.3898	-85.1784	-119.691	-124.331	-135.794	-62.3153	-87.721	-133.612
黄石市	4.26048e-06	-5.76734e-07	5.55404e-06	-2.19629e-06	-1.10628e-07	-5.57608e-06	1.86022e-06	2.16651e-06	-8.19067e-07	7.77473e-06	-1.04825e-05	-6.28236e-06	4.03703e-06	-7.83495e-07	6.01079e-06	9.18172e-06	-0.000958748	-5.64799e-06	1.87269e-06	2.14963e-06	-8.31518e-07	7.79475e-06	-1.04889e-05	-6.35244e-06	1.111e-05	-1.36553e-06	4.33347e-06	5.70849e-06	4.43613e-07	-1.12436e-05	2.33675e-06	3.64744e-06	-1.49498e-06	5.07695e-07	-1.5875e-05	-8.79486e-06	4.26048	-0.576734	5.55404	-2.19629	-0.110628	-5.57608	1.86022	2.16651	-0.819067	7.77473	-10.4825	-6.28236	4.03703
十堰市	-2.30362e-07	2.08749e-06	5.95078e-06	5.18658e-07	4.06191e-07	-2.22749e-06	1.98455e-06	-8.84557e-08	2.5523e-06	-2.70097e-06	7.87253e-07	-4.22658e-06	-2.56245e-07	2.01746e-06	1.00699e-05	2.0191e-05	0.00232748	-2.17855e-06	1.93971e-06	-1.67351e-07	2.4172e-06	-2.73801e-06	7.84136e-07	-4.28279e-06	1.51443e-06	3.85882e-06	7.1769e-06	9.40752e-06	-3.99999e-07	-3.6821e-06	5.46599e-07	3.83369e-06	4.4487e-06	-4.06936e-06	-1.25082e-06	-2.59977e-06	-0.230362	2.08749	5.95078	0.518658	0.406191	-2.22749	1.98455	-0.0884557	2.5523	-2.70097	0.787253	-4.22658	-0.256245
宜昌市	6.58212e-07	1.3604e-06	4.0188e-06	4.05852e-07	-5.11597e-07	1.29258e-07	2.61175e-06	3.29125e-07	3.94706e-07	-3.52127e-08	9.39554e-06	4.4392e-06	3.98415e-07	9.16739e-07	5.78674e-06	1.71507e-05	-0.00309028	8.98004e-08	2.58128e-06	1.693e-07	3.28072e-07	-2.89032e-08	9.51608e-06	4.61985e-06	4.36718e-06	-6.84022e-07	3.83418e-06	1.0819e-05	-5.58592e-07	1.35096e-07	3.40449e-06	3.39468e-06	1.88877e-07	-4.42042e-07	1.86381e-05	5.90941e-07	0.658212	1.3604	4.0188	0.405852	-0.511597	0.129258	2.61175	0.329125	0.394706	-0.0352127	9.39554	4.4392	0.398415
襄阳市	-7.87312e-07	6.50261e-06	2.79624e-06	1.86634e-07	-8.50647e-07	1.8355e-06	2.01014e-06	-1.76555e-07	5.99346e-07	7.78111e-07	8.77476e-06	2.36513e-06	-7.01469e-07	6.37979e-06	4.41992e-06	1.14176e-05	-0.00383551	1.73745e-06	1.99689e-06	-1.33111e-07	6.02361e-07	7.29907e-07	8.85586e-06	2.41614e-06	1.68972e-06	4.04872e-06	2.82976e-06	6.83782e-06	-3.25472e-07	5.56524e-06	1.50003e-06	1.79805e-06	6.37305e-07	9.8616e-07	1.23091e-05	8.30236e-09	-0.787312	6.50261	2.79624	0.186634	-0.850647	1.8355	2.01014	-0.176555	0.599346	0.778111	8.77476	2.36513	-0.701469
鄂州市	-6.15403e-06	-6.95642e-06	4.60007e-06	-1.55864e-05	-1.033e-05	-2.20848e-05	-2.73459e-06	-8.88182e-06	-1.11818e-05	-5.22745e-06	-3.60659e-05	-2.6868e-05	-6.50078e-06	-7.51184e-06	6.39532e-06	1.04579e-05	-0.0408337	-2.29899e-05	-2.7898e-06	-9.049e-06	-1.13884e-05	-5.50894e-06	-3.58241e-05	-2.70191e-05	4.3338e-06	-6.7311e-06	3.32305e-06	-4.8412e-06	-8.17265e-06	-3.2693e-05	-6.87645e-06	-7.17715e-06	-1.38085e-05	-1.67547e-05	-5.14645e-05	-2.42709e-05	-6.15403	-6.95642	4.60007	-15.5864	-10.33	-22.0848	-2.73459	-8.88182	-11.1818	-5.22745	-36.0659	-26.868	-6.50078
荆门市	5.59163e-06	1.54556e-05	8.78117e-06	2.13012e-06	3.33768e-06	-7.83228e-07	4.88332e-06	3.86467e-06	3.99665e-06	2.96235e-06	1.84236e-07	-6.13033e-07	5.22164e-06	1.52709e-05	1.13196e-05	3.09322e-05	0.0137261	-9.60944e-07	4.81919e-06	3.66148e-06	3.91719e-06	2.73121e-06	3.78871e-07	-6.6382e-07	5.83819e-06	8.88589e-06	5.62426e-06	1.50887e-05	3.46075e-06	-2.66249e-06	4.84797e-06	6.89042e-06	2.65728e-06	-2.84767e-08	4.66167e-06	1.46481e-06	5.59163	15.4556	8.78117	2.13012	3.33768	-0.783228	4.88332	3.86467	3.99665	2.96235	0.184236	-0.613033	5.22164
孝感市	2.34944e-06	8.38088e-06	7.90048e-06	-1.00825e-06	1.39343e-06	-6.72005e-06	1.47246e-06	3.91349e-07	8.85685e-07	2.68567e-06	-5.17727e-07	-1.98129e-06	2.23922e-06	8.01919e-06	1.24696e-05	2.57646e-05	0.00489413	-6.03347e-06	1.45944e-06	3.12362e-07	7.88113e-07	2.50843e-06	-6.271e-07	-2.10748e-06	9.50962e-06	6.55024e-06	7.78856e-06	1.14768e-05	3.12233e-06	-9.24108e-06	-3.80487e-07	4.39535e-06	7.99111e-07	-2.48263e-07	-6.95054e-07	-1.76807e-06	2.34944	8.38088	7.90048	-1.00825	1.39343	-6.72005	1.47246	0.391349	0.885685	2.68567	-0.517727	-1.98129	2.23922
荆州市	3.23239e-06	1.43572e-05	7.11671e-06	-6.27702e-07	1.37493e-07	5.81278e-07	5.03404e-06	1.07436e-06	-4.53044e-07	7.83554e-07	-5.69049e-07	-4.45539e-06	3.03236e-06	1.4237e-05	8.72467e-06	2.41127e-05	0.00034148	7.14332e-07	5.026e-06	1.00559e-06	-4.49935e-07	9.16202e-07	-5.51687e-07	-4.3453e-06	1.13059e-05	9.94884e-06	4.99819e-06	1.70201e-05	4.563e-06	2.8346e-08	7.72124e-06	9.2427e-06	8.16939e-08	1.89e-07	8.89111e-06	-5.53444e-08	3.23239	14.3572	7.11671	-0.627702	0.137493	0.581278	5.03404	1.07436	-0.453044	0.783554	-0.569049	-4.45539	3.03236
黄冈市	-2.85083e-06	-2.7545e-06	-1.04343e-07	-1.26718e-06	5.24364e-07	8.83496e-07	-9.27857e-07	-2.52511e-06	-1.91867e-06	-1.8365e-08	2.17624e-05	3.45021e-06	-2.87305e-06	-2.8849e-06	2.52258e-07	2.27751e-07	0.00211013	1.24647e-06	-9.36264e-07	-2.57888e-06	-1.95704e-06	-3.37384e-08	2.14584e-05	3.4918e-06	2.5845e-06	-2.35967e-06	-2.77467e-07	-9.26076e-07	-5.21525e-07	5.54622e-06	-2.92552e-06	-1.08563e-06	-1.68198e-06	6.34474e-07	3.30035e-05	-1.36704e-06	-2.85083	-2.7545	-0.104343	-1.26718	0.524364	0.883496	-0.927857	-2.52511	-1.91867	-0.018365	21.7624	3.45021	-2.87305
咸宁市	1.0472e-05	6.58864e-06	1.12341e-05	2.80462e-06	5.27264e-06	-3.26771e-07	5.46864e-06	7.80345e-06	3.96928e-06	9.65129e-06	-7.04643e-07	-1.22941e-06	1.01686e-05	6.43211e-06	1.14128e-05	1.50254e-05	0.0217707	-7.21551e-07	5.50103e-06	7.78861e-06	3.96346e-06	9.60403e-06	-7.67705e-07	-1.31021e-06	1.48408e-05	4.54272e-06	9.50241e-06	1.19053e-05	7.38098e-06	-3.95779e-06	6.54678e-06	9.18732e-06	1.42086e-06	2.08262e-06	4.6457e-06	-4.09627e-07	10.472	6.58864	11.2341	2.80462	5.27264	-0.326771	5.46864	7.80345	3.96928	9.65129	-0.704643	-1.22941	10.1686
随州市	6.47607e-06	2.02507e-05	1.16295e-05	-2.06555e-06	5.44613e-06	-5.84402e-06	5.58348e-06	2.64746e-06	8.62219e-06	2.56512e-06	-2.395e-06	2.53893e-06	6.53034e-06	2.0074e-05	1.39219e-05	2.63117e-05	0.0229777	-6.45151e-06	5.59416e-06	2.6479e-06	8.56252e-06	2.46747e-06	-2.43018e-06	2.42128e-06	1.62496e-05	1.25128e-05	1.16569e-05	1.96856e-05	6.3976e-06	-9.10444e-06	6.70249e-06	1.08924e-05	1.0596e-05	3.45389e-06	-3.71399e-06	7.74701e-06	6.47607	20.2507	11.6295	-2.06555	5.44613	-5.84402	5.58348	2.64746	8.62219	2.56512	-2.395	2.53893	6.53034
恩施土家族苗族自治州	-4.99767e-06	1.244e-07	5.40011e-06	-2.66803e-06	-4.93389e-06	-3.24715e-06	2.3361e-06	-2.89147e-06	-5.28499e-06	-7.02148e-06	2.95105e-06	-2.25973e-07	-5.52167e-06	6.78027e-08	5.12086e-06	3.67598e-06	-0.0360624	-3.46802e-06	2.32036e-06	-3.18493e-06	-5.45164e-06	-7.22154e-06	2.56432e-06	-4.52254e-07	-3.14079e-06	3.24315e-06	3.82286e-06	1.08284e-06	-5.70578e-06	-6.85932e-06	1.21157e-06	-1.33247e-06	-7.57211e-06	-6.25133e-06	1.05959e-05	-5.94274e-06	-4.99767	0.1244	5.40011	-2.66803	-4.93389	-3.24715	2.3361	-2.89147	-5.28499	-7.02148	2.95105	-0.225973	-5.52167
仙桃市	1.84538e-05	2.21001e-05	1.56508e-05	1.0309e-05	1.51459e-05	2.81227e-06	7.14757e-06	1.48985e-05	9.59751e-06	2.0087e-05	-1.38465e-07	1.7952e-06	1.79627e-05	2.16511e-05	2.00321e-05	4.38552e-05	0.0589936	2.57784e-06	7.17904e-06	1.47876e-05	9.52751e-06	1.96942e-05	-1.29919e-07	1.69879e-06	2.16237e-05	1.79347e-05	1.20822e-05	2.94953e-05	1.69384e-05	-5.20334e-06	7.80317e-06	1.88615e-05	6.68339e-06	9.15411e-06	-1.21439e-05	6.65705e-06	18.4538	22.1001	15.6508	10.309	15.1459	2.81227	7.14757	14.8985	9.59751	20.087	-0.138465	1.7952	17.9627
潜江市	1.68428e-05	2.6053e-05	1.7028e-05	9.59264e-06	1.26907e-05	4.34955e-06	9.34792e-06	1.38645e-05	8.71229e-06	1.43052e-05	-9.41196e-06	-2.7284e-06	1.62068e-05	2.57528e-05	2.01155e-05	4.76183e-05	0.0491556	4.18214e-06	9.37441e-06	1.3635e-05	8.63291e-06	1.39062e-05	-9.4048e-06	-2.73084e-06	2.15295e-05	2.07219e-05	1.41376e-05	3.24955e-05	1.52581e-05	-6.65115e-06	1.16408e-05	2.06249e-05	6.04512e-06	2.20196e-06	-2.36447e-05	6.07277e-06	16.8428	26.053	17.028	9.59264	12.6907	4.34955	9.34792	13.8645	8.71229	14.3052	-9.41196	-2.7284	16.2068
天门市	2.20758e-05	2.80549e-05	1.89626e-05	1.29538e-05	1.84385e-05	4.89516e-06	9.28847e-06	1.76652e-05	1.41519e-05	2.35659e-05	1.51306e-06	6.1174e-06	2.16452e-05	2.76543e-05	2.31645e-05	5.30773e-05	0.0679824	4.80384e-06	9.30634e-06	1.75385e-05	1.40467e-05	2.31124e-05	1.41845e-06	5.9809e-06	2.37649e-05	2.36449e-05	1.72388e-05	3.47798e-05	2.09309e-05	-3.51357e-06	1.11362e-05	2.30764e-05	1.20799e-05	1.40909e-05	-1.23315e-05	1.08364e-05	22.0758	28.0549	18.9626	12.9538	18.4385	4.89516	9.28847	17.6652	14.1519	23.5659	1.51306	6.1174	21.6452
神农架林区	-3.45815e-06	5.69706e-06	1.06909e-05	-4.26697e-06	-4.88204e-06	-8.86961e-06	3.35578e-06	-3.19054e-06	-7.30796e-07	-1.72459e-05	-3.65476e-05	-2.13187e-05	-3.78532e-06	5.52484e-06	1.29612e-05	2.30935e-05	-0.0290083	-9.76951e-06	3.30833e-06	-3.50994e-06	-9.94393e-07	-1.74906e-05	-3.67638e-05	-2.15939e-05	1.76443e-06	6.33208e-06	1.04952e-05	1.14005e-05	-5.83512e-06	-1.4893e-05	1.25087e-06	3.69555e-06	-7.28104e-07	-2.66053e-05	-4.0965e-05	-1.34938e-05	-3.45815	5.69706	10.6909	-4.26697	-4.88204	-8.86961	3.35578	-3.19054	-0.730796	-17.2459	-36.5476	-21.3187	-3.78532
长沙市	-8.06519e-05	-3.77895e-05	-3.64293e-05	-5.87853e-05	-4.9158e-05	-4.71188e-05	-2.2777e-05	-5.98828e-05	-6.4345e-05	-6.76932e-05	-5.9365e-06	-8.85913e-05	-8.11349e-05	-3.78576e-05	-2.90679e-05	-5.52389e-05	-0.255325	-4.56973e-05	-2.30359e-05	-6.08346e-05	-6.52336e-05	-7.01071e-05	-6.3673e-06	-9.02557e-05	-6.02036e-05	-3.35847e-05	-3.13673e-05	-5.45834e-05	-5.22214e-05	-2.1981e-05	-4.54836e-05	-4.34207e-05	-4.78378e-05	-5.33172e-05	1.912e-05	-6.13146e-05	-80.6519	-37.7895	-36.4293	-58.7853	-49.158	-47.1188	-22.777	-59.8828	-64.345	-67.6932	-5.9365	-88.5913	-81.1349
株洲市	2.93545e-07	9.78342e-08	1.26596e-06	1.72536e-06	-5.03568e-07	-1.08115e-06	2.0333e-06	5.85945e-07	-1.4244e-07	4.56964e-08	-3.00583e-06	2.01694e-06	2.0889e-07	4.79348e-08	2.02348e-06	2.96815e-06	-0.00272722	-1.21443e-06	2.04056e-06	5.24399e-07	-1.5318e-07	1.08035e-08	-3.12317e-06	1.91305e-06	2.6579e-06	1.52077e-08	1.02191e-06	2.02808e-06	-1.75711e-07	-7.85462e-07	2.46838e-06	4.31486e-06	-1.08794e-07	7.55643e-07	-2.10983e-06	1.54783e-06	0.293545	0.0978342	1.26596	1.72536	-0.503568	-1.08115	2.0333	0.585945	-0.14244	0.0456964	-3.00583	2.01694	0.20889
湘潭市	2.27073e-06	5.70551e-06	7.18276e-06	-1.2323e-06	7.11661e-07	-4.12095e-07	4.23359e-06	5.17339e-06	-7.92664e-09	6.23917e-07	-4.35721e-06	-6.98536e-06	2.1009e-06	5.68098e-06	7.99875e-06	1.01261e-05	0.0031579	-6.92514e-07	4.2818e-06	5.07152e-06	-2.31694e-08	5.72905e-07	-4.44119e-06	-7.146e-06	3.11294e-06	6.3049e-06	4.48467e-06	9.8079e-06	1.29757e-06	-6.32495e-07	3.81462e-06	7.31948e-06	1.20656e-06	-2.86823e-07	-6.5185e-06	-4.05819e-06	2.27073	5.70551	7.18276	-1.2323	0.711661	-0.412095	4.23359	5.17339	-0.00792664	0.623917	-4.35721	-6.98536	2.1009
衡阳市	1.32469e-07	-7.34026e-07	8.77851e-07	6.61751e-06	6.8381e-07	1.61881e-07	1.40972e-06	1.2585e-07	1.32718e-08	2.9638e-07	1.58866e-06	-1.40616e-06	5.09071e-08	-6.98217e-07	1.8066e-06	-5.77983e-07	0.00397299	2.16632e-07	1.40584e-06	8.82194e-08	5.5254e-09	2.79168e-07	1.53596e-06	-1.46073e-06	-1.91344e-07	4.4994e-08	7.71485e-07	-8.18058e-08	4.0113e-07	2.69004e-06	2.74658e-06	1.59859e-06	2.57023e-06	1.17942e-06	7.36321e-06	-5.01352e-07	0.132469	-0.734026	0.877851	6.61751	0.68381	0.161881	1.40972	0.12585	0.0132718	0.29638	1.58866	-1.40616	0.0509071
邵阳市	2.28353e-06	3.9266e-06	4.50218e-06	-5.08519e-07	-8.79258e-08	1.12769e-08	4.68581e-06	1.73761e-06	2.19664e-07	-2.57152e-07	4.85943e-06	-2.57478e-06	1.92342e-06	3.89563e-06	6.31707e-06	7.1763e-06	-0.000557391	-2.2482e-08	4.72479e-06	1.65222e-06	2.42931e-07	-2.85544e-07	4.86728e-06	-2.59634e-06	4.12283e-06	6.82719e-06	3.96104e-06	4.77688e-06	5.13596e-07	-3.03637e-07	7.46053e-06	4.85272e-06	-5.31888e-07	-1.07338e-06	7.36257e-06	-9.30293e-07	2.28353	3.9266	4.50218	-0.508519	-0.0879258	0.0112769	4.68581	1.73761	0.219664	-0.257152	4.85943	-2.57478	1.92342
岳阳市	1.8732e-06	4.46838e-06	8.72245e-06	-8.43314e-08	1.31615e-06	-1.55079e-07	4.09434e-06	3.42611e-06	-6.84229e-07	-1.95258e-06	6.97995e-07	1.17841e-06	1.63854e-06	4.46606e-06	6.01943e-06	-2.17598e-05	0.00616912	-1.25584e-07	4.08274e-06	3.37358e-06	-6.38423e-07	-1.85138e-06	6.6768e-07	1.1594e-06	-4.91856e-06	-1.50358e-07	5.54466e-06	-1.19624e-05	1.27654e-06	4.55951e-06	2.969e-06	-5.27829e-07	4.8329e-07	-1.01752e-06	7.47531e-06	1.38813e-06	1.8732	4.46838	8.72245	-0.0843314	1.31615	-0.155079	4.09434	3.42611	-0.684229	-1.95258	0.697995	1.17841	1.63854
常德市	1.3324e-06	4.02969e-06	7.14766e-06	-5.71636e-07	2.26439e-07	2.16474e-07	3.65912e-06	1.0521e-06	-8.81027e-08	-4.39818e-07	4.63268e-06	3.78445e-06	1.06907e-06	3.92098e-06	5.17645e-06	-1.0868e-05	0.0011273	1.25936e-07	3.65727e-06	8.75903e-07	-7.27366e-08	-4.23446e-07	4.6862e-06	3.74355e-06	-4.81405e-06	7.40963e-06	4.22891e-06	-6.70491e-06	3.97422e-07	1.81518e-06	3.98832e-06	-5.84819e-07	5.54801e-07	2.51015e-06	1.09502e-05	1.66477e-06	1.3324	4.02969	7.14766	-0.571636	0.226439	0.216474	3.65912	1.0521	-0.0881027	-0.439818	4.63268	3.78445	1.06907
张家界市	3.3793e-06	-2.53685e-06	1.04808e-05	-1.66472e-07	2.49797e-07	5.96345e-07	6.03003e-06	3.9035e-06	-5.48712e-07	-6.27653e-06	-1.76607e-05	-2.58771e-06	2.73371e-06	-2.45209e-06	1.05103e-05	1.34116e-05	0.000658594	1.97589e-07	6.0635e-06	3.60153e-06	-6.1185e-07	-6.55183e-06	-1.77671e-05	-2.61909e-06	5.53763e-06	9.33416e-06	8.61079e-06	1.0575e-05	1.89668e-06	-5.29629e-06	7.94925e-06	5.44321e-06	-3.76441e-06	-1.63984e-05	-2.29642e-05	-3.95002e-06	3.3793	-2.53685	10.4808	-0.166472	0.249797	0.596345	6.03003	3.9035	-0.548712	-6.27653	-17.6607	-2.58771	2.73371
益阳市	3.10242e-06	7.83111e-06	8.95047e-06	-9.30008e-07	3.28477e-08	-1.08556e-06	5.3347e-06	4.10775e-06	-5.98886e-07	-1.51571e-06	-1.15744e-05	-4.75937e-06	2.58956e-06	7.69013e-06	1.0214e-05	1.0945e-05	-0.000566581	-1.54147e-06	5.36362e-06	3.83975e-06	-6.00487e-07	-1.63999e-06	-1.1648e-05	-4.83701e-06	5.07926e-06	8.68419e-06	7.27573e-06	8.43875e-06	1.53246e-06	-5.7344e-06	6.66577e-06	6.60095e-06	-2.57127e-06	-7.03303e-06	-1.68946e-05	-5.80602e-06	3.10242	7.83111	8.95047	-0.930008	0.0328477	-1.08556	5.3347	4.10775	-0.598886	-1.51571	-11.5744	-4.75937	2.58956
郴州市	-4.36724e-06	-4.55347e-06	-8.75093e-06	-4.51566e-07	-4.41501e-06	-2.92396e-06	-3.27861e-06	-3.20685e-06	-2.57858e-06	-4.57877e-06	4.77512e-06	-3.94832e-06	-4.12415e-06	-4.47545e-06	-6.71818e-06	-9.91715e-06	-0.022632	-3.34655e-06	-3.29044e-06	-2.95784e-06	-2.52143e-06	-4.02267e-06	4.99065e-06	-3.79769e-06	-3.9169e-06	-6.19972e-06	-6.80642e-06	-8.56995e-06	-7.41619e-06	-4.47772e-06	-3.41321e-06	-1.24288e-06	-2.22315e-06	-4.3459e-06	1.05754e-05	-1.25127e-06	-4.36724	-4.55347	-8.75093	-0.451566	-4.41501	-2.92396	-3.27861	-3.20685	-2.57858	-4.57877	4.77512	-3.94832	-4.12415
永州市	-7.18256e-06	-3.01274e-06	-8.84438e-06	-7.10638e-06	-4.18161e-06	-4.12604e-06	-3.50725e-06	-5.90182e-06	-4.02374e-06	-7.68358e-06	-4.90447e-06	-6.33493e-06	-7.54472e-06	-3.04804e-06	-6.49072e-06	-1.27565e-05	-0.0258414	-3.48187e-06	-3.5352e-06	-6.09807e-06	-4.03624e-06	-7.7138e-06	-5.04086e-06	-6.3702e-06	-5.23624e-06	-4.12484e-06	-7.41651e-06	-1.30294e-05	-1.06348e-05	-6.79335e-06	-3.23703e-06	-2.9402e-06	-6.40554e-06	-8.79195e-06	-5.52137e-06	-4.31577e-06	-7.18256	-3.01274	-8.84438	-7.10638	-4.18161	-4.12604	-3.50725	-5.90182	-4.02374	-7.68358	-4.90447	-6.33493	-7.54472
怀化市	6.0197e-06	6.62506e-06	8.22091e-06	1.69854e-06	2.19597e-06	3.02734e-06	6.09075e-06	5.50374e-06	1.55959e-06	3.81272e-07	3.94176e-06	-1.06959e-06	5.71542e-06	6.65106e-06	7.83902e-06	8.02153e-06	0.0154038	2.14765e-06	6.15387e-06	5.46775e-06	1.61917e-06	3.95209e-07	3.8005e-06	-1.06717e-06	7.13893e-06	6.30682e-06	6.69834e-06	7.74862e-06	3.83491e-06	1.10594e-06	9.11037e-06	5.89017e-06	1.22081e-07	2.42006e-08	4.16809e-06	-3.23173e-10	6.0197	6.62506	8.22091	1.69854	2.19597	3.02734	6.09075	5.50374	1.55959	0.381272	3.94176	-1.06959	5.71542
娄底市	4.61439e-06	8.55353e-06	8.79248e-06	-7.77552e-07	3.69305e-07	-2.86135e-08	5.81523e-06	4.68957e-06	8.16207e-08	-7.42797e-07	-9.42249e-06	-8.12667e-06	4.13281e-06	8.44341e-06	8.7554e-06	1.16539e-05	0.00152259	-6.43601e-07	5.85672e-06	4.58695e-06	5.30612e-08	-8.3089e-07	-9.50555e-06	-8.14001e-06	6.98207e-06	9.39161e-06	6.68517e-06	9.4789e-06	2.17977e-06	-4.11053e-06	7.27097e-06	7.06274e-06	-2.00178e-06	-2.42357e-06	-1.10614e-05	-5.25255e-06	4.61439	8.55353	8.79248	-0.777552	0.369305	-0.0286135	5.81523	4.68957	0.0816207	-0.742797	-9.42249	-8.12667	4.13281
湘西土家族苗族自治州	4.47743e-06	5.58558e-06	1.03856e-05	2.4014e-06	1.44802e-06	3.71855e-06	6.80065e-06	5.56711e-06	5.90421e-07	-4.8369e-06	-1.00949e-05	1.47783e-06	3.8765e-06	5.58419e-06	1.09954e-05	1.30989e-05	0.00966703	3.31145e-06	6.83405e-06	5.29715e-06	5.7678e-07	-4.84264e-06	-9.97617e-06	1.5782e-06	6.51823e-06	9.34443e-06	8.93442e-06	1.20284e-05	2.89018e-06	5.47019e-08	9.92649e-06	7.10631e-06	-3.85311e-07	-1.24866e-05	-1.38409e-05	-1.09858e-07	4.47743	5.58558	10.3856	2.4014	1.44802	3.71855	6.80065	5.56711	0.590421	-4.8369	-10.0949	1.47783	3.8765
广州市	0.000544703	0.000290991	0.000907203	0.00104049	0.000421556	0.000242489	0.000310128	0.000518843	0.000243226	0.000464149	0.000241267	0.000314713	0.000548757	0.000290254	0.000612583	0.000751786	2.04633	0.000262507	0.000311537	0.000521589	0.000241461	0.000449983	0.000239066	0.000311657	0.000422302	0.000380784	0.000668979	0.000772429	0.000469627	0.000219948	0.00032745	0.00032774	0.000191264	0.00034368	0.000254252	7.48927e-05	544.703	290.991	907.203	1040.49	421.556	242.489	310.128	518.843	243.226	464.149	241.267	314.713	548.757
韶关市	-1.41936e-05	-7.27232e-06	-1.57933e-05	-1.50492e-05	-1.59422e-05	-7.9168e-06	-7.57933e-06	-1.29097e-05	-9.96862e-06	-1.10873e-05	5.28266e-06	-1.15994e-05	-1.40115e-05	-7.15489e-06	-9.47936e-06	-4.27147e-06	-0.0885384	-8.74778e-06	-7.57544e-06	-1.28235e-05	-9.93233e-06	-1.07575e-05	5.69734e-06	-1.16231e-05	-1.73646e-06	-8.2105e-06	-1.08493e-05	-5.51583e-06	-1.39819e-05	-1.36084e-06	-8.19815e-06	-7.14083e-06	-1.0145e-05	-1.4628e-05	9.81284e-06	-3.25753e-06	-14.1936	-7.27232	-15.7933	-15.0492	-15.9422	-7.9168	-7.57933	-12.9097	-9.96862	-11.0873	5.28266	-11.5994	-14.0115
深圳市	0.000715697	0.0003703	0.00139609	0.000915941	0.000591233	0.000275695	0.000853036	0.000566842	0.000353672	0.000613375	0.000127392	0.000388685	0.000718375	0.000370326	0.000762188	0.000508782	2.69081	0.000295813	0.000858708	0.000564672	0.000349979	0.000590764	0.000125885	0.000385263	0.000589678	0.000475712	0.000862792	0.000669027	0.000611343	0.000218571	0.000730975	0.000407986	0.000313099	0.000467544	0.000111735	8.85979e-05	715.697	370.3	1396.09	915.941	591.233	275.695	853.036	566.842	353.672	613.375	127.392	388.685	718.375
珠海市	2.39148e-06	-6.09165e-07	1.99873e-05	-8.35673e-06	1.56415e-05	-3.91613e-06	6.42227e-06	7.96452e-07	6.72941e-06	-1.42303e-05	-7.35795e-06	-5.01734e-06	3.80713e-06	-3.15634e-07	3.64005e-05	1.19921e-05	0.0775261	-3.81831e-06	6.752e-06	3.24213e-06	7.86364e-06	-9.32561e-06	-7.07892e-06	-5.07493e-06	-1.23997e-05	-2.84694e-05	2.01144e-05	-7.64792e-06	1.06363e-05	-1.15145e-05	2.36155e-05	-2.38128e-06	3.24601e-07	-1.47615e-05	-4.93995e-06	6.40903e-06	2.39148	-0.609165	19.9873	-8.35673	15.6415	-3.91613	6.42227	0.796452	6.72941	-14.2303	-7.35795	-5.01734	3.80713
汕头市	-1.65267e-06	1.04446e-06	2.40737e-06	1.16691e-05	-4.32579e-06	-8.21905e-09	6.05571e-07	-2.55046e-06	-2.58662e-06	1.66684e-06	-4.4351e-06	-1.34066e-06	-1.94535e-06	8.43266e-07	-2.19934e-06	1.28257e-05	-0.0315753	8.54717e-07	4.94188e-07	-2.83212e-06	-2.63898e-06	8.95676e-07	-4.47533e-06	-1.26558e-06	-5.35411e-06	2.21764e-05	3.59335e-07	2.10254e-05	-3.70849e-06	-3.02377e-06	8.15431e-06	8.85742e-07	-1.31962e-06	4.98761e-07	-4.79724e-06	1.22806e-05	-1.65267	1.04446	2.40737	11.6691	-4.32579	-0.00821905	0.605571	-2.55046	-2.58662	1.66684	-4.4351	-1.34066	-1.94535
佛山市	0.000193146	0.000124625	0.00046938	0.00044481	0.000205888	8.92485e-05	0.000130274	0.000212434	8.17124e-05	0.000180972	0.000105309	3.11499e-05	0.000198615	0.000124616	0.000311346	0.000316384	0.975301	9.80861e-05	0.000131427	0.000218695	8.18031e-05	0.000179442	0.00010497	3.08765e-05	0.000107709	0.000162269	0.000302691	0.00028376	0.000243729	7.25208e-05	0.000107501	0.000118972	5.72606e-05	9.22685e-05	9.95664e-05	9.15488e-06	193.146	124.625	469.38	444.81	205.888	89.2485	130.274	212.434	81.7124	180.972	105.309	31.1499	198.615
江门市	7.28315e-06	1.24929e-05	6.53648e-05	3.23947e-05	1.80815e-05	4.86843e-06	-1.23037e-06	9.95106e-06	4.60808e-06	1.19434e-05	1.23306e-05	-7.36627e-06	6.87598e-06	1.22529e-05	8.79217e-05	-5.16814e-06	0.0844452	6.38167e-06	-1.43856e-06	9.19627e-06	4.26286e-06	1.04694e-05	1.19669e-05	-7.34434e-06	-8.7023e-06	3.66167e-05	6.70703e-05	-1.15629e-05	3.07424e-05	9.5968e-06	-2.14293e-06	-2.69169e-06	4.01051e-06	4.16469e-06	1.07431e-05	3.57415e-06	7.28315	12.4929	65.3648	32.3947	18.0815	4.86843	-1.23037	9.95106	4.60808	11.9434	12.3306	-7.36627	6.87598
湛江市	5.44011e-06	1.59933e-07	5.57399e-08	2.72654e-06	-6.96687e-07	-1.11753e-05	6.27669e-07	4.78008e-06	6.71908e-06	-1.55169e-05	-1.47836e-05	2.18569e-05	4.53937e-06	1.88066e-07	2.09862e-07	5.61064e-06	-0.00365321	-1.25729e-05	6.31948e-07	4.05939e-06	6.68676e-06	-1.62002e-05	-1.45808e-05	2.21123e-05	7.42523e-06	-1.1573e-05	9.93672e-07	6.35097e-06	-8.30307e-06	-2.23872e-05	3.08596e-06	7.54656e-06	6.33863e-06	-1.23355e-05	-2.24419e-05	2.02171e-05	5.44011	0.159933	0.0557399	2.72654	-0.696687	-11.1753	0.627669	4.78008	6.71908	-15.5169	-14.7836	21.8569	4.53937
茂名市	3.43095e-06	6.87285e-06	-5.77653e-06	-2.24238e-06	1.36142e-06	-4.36041e-07	-2.35666e-06	2.14891e-06	6.05123e-06	-3.28266e-06	-4.17009e-06	1.92633e-05	3.09766e-06	6.86964e-06	-2.4571e-06	3.4054e-06	0.00777982	-3.22124e-07	-2.37139e-06	2.00751e-06	6.08727e-06	-3.31916e-06	-4.17363e-06	1.95028e-05	5.07648e-06	-9.55853e-08	-1.28592e-06	1.4812e-06	-3.45609e-07	-4.55182e-06	-1.02307e-07	5.88666e-06	8.99488e-06	-1.03052e-05	-8.63882e-06	2.26862e-05	3.43095	6.87285	-5.77653	-2.24238	1.36142	-0.436041	-2.35666	2.14891	6.05123	-3.28266	-4.17009	19.2633	3.09766
肇庆市	-6.51493e-06	-5.11918e-06	-3.67384e-06	-1.30995e-06	-4.01955e-06	-3.37586e-06	-6.90831e-06	-7.8425e-06	-7.53148e-06	2.44187e-06	2.02879e-05	-9.37651e-06	-6.84881e-06	-5.15573e-06	-5.28171e-06	-5.36576e-06	-0.0234215	-2.87814e-06	-7.01501e-06	-8.41295e-06	-7.65488e-06	1.39341e-06	1.97474e-05	-9.3199e-06	-5.18142e-06	5.11747e-06	8.12339e-06	1.70693e-06	3.25739e-06	4.00887e-06	-3.29141e-06	-2.9647e-06	-6.07061e-06	5.46619e-06	2.94742e-05	-2.33363e-07	-6.51493	-5.11918	-3.67384	-1.30995	-4.01955	-3.37586	-6.90831	-7.8425	-7.53148	2.44187	20.2879	-9.37651	-6.84881
惠州市	8.3674e-05	3.33703e-05	9.53207e-05	0.000154992	5.21904e-05	3.31978e-05	3.61089e-05	5.92917e-05	3.33478e-05	0.000123331	4.50645e-05	9.13287e-05	8.3591e-05	3.28297e-05	7.55825e-05	0.0001033	0.272564	3.80729e-05	3.60148e-05	5.79291e-05	3.23555e-05	0.000117126	4.39658e-05	9.01811e-05	4.40875e-05	3.07709e-05	8.04985e-05	0.000120471	6.48702e-05	2.17112e-05	4.62765e-05	2.96341e-05	2.33125e-05	0.000117174	5.59296e-05	1.38156e-05	83.674	33.3703	95.3207	154.992	52.1904	33.1978	36.1089	59.2917	33.3478	123.331	45.0645	91.3287	83.591
梅州市	-8.48634e-06	1.65795e-05	-1.15231e-05	-2.31345e-06	-5.98591e-06	1.18001e-06	2.41449e-06	-6.50084e-06	-3.72691e-06	-5.66483e-07	3.88775e-06	-5.88409e-06	-8.71235e-06	1.65978e-05	-7.8268e-06	6.37944e-06	-0.0374547	7.97371e-07	2.46757e-06	-6.43604e-06	-3.66314e-06	-6.36412e-07	3.66447e-06	-5.6924e-06	-6.73952e-06	2.35381e-05	-1.02514e-05	2.19014e-06	-8.23691e-06	6.15752e-06	-1.11608e-06	-3.43921e-06	-1.13048e-06	-5.93131e-06	4.08373e-06	6.86059e-06	-8.48634	16.5795	-11.5231	-2.31345	-5.98591	1.18001	2.41449	-6.50084	-3.72691	-0.566483	3.88775	-5.88409	-8.71235
汕尾市	-3.8067e-05	-2.13176e-05	-3.74001e-05	-4.63432e-05	-3.93587e-05	-1.8582e-05	-1.76669e-05	-3.13543e-05	-2.08707e-05	-2.93855e-05	-2.2293e-05	-2.58851e-05	-3.8536e-05	-2.13819e-05	-2.72304e-05	-4.60135e-05	-0.274897	-1.854e-05	-1.78539e-05	-3.16639e-05	-2.08519e-05	-2.94205e-05	-2.21979e-05	-2.57894e-05	-2.73848e-05	-1.32774e-05	-3.01412e-05	-4.56277e-05	-3.89352e-05	-1.63794e-05	-2.40224e-05	-2.62459e-05	-1.97056e-05	-3.12443e-05	-2.26025e-05	-3.77848e-06	-38.067	-21.3176	-37.4001	-46.3432	-39.3587	-18.582	-17.6669	-31.3543	-20.8707	-29.3855	-22.293	-25.8851	-38.536
河源市	-2.53384e-05	-1.71715e-05	-2.72013e-05	-2.80156e-05	-2.45847e-05	-1.11502e-05	-1.35998e-05	-2.46594e-05	-1.29252e-05	-1.3408e-05	-6.45992e-06	-1.72676e-05	-2.44632e-05	-1.71731e-05	-2.25194e-05	-4.09917e-05	-0.145918	-1.06003e-05	-1.36264e-05	-2.40831e-05	-1.28215e-05	-1.27131e-05	-6.51423e-06	-1.70678e-05	-1.39786e-05	-2.27014e-05	-2.49376e-05	-3.57767e-05	-3.14154e-05	-1.32058e-05	-1.87259e-05	-2.24202e-05	-1.54054e-05	-2.41429e-05	-1.29573e-05	-3.96333e-06	-25.3384	-17.1715	-27.2013	-28.0156	-24.5847	-11.1502	-13.5998	-24.6594	-12.9252	-13.408	-6.45992	-17.2676	-24.4632
阳江市	-5.83986e-06	5.48536e-07	-1.44782e-05	-1.50238e-05	-5.74124e-06	-1.48529e-06	-7.27155e-06	-6.26771e-06	8.15587e-07	-4.64128e-06	5.2666e-06	1.02192e-05	-6.03613e-06	5.45333e-07	-9.43564e-06	-6.74439e-06	-0.0274882	-2.09306e-06	-7.23605e-06	-6.27697e-06	9.26217e-07	-4.21512e-06	5.37906e-06	1.04332e-05	-1.91638e-06	-6.16981e-06	-1.10515e-05	-8.04253e-06	-8.26427e-06	-1.51235e-06	-6.8861e-06	9.66981e-07	4.44259e-06	-7.43908e-07	5.21e-06	2.10225e-05	-5.83986	0.548536	-14.4782	-15.0238	-5.74124	-1.48529	-7.27155	-6.26771	0.815587	-4.64128	5.2666	10.2192	-6.03613
清远市	-9.17178e-06	-9.6948e-06	-1.79184e-05	-1.03926e-05	-1.46692e-05	-7.01409e-06	-8.41528e-06	-1.24871e-05	-9.71755e-06	4.65528e-06	1.08226e-05	-1.47886e-05	-8.96063e-06	-9.65782e-06	-1.64069e-05	-6.19173e-06	-0.0805173	-7.70082e-06	-8.46968e-06	-1.25014e-05	-9.71386e-06	3.71828e-06	1.03711e-05	-1.47749e-05	-1.02434e-05	-3.5633e-06	-1.30538e-05	-2.12234e-05	-9.67898e-06	-3.01137e-06	-7.19472e-06	-1.30311e-05	-1.10332e-05	8.89789e-06	2.19302e-05	-3.21977e-06	-9.17178	-9.6948	-17.9184	-10.3926	-14.6692	-7.01409	-8.41528	-12.4871	-9.71755	4.65528	10.8226	-14.7886	-8.96063
东莞市	0.000616004	0.000156489	0.00103217	0.000966569	0.00040366	0.000158026	0.000259398	0.000526501	0.000256031	0.000542173	0.000158171	0.000531095	0.00062299	0.000155893	0.000773746	0.000877791	1.81304	0.00017411	0.000263777	0.000532702	0.000256328	0.000528647	0.000158468	0.000526675	0.00048012	0.000258112	0.00079771	0.00085575	0.000466057	0.000148195	0.000246955	0.000373961	0.000205706	0.000484489	0.000170802	0.000163437	616.004	156.489	1032.17	966.569	403.66	158.026	259.398	526.501	256.031	542.173	158.171	531.095	622.99
中山市	8.45648e-05	2.12268e-06	0.000271264	0.000217583	5.80777e-05	1.59606e-05	4.10071e-05	8.82451e-05	2.49478e-05	6.20623e-05	-4.18447e-06	2.17089e-05	8.65567e-05	1.63452e-06	0.000209086	0.000151868	0.248852	1.9571e-05	4.11614e-05	9.09076e-05	2.5445e-05	6.07168e-05	-4.15882e-06	2.21001e-05	1.09859e-05	5.18911e-05	0.000176983	0.000100421	6.01859e-05	1.59537e-05	4.39266e-05	3.83838e-05	1.05297e-05	3.51221e-05	1.65157e-06	-1.15414e-05	84.5648	2.12268	271.264	217.583	58.0777	15.9606	41.0071	88.2451	24.9478	62.0623	-4.18447	21.7089	86.5567
潮州市	-2.14978e-05	-1.78907e-05	-1.74538e-05	-2.56766e-05	-2.45191e-05	-1.32477e-05	-9.70655e-06	-1.56317e-05	-9.68637e-06	-1.93397e-05	-1.55306e-05	-6.73899e-06	-2.14955e-05	-1.79632e-05	-1.59946e-05	-2.6462e-05	-0.16587	-1.37363e-05	-9.73805e-06	-1.56114e-05	-9.61419e-06	-1.87278e-05	-1.52233e-05	-6.49597e-06	-1.29556e-05	-1.32337e-05	-1.72089e-05	-2.725e-05	-2.66561e-05	-1.41655e-05	-1.14359e-05	-1.20699e-05	-7.81515e-06	-1.68274e-05	-1.34828e-05	1.21287e-05	-21.4978	-17.8907	-17.4538	-25.6766	-24.5191	-13.2477	-9.70655	-15.6317	-9.68637	-19.3397	-15.5306	-6.73899	-21.4955
揭阳市	-1.49057e-05	5.17713e-06	-1.56049e-05	1.59929e-06	-9.04736e-06	-1.11581e-06	-9.75722e-06	-1.3034e-05	-7.58388e-06	-3.7894e-06	-7.57848e-06	-7.04263e-06	-1.47248e-05	5.16428e-06	-7.20816e-06	7.35881e-06	-0.0582144	-1.16306e-06	-9.79462e-06	-1.29566e-05	-7.51598e-06	-3.77487e-06	-7.55766e-06	-6.79599e-06	-1.28272e-05	2.85112e-05	-1.08195e-05	2.69113e-06	-9.55023e-06	3.83722e-06	-1.57401e-05	-9.47497e-06	-6.18304e-06	-1.08794e-05	-8.21648e-06	1.02496e-05	-14.9057	5.17713	-15.6049	1.59929	-9.04736	-1.11581	-9.75722	-13.034	-7.58388	-3.7894	-7.57848	-7.04263	-14.7248
云浮市	-1.64185e-05	-7.36898e-06	-2.5558e-05	-2.99186e-05	-1.59688e-05	-9.59814e-06	-1.15318e-05	-1.6806e-05	-5.69813e-06	-1.97184e-05	-8.47314e-06	2.92654e-06	-1.65723e-05	-7.31344e-06	-2.04513e-05	-1.84031e-05	-0.0782501	-1.10021e-05	-1.15879e-05	-1.69144e-05	-5.52522e-06	-1.9021e-05	-8.32254e-06	3.21855e-06	-7.85366e-06	-1.39114e-05	-2.19873e-05	-2.05346e-05	-2.05591e-05	-9.54342e-06	-1.26765e-05	-8.73494e-06	-3.99497e-06	-1.49978e-05	-9.7592e-06	1.35754e-05	-16.4185	-7.36898	-25.558	-29.9186	-15.9688	-9.59814	-11.5318	-16.806	-5.69813	-19.7184	-8.47314	2.92654	-16.5723
南宁市	-5.74476e-05	-1.78245e-06	-1.96162e-05	-6.34696e-05	-5.98649e-05	-5.48202e-05	-3.68606e-05	-5.57695e-05	-3.07504e-05	-6.22197e-05	-4.51289e-05	-4.21232e-05	-5.88014e-05	-1.68133e-06	-1.06868e-05	-5.48205e-05	-0.434323	-5.64524e-05	-3.6997e-05	-5.70924e-05	-3.08993e-05	-6.41735e-05	-4.52648e-05	-4.23088e-05	-3.86149e-05	-3.61456e-06	-1.83897e-05	-8.29989e-05	-4.60567e-05	-5.73314e-05	-3.15112e-05	-5.53722e-05	-5.45664e-05	-5.51923e-05	-3.96697e-05	-8.30475e-05	-57.4476	-1.78245	-19.6162	-63.4696	-59.8649	-54.8202	-36.8606	-55.7695	-30.7504	-62.2197	-45.1289	-42.1232	-58.8014
柳州市	-1.28371e-06	4.01759e-06	-1.05862e-07	6.77884e-07	-2.59753e-06	-1.39326e-06	6.99377e-07	-3.44348e-06	-8.54247e-07	-1.37823e-06	2.21214e-06	1.54755e-06	-1.08661e-06	4.01278e-06	2.69004e-06	-3.22535e-06	-0.0180987	-1.32703e-06	7.4002e-07	-3.13408e-06	-7.04239e-07	-1.28424e-06	2.09848e-06	1.66418e-06	-5.8437e-06	2.43e-06	4.22351e-07	-1.82882e-06	-3.76501e-06	-1.20096e-06	-3.40337e-06	-2.28556e-06	-2.22325e-06	-2.08639e-06	-3.43174e-07	-2.10826e-06	-1.28371	4.01759	-0.105862	0.677884	-2.59753	-1.39326	0.699377	-3.44348	-0.854247	-1.37823	2.21214	1.54755	-1.08661
桂林市	1.3272e-06	-6.84012e-06	-7.15388e-07	1.58565e-05	5.27245e-06	2.29147e-06	-6.09549e-08	2.35859e-06	-2.67005e-07	7.94949e-06	1.45284e-05	3.56199e-06	1.64491e-06	-7.0124e-06	-2.19074e-07	6.22397e-07	0.0315283	3.20188e-06	-5.27379e-08	2.57791e-06	-3.23343e-07	7.68186e-06	1.4568e-05	3.31298e-06	-1.07141e-06	-1.36425e-06	-4.31306e-07	2.3548e-06	4.11399e-06	1.89548e-06	6.13301e-07	-2.06738e-06	9.73916e-09	4.91003e-06	8.05542e-06	-4.25205e-06	1.3272	-6.84012	-0.715388	15.8565	5.27245	2.29147	-0.0609549	2.35859	-0.267005	7.94949	14.5284	3.56199	1.64491
梧州市	-3.54344e-06	2.98078e-06	-1.11799e-05	-9.64111e-06	-4.38643e-06	-3.1821e-06	-4.87566e-06	-4.53581e-06	1.19165e-06	-5.05639e-06	-2.48432e-06	6.59099e-06	-3.8575e-06	2.97909e-06	-7.96616e-06	-5.97446e-06	-0.0235338	-3.93823e-06	-4.90338e-06	-4.72134e-06	1.30118e-06	-4.9884e-06	-2.37852e-06	6.81798e-06	-1.22908e-06	-1.23712e-06	-8.89413e-06	-6.21673e-06	-4.79557e-06	-3.02516e-06	-3.47872e-06	8.15774e-07	1.82591e-06	-2.11549e-06	-1.90916e-06	8.3811e-06	-3.54344	2.98078	-11.1799	-9.64111	-4.38643	-3.1821	-4.87566	-4.53581	1.19165	-5.05639	-2.48432	6.59099	-3.8575
北海市	1.8441e-05	2.2857e-05	7.36504e-06	1.49349e-05	2.09773e-05	1.25746e-05	3.6321e-06	1.54041e-05	1.80722e-05	2.33124e-05	3.0854e-05	7.55647e-06	1.82409e-05	2.2936e-05	9.15961e-06	2.0214e-05	0.122534	1.23286e-05	3.70129e-06	1.54188e-05	1.83574e-05	2.33195e-05	3.11312e-05	7.30428e-06	1.72918e-05	1.92462e-05	9.29804e-06	1.39026e-05	1.89523e-05	1.35926e-05	2.12328e-06	1.66221e-05	1.67056e-05	2.44881e-05	2.91171e-05	1.21386e-05	18.441	22.857	7.36504	14.9349	20.9773	12.5746	3.6321	15.4041	18.0722	23.3124	30.854	7.55647	18.2409
防城港市	2.66959e-05	2.94715e-05	1.35218e-05	2.54308e-05	2.92072e-05	2.04501e-05	7.65491e-06	2.46901e-05	2.2387e-05	3.43776e-05	3.71616e-05	2.95248e-05	2.61892e-05	2.9518e-05	1.62388e-05	4.15437e-05	0.218157	2.06518e-05	7.7244e-06	2.45141e-05	2.25812e-05	3.39528e-05	3.73219e-05	2.97407e-05	2.50539e-05	2.79971e-05	1.58947e-05	2.87778e-05	2.75186e-05	2.20917e-05	1.49731e-05	2.87191e-05	2.34083e-05	3.64877e-05	3.83738e-05	2.46906e-05	26.6959	29.4715	13.5218	25.4308	29.2072	20.4501	7.65491	24.6901	22.387	34.3776	37.1616	29.5248	26.1892
钦州市	2.32932e-05	3.19628e-05	9.66236e-06	1.45157e-05	2.10993e-05	1.29849e-05	6.69607e-06	1.64071e-05	2.03984e-05	1.93416e-05	2.35228e-05	3.49774e-05	2.26194e-05	3.19492e-05	1.18599e-05	3.40923e-05	0.125343	1.33704e-05	6.77434e-06	1.60914e-05	2.05462e-05	1.91108e-05	2.3653e-05	3.52278e-05	2.54368e-05	2.66024e-05	1.1969e-05	2.26115e-05	2.00803e-05	1.58475e-05	1.32429e-05	2.52951e-05	2.01081e-05	2.78768e-05	3.16885e-05	2.87265e-05	23.2932	31.9628	9.66236	14.5157	21.0993	12.9849	6.69607	16.4071	20.3984	19.3416	23.5228	34.9774	22.6194
贵港市	2.73283e-06	1.09136e-05	-5.4429e-06	-5.30747e-06	2.39852e-07	7.26166e-07	-2.37682e-06	3.94531e-07	5.91318e-06	-7.50673e-07	2.98042e-06	1.23826e-05	2.35244e-06	1.08938e-05	-1.93911e-06	2.99118e-06	0.00200914	2.72815e-07	-2.37766e-06	2.44143e-07	6.0777e-06	-6.91753e-07	3.14791e-06	1.26329e-05	4.98888e-06	7.12303e-06	-2.98002e-06	-6.29332e-07	-2.30255e-07	9.16164e-07	1.11603e-06	5.45923e-06	4.84907e-06	2.448e-06	5.59224e-06	1.0058e-05	2.73283	10.9136	-5.4429	-5.30747	0.239852	0.726166	-2.37682	0.394531	5.91318	-0.750673	2.98042	12.3826	2.35244
玉林市	6.39302e-06	1.37812e-05	-3.24281e-06	1.08626e-07	1.7726e-06	-4.66118e-07	-9.82548e-07	2.90039e-06	8.75843e-06	-9.57291e-07	5.09966e-06	1.81183e-05	6.12608e-06	1.37528e-05	-4.42748e-07	4.22772e-06	0.01022	-8.69228e-07	-9.79374e-07	2.90595e-06	8.94709e-06	-6.83599e-07	5.34714e-06	1.83222e-05	7.98196e-06	8.90816e-06	-9.06933e-07	1.4488e-06	1.7847e-06	1.34754e-06	2.34875e-06	6.58702e-06	9.72837e-06	2.93181e-06	1.06535e-05	1.74788e-05	6.39302	13.7812	-3.24281	0.108626	1.7726	-0.466118	-0.982548	2.90039	8.75843	-0.957291	5.09966	18.1183	6.12608
百色市	5.33808e-06	8.64662e-06	4.88034e-06	2.31004e-06	2.76912e-06	2.15682e-06	3.61528e-06	3.96705e-06	4.62383e-06	2.57603e-06	6.25625e-09	2.98892e-07	5.11126e-06	8.69169e-06	6.21113e-06	5.62807e-06	0.0327215	1.8514e-06	3.65283e-06	3.92489e-06	4.74659e-06	2.56457e-06	-2.56914e-09	3.34847e-07	6.46112e-06	7.29783e-06	6.04228e-06	4.50733e-06	3.78185e-06	1.15037e-06	6.60188e-06	5.62321e-06	3.17344e-06	2.04663e-06	8.38379e-08	-3.5539e-08	5.33808	8.64662	4.88034	2.31004	2.76912	2.15682	3.61528	3.96705	4.62383	2.57603	0.00625625	0.298892	5.11126
贺州市	-1.43648e-05	-5.74589e-06	-1.67955e-05	-2.82456e-05	-1.88752e-05	-9.71353e-06	-7.97989e-06	-1.44375e-05	-5.7881e-06	-2.31266e-05	-1.74982e-05	-9.22885e-06	-1.47653e-05	-5.76664e-06	-1.2809e-05	-1.56178e-05	-0.110151	-1.06275e-05	-8.01966e-06	-1.4598e-05	-5.71917e-06	-2.26579e-05	-1.73683e-05	-9.02559e-06	-8.69905e-06	-8.65582e-06	-1.44264e-05	-1.4483e-05	-1.86061e-05	-1.02285e-05	-8.25355e-06	-6.29301e-06	-6.42153e-06	-1.73848e-05	-1.81391e-05	-4.43072e-06	-14.3648	-5.74589	-16.7955	-28.2456	-18.8752	-9.71353	-7.97989	-14.4375	-5.7881	-23.1266	-17.4982	-9.22885	-14.7653
河池市	9.22181e-06	7.01021e-06	7.40485e-06	3.9952e-06	4.57832e-06	3.59607e-06	5.3407e-06	6.24878e-06	8.34904e-06	4.03945e-06	-2.61905e-07	4.83899e-06	8.65296e-06	7.07049e-06	1.03746e-05	1.32318e-05	0.0417069	3.24195e-06	5.38958e-06	5.91988e-06	8.36263e-06	3.93142e-06	-2.37449e-07	4.69823e-06	1.15844e-05	1.31926e-05	9.18026e-06	9.51983e-06	5.4457e-06	3.36569e-06	1.05136e-05	9.98366e-06	7.96205e-06	4.61141e-06	7.81843e-07	3.67151e-06	9.22181	7.01021	7.40485	3.9952	4.57832	3.59607	5.3407	6.24878	8.34904	4.03945	-0.261905	4.83899	8.65296
来宾市	4.42549e-06	1.28969e-05	-9.42402e-07	-6.75013e-06	2.275e-07	1.71895e-07	1.92094e-06	7.62684e-07	7.15666e-06	-1.0386e-06	-2.61113e-06	7.87272e-06	3.88291e-06	1.29311e-05	2.4579e-06	2.70863e-06	0.00202949	-6.01778e-07	1.95336e-06	5.25927e-07	7.26038e-06	-9.60299e-07	-2.49889e-06	7.97001e-06	7.12076e-06	1.03018e-05	1.28357e-06	-1.26426e-06	3.48169e-07	8.25652e-08	6.05019e-06	5.91759e-06	5.90903e-06	2.48129e-06	4.57451e-07	5.51878e-06	4.42549	12.8969	-0.942402	-6.75013	0.2275	0.171895	1.92094	0.762684	7.15666	-1.0386	-2.61113	7.87272	3.88291
崇左市	1.90864e-05	2.23708e-05	1.03666e-05	1.42363e-05	1.65646e-05	1.22189e-05	6.34643e-06	1.57997e-05	1.70327e-05	1.91822e-05	1.55214e-05	2.00045e-05	1.87285e-05	2.24273e-05	1.21622e-05	2.73143e-05	0.146941	1.22022e-05	6.4137e-06	1.56601e-05	1.72505e-05	1.90624e-05	1.56689e-05	2.02365e-05	1.88692e-05	1.95088e-05	1.2251e-05	1.92952e-05	1.56406e-05	1.14529e-05	1.2464e-05	1.93038e-05	1.63697e-05	2.08679e-05	1.79795e-05	1.34518e-05	19.0864	22.3708	10.3666	14.2363	16.5646	12.2189	6.34643	15.7997	17.0327	19.1822	15.5214	20.0045	18.7285
海口市	-1.10036e-05	3.36261e-05	8.04555e-06	1.91772e-05	1.41239e-05	4.28852e-07	-1.53727e-05	1.53039e-05	-7.23117e-06	2.68801e-05	5.20612e-05	8.72148e-06	-1.37195e-05	3.29643e-05	2.27461e-05	5.98959e-05	0.0566814	-3.60495e-07	-1.57538e-05	1.4435e-05	-7.54147e-06	2.60044e-05	5.04036e-05	9.47898e-06	2.52119e-05	2.74069e-05	1.87017e-05	3.7234e-05	9.03101e-06	7.17402e-06	-4.03004e-05	3.37172e-05	9.08986e-06	3.66382e-05	6.50572e-05	1.22412e-05	-11.0036	33.6261	8.04555	19.1772	14.1239	0.428852	-15.3727	15.3039	-7.23117	26.8801	52.0612	8.72148	-13.7195
三亚市	1.90478e-06	-3.50497e-06	2.24063e-05	5.19868e-05	5.46811e-05	3.40052e-05	9.5137e-07	2.7471e-05	-1.61035e-05	7.53126e-05	0.000106379	-0.000340368	1.8869e-06	-3.81038e-06	2.6416e-05	7.10017e-05	0.256072	3.58604e-05	9.01189e-07	2.80116e-05	-1.53697e-05	7.53848e-05	0.000106779	-0.000340813	2.89293e-05	1.98878e-05	2.70931e-05	4.53273e-05	4.98111e-05	4.43496e-05	-9.75886e-06	4.21589e-05	1.508e-05	7.57525e-05	9.87554e-05	-0.000212764	1.90478	-3.50497	22.4063	51.9868	54.6811	34.0052	0.95137	27.471	-16.1035	75.3126	106.379	-340.368	1.8869
三沙市	1.86526e-05	1.51814e-05	8.19227e-06	2.3768e-05	2.37451e-05	1.81494e-05	4.72764e-06	1.89083e-05	1.42255e-05	3.13944e-05	3.92312e-05	2.05819e-05	1.85954e-05	1.5176e-05	8.72189e-06	2.6026e-05	0.523333	1.91868e-05	4.7629e-06	1.89696e-05	1.43041e-05	3.11043e-05	3.92417e-05	2.0668e-05	1.41742e-05	1.49258e-05	9.01668e-06	2.27807e-05	2.31231e-05	2.0229e-05	7.5999e-06	1.84966e-05	1.80059e-05	3.05206e-05	3.62309e-05	2.34187e-05	18.6526	15.1814	8.19227	23.768	23.7451	18.1494	4.72764	18.9083	14.2255	31.3944	39.2312	20.5819	18.5954
儋州市	9.02212e-05	7.65239e-05	3.7856e-05	0.000107659	0.000103947	7.5429e-05	2.4079e-05	8.73755e-05	6.63008e-05	0.000136001	0.000164036	9.78637e-05	8.96938e-05	7.64346e-05	3.86257e-05	0.000121629	0.409964	7.81428e-05	2.42717e-05	8.76994e-05	6.67425e-05	0.000135021	0.000164423	9.84207e-05	6.92561e-05	6.94218e-05	4.03866e-05	0.0001045	0.000101177	8.23964e-05	4.04952e-05	8.6107e-05	8.09295e-05	0.000135878	0.000153947	0.000110303	90.2212	76.5239	37.856	107.659	103.947	75.429	24.079	87.3755	66.3008	136.001	164.036	97.8637	89.6938
五指山市	0.000107381	8.50519e-05	4.77612e-05	0.00013475	0.000134208	0.000100922	2.72413e-05	0.000108138	8.13561e-05	0.000176329	0.000211736	0.000108249	0.000107045	8.50816e-05	5.01795e-05	0.000146334	0.483535	0.000106485	2.74521e-05	0.000108455	8.17875e-05	0.000174702	0.000212019	0.000108686	8.16259e-05	8.25435e-05	5.17738e-05	0.000126988	0.000131014	0.000110614	4.44644e-05	0.000105375	0.00010106	0.000170945	0.00019891	0.000125089	107.381	85.0519	47.7612	134.75	134.208	100.922	27.2413	108.138	81.3561	176.329	211.736	108.249	107.045
琼海市	8.94928e-05	7.24428e-05	3.88154e-05	0.000107339	0.00010553	8.27085e-05	2.22688e-05	8.82282e-05	6.53066e-05	0.000133309	0.000163927	0.00010772	8.90437e-05	7.23677e-05	4.04504e-05	0.000121368	0.396886	8.68942e-05	2.24539e-05	8.85165e-05	6.58185e-05	0.000132495	0.000164307	0.000108194	6.93518e-05	6.13419e-05	4.12189e-05	0.000103085	9.81156e-05	8.67184e-05	3.4311e-05	8.52719e-05	7.8491e-05	0.000125792	0.000146824	0.000106985	89.4928	72.4428	38.8154	107.339	105.53	82.7085	22.2688	88.2282	65.3066	133.309	163.927	107.72	89.0437
文昌市	4.77933e-05	4.49024e-05	1.42093e-05	5.78339e-05	5.69037e-05	4.66708e-05	6.9886e-06	5.04848e-05	3.80244e-05	7.59291e-05	0.00010847	6.43085e-05	4.7086e-05	4.47793e-05	1.91648e-05	7.08504e-05	0.258134	4.88222e-05	7.02033e-06	5.04101e-05	3.83261e-05	7.53527e-05	0.000108541	6.4772e-05	4.05347e-05	3.66822e-05	1.93245e-05	5.87285e-05	5.19919e-05	5.13644e-05	1.35701e-05	5.28706e-05	4.88608e-05	7.64897e-05	0.000101784	6.63985e-05	47.7933	44.9024	14.2093	57.8339	56.9037	46.6708	6.9886	50.4848	38.0244	75.9291	108.47	64.3085	47.086
万宁市	8.56959e-05	6.92026e-05	3.76801e-05	0.000105475	0.000102977	7.81736e-05	2.26455e-05	8.66778e-05	6.06624e-05	0.000132444	0.000161867	9.66996e-05	8.52655e-05	6.92373e-05	3.8089e-05	0.000114278	0.445227	8.25696e-05	2.28308e-05	8.70161e-05	6.11798e-05	0.000131566	0.000162166	9.72552e-05	6.60195e-05	6.27103e-05	3.99333e-05	0.000100953	9.85232e-05	8.60502e-05	3.66345e-05	8.46933e-05	7.75225e-05	0.000127894	0.000148378	0.000105794	85.6959	69.2026	37.6801	105.475	102.977	78.1736	22.6455	86.6778	60.6624	132.444	161.867	96.6996	85.2655
东方市	8.02262e-05	6.74039e-05	3.57513e-05	9.88595e-05	9.85392e-05	7.37262e-05	2.10053e-05	8.0388e-05	6.20126e-05	0.000127373	0.000153929	8.77079e-05	7.97644e-05	6.74298e-05	3.7854e-05	0.000107165	0.462511	7.77107e-05	2.11775e-05	8.06321e-05	6.24166e-05	0.000126245	0.000154189	8.81646e-05	6.08808e-05	6.46502e-05	3.86544e-05	9.31414e-05	9.3985e-05	8.05183e-05	3.5192e-05	7.81542e-05	7.51237e-05	0.000123838	0.00014189	9.41619e-05	80.2262	67.4039	35.7513	98.8595	98.5392	73.7262	21.0053	80.388	62.0126	127.373	153.929	87.7079	79.7644
定安县	9.97071e-05	8.44628e-05	4.11828e-05	0.000121328	0.000118977	8.99719e-05	2.40363e-05	9.9937e-05	7.70336e-05	0.000154865	0.000194199	0.000127952	9.89133e-05	8.44369e-05	4.44347e-05	0.000137465	0.404013	9.4514e-05	2.42113e-05	0.00010001	7.74664e-05	0.000153329	0.000194251	0.000128543	7.86187e-05	7.70486e-05	4.57279e-05	0.000118255	0.000113879	9.78114e-05	3.86993e-05	9.88456e-05	9.61155e-05	0.000152367	0.000179666	0.000131814	99.7071	84.4628	41.1828	121.328	118.977	89.9719	24.0363	99.937	77.0336	154.865	194.199	127.952	98.9133
屯昌县	0.000114048	9.42062e-05	4.90665e-05	0.000138914	0.000136261	0.000103113	2.92172e-05	0.000113029	8.58369e-05	0.000176148	0.00021808	0.000141748	0.000113553	9.4215e-05	5.10179e-05	0.000154902	0.451555	0.000108496	2.94443e-05	0.000113286	8.63607e-05	0.000174563	0.000218324	0.000142381	8.732e-05	8.64619e-05	5.31317e-05	0.000134314	0.000130964	0.0001136	4.808e-05	0.00011138	0.000105793	0.000173848	0.00020202	0.000149233	114.048	94.2062	49.0665	138.914	136.261	103.113	29.2172	113.029	85.8369	176.148	218.08	141.748	113.553
澄迈县	9.59755e-05	8.20138e-05	3.96511e-05	0.000115978	0.000113458	8.65121e-05	2.36144e-05	9.62562e-05	7.0279e-05	0.000148367	0.000183595	0.000118882	9.51582e-05	8.20226e-05	4.1487e-05	0.000133221	0.39239	9.02637e-05	2.37898e-05	9.63456e-05	7.07969e-05	0.000146988	0.000183836	0.000119474	7.57222e-05	7.53542e-05	4.35124e-05	0.000112925	0.000109696	9.33681e-05	3.92669e-05	9.56442e-05	8.71938e-05	0.000146633	0.000173441	0.000120272	95.9755	82.0138	39.6511	115.978	113.458	86.5121	23.6144	96.2562	70.279	148.367	183.595	118.882	95.1582
临高县	9.31193e-05	7.7204e-05	4.00575e-05	0.000112301	0.00010919	8.13951e-05	2.38794e-05	9.16395e-05	7.19193e-05	0.000141852	0.000172792	0.000112401	9.25963e-05	7.72153e-05	4.15172e-05	0.000128922	0.426256	8.55602e-05	2.40641e-05	9.17779e-05	7.23218e-05	0.000140492	0.000173036	0.000112973	7.2645e-05	7.1744e-05	4.32473e-05	0.000111199	0.000105249	8.83833e-05	3.96233e-05	9.12974e-05	8.8005e-05	0.000141299	0.000160092	0.000118846	93.1193	77.204	40.0575	112.301	109.19	81.3951	23.8794	91.6395	71.9193	141.852	172.792	112.401	92.5963
白沙黎族自治县	0.000106259	8.78519e-05	4.6192e-05	0.000131058	0.000128781	9.70129e-05	2.76826e-05	0.000105713	8.13939e-05	0.000167343	0.000201079	0.000121518	0.000105796	8.78642e-05	4.83959e-05	0.000143741	0.47634	0.000102111	2.79025e-05	0.000105968	8.18723e-05	0.000165776	0.000201368	0.000122074	8.00859e-05	8.47101e-05	5.02106e-05	0.000124841	0.000126273	0.000106575	4.63805e-05	0.000102717	9.98745e-05	0.000164118	0.000187609	0.00013462	106.259	87.8519	46.192	131.058	128.781	97.0129	27.6826	105.713	81.3939	167.343	201.079	121.518	105.796
昌江黎族自治县	9.24975e-05	7.59926e-05	3.98422e-05	0.000113403	0.000111381	8.40696e-05	2.40675e-05	9.15745e-05	7.14962e-05	0.0001451	0.000174161	0.000106022	9.21581e-05	7.60175e-05	4.22281e-05	0.000124064	0.470028	8.8564e-05	2.42615e-05	9.1817e-05	7.19207e-05	0.000143717	0.00017443	0.000106511	6.96186e-05	7.21946e-05	4.28337e-05	0.000107907	0.000106524	9.06522e-05	3.99687e-05	8.89674e-05	8.59246e-05	0.000140943	0.000160159	0.000113754	92.4975	75.9926	39.8422	113.403	111.381	84.0696	24.0675	91.5745	71.4962	145.1	174.161	106.022	92.1581
乐东黎族自治县	7.99519e-05	6.57958e-05	3.61184e-05	0.000100533	0.000101015	7.49501e-05	2.1361e-05	8.15972e-05	5.98855e-05	0.000130849	0.000158967	6.90065e-05	7.94703e-05	6.57959e-05	3.71896e-05	0.000110967	0.475603	7.88641e-05	2.15195e-05	8.1882e-05	6.02755e-05	0.000129805	0.000159208	6.93823e-05	6.14468e-05	6.55626e-05	3.88269e-05	9.56215e-05	9.83991e-05	8.31671e-05	3.45721e-05	8.03672e-05	7.5533e-05	0.000128046	0.000147323	8.61741e-05	79.9519	65.7958	36.1184	100.533	101.015	74.9501	21.361	81.5972	59.8855	130.849	158.967	69.0065	79.4703
陵水黎族自治县	9.02091e-05	7.16108e-05	4.05407e-05	0.000112816	0.000112566	8.48379e-05	2.39938e-05	9.11595e-05	6.66885e-05	0.00014594	0.000177569	9.02341e-05	8.99564e-05	7.16377e-05	4.20275e-05	0.000124685	0.477961	8.9709e-05	2.41825e-05	9.14904e-05	6.70924e-05	0.000144786	0.000177827	9.0701e-05	7.00358e-05	7.00851e-05	4.35568e-05	0.000108154	0.000108873	9.34386e-05	3.88816e-05	9.00232e-05	8.60204e-05	0.00014274	0.000164488	0.000105962	90.2091	71.6108	40.5407	112.816	112.566	84.8379	23.9938	91.1595	66.6885	145.94	177.569	90.2341	89.9564
保亭黎族苗族自治县	9.94253e-05	7.53908e-05	4.53056e-05	0.00012795	0.000128032	9.61594e-05	2.60693e-05	0.000101969	7.40063e-05	0.000167314	0.000203824	8.05528e-05	9.90391e-05	7.54153e-05	4.67182e-05	0.000138727	0.485132	0.000101727	2.62705e-05	0.000102348	7.4412e-05	0.00016592	0.000204094	8.08537e-05	7.66288e-05	7.89639e-05	4.89007e-05	0.000119896	0.000124987	0.000107337	4.16008e-05	0.000100683	9.60258e-05	0.00016212	0.000191136	0.00010532	99.4253	75.3908	45.3056	127.95	128.032	96.1594	26.0693	101.969	74.0063	167.314	203.824	80.5528	99.0391
琼中黎族苗族自治县	0.000111428	9.17346e-05	4.68815e-05	0.000137706	0.000134892	0.000102396	2.89544e-05	0.000111318	8.55068e-05	0.000175917	0.000211617	0.000131384	0.000110921	9.17545e-05	4.67736e-05	0.000151848	0.470867	0.000107901	2.91749e-05	0.000111624	8.6017e-05	0.000174328	0.00021192	0.000131887	8.43139e-05	8.6805e-05	4.93995e-05	0.000132056	0.000132539	0.000114265	4.79374e-05	0.000108991	0.00010671	0.000173757	0.000201125	0.000142801	111.428	91.7346	46.8815	137.706	134.892	102.396	28.9544	111.318	85.5068	175.917	211.617	131.384	110.921
重庆市	-7.46649e-05	-9.0599e-05	-7.01683e-05	-6.63359e-05	-6.06967e-05	-9.00614e-05	-2.88262e-05	-7.81532e-05	-3.09514e-05	-2.23733e-05	0.000128657	-2.79018e-05	-7.518e-05	-9.03027e-05	-8.65904e-05	-7.07098e-05	-0.4422	-9.45607e-05	-2.89013e-05	-7.82429e-05	-3.09849e-05	-2.51128e-05	0.000129116	-2.77281e-05	-6.42553e-05	-9.51185e-05	-8.64961e-05	-7.97402e-05	-7.74689e-05	-6.64147e-05	-3.8101e-05	-6.36206e-05	-3.1341e-05	8.75464e-05	0.000162879	-6.54666e-05	-74.6649	-90.599	-70.1683	-66.3359	-60.6967	-90.0614	-28.8262	-78.1532	-30.9514	-22.3733	128.657	-27.9018	-75.18
成都市	-8.25395e-05	-5.82078e-05	-8.15555e-05	-0.000106718	-6.56318e-05	-0.000119237	-7.989e-05	-9.15683e-05	-2.36113e-05	-3.65385e-05	4.75783e-05	-0.000119578	-7.8707e-05	-5.91433e-05	-7.50747e-05	-4.50006e-05	-0.525236	-0.000127209	-8.05418e-05	-9.0737e-05	-2.29564e-05	-3.69168e-05	4.78981e-05	-0.000119409	-0.000117143	-5.64438e-05	-7.95474e-05	-9.00018e-05	-6.82397e-05	-9.99149e-05	-0.00012769	-6.55214e-05	-2.77844e-05	6.84908e-05	5.97446e-05	-0.000124411	-82.5395	-58.2078	-81.5555	-106.718	-65.6318	-119.237	-79.89	-91.5683	-23.6113	-36.5385	47.5783	-119.578	-78.707
自贡市	-6.29805e-06	3.02957e-06	6.9357e-06	-3.52876e-06	-3.85909e-06	3.01497e-06	8.56308e-07	-3.6742e-06	-7.31381e-06	-1.18872e-05	-1.93577e-05	-2.59592e-06	-6.6217e-06	3.02195e-06	7.14601e-06	-1.12295e-05	-0.0245938	3.5887e-06	8.24209e-07	-3.94217e-06	-7.43033e-06	-1.19702e-05	-1.9404e-05	-2.6293e-06	-8.01868e-06	1.02601e-05	6.54889e-06	-7.96655e-06	-4.83105e-06	-7.08842e-07	-4.17215e-06	-8.73734e-06	-1.12606e-05	-1.93198e-05	-2.59001e-05	4.11344e-06	-6.29805	3.02957	6.9357	-3.52876	-3.85909	3.01497	0.856308	-3.6742	-7.31381	-11.8872	-19.3577	-2.59592	-6.6217
攀枝花市	1.00441e-05	7.35874e-06	9.15387e-06	1.51697e-05	1.26799e-05	1.37928e-05	6.3128e-06	1.37763e-05	5.53613e-06	1.45512e-05	4.31941e-06	-9.02903e-06	9.69535e-06	7.38097e-06	8.35929e-06	5.89561e-06	0.133219	1.46967e-05	6.34252e-06	1.36718e-05	5.55155e-06	1.43584e-05	4.30344e-06	-9.14286e-06	6.45386e-06	5.20149e-06	8.75791e-06	9.87799e-06	1.3133e-05	9.66758e-06	9.22893e-06	8.58874e-06	5.18474e-06	7.75668e-06	1.85116e-06	-1.07616e-05	10.0441	7.35874	9.15387	15.1697	12.6799	13.7928	6.3128	13.7763	5.53613	14.5512	4.31941	-9.02903	9.69535
泸州市	-3.43269e-06	2.55261e-06	5.26832e-06	-1.79557e-06	-2.11972e-06	1.12286e-06	1.6101e-06	-1.44138e-06	-3.60533e-06	-4.40366e-06	-5.87146e-06	-5.06026e-06	-3.78949e-06	2.57171e-06	6.14621e-06	-8.9394e-06	-0.0161855	1.24448e-06	1.61104e-06	-1.64594e-06	-3.71324e-06	-4.78079e-06	-6.18419e-06	-5.13334e-06	-3.36184e-06	5.05279e-06	3.61069e-06	-3.82781e-06	-1.85213e-06	-6.21395e-07	-1.33982e-08	-3.40542e-06	-3.3499e-06	2.63491e-06	-6.15233e-06	-1.23273e-07	-3.43269	2.55261	5.26832	-1.79557	-2.11972	1.12286	1.6101	-1.44138	-3.60533	-4.40366	-5.87146	-5.06026	-3.78949
德阳市	-7.03288e-08	-5.41292e-06	-6.78405e-07	-1.63164e-06	-2.60706e-08	-5.80297e-06	-3.18868e-06	-2.34376e-06	1.19939e-05	7.8165e-06	9.895e-06	-1.91844e-05	-1.89256e-07	-5.54479e-06	1.15385e-06	2.68604e-05	-0.00133633	-6.2199e-06	-3.24163e-06	-2.45502e-06	1.2136e-05	7.64034e-06	9.52605e-06	-1.91711e-05	-3.21404e-06	-9.4172e-07	2.6075e-07	1.76697e-05	2.63584e-06	-1.99522e-06	1.08345e-06	1.56493e-05	3.35502e-05	4.28051e-05	2.61145e-05	-1.20168e-05	-0.0703288	-5.41292	-0.678405	-1.63164	-0.0260706	-5.80297	-3.18868	-2.34376	11.9939	7.8165	9.895	-19.1844	-0.189256
绵阳市	7.664e-06	6.47015e-07	2.03689e-06	4.08977e-06	4.22046e-06	5.23777e-09	5.91113e-08	4.27187e-06	1.21022e-05	1.59105e-05	2.3171e-05	2.04012e-07	7.74456e-06	6.62718e-07	5.7237e-07	9.31624e-06	0.0314008	-1.20955e-08	5.79083e-08	4.33287e-06	1.22328e-05	1.54122e-05	2.29664e-05	1.92173e-07	3.46954e-06	-2.7479e-06	1.00784e-06	7.08353e-06	5.74186e-06	1.28207e-06	3.39759e-06	7.5557e-06	1.69784e-05	3.3384e-05	3.25362e-05	9.09562e-07	7.664	0.647015	2.03689	4.08977	4.22046	0.00523777	0.0591113	4.27187	12.1022	15.9105	23.171	0.204012	7.74456
广元市	-4.09965e-06	-1.51656e-07	7.16543e-06	-1.73531e-06	-2.97489e-06	1.75864e-06	9.20957e-08	-3.02099e-06	-2.82095e-06	-8.1761e-06	2.85083e-06	-3.32185e-06	-4.30415e-06	-1.62353e-07	5.83788e-06	-2.57101e-06	-0.0214223	1.90384e-06	5.13931e-08	-3.23604e-06	-2.99434e-06	-8.42818e-06	2.6334e-06	-3.36078e-06	-5.44673e-06	2.65027e-06	6.18236e-06	-4.22145e-06	-4.53233e-06	-6.38068e-07	-5.04257e-06	-4.82985e-06	-5.31275e-06	-1.04967e-05	-4.97278e-06	-2.41833e-06	-4.09965	-0.151656	7.16543	-1.73531	-2.97489	1.75864	0.0920957	-3.02099	-2.82095	-8.1761	2.85083	-3.32185	-4.30415
遂宁市	-1.0131e-05	-1.29869e-06	4.51172e-06	-8.00234e-06	-7.07985e-06	-1.35881e-06	-1.16357e-06	-7.89531e-06	-4.96858e-06	-1.26095e-06	2.31265e-06	-7.71104e-06	-1.05867e-05	-1.33214e-06	2.35421e-06	2.36194e-06	-0.049407	-1.09198e-06	-1.20964e-06	-8.27429e-06	-5.27022e-06	-2.13347e-06	1.83343e-06	-7.72266e-06	-7.70223e-06	1.40911e-06	1.91481e-06	-6.13608e-06	-5.45067e-06	-2.09976e-06	-3.2051e-06	-3.90636e-06	-9.10059e-07	3.43793e-05	1.7942e-05	-1.76278e-06	-10.131	-1.29869	4.51172	-8.00234	-7.07985	-1.35881	-1.16357	-7.89531	-4.96858	-1.26095	2.31265	-7.71104	-10.5867
内江市	-6.63631e-06	3.48748e-06	8.14007e-06	-3.03356e-06	-3.73534e-06	4.27095e-06	7.225e-07	-3.67804e-06	-8.54003e-06	-1.07429e-05	-1.7984e-05	4.93623e-07	-6.86973e-06	3.48783e-06	7.97024e-06	-9.92303e-06	-0.0220782	4.95738e-06	6.87418e-07	-3.89342e-06	-8.49876e-06	-1.04244e-05	-1.81543e-05	5.38823e-07	-8.99812e-06	1.32285e-05	7.53988e-06	-7.54996e-06	-5.29251e-06	1.38887e-06	-5.28255e-06	-9.71858e-06	-1.38905e-05	-2.79565e-05	-2.48565e-05	7.99403e-06	-6.63631	3.48748	8.14007	-3.03356	-3.73534	4.27095	0.7225	-3.67804	-8.54003	-10.7429	-17.984	0.493623	-6.86973
乐山市	-1.07566e-06	2.63972e-07	4.22181e-06	-1.16599e-06	-9.0716e-07	1.31536e-06	3.68377e-08	-1.4618e-06	1.49416e-06	-3.57126e-06	1.69584e-06	-3.00161e-06	-1.13137e-06	2.63711e-07	3.89652e-06	2.5259e-06	-0.00701968	1.58948e-06	1.49094e-08	-1.56658e-06	1.42353e-06	-3.6967e-06	1.75172e-06	-3.05867e-06	-2.87672e-06	3.51866e-06	3.63324e-06	9.80519e-07	-2.0213e-06	-6.01747e-07	-2.47235e-06	-1.46854e-06	-1.85357e-06	-7.67576e-06	-2.95189e-06	-7.16422e-07	-1.07566	0.263972	4.22181	-1.16599	-0.90716	1.31536	0.0368377	-1.4618	1.49416	-3.57126	1.69584	-3.00161	-1.13137
南充市	1.85542e-06	-3.60313e-08	5.43674e-06	5.62955e-07	4.50602e-06	3.47042e-08	7.1201e-08	1.60041e-06	6.22215e-06	2.1125e-05	4.68539e-05	7.7368e-08	1.83843e-06	-3.16302e-08	3.08994e-06	6.0812e-06	0.0283316	1.38071e-07	6.48285e-08	1.62516e-06	6.21001e-06	2.02785e-05	4.6507e-05	9.07895e-10	1.70385e-06	-1.6209e-06	2.0261e-06	3.68256e-06	7.81711e-06	1.18302e-06	9.20706e-07	6.69064e-06	1.44438e-05	6.43858e-05	7.19929e-05	4.48407e-07	1.85542	-0.0360313	5.43674	0.562955	4.50602	0.0347042	0.071201	1.60041	6.22215	21.125	46.8539	0.077368	1.83843
眉山市	-8.77318e-06	-4.82557e-06	4.79183e-07	-8.42421e-06	-1.13112e-05	-5.96649e-06	-3.9949e-06	-7.73157e-06	-4.54934e-06	-2.01856e-05	-1.46207e-05	-1.53678e-05	-7.58345e-06	-4.91632e-06	-8.53416e-07	1.36604e-06	-0.0795567	-5.96084e-06	-3.95701e-06	-7.11612e-06	-3.80086e-06	-1.90812e-05	-1.33596e-05	-1.49775e-05	-7.30526e-07	1.45063e-06	-1.0432e-06	1.96376e-09	-1.33935e-05	-9.14176e-06	-5.51218e-06	-3.9302e-06	-6.73397e-06	-2.73336e-05	-1.78853e-05	-1.22768e-05	-8.77318	-4.82557	0.479183	-8.42421	-11.3112	-5.96649	-3.9949	-7.73157	-4.54934	-20.1856	-14.6207	-15.3678	-7.58345
宜宾市	-2.54705e-06	1.38248e-06	6.58529e-06	-2.35769e-07	-5.80641e-07	2.79048e-06	1.73513e-06	-5.18756e-07	-1.19549e-06	-3.50961e-06	3.73767e-06	-2.59641e-06	-2.74065e-06	1.40751e-06	7.34728e-06	-4.7395e-06	-0.0041762	3.09928e-06	1.73112e-06	-6.41648e-07	-1.24578e-06	-3.63648e-06	3.55619e-06	-2.5962e-06	-3.99063e-06	4.92691e-06	5.86305e-06	-2.87639e-06	-5.22809e-07	6.41538e-07	-2.56933e-07	-2.83544e-06	-1.0468e-06	1.35295e-06	2.59066e-06	-7.45429e-07	-2.54705	1.38248	6.58529	-0.235769	-0.580641	2.79048	1.73513	-0.518756	-1.19549	-3.50961	3.73767	-2.59641	-2.74065
广安市	-1.19571e-05	-7.8701e-06	2.82397e-06	-5.51642e-06	-1.0056e-05	-6.92266e-06	-1.61518e-06	-8.54967e-06	-1.32611e-05	-1.27545e-05	-9.20316e-06	-2.20312e-05	-1.21372e-05	-7.88879e-06	1.26618e-06	-8.39238e-07	-0.070359	-7.38785e-06	-1.67216e-06	-8.75169e-06	-1.33599e-05	-1.32094e-05	-9.5618e-06	-2.20368e-05	-1.00673e-05	-1.85764e-06	2.34236e-07	-3.30163e-06	-1.18181e-05	-8.66731e-06	-7.72993e-06	-6.08497e-06	-1.25882e-05	1.78946e-06	-2.49797e-07	-1.48913e-05	-11.9571	-7.8701	2.82397	-5.51642	-10.056	-6.92266	-1.61518	-8.54967	-13.2611	-12.7545	-9.20316	-22.0312	-12.1372
达州市	-4.24813e-06	-3.93603e-06	4.32526e-06	-2.7521e-06	-4.50766e-07	-2.63235e-06	-4.3451e-07	-3.78736e-06	-4.59438e-06	4.54515e-06	2.03749e-05	-8.46433e-06	-4.69129e-06	-3.9862e-06	3.36147e-06	-1.22453e-06	-0.00485018	-2.8082e-06	-4.87285e-07	-4.14036e-06	-4.83832e-06	3.61983e-06	1.98279e-05	-8.61998e-06	-4.84717e-06	5.0036e-07	2.33473e-06	-5.87587e-06	1.74305e-06	-1.46479e-06	-4.69915e-06	-5.53878e-06	-6.59253e-06	1.973e-05	2.33022e-05	-2.39067e-06	-4.24813	-3.93603	4.32526	-2.7521	-0.450766	-2.63235	-0.43451	-3.78736	-4.59438	4.54515	20.3749	-8.46433	-4.69129
雅安市	-6.21792e-06	1.43243e-06	4.20447e-06	-3.86106e-06	-2.05368e-06	2.84056e-06	-1.58721e-06	-3.93702e-06	-7.35853e-06	-9.48629e-06	-4.72619e-06	-3.00771e-06	-6.33639e-06	1.38506e-06	2.96634e-06	-4.02494e-06	-0.0198773	3.3552e-06	-1.63957e-06	-4.14796e-06	-7.40778e-06	-9.40279e-06	-4.84375e-06	-3.05289e-06	-6.66848e-06	5.54075e-06	3.13337e-06	-4.80872e-06	-2.70016e-06	3.37191e-07	-8.69652e-06	-5.29808e-06	-7.25491e-06	-1.01898e-05	-4.66074e-06	-1.40417e-06	-6.21792	1.43243	4.20447	-3.86106	-2.05368	2.84056	-1.58721	-3.93702	-7.35853	-9.48629	-4.72619	-3.00771	-6.33639
巴中市	-5.75197e-06	-2.83629e-08	9.04905e-06	-8.3384e-07	-4.50115e-06	1.67484e-06	1.08533e-06	-3.2598e-06	-6.21247e-06	-1.0842e-05	-1.04895e-05	-5.19435e-06	-5.88899e-06	-5.57763e-08	8.23359e-06	-2.24203e-06	-0.028846	1.78362e-06	1.03932e-06	-3.42668e-06	-6.22284e-06	-1.05692e-05	-1.04601e-05	-5.08077e-06	-7.59043e-06	4.65332e-06	8.05849e-06	-4.61913e-06	-6.3787e-06	-9.85742e-07	-3.81586e-06	-5.79958e-06	-8.52582e-06	-1.66537e-05	-1.43813e-05	-5.20049e-06	-5.75197	-0.0283629	9.04905	-0.83384	-4.50115	1.67484	1.08533	-3.2598	-6.21247	-10.842	-10.4895	-5.19435	-5.88899
资阳市	-1.3697e-05	5.84475e-07	5.76965e-06	-8.85895e-06	-9.35785e-06	-9.38562e-07	-1.70315e-06	-1.04005e-05	-1.47742e-05	-2.50262e-05	-3.07628e-05	-7.59525e-06	-1.39074e-05	5.60937e-07	4.19433e-06	-2.2372e-05	-0.0590352	-4.88916e-07	-1.73889e-06	-1.06612e-05	-1.47775e-05	-2.47599e-05	-3.08217e-05	-7.6079e-06	-1.6256e-05	7.34879e-06	3.75938e-06	-1.93052e-05	-1.37325e-05	-6.44465e-06	-1.04032e-05	-1.83598e-05	-2.27119e-05	-4.14925e-05	-4.13634e-05	-6.05832e-07	-13.697	0.584475	5.76965	-8.85895	-9.35785	-0.938562	-1.70315	-10.4005	-14.7742	-25.0262	-30.7628	-7.59525	-13.9074
阿坝藏族羌族自治州	-2.14813e-08	5.71886e-07	6.1469e-06	3.07376e-06	3.2941e-06	7.52002e-06	4.43623e-07	2.02936e-06	-2.9427e-06	-1.57411e-06	6.30383e-08	-3.15113e-06	-6.36676e-08	5.60786e-07	4.79595e-06	-1.66329e-06	0.0403994	8.26584e-06	4.22685e-07	1.90042e-06	-2.99388e-06	-1.46109e-06	6.03403e-08	-3.19989e-06	-1.83455e-06	1.93436e-06	5.64765e-06	-1.71848e-06	2.38392e-06	5.70377e-06	-3.59219e-06	-1.61941e-06	-4.20694e-06	-4.62485e-06	-6.51621e-07	1.71702e-06	-0.0214813	0.571886	6.1469	3.07376	3.2941	7.52002	0.443623	2.02936	-2.9427	-1.57411	0.0630383	-3.15113	-0.0636676
甘孜藏族自治州	-1.49802e-06	3.82831e-07	2.16082e-06	6.9941e-07	2.4906e-06	3.29749e-06	-2.89871e-07	2.2605e-07	-2.70813e-06	3.43774e-08	3.20282e-07	4.39568e-07	-1.57176e-06	3.78086e-07	1.61075e-06	-3.04307e-06	0.066165	3.67772e-06	-3.08345e-07	1.20973e-07	-2.75722e-06	-6.72681e-09	2.61522e-07	4.48989e-07	-2.99904e-06	1.72993e-06	1.87967e-06	-3.02113e-06	1.8101e-06	2.36346e-06	-2.83968e-06	-2.48678e-06	-3.92554e-06	-8.34358e-07	-6.70508e-07	-6.96319e-07	-1.49802	0.382831	2.16082	0.69941	2.4906	3.29749	-0.289871	0.22605	-2.70813	0.0343774	0.320282	0.439568	-1.57176
凉山彝族自治州	1.54824e-06	3.7327e-06	5.98198e-06	3.8158e-06	3.67506e-06	6.55985e-06	2.69763e-06	3.95594e-06	4.96264e-08	2.82378e-06	-1.42767e-07	1.43543e-06	1.41367e-06	3.70392e-06	5.10394e-06	-2.2085e-07	0.0383529	7.14304e-06	2.6976e-06	3.84893e-06	4.82163e-08	2.76134e-06	-1.25392e-07	1.50677e-06	1.59515e-07	4.86653e-06	5.62104e-06	-5.26674e-09	4.06149e-06	4.07305e-06	1.85739e-06	4.75784e-07	-2.06566e-09	2.48344e-07	-1.69064e-07	1.40321e-06	1.54824	3.7327	5.98198	3.8158	3.67506	6.55985	2.69763	3.95594	0.0496264	2.82378	-0.142767	1.43543	1.41367
贵阳市	-1.00041e-05	-2.43502e-07	-2.93878e-06	-7.60614e-06	-5.53155e-06	-9.20621e-06	-2.1947e-06	-7.15656e-06	-5.1355e-06	-1.94602e-06	1.80082e-05	5.81268e-07	-9.71683e-06	-2.2986e-07	5.20888e-07	-3.32228e-06	-0.0461791	-8.7865e-06	-2.2252e-06	-7.17602e-06	-5.18411e-06	-1.96204e-06	1.81766e-05	5.54263e-07	-7.79484e-06	-1.74983e-06	1.42088e-06	-1.00691e-05	-4.74183e-06	-5.15543e-06	-1.333e-06	-6.63402e-06	-4.16773e-06	4.97639e-06	9.33915e-06	-8.82419e-07	-10.0041	-0.243502	-2.93878	-7.60614	-5.53155	-9.20621	-2.1947	-7.15656	-5.1355	-1.94602	18.0082	0.581268	-9.71683
六盘水市	8.66847e-06	1.39033e-05	1.01772e-05	1.11009e-05	9.65919e-06	1.10021e-05	7.29976e-06	1.09842e-05	6.75589e-06	1.08957e-05	-2.63221e-06	1.79768e-06	8.46616e-06	1.39548e-05	1.20051e-05	1.3697e-06	0.082413	1.12689e-05	7.33061e-06	1.0966e-05	6.85562e-06	1.09117e-05	-2.63266e-06	1.80473e-06	2.80596e-06	1.17824e-05	1.1431e-05	3.795e-06	1.26172e-05	9.23616e-06	1.17394e-05	5.45487e-06	7.90814e-06	4.77153e-06	-2.23284e-06	1.28204e-06	8.66847	13.9033	10.1772	11.1009	9.65919	11.0021	7.29976	10.9842	6.75589	10.8957	-2.63221	1.79768	8.46616
遵义市	1.11493e-06	7.77866e-07	3.5599e-06	4.67066e-07	1.22276e-06	-2.51992e-07	1.18762e-06	3.16456e-07	1.21865e-06	7.70382e-06	3.70496e-05	3.86227e-06	1.33059e-06	7.5215e-07	3.66692e-06	1.56343e-06	0.00952343	-1.81023e-07	1.16818e-06	3.78609e-07	1.26407e-06	7.71161e-06	3.82009e-05	3.81147e-06	-3.55334e-08	2.49931e-06	2.35176e-06	4.32503e-07	1.21854e-06	2.9323e-07	8.8537e-07	8.7889e-07	-2.08459e-07	1.50705e-05	3.08807e-05	-4.75682e-07	1.11493	0.777866	3.5599	0.467066	1.22276	-0.251992	1.18762	0.316456	1.21865	7.70382	37.0496	3.86227	1.33059
安顺市	8.49067e-06	1.11603e-05	9.73102e-06	9.35972e-06	7.29513e-06	8.06131e-06	6.63694e-06	1.06445e-05	6.48536e-06	9.65578e-06	-2.96613e-06	2.71921e-06	8.14264e-06	1.11732e-05	1.27911e-05	7.93055e-06	0.0599577	8.24409e-06	6.68086e-06	1.05472e-05	6.61123e-06	9.56417e-06	-2.88992e-06	2.76734e-06	7.42229e-06	1.0135e-05	1.18003e-05	1.09352e-05	1.07032e-05	8.23604e-06	1.12506e-05	9.98778e-06	8.54088e-06	4.83009e-06	-2.31761e-06	3.15507e-06	8.49067	11.1603	9.73102	9.35972	7.29513	8.06131	6.63694	10.6445	6.48536	9.65578	-2.96613	2.71921	8.14264
毕节市	-7.40751e-07	6.19535e-06	7.23416e-06	1.66254e-06	5.4271e-08	3.17645e-06	3.75177e-06	1.89603e-06	-2.56204e-06	-3.10052e-06	1.65776e-06	-2.90876e-06	-1.11707e-06	6.20751e-06	9.48057e-06	-2.95564e-06	0.000374647	3.38249e-06	3.7555e-06	1.70612e-06	-2.56965e-06	-3.24551e-06	1.62396e-06	-2.9566e-06	-1.33742e-06	6.142e-06	6.67917e-06	-3.39889e-07	4.19332e-07	8.13261e-07	3.20899e-06	-1.10219e-06	-3.39858e-06	-5.9142e-06	-3.94925e-06	-3.25505e-06	-0.740751	6.19535	7.23416	1.66254	0.054271	3.17645	3.75177	1.89603	-2.56204	-3.10052	1.65776	-2.90876	-1.11707
铜仁市	1.41038e-06	4.69032e-06	7.89093e-06	5.40401e-07	-7.77811e-07	1.49514e-06	5.59436e-06	2.09781e-06	-5.16701e-07	-4.90816e-06	5.90877e-06	-2.28151e-07	9.7582e-07	4.70302e-06	9.572e-06	1.21099e-06	-0.00620198	1.25623e-06	5.61586e-06	1.90768e-06	-5.27686e-07	-4.95791e-06	5.64858e-06	4.53968e-08	3.56639e-06	7.92464e-06	6.86068e-06	2.80975e-06	-8.03233e-10	-3.24628e-07	8.17956e-06	2.16785e-06	-9.19632e-07	-6.33276e-06	5.71306e-06	-1.97738e-06	1.41038	4.69032	7.89093	0.540401	-0.777811	1.49514	5.59436	2.09781	-0.516701	-4.90816	5.90877	-0.228151	0.97582
黔西南布依族苗族自治州	9.27918e-06	1.27265e-05	8.1377e-06	9.02161e-06	7.10995e-06	7.15005e-06	5.72889e-06	1.02586e-05	5.35006e-06	8.58252e-06	-1.09589e-06	2.129e-06	9.03769e-06	1.27814e-05	1.18251e-05	6.78038e-06	0.0672802	6.7076e-06	5.77681e-06	1.02299e-05	5.46816e-06	8.57111e-06	-1.10368e-06	2.16381e-06	7.74396e-06	9.42703e-06	8.98973e-06	9.39012e-06	8.47212e-06	5.20249e-06	8.88406e-06	8.85329e-06	6.21693e-06	3.52743e-06	-5.41889e-07	8.28553e-07	9.27918	12.7265	8.1377	9.02161	7.10995	7.15005	5.72889	10.2586	5.35006	8.58252	-1.09589	2.129	9.03769
黔东南苗族侗族自治州	4.47609e-06	2.37166e-06	7.26526e-06	1.7578e-06	1.35884e-06	2.20905e-06	5.415e-06	3.9965e-06	3.18821e-06	-3.15059e-07	9.52477e-06	-4.88202e-07	4.17924e-06	2.44941e-06	1.05509e-05	-8.1974e-07	0.0115861	1.69051e-06	5.4669e-06	3.91653e-06	3.27466e-06	-3.33012e-07	9.24646e-06	-5.22401e-07	5.17905e-06	6.51811e-06	6.79106e-06	2.89253e-06	1.90776e-06	1.41835e-06	9.3763e-06	2.58351e-06	2.1904e-06	-2.49311e-07	8.34376e-06	-2.08069e-06	4.47609	2.37166	7.26526	1.7578	1.35884	2.20905	5.415	3.9965	3.18821	-0.315059	9.52477	-0.488202	4.17924
黔南布依族苗族自治州	3.49658e-06	5.77609e-06	6.41298e-06	2.2548e-06	1.07362e-06	1.94102e-06	4.47478e-06	4.00435e-06	2.9245e-06	-4.63362e-07	8.82643e-06	-9.31853e-07	3.13026e-06	5.83985e-06	1.04565e-05	4.40713e-06	0.0089858	1.56282e-06	4.52263e-06	3.8673e-06	3.00849e-06	-5.94873e-07	8.60506e-06	-9.51689e-07	6.15433e-06	7.10746e-06	6.82845e-06	6.04901e-06	2.25624e-06	1.60671e-06	7.90815e-06	4.83078e-06	3.76746e-06	-2.45809e-06	6.18685e-06	-1.00448e-06	3.49658	5.77609	6.41298	2.2548	1.07362	1.94102	4.47478	4.00435	2.9245	-0.463362	8.82643	-0.931853	3.13026
昆明市	-4.71723e-05	-3.66596e-05	-2.56406e-05	-5.1205e-05	-5.80114e-05	-4.92292e-05	-1.67524e-05	-4.33887e-05	-3.40223e-05	-6.08918e-05	-1.77216e-05	-1.29303e-05	-4.76346e-05	-3.6872e-05	-3.70652e-05	-5.21363e-05	-0.608825	-5.10891e-05	-1.69282e-05	-4.38214e-05	-3.43287e-05	-6.25245e-05	-1.80949e-05	-1.36322e-05	-3.23905e-05	-4.68674e-05	-3.27841e-05	-5.03236e-05	-5.09314e-05	-5.62152e-05	-3.35855e-05	-4.76604e-05	-4.08721e-05	-4.41923e-05	-1.16989e-05	8.42901e-06	-47.1723	-36.6596	-25.6406	-51.205	-58.0114	-49.2292	-16.7524	-43.3887	-34.0223	-60.8918	-17.7216	-12.9303	-47.6346
曲靖市	1.30338e-06	4.64356e-06	4.79796e-06	2.98361e-06	1.11274e-06	2.21336e-06	3.41592e-06	4.74447e-06	1.12602e-06	-7.18649e-07	1.27616e-06	3.05559e-06	1.06301e-06	4.66671e-06	6.2862e-06	-3.18207e-06	0.0100843	2.30943e-06	3.42956e-06	4.64574e-06	1.165e-06	-6.49444e-07	1.2871e-06	3.11135e-06	-7.03537e-07	1.32847e-06	4.16093e-06	1.52953e-06	4.39431e-07	-7.16256e-07	2.45377e-06	2.28391e-06	1.40272e-07	-2.66702e-06	3.10688e-06	5.76969e-06	1.30338	4.64356	4.79796	2.98361	1.11274	2.21336	3.41592	4.74447	1.12602	-0.718649	1.27616	3.05559	1.06301
玉溪市	4.27187e-06	-8.78098e-07	4.35102e-06	5.11185e-06	3.91569e-06	4.31632e-06	3.30982e-06	6.47475e-06	1.03573e-06	4.66225e-06	-1.46393e-08	-1.82093e-06	4.13399e-06	-8.66848e-07	4.59801e-06	1.68619e-06	0.0510005	4.59161e-06	3.32215e-06	6.3576e-06	1.04957e-06	4.61452e-06	-1.48348e-08	-1.84092e-06	3.14126e-06	5.27695e-08	4.53598e-06	4.49245e-06	4.14859e-06	1.38536e-06	3.93496e-06	4.60207e-06	6.15006e-07	1.70734e-06	3.33367e-07	9.42848e-07	4.27187	-0.878098	4.35102	5.11185	3.91569	4.31632	3.30982	6.47475	1.03573	4.66225	-0.0146393	-1.82093	4.13399
保山市	8.51995e-06	1.53271e-06	5.5038e-06	8.15032e-06	1.04609e-05	7.71803e-06	4.31471e-06	9.41274e-06	3.81645e-06	1.04406e-05	2.39201e-06	-3.05e-07	8.43891e-06	1.56224e-06	6.91901e-06	6.30021e-06	0.178949	8.24538e-06	4.34522e-06	9.40229e-06	3.8725e-06	1.04182e-05	2.39209e-06	-3.22306e-07	5.89916e-06	2.72478e-07	5.27409e-06	9.41403e-06	1.0316e-05	4.81684e-06	6.29982e-06	8.07102e-06	4.02108e-06	6.54361e-06	3.07909e-07	1.56303e-06	8.51995	1.53271	5.5038	8.15032	10.4609	7.71803	4.31471	9.41274	3.81645	10.4406	2.39201	-0.305	8.43891
昭通市	-2.37282e-06	4.17948e-06	7.29074e-06	7.31498e-07	-8.2993e-07	3.76279e-06	2.98076e-06	9.16638e-07	-4.76045e-06	-6.61418e-06	-6.9028e-06	-3.17654e-06	-2.76756e-06	4.18725e-06	7.21086e-06	-3.76527e-06	-0.00664529	4.0237e-06	2.98233e-06	6.93184e-07	-4.827e-06	-6.73441e-06	-7.11068e-06	-3.21319e-06	-1.41822e-06	4.72528e-06	6.42785e-06	-1.25338e-06	-6.01966e-07	4.41914e-07	1.09734e-06	-1.73724e-06	-4.66093e-06	-8.04054e-06	-1.00226e-06	2.08913e-06	-2.37282	4.17948	7.29074	0.731498	-0.82993	3.76279	2.98076	0.916638	-4.76045	-6.61418	-6.9028	-3.17654	-2.76756
丽江市	6.7561e-06	-1.06141e-06	8.17097e-06	1.32213e-05	1.46695e-05	1.13256e-05	5.36086e-06	1.25895e-05	2.57615e-06	1.67689e-05	4.63495e-06	-4.74484e-07	6.49819e-06	-1.10061e-06	9.11966e-06	4.47383e-06	0.183629	1.21671e-05	5.38204e-06	1.24589e-05	2.52658e-06	1.64686e-05	4.50473e-06	-3.89276e-07	3.53697e-06	8.2948e-07	8.20518e-06	8.83532e-06	1.493e-05	7.86382e-06	7.70173e-06	8.35835e-06	3.28066e-06	1.02421e-05	2.2354e-06	2.27168e-06	6.7561	-1.06141	8.17097	13.2213	14.6695	11.3256	5.36086	12.5895	2.57615	16.7689	4.63495	-0.474484	6.49819
普洱市	5.54842e-06	2.56427e-06	4.50929e-06	5.81403e-06	6.92843e-06	6.32296e-06	3.41337e-06	6.70928e-06	1.89643e-06	6.50457e-06	8.57664e-07	-8.85668e-07	5.4654e-06	2.57789e-06	4.83264e-06	3.38496e-06	0.130985	6.80248e-06	3.43454e-06	6.68882e-06	1.93951e-06	6.45429e-06	8.84617e-07	-9.27838e-07	3.20882e-06	1.0969e-06	4.65694e-06	5.19132e-06	7.52019e-06	3.33072e-06	5.13294e-06	5.1875e-06	1.59288e-06	3.42119e-06	1.65303e-08	2.97368e-06	5.54842	2.56427	4.50929	5.81403	6.92843	6.32296	3.41337	6.70928	1.89643	6.50457	0.857664	-0.885668	5.4654
临沧市	7.97863e-06	3.00107e-06	5.49396e-06	8.55973e-06	1.00873e-05	8.15703e-06	4.06706e-06	9.40232e-06	3.14427e-06	9.75729e-06	3.07123e-06	-2.20585e-06	7.78152e-06	3.00927e-06	6.02092e-06	6.01591e-06	0.181884	8.81321e-06	4.08904e-06	9.25342e-06	3.14827e-06	9.55759e-06	3.06442e-06	-2.12293e-06	5.30277e-06	1.3887e-06	5.59573e-06	8.56197e-06	1.06441e-05	5.15303e-06	6.30501e-06	7.59188e-06	3.39e-06	5.75999e-06	3.04464e-07	-2.72275e-06	7.97863	3.00107	5.49396	8.55973	10.0873	8.15703	4.06706	9.40232	3.14427	9.75729	3.07123	-2.20585	7.78152
楚雄彝族自治州	4.44819e-06	1.98674e-06	5.57036e-06	6.56958e-06	5.80053e-06	5.75805e-06	4.19456e-06	7.40874e-06	1.3899e-06	5.44027e-06	-1.93686e-07	8.83839e-07	4.31924e-06	1.99696e-06	5.87872e-06	7.74969e-07	0.0667909	6.08697e-06	4.20416e-06	7.38159e-06	1.41832e-06	5.33543e-06	-1.8476e-07	8.3238e-07	1.98543e-06	6.66172e-07	5.78553e-06	2.49563e-06	6.85617e-06	2.25969e-06	5.9817e-06	3.01405e-06	9.3327e-07	1.21774e-06	4.01723e-07	4.31918e-06	4.44819	1.98674	5.57036	6.56958	5.80053	5.75805	4.19456	7.40874	1.3899	5.44027	-0.193686	0.883839	4.31924
红河哈尼族彝族自治州	3.9499e-06	2.13657e-06	3.88576e-06	3.36005e-06	3.47451e-06	2.71361e-06	2.95359e-06	5.01523e-06	4.1512e-08	2.4513e-06	-2.09834e-07	7.96527e-07	3.88367e-06	2.15761e-06	4.12368e-06	2.09813e-06	0.0538099	3.03518e-06	2.97361e-06	5.00744e-06	8.6617e-08	2.51156e-06	-2.03933e-07	7.20881e-07	2.72672e-06	4.34696e-07	3.74377e-06	3.60827e-06	4.10351e-06	-6.81034e-08	3.75047e-06	4.05026e-06	-5.7999e-07	-3.66356e-07	5.14236e-07	4.94987e-06	3.9499	2.13657	3.88576	3.36005	3.47451	2.71361	2.95359	5.01523	0.041512	2.4513	-0.209834	0.796527	3.88367
文山壮族苗族自治州	5.2451e-06	6.5848e-06	4.81367e-06	4.75707e-06	4.54338e-06	3.60078e-06	3.14657e-06	6.30585e-06	2.40719e-06	4.30503e-06	-2.61317e-07	4.17206e-08	5.02429e-06	6.61125e-06	5.32613e-06	3.01153e-06	0.0650913	3.79208e-06	3.17457e-06	6.20662e-06	2.50054e-06	4.22719e-06	-2.53001e-07	4.8605e-08	3.66528e-06	4.13494e-06	5.09761e-06	3.75534e-06	5.35096e-06	1.24067e-06	5.20632e-06	4.95527e-06	1.28332e-06	1.50394e-06	4.53499e-08	1.13949e-06	5.2451	6.5848	4.81367	4.75707	4.54338	3.60078	3.14657	6.30585	2.40719	4.30503	-0.261317	0.0417206	5.02429
西双版纳傣族自治州	3.51293e-06	1.06045e-06	2.6998e-06	3.8972e-06	4.47929e-06	3.97016e-06	2.01515e-06	4.61866e-06	1.00519e-06	4.29426e-06	2.56261e-08	-1.04256e-06	3.44126e-06	1.07251e-06	2.83992e-06	2.20399e-06	0.136317	4.33857e-06	2.02968e-06	4.5809e-06	1.03551e-06	4.2204e-06	4.11361e-08	-1.07007e-06	2.2858e-06	3.15613e-07	2.74072e-06	3.29898e-06	4.90423e-06	1.73832e-06	2.8982e-06	3.41611e-06	6.65198e-07	1.91454e-06	-1.98137e-06	1.4515e-07	3.51293	1.06045	2.6998	3.8972	4.47929	3.97016	2.01515	4.61866	1.00519	4.29426	0.0256261	-1.04256	3.44126
大理白族自治州	2.16151e-06	-7.90453e-06	5.34948e-06	4.45991e-06	6.98454e-06	5.41765e-06	3.74257e-06	6.91171e-06	2.44016e-06	5.28227e-06	-8.99796e-07	8.13739e-06	2.19026e-06	-7.81514e-06	6.49393e-06	2.66195e-06	0.104434	6.00811e-06	3.77055e-06	6.98675e-06	2.49393e-06	5.38956e-06	-8.32463e-07	8.21429e-06	7.45275e-07	-1.80474e-06	5.7596e-06	4.16211e-06	9.38194e-06	3.13901e-06	5.99776e-06	4.98786e-06	2.30827e-06	3.20231e-06	-3.47898e-07	1.10771e-05	2.16151	-7.90453	5.34948	4.45991	6.98454	5.41765	3.74257	6.91171	2.44016	5.28227	-0.899796	8.13739	2.19026
德宏傣族景颇族自治州	9.1266e-06	3.38233e-06	4.87876e-06	8.80491e-06	1.1297e-05	8.50942e-06	3.62305e-06	9.46935e-06	5.02204e-06	1.28051e-05	5.56176e-06	-5.40742e-07	8.9948e-06	3.40395e-06	5.8362e-06	5.71746e-06	0.271989	9.11722e-06	3.64926e-06	9.37794e-06	5.03391e-06	1.26403e-05	5.54398e-06	-5.15626e-07	6.29649e-06	2.26246e-06	4.57848e-06	9.30317e-06	1.0685e-05	6.45304e-06	5.53231e-06	8.41319e-06	5.7631e-06	9.33112e-06	2.2852e-06	-1.79713e-06	9.1266	3.38233	4.87876	8.80491	11.297	8.50942	3.62305	9.46935	5.02204	12.8051	5.56176	-0.540742	8.9948
怒江傈僳族自治州	1.12489e-05	3.65217e-06	6.96484e-06	1.52937e-05	1.54861e-05	1.22649e-05	4.72244e-06	1.36017e-05	6.92073e-06	1.9224e-05	9.7703e-06	-7.39496e-06	1.11276e-05	3.66922e-06	7.36597e-06	1.04383e-05	0.28911	1.31524e-05	4.7509e-06	1.3586e-05	6.95959e-06	1.89687e-05	9.72227e-06	-7.44753e-06	6.91891e-06	3.27897e-06	7.12482e-06	1.26149e-05	1.54121e-05	9.97674e-06	7.37063e-06	1.06936e-05	7.22304e-06	1.44886e-05	5.57996e-06	-6.84189e-06	11.2489	3.65217	6.96484	15.2937	15.4861	12.2649	4.72244	13.6017	6.92073	19.224	9.7703	-7.39496	11.1276
迪庆藏族自治州	1.06786e-05	4.38832e-06	7.38415e-06	1.52717e-05	1.61195e-05	1.32494e-05	4.87748e-06	1.35331e-05	6.24462e-06	2.03229e-05	1.15919e-05	-1.68011e-06	1.0527e-05	4.39794e-06	7.59722e-06	8.75327e-06	0.288107	1.41695e-05	4.9063e-06	1.3507e-05	6.27622e-06	2.00237e-05	1.14781e-05	-1.68937e-06	5.69286e-06	4.36434e-06	7.69393e-06	1.05479e-05	1.65411e-05	1.16735e-05	7.62364e-06	9.70456e-06	6.45067e-06	1.57224e-05	8.11764e-06	-1.41535e-06	10.6786	4.38832	7.38415	15.2717	16.1195	13.2494	4.87748	13.5331	6.24462	20.3229	11.5919	-1.68011	10.527
拉萨市	2.73187e-06	2.05049e-06	1.91599e-06	4.39931e-06	5.177e-06	4.27788e-06	1.20703e-06	3.8348e-06	2.51676e-06	6.75985e-06	6.33346e-06	1.51287e-06	2.69129e-06	2.06288e-06	1.73604e-06	2.53639e-06	0.431858	4.60672e-06	1.20813e-06	3.84271e-06	2.53541e-06	6.70862e-06	6.28188e-06	1.52173e-06	6.34941e-07	1.53591e-06	1.85142e-06	2.61086e-06	5.25039e-06	4.09942e-06	1.63444e-06	2.85021e-06	2.01551e-06	5.88097e-06	5.50464e-06	2.17476e-06	2.73187	2.05049	1.91599	4.39931	5.177	4.27788	1.20703	3.8348	2.51676	6.75985	6.33346	1.51287	2.69129
日喀则市	1.128e-06	7.90344e-07	7.67629e-07	1.48952e-06	2.00868e-06	1.615e-06	4.93857e-07	1.43959e-06	1.0636e-06	2.46388e-06	2.1863e-06	1.08332e-06	1.12685e-06	7.95609e-07	7.30848e-07	1.07868e-06	0.448208	1.74057e-06	4.96409e-07	1.4463e-06	1.0729e-06	2.45021e-06	2.15989e-06	1.09248e-06	4.62624e-07	6.93599e-07	7.83905e-07	1.12736e-06	2.13495e-06	1.62605e-06	7.45012e-07	1.21835e-06	1.07522e-06	2.38203e-06	2.0146e-06	1.16673e-06	1.128	0.790344	0.767629	1.48952	2.00868	1.615	0.493857	1.43959	1.0636	2.46388	2.1863	1.08332	1.12685
昌都市	6.35812e-06	3.42183e-06	3.12476e-06	8.42182e-06	8.64147e-06	6.79182e-06	2.04346e-06	6.97673e-06	4.82016e-06	1.13607e-05	1.02587e-05	4.86673e-06	6.37339e-06	3.43247e-06	3.28624e-06	7.47124e-06	0.516278	7.1848e-06	2.06021e-06	7.00719e-06	4.85933e-06	1.12632e-05	1.02552e-05	4.87298e-06	3.95945e-06	3.53441e-06	3.47805e-06	7.10072e-06	8.86903e-06	7.27223e-06	3.43616e-06	6.17151e-06	5.66015e-06	1.0572e-05	9.77549e-06	6.0994e-06	6.35812	3.42183	3.12476	8.42182	8.64147	6.79182	2.04346	6.97673	4.82016	11.3607	10.2587	4.86673	6.37339
林芝市	5.07624e-06	2.9808e-06	2.62089e-06	6.99008e-06	7.24391e-06	5.83011e-06	1.6689e-06	5.78212e-06	3.89812e-06	9.69131e-06	9.36419e-06	4.72611e-06	5.07192e-06	2.98038e-06	2.67819e-06	5.86322e-06	0.504451	6.20444e-06	1.68084e-06	5.80069e-06	3.92852e-06	9.59359e-06	9.34924e-06	4.74494e-06	2.80232e-06	2.82491e-06	2.84149e-06	5.59933e-06	7.2826e-06	6.1155e-06	2.69792e-06	5.01908e-06	4.20033e-06	8.90301e-06	8.41648e-06	4.97204e-06	5.07624	2.9808	2.62089	6.99008	7.24391	5.83011	1.6689	5.78212	3.89812	9.69131	9.36419	4.72611	5.07192
山南市	2.30391e-06	1.44216e-06	1.32333e-06	3.43325e-06	3.61942e-06	2.98587e-06	8.40699e-07	2.84248e-06	1.93271e-06	4.90395e-06	4.78542e-06	2.09308e-06	2.28901e-06	1.44761e-06	1.28004e-06	2.4158e-06	0.471458	3.19949e-06	8.44183e-07	2.84901e-06	1.94745e-06	4.85621e-06	4.76963e-06	2.10487e-06	9.78036e-07	1.22297e-06	1.35942e-06	2.44477e-06	3.66917e-06	3.053e-06	1.25473e-06	2.3187e-06	1.85139e-06	4.41561e-06	4.29933e-06	2.42913e-06	2.30391	1.44216	1.32333	3.43325	3.61942	2.98587	0.840699	2.84248	1.93271	4.90395	4.78542	2.09308	2.28901
那曲市	1.26658e-06	9.75488e-07	8.69802e-07	1.76078e-06	2.27903e-06	1.86262e-06	5.59981e-07	1.69004e-06	1.14877e-06	2.84594e-06	2.65756e-06	1.16747e-06	1.26488e-06	9.81365e-07	8.29216e-07	1.18959e-06	0.446497	2.00709e-06	5.62572e-07	1.69776e-06	1.15927e-06	2.82999e-06	2.63768e-06	1.17663e-06	5.02399e-07	8.99991e-07	8.87751e-07	1.22411e-06	2.45911e-06	1.90703e-06	8.41377e-07	1.3857e-06	1.20794e-06	2.70093e-06	2.63496e-06	1.4079e-06	1.26658	0.975488	0.869802	1.76078	2.27903	1.86262	0.559981	1.69004	1.14877	2.84594	2.65756	1.16747	1.26488
阿里地区	8.44468e-07	6.39876e-07	3.83749e-07	1.05777e-06	1.09269e-06	7.76322e-07	2.50527e-07	8.24019e-07	6.17708e-07	1.12237e-06	1.08072e-06	1.16104e-06	8.43841e-07	6.3988e-07	3.84138e-07	8.71611e-07	0.526509	8.25422e-07	2.52577e-07	8.28266e-07	6.22299e-07	1.11046e-06	1.07897e-06	1.16489e-06	4.34837e-07	5.99204e-07	3.99901e-07	7.66485e-07	1.01327e-06	8.17389e-07	4.21957e-07	6.30144e-07	5.96928e-07	8.54706e-07	1.01255e-06	1.03704e-06	0.844468	0.639876	0.383749	1.05777	1.09269	0.776322	0.250527	0.824019	0.617708	1.12237	1.08072	1.16104	0.843841
西安市	-5.99405e-05	-4.05719e-05	-3.58309e-05	-4.89774e-05	-4.211e-05	-4.79238e-05	-3.27133e-05	-4.86935e-05	-5.47264e-05	-2.62138e-05	5.46838e-06	-9.08722e-05	-6.06727e-05	-4.08028e-05	-2.69349e-05	-6.73099e-05	-0.273962	-4.69252e-05	-3.34439e-05	-5.02376e-05	-5.57724e-05	-2.73854e-05	5.69906e-06	-9.08666e-05	-0.000102459	-2.69848e-05	-3.00184e-05	-6.73498e-05	-4.34475e-05	-5.1858e-05	-4.11668e-05	-5.59135e-05	-6.21974e-05	-1.40858e-05	5.32825e-06	-6.80383e-05	-59.9405	-40.5719	-35.8309	-48.9774	-42.11	-47.9238	-32.7133	-48.6935	-54.7264	-26.2138	5.46838	-90.8722	-60.6727
铜川市	1.35533e-06	1.71749e-06	1.30673e-05	6.61186e-06	4.46402e-06	-1.82436e-06	1.76715e-06	4.05478e-06	7.89148e-06	1.61218e-06	-4.18071e-07	-1.5133e-05	1.78737e-06	1.67502e-06	1.58782e-05	2.41672e-05	0.0272031	-2.79002e-06	1.67773e-06	4.01112e-06	7.69061e-06	1.518e-06	-7.71482e-07	-1.54907e-05	-9.93261e-07	3.0302e-06	1.60284e-05	3.93769e-06	3.89192e-06	2.7887e-06	-2.06764e-06	7.40266e-06	1.18908e-05	1.08251e-06	1.7137e-06	-1.88559e-05	1.35533	1.71749	13.0673	6.61186	4.46402	-1.82436	1.76715	4.05478	7.89148	1.61218	-0.418071	-15.133	1.78737
宝鸡市	3.60166e-06	3.12395e-07	1.00214e-05	8.01975e-06	2.1394e-06	3.8317e-06	3.4856e-07	4.87406e-06	3.09698e-06	2.87564e-06	1.41008e-06	5.92582e-07	3.6605e-06	2.72947e-07	9.83954e-06	1.37586e-05	0.0159927	3.82824e-06	2.84645e-07	4.80151e-06	2.81881e-06	2.72545e-06	1.31686e-06	5.11241e-07	-8.76656e-07	-2.74186e-06	1.03268e-05	-1.58326e-06	1.92151e-06	3.84262e-06	-1.61144e-06	2.91076e-07	2.05593e-06	-1.25993e-06	-1.33392e-06	-1.42735e-07	3.60166	0.312395	10.0214	8.01975	2.1394	3.8317	0.34856	4.87406	3.09698	2.87564	1.41008	0.592582	3.6605
咸阳市	-1.21219e-08	2.0408e-07	7.46709e-06	3.88204e-07	-4.73932e-07	1.1401e-07	1.39524e-08	3.96107e-07	1.32779e-06	-3.01896e-07	-5.16844e-07	4.72927e-06	-1.5583e-08	1.92501e-07	9.98001e-06	1.28097e-05	-0.00250512	3.10409e-07	1.99553e-08	4.26315e-07	1.25751e-06	-2.07058e-07	-3.75432e-07	4.64532e-06	-2.41158e-06	3.85953e-08	1.04172e-05	3.69678e-07	-1.28369e-08	2.89936e-07	1.40208e-06	1.46778e-06	2.60367e-06	3.91657e-07	-7.02186e-07	1.38518e-05	-0.0121219	0.20408	7.46709	0.388204	-0.473932	0.11401	0.0139524	0.396107	1.32779	-0.301896	-0.516844	4.72927	-0.015583
渭南市	6.64482e-08	-1.48551e-06	9.57089e-06	9.99306e-08	3.37071e-07	1.32327e-07	1.49312e-07	3.23441e-07	3.7343e-06	-1.03884e-06	-1.00602e-06	1.17898e-06	1.38616e-07	-1.45779e-06	1.17615e-05	1.02556e-05	0.00221855	7.46198e-08	9.34005e-08	3.15641e-07	3.61034e-06	-1.02361e-06	-1.00928e-06	1.32811e-06	1.85985e-07	-1.42726e-07	1.20044e-05	-5.58311e-06	1.23308e-06	2.25086e-07	-2.05916e-07	6.40617e-07	6.57218e-07	-2.15685e-06	-2.46636e-06	1.12652e-07	0.0664482	-1.48551	9.57089	0.0999306	0.337071	0.132327	0.149312	0.323441	3.7343	-1.03884	-1.00602	1.17898	0.138616
延安市	3.61342e-06	3.02455e-06	1.11536e-05	6.72732e-06	5.16189e-06	2.59685e-06	2.70077e-06	5.29153e-06	7.58573e-06	5.5389e-06	-2.16413e-06	2.80249e-07	3.82495e-06	3.02298e-06	1.23366e-05	1.59833e-05	0.036333	2.15118e-06	2.66434e-06	5.30672e-06	7.49444e-06	5.44731e-06	-2.23751e-06	2.58867e-07	2.22068e-06	1.0316e-06	1.25283e-05	3.85123e-06	4.08674e-06	4.33723e-06	1.41763e-06	5.7492e-06	9.85409e-06	4.56844e-06	-6.39679e-06	-2.03154e-06	3.61342	3.02455	11.1536	6.72732	5.16189	2.59685	2.70077	5.29153	7.58573	5.5389	-2.16413	0.280249	3.82495
汉中市	-2.25221e-06	-2.85233e-08	7.43112e-06	7.12155e-07	-4.70538e-07	7.34166e-07	2.54004e-07	-7.41283e-07	-1.62998e-06	-5.35415e-06	3.00062e-06	-4.92881e-06	-2.34742e-06	-2.20351e-08	7.85065e-06	2.5017e-06	-0.00348339	6.625e-07	2.40366e-07	-8.58339e-07	-1.72872e-06	-5.47287e-06	3.12861e-06	-5.07631e-06	-5.30073e-06	1.02769e-06	8.17434e-06	-1.7221e-06	-1.59666e-06	1.90026e-07	4.77787e-07	-2.07344e-06	-1.05286e-06	-1.16179e-05	3.44655e-07	-2.53804e-06	-2.25221	-0.0285233	7.43112	0.712155	-0.470538	0.734166	0.254004	-0.741283	-1.62998	-5.35415	3.00062	-4.92881	-2.34742
榆林市	1.45221e-06	2.59523e-06	6.715e-06	2.7756e-06	2.00116e-06	2.40579e-06	1.29254e-06	1.97016e-06	2.03285e-06	2.15968e-06	-2.77489e-06	-7.64067e-06	1.58826e-06	2.59612e-06	6.92075e-06	5.81277e-06	0.0175757	2.03001e-06	1.27171e-06	2.01761e-06	2.03813e-06	2.21624e-06	-2.91156e-06	-7.86875e-06	-1.65989e-07	-4.24075e-07	6.54469e-06	-1.88864e-06	1.11301e-06	1.89678e-06	-2.60809e-07	-9.73071e-07	-2.08794e-06	-1.53437e-06	-7.95051e-06	-2.43351e-05	1.45221	2.59523	6.715	2.7756	2.00116	2.40579	1.29254	1.97016	2.03285	2.15968	-2.77489	-7.64067	1.58826
安康市	-1.80735e-06	1.6009e-06	9.58849e-06	2.16571e-06	-9.68011e-07	-1.68595e-06	1.78536e-06	-3.51312e-07	1.14654e-06	-6.29366e-06	-2.51494e-06	-8.93937e-06	-1.87196e-06	1.55919e-06	1.03962e-05	1.39654e-05	-0.00649794	-1.89817e-06	1.73263e-06	-5.54152e-07	9.66508e-07	-6.52512e-06	-2.71521e-06	-9.14182e-06	-3.03366e-06	2.68408e-06	1.02707e-05	4.49991e-06	-2.21523e-06	-2.69843e-06	-4.88056e-07	1.90435e-06	3.07433e-06	-1.0023e-05	-4.7587e-07	-5.24784e-06	-1.80735	1.6009	9.58849	2.16571	-0.968011	-1.68595	1.78536	-0.351312	1.14654	-6.29366	-2.51494	-8.93937	-1.87196
商洛市	-5.60719e-06	1.44878e-06	1.03268e-05	-1.71016e-06	-2.68554e-06	-8.12743e-06	1.08847e-06	-3.9215e-06	2.47312e-06	-9.4676e-06	-7.97128e-06	-1.22291e-05	-5.4862e-06	1.37006e-06	1.33032e-05	1.77279e-05	-0.0161309	-8.87428e-06	9.80228e-07	-4.13775e-06	2.214e-06	-9.58728e-06	-8.01283e-06	-1.23059e-05	-4.84694e-06	2.34908e-06	1.23828e-05	3.94793e-06	-5.03947e-06	-7.4955e-06	-3.07498e-06	2.09102e-06	5.93576e-06	-8.84314e-06	-7.76129e-06	-8.3353e-06	-5.60719	1.44878	10.3268	-1.71016	-2.68554	-8.12743	1.08847	-3.9215	2.47312	-9.4676	-7.97128	-12.2291	-5.4862
兰州市	-1.89255e-05	-1.02268e-06	-1.11569e-06	-2.35085e-08	-2.91625e-05	-2.22351e-05	-5.60036e-06	-9.18484e-06	-3.07894e-05	-1.65035e-05	-1.02496e-06	-2.93846e-05	-1.88454e-05	-1.03548e-06	1.76327e-06	-2.39046e-06	-0.260045	-2.45346e-05	-5.64703e-06	-9.53063e-06	-3.16198e-05	-1.62582e-05	-9.77061e-07	-2.9323e-05	-1.60667e-05	-5.98796e-07	3.29957e-06	-3.81195e-06	-3.37857e-05	-1.67295e-05	-1.41802e-05	-9.59605e-06	-4.66558e-05	-2.00164e-05	7.1349e-06	-1.21542e-05	-18.9255	-1.02268	-1.11569	-0.0235085	-29.1625	-22.2351	-5.60036	-9.18484	-30.7894	-16.5035	-1.02496	-29.3846	-18.8454
嘉峪关市	8.07359e-06	3.70958e-06	4.07714e-06	1.05619e-05	1.06078e-05	9.16152e-06	2.75151e-06	8.28402e-06	4.97096e-06	1.31054e-05	1.61693e-05	1.00274e-05	8.11111e-06	3.71092e-06	4.05469e-06	8.00494e-06	0.369939	9.70795e-06	2.76724e-06	8.25346e-06	4.91173e-06	1.29064e-05	1.61181e-05	1.00441e-05	5.0083e-06	6.15255e-06	4.53123e-06	8.59291e-06	1.04233e-05	1.07622e-05	4.50561e-06	7.19776e-06	7.41302e-06	1.26602e-05	1.59482e-05	1.15398e-05	8.07359	3.70958	4.07714	10.5619	10.6078	9.16152	2.75151	8.28402	4.97096	13.1054	16.1693	10.0274	8.11111
金昌市	1.78374e-05	1.11719e-05	9.55882e-06	2.37972e-05	2.29708e-05	1.97381e-05	6.39278e-06	1.88713e-05	1.13164e-05	2.71846e-05	3.63772e-05	2.41906e-05	1.79813e-05	1.12102e-05	9.78844e-06	1.73281e-05	0.313827	2.05306e-05	6.44509e-06	1.89281e-05	1.13568e-05	2.69995e-05	3.64062e-05	2.42917e-05	1.15113e-05	1.50234e-05	1.05137e-05	1.73668e-05	2.2853e-05	2.41366e-05	1.03087e-05	1.56958e-05	1.61905e-05	2.6715e-05	3.86504e-05	2.99823e-05	17.8374	11.1719	9.55882	23.7972	22.9708	19.7381	6.39278	18.8713	11.3164	27.1846	36.3772	24.1906	17.9813
白银市	1.66735e-05	1.16483e-05	1.24509e-05	2.37435e-05	1.90108e-05	1.90209e-05	6.60441e-06	1.7929e-05	9.21886e-06	2.68816e-05	3.27763e-05	1.70837e-05	1.69438e-05	1.17e-05	1.37427e-05	1.848e-05	0.160579	1.93994e-05	6.6428e-06	1.80382e-05	9.23381e-06	2.68391e-05	3.28259e-05	1.71145e-05	9.69786e-06	1.2789e-05	1.48158e-05	1.53944e-05	2.10981e-05	2.70647e-05	9.38051e-06	1.49504e-05	1.4901e-05	2.4681e-05	4.10658e-05	2.25286e-05	16.6735	11.6483	12.4509	23.7435	19.0108	19.0209	6.60441	17.929	9.21886	26.8816	32.7763	17.0837	16.9438
天水市	1.36902e-05	-9.40426e-07	1.33367e-05	1.68481e-05	1.23656e-05	1.48322e-05	5.72816e-06	1.38228e-05	8.6217e-06	1.42035e-05	1.36316e-05	1.09192e-05	1.385e-05	-1.07149e-06	1.331e-05	6.8713e-06	0.0998656	1.54012e-05	5.73462e-06	1.38829e-05	8.64953e-06	1.43073e-05	1.36746e-05	1.08697e-05	5.96083e-06	6.18209e-06	1.43748e-05	6.49696e-06	1.33373e-05	1.82202e-05	6.13521e-06	9.19635e-06	1.14665e-05	8.53534e-06	1.75089e-05	1.20026e-05	13.6902	-0.940426	13.3367	16.8481	12.3656	14.8322	5.72816	13.8228	8.6217	14.2035	13.6316	10.9192	13.85
武威市	1.65064e-05	8.17675e-06	9.5288e-06	2.16378e-05	1.98592e-05	1.76174e-05	6.71761e-06	1.79049e-05	1.08745e-05	2.23092e-05	3.01701e-05	2.37795e-05	1.66375e-05	8.13606e-06	1.03239e-05	1.72601e-05	0.239253	1.8666e-05	6.77006e-06	1.7962e-05	1.08752e-05	2.20309e-05	3.00339e-05	2.38573e-05	9.64805e-06	1.41483e-05	1.11547e-05	1.80858e-05	2.31164e-05	2.41222e-05	1.07426e-05	1.67314e-05	1.64145e-05	2.61405e-05	3.96962e-05	2.94026e-05	16.5064	8.17675	9.5288	21.6378	19.8592	17.6174	6.71761	17.9049	10.8745	22.3092	30.1701	23.7795	16.6375
张掖市	9.12276e-06	2.54731e-06	5.05093e-06	1.15046e-05	1.13122e-05	1.04149e-05	3.38574e-06	9.84805e-06	5.61991e-06	1.28911e-05	1.41544e-05	1.09642e-05	9.1926e-06	2.56008e-06	4.85285e-06	6.63327e-06	0.27456	1.1139e-05	3.40862e-06	9.81331e-06	5.57914e-06	1.27795e-05	1.41135e-05	1.09782e-05	4.51004e-06	7.75777e-06	5.44241e-06	7.63303e-06	1.07652e-05	1.28474e-05	5.76552e-06	8.06596e-06	8.16525e-06	1.21329e-05	1.56084e-05	1.35722e-05	9.12276	2.54731	5.05093	11.5046	11.3122	10.4149	3.38574	9.84805	5.61991	12.8911	14.1544	10.9642	9.1926
平凉市	1.4001e-05	6.8578e-06	1.45139e-05	1.94937e-05	1.34823e-05	1.68225e-05	6.45835e-06	1.38411e-05	1.14254e-05	1.7605e-05	1.6361e-05	1.25404e-05	1.42094e-05	6.87058e-06	1.52831e-05	1.11097e-05	0.0981094	1.63383e-05	6.47122e-06	1.40243e-05	1.14402e-05	1.78292e-05	1.63521e-05	1.24872e-05	6.82728e-06	8.18184e-06	1.65785e-05	8.31459e-06	1.49267e-05	2.10165e-05	7.63064e-06	1.04339e-05	1.59936e-05	1.19513e-05	1.83585e-05	1.17469e-05	14.001	6.8578	14.5139	19.4937	13.4823	16.8225	6.45835	13.8411	11.4254	17.605	16.361	12.5404	14.2094
酒泉市	3.71832e-06	7.97021e-09	1.78693e-06	4.77988e-06	4.34771e-06	4.12982e-06	1.38725e-06	3.71177e-06	2.2888e-06	5.74417e-06	5.99213e-06	4.40808e-06	3.7506e-06	2.56735e-08	1.74048e-06	3.84633e-06	0.284135	4.38059e-06	1.38959e-06	3.69107e-06	2.26504e-06	5.66931e-06	5.95697e-06	4.4327e-06	2.07878e-06	3.00616e-06	1.999e-06	3.88414e-06	4.14994e-06	5.05247e-06	2.26947e-06	3.14719e-06	3.01945e-06	5.48797e-06	6.50236e-06	4.74531e-06	3.71832	0.00797021	1.78693	4.77988	4.34771	4.12982	1.38725	3.71177	2.2888	5.74417	5.99213	4.40808	3.7506
庆阳市	1.09578e-05	8.88261e-06	1.29066e-05	1.60075e-05	1.21681e-05	1.27963e-05	5.35219e-06	1.19306e-05	1.16294e-05	1.58626e-05	1.316e-05	6.9374e-06	1.12708e-05	8.90918e-06	1.35253e-05	3.34758e-06	0.0922406	1.27041e-05	5.35197e-06	1.20352e-05	1.15734e-05	1.58137e-05	1.31228e-05	6.85077e-06	4.83788e-06	8.94496e-06	1.44443e-05	3.75707e-06	1.14722e-05	1.75334e-05	5.77772e-06	7.09563e-06	1.65165e-05	1.24766e-05	1.77179e-05	5.63036e-06	10.9578	8.88261	12.9066	16.0075	12.1681	12.7963	5.35219	11.9306	11.6294	15.8626	13.16	6.9374	11.2708
定西市	1.67826e-05	9.44492e-06	1.36895e-05	2.12886e-05	1.79926e-05	1.97971e-05	7.00872e-06	1.79958e-05	1.13781e-05	2.25122e-05	2.33537e-05	1.53034e-05	1.70051e-05	9.46358e-06	1.35592e-05	1.72909e-05	0.150889	2.07651e-05	7.03991e-06	1.80796e-05	1.14648e-05	2.25521e-05	2.34418e-05	1.52943e-05	1.14197e-05	1.20458e-05	1.46785e-05	1.51593e-05	1.70488e-05	2.18072e-05	9.6279e-06	1.512e-05	1.67442e-05	1.46305e-05	2.57901e-05	2.36545e-05	16.7826	9.44492	13.6895	21.2886	17.9926	19.7971	7.00872	17.9958	11.3781	22.5122	23.3537	15.3034	17.0051
陇南市	-2.11149e-07	1.01011e-06	9.0721e-06	4.73872e-06	1.77647e-06	6.40542e-06	1.56092e-06	2.24494e-06	-1.54608e-06	-2.68894e-06	-3.08e-06	-2.75164e-08	-2.89491e-07	9.98376e-07	8.10202e-06	1.7442e-06	0.0151477	6.71277e-06	1.51947e-06	2.08243e-06	-1.6544e-06	-2.7251e-06	-3.17175e-06	-7.67007e-08	-4.16781e-06	5.02706e-06	8.86121e-06	-9.14006e-07	1.00794e-06	6.38684e-06	-2.71508e-06	-7.82229e-07	-1.67014e-06	-8.10495e-06	-3.69775e-06	2.14641e-06	-0.211149	1.01011	9.0721	4.73872	1.77647	6.40542	1.56092	2.24494	-1.54608	-2.68894	-3.08	-0.0275164	-0.289491
临夏回族自治州	2.11682e-05	5.5358e-06	1.4083e-05	2.9065e-05	2.35575e-05	2.25431e-05	7.9377e-06	2.29749e-05	1.28989e-05	2.96527e-05	3.00087e-05	2.51784e-05	2.13637e-05	5.63082e-06	1.46467e-05	2.63593e-05	0.215486	2.35805e-05	8.00487e-06	2.31661e-05	1.29797e-05	2.96722e-05	3.02428e-05	2.52789e-05	1.62034e-05	2.95706e-06	1.59098e-05	2.44239e-05	2.24457e-05	2.77841e-05	1.19043e-05	2.06202e-05	1.94099e-05	2.70743e-05	3.90956e-05	3.37463e-05	21.1682	5.5358	14.083	29.065	23.5575	22.5431	7.9377	22.9749	12.8989	29.6527	30.0087	25.1784	21.3637
甘南藏族自治州	1.3148e-05	7.90593e-06	1.07716e-05	1.9515e-05	1.73922e-05	1.81761e-05	4.66525e-06	1.56054e-05	6.94481e-06	1.96555e-05	1.91305e-05	1.27868e-05	1.32185e-05	7.92226e-06	1.03034e-05	1.22767e-05	0.18907	1.93656e-05	4.68873e-06	1.5623e-05	6.97805e-06	1.9632e-05	1.92299e-05	1.27885e-05	6.89089e-06	9.68174e-06	1.14341e-05	1.19951e-05	1.62934e-05	1.9513e-05	5.38902e-06	1.07368e-05	9.61852e-06	1.55944e-05	2.07015e-05	1.9534e-05	13.148	7.90593	10.7716	19.515	17.3922	18.1761	4.66525	15.6054	6.94481	19.6555	19.1305	12.7868	13.2185
西宁市	2.85394e-06	5.66806e-06	6.05254e-06	1.17911e-05	7.74513e-06	9.83957e-06	2.68433e-06	1.0054e-05	2.66584e-06	5.97645e-06	1.62583e-05	-8.29705e-06	3.16373e-06	5.7214e-06	6.26356e-06	-1.39995e-05	0.0972092	1.07183e-05	2.67653e-06	1.00615e-05	2.74629e-06	5.95684e-06	1.62972e-05	-8.0553e-06	-9.10108e-07	-2.77287e-06	6.65987e-06	1.26863e-06	3.06409e-06	8.41697e-06	4.01603e-06	3.94622e-06	1.01371e-05	2.94381e-06	1.5403e-05	-2.44473e-06	2.85394	5.66806	6.05254	11.7911	7.74513	9.83957	2.68433	10.054	2.66584	5.97645	16.2583	-8.29705	3.16373
海东市	2.00346e-05	1.23012e-05	1.27834e-05	2.81e-05	2.60086e-05	2.31e-05	7.89899e-06	2.35127e-05	1.31241e-05	2.92069e-05	3.40364e-05	2.26322e-05	2.02603e-05	1.23686e-05	1.32725e-05	1.68581e-05	0.265058	2.43442e-05	7.96336e-06	2.36227e-05	1.32018e-05	2.91192e-05	3.41696e-05	2.27947e-05	1.1315e-05	1.08257e-05	1.43624e-05	1.8195e-05	2.54233e-05	2.80442e-05	1.27778e-05	1.80438e-05	2.12015e-05	2.59343e-05	3.78384e-05	3.01548e-05	20.0346	12.3012	12.7834	28.1	26.0086	23.1	7.89899	23.5127	13.1241	29.2069	34.0364	22.6322	20.2603
海北藏族自治州	1.69596e-05	9.3211e-06	9.14263e-06	2.22576e-05	2.23167e-05	1.87283e-05	5.64619e-06	1.86815e-05	1.1112e-05	2.67297e-05	3.06953e-05	1.33945e-05	1.7072e-05	9.34209e-06	9.28824e-06	1.69078e-05	0.363788	1.97765e-05	5.68282e-06	1.87134e-05	1.11418e-05	2.64738e-05	3.07353e-05	1.34887e-05	1.08945e-05	1.07112e-05	1.0146e-05	1.81198e-05	2.15503e-05	2.16979e-05	9.63946e-06	1.61866e-05	1.64424e-05	2.55846e-05	3.09592e-05	2.37983e-05	16.9596	9.3211	9.14263	22.2576	22.3167	18.7283	5.64619	18.6815	11.112	26.7297	30.6953	13.3945	17.072
黄南藏族自治州	2.1134e-05	1.32292e-05	1.18278e-05	2.74796e-05	2.67671e-05	2.29158e-05	7.05077e-06	2.28993e-05	1.49275e-05	3.25364e-05	3.63753e-05	2.13516e-05	2.12411e-05	1.32645e-05	1.21395e-05	2.1603e-05	0.356911	2.43507e-05	7.10763e-06	2.29767e-05	1.50076e-05	3.23133e-05	3.65086e-05	2.14443e-05	1.40426e-05	1.34311e-05	1.31824e-05	2.21578e-05	2.60064e-05	2.61266e-05	1.18532e-05	1.97221e-05	2.04293e-05	3.02171e-05	3.78415e-05	2.82222e-05	21.134	13.2292	11.8278	27.4796	26.7671	22.9158	7.05077	22.8993	14.9275	32.5364	36.3753	21.3516	21.2411
海南藏族自治州	1.52159e-05	1.00413e-05	8.90605e-06	2.09277e-05	2.15428e-05	1.77914e-05	5.40461e-06	1.78024e-05	1.11058e-05	2.48244e-05	2.89875e-05	1.2362e-05	1.53432e-05	1.00589e-05	8.92253e-06	1.53078e-05	0.369847	1.88797e-05	5.44365e-06	1.7855e-05	1.11818e-05	2.45303e-05	2.90845e-05	1.24336e-05	9.68495e-06	9.13448e-06	9.91525e-06	1.63045e-05	2.06992e-05	2.0351e-05	9.34403e-06	1.51124e-05	1.63772e-05	2.36842e-05	2.91765e-05	1.94282e-05	15.2159	10.0413	8.90605	20.9277	21.5428	17.7914	5.40461	17.8024	11.1058	24.8244	28.9875	12.362	15.3432
果洛藏族自治州	1.1756e-05	7.19492e-06	6.222e-06	1.59971e-05	1.59097e-05	1.27979e-05	3.79349e-06	1.32394e-05	8.77193e-06	1.94511e-05	2.05522e-05	9.3476e-06	1.18103e-05	7.21871e-06	6.43484e-06	1.36061e-05	0.427094	1.36141e-05	3.82316e-06	1.32851e-05	8.82263e-06	1.92965e-05	2.06185e-05	9.39374e-06	7.66573e-06	7.13224e-06	6.93863e-06	1.34627e-05	1.51438e-05	1.41134e-05	6.41845e-06	1.15788e-05	1.15418e-05	1.79303e-05	2.01628e-05	1.43182e-05	11.756	7.19492	6.222	15.9971	15.9097	12.7979	3.79349	13.2394	8.77193	19.4511	20.5522	9.3476	11.8103
玉树藏族自治州	2.91401e-06	2.16248e-06	1.40219e-06	3.71455e-06	4.12189e-06	3.26586e-06	9.12182e-07	3.03188e-06	2.37977e-06	4.85045e-06	5.4309e-06	3.48016e-06	2.92513e-06	2.16657e-06	1.4508e-06	3.32301e-06	0.525361	3.48145e-06	9.19469e-07	3.04343e-06	2.39271e-06	4.8027e-06	5.44204e-06	3.4907e-06	1.87802e-06	2.10749e-06	1.57123e-06	3.15511e-06	4.0647e-06	3.49892e-06	1.58514e-06	2.62307e-06	2.81393e-06	4.51161e-06	4.95135e-06	3.80321e-06	2.91401	2.16248	1.40219	3.71455	4.12189	3.26586	0.912182	3.03188	2.37977	4.85045	5.4309	3.48016	2.92513
海西蒙古族藏族自治州	2.13937e-06	1.42537e-06	1.12412e-06	2.8336e-06	3.30066e-06	2.83667e-06	7.78805e-07	2.20116e-06	1.73345e-06	3.8106e-06	4.16729e-06	2.80023e-06	2.15736e-06	1.42822e-06	1.1233e-06	2.18938e-06	0.413823	3.03124e-06	7.83413e-07	2.20547e-06	1.73168e-06	3.75316e-06	4.17283e-06	2.80245e-06	1.28529e-06	1.78349e-06	1.2957e-06	2.19744e-06	3.17159e-06	3.13727e-06	1.38489e-06	1.69935e-06	2.05627e-06	3.42848e-06	3.80205e-06	2.66805e-06	2.13937	1.42537	1.12412	2.8336	3.30066	2.83667	0.778805	2.20116	1.73345	3.8106	4.16729	2.80023	2.15736
银川市	-6.56242e-06	-6.30682e-06	-4.99705e-06	3.50467e-07	-2.05822e-06	-3.43546e-06	-2.8342e-07	-3.33026e-06	-1.29651e-05	-2.08056e-06	6.77374e-06	-4.23213e-06	-6.0583e-06	-6.20041e-06	1.61602e-06	1.29151e-05	-0.017146	-6.35599e-06	-2.17589e-07	-2.88711e-06	-1.27078e-05	-1.39788e-06	7.00989e-06	-3.97215e-06	-6.63917e-06	-8.44585e-06	-7.66204e-06	-1.29982e-05	-3.02216e-06	3.12501e-06	-5.52581e-06	-9.14069e-07	-9.89299e-06	-2.7819e-06	9.49335e-06	-4.13655e-06	-6.56242	-6.30682	-4.99705	0.350467	-2.05822	-3.43546	-0.28342	-3.33026	-12.9651	-2.08056	6.77374	-4.23213	-6.0583
石嘴山市	1.12159e-05	9.75561e-06	7.3609e-06	1.84531e-05	1.65316e-05	1.60708e-05	5.34599e-06	1.23965e-05	5.66968e-06	2.09448e-05	2.89694e-05	1.6877e-05	1.14446e-05	9.81623e-06	8.92866e-06	1.45311e-05	0.185544	1.56488e-05	5.40718e-06	1.25506e-05	5.73748e-06	2.10539e-05	2.8959e-05	1.69264e-05	6.77195e-06	9.7844e-06	8.48123e-06	9.52288e-06	1.7228e-05	2.22287e-05	5.918e-06	9.51626e-06	7.35679e-06	2.12936e-05	3.22698e-05	1.45002e-05	11.2159	9.75561	7.3609	18.4531	16.5316	16.0708	5.34599	12.3965	5.66968	20.9448	28.9694	16.877	11.4446
吴忠市	1.05762e-05	3.48865e-07	8.7912e-06	1.57443e-05	1.52102e-05	1.3047e-05	4.87292e-06	1.19079e-05	5.4201e-06	1.71918e-05	1.98239e-05	1.07247e-05	1.08353e-05	3.84331e-07	1.03878e-05	1.61191e-05	0.140515	1.2195e-05	4.90768e-06	1.20671e-05	5.51119e-06	1.73288e-05	1.98292e-05	1.06678e-05	6.6322e-06	3.05683e-06	9.99521e-06	8.92749e-06	1.62113e-05	2.02725e-05	5.1412e-06	9.72116e-06	9.69581e-06	1.66298e-05	2.55338e-05	8.33574e-06	10.5762	0.348865	8.7912	15.7443	15.2102	13.047	4.87292	11.9079	5.4201	17.1918	19.8239	10.7247	10.8353
固原市	1.80165e-05	8.31421e-06	1.43927e-05	2.43762e-05	2.03545e-05	1.92033e-05	7.26887e-06	1.89489e-05	1.24583e-05	2.5647e-05	2.48668e-05	1.694e-05	1.81355e-05	8.34871e-06	1.59705e-05	2.10427e-05	0.148055	1.94632e-05	7.2893e-06	1.89438e-05	1.24255e-05	2.55346e-05	2.46622e-05	1.68269e-05	1.07437e-05	9.28846e-06	1.68156e-05	1.49343e-05	2.28045e-05	2.64098e-05	9.17154e-06	1.51369e-05	1.78608e-05	2.33679e-05	3.27399e-05	1.73597e-05	18.0165	8.31421	14.3927	24.3762	20.3545	19.2033	7.26887	18.9489	12.4583	25.647	24.8668	16.94	18.1355
中卫市	1.74648e-05	6.99733e-06	1.21055e-05	2.38249e-05	2.34526e-05	1.97622e-05	6.77143e-06	1.77106e-05	8.47221e-06	2.89067e-05	3.30494e-05	1.69454e-05	1.75824e-05	7.07003e-06	1.41276e-05	1.93674e-05	0.197343	1.99867e-05	6.80392e-06	1.75621e-05	8.39668e-06	2.85224e-05	3.28982e-05	1.68204e-05	1.04468e-05	8.97806e-06	1.44675e-05	1.44326e-05	2.48717e-05	2.82616e-05	8.69434e-06	1.3987e-05	1.32668e-05	2.74981e-05	3.94154e-05	1.7993e-05	17.4648	6.99733	12.1055	23.8249	23.4526	19.7622	6.77143	17.7106	8.47221	28.9067	33.0494	16.9454	17.5824
乌鲁木齐市	-1.76446e-05	3.86074e-06	-1.07052e-06	-4.76065e-06	-1.80795e-05	6.5972e-07	-2.07597e-06	-9.2785e-06	-1.34786e-05	-2.35994e-05	-2.52018e-07	-7.63166e-06	-1.7385e-05	3.82618e-06	-7.156e-07	5.92615e-07	-0.281718	4.47173e-07	-2.13953e-06	-8.99651e-06	-1.35955e-05	-2.28976e-05	-1.12764e-07	-7.8855e-06	-2.6057e-05	-8.81787e-06	-5.85559e-06	-3.74827e-05	-2.22535e-05	-3.76249e-06	-1.10768e-05	-2.10225e-05	-3.53668e-05	-3.54809e-05	3.41837e-06	-2.96205e-05	-17.6446	3.86074	-1.07052	-4.76065	-18.0795	0.65972	-2.07597	-9.2785	-13.4786	-23.5994	-0.252018	-7.63166	-17.385
克拉玛依市	2.30868e-05	2.24159e-05	1.16172e-05	3.10888e-05	2.86832e-05	2.69725e-05	7.61605e-06	2.3064e-05	1.74083e-05	4.05762e-05	4.05918e-05	3.81177e-05	2.32493e-05	2.24723e-05	1.16593e-05	2.75603e-05	0.351981	2.81451e-05	7.68633e-06	2.3317e-05	1.76194e-05	4.03187e-05	4.07561e-05	3.82423e-05	1.25267e-05	2.07605e-05	1.11009e-05	2.14026e-05	2.66387e-05	2.92078e-05	1.27148e-05	1.71282e-05	1.51138e-05	3.81509e-05	4.0585e-05	3.51044e-05	23.0868	22.4159	11.6172	31.0888	28.6832	26.9725	7.61605	23.064	17.4083	40.5762	40.5918	38.1177	23.2493
吐鲁番市	4.594e-06	4.46331e-06	2.90152e-06	7.45769e-06	6.1949e-06	6.59596e-06	1.76925e-06	5.1753e-06	3.104e-06	7.73831e-06	9.55653e-06	7.69616e-06	4.65116e-06	4.46478e-06	2.86788e-06	6.4763e-06	0.265342	6.97223e-06	1.78161e-06	5.24135e-06	3.13039e-06	7.69214e-06	9.59824e-06	7.72353e-06	1.41659e-06	2.6033e-06	2.45444e-06	2.66546e-06	5.29719e-06	6.72167e-06	2.44256e-06	2.81788e-06	6.17761e-07	5.533e-06	9.10512e-06	5.05454e-06	4.594	4.46331	2.90152	7.45769	6.1949	6.59596	1.76925	5.1753	3.104	7.73831	9.55653	7.69616	4.65116
哈密市	1.54215e-06	1.11237e-06	1.07329e-06	2.64168e-06	2.02494e-06	2.52165e-06	6.87068e-07	1.84244e-06	9.83802e-07	2.59545e-06	2.97816e-06	2.78475e-06	1.56896e-06	1.11991e-06	1.03751e-06	1.67593e-06	0.1956	2.66357e-06	6.89451e-07	1.8675e-06	9.89996e-07	2.58225e-06	2.97993e-06	2.80008e-06	2.77941e-07	1.01759e-06	8.48223e-07	6.79488e-07	1.61485e-06	2.47053e-06	8.48745e-07	8.54554e-07	9.77305e-09	1.65014e-06	2.67817e-06	1.62652e-06	1.54215	1.11237	1.07329	2.64168	2.02494	2.52165	0.687068	1.84244	0.983802	2.59545	2.97816	2.78475	1.56896
昌吉回族自治州	6.70298e-06	9.06373e-06	5.41039e-06	1.13065e-05	9.22499e-06	1.20413e-05	3.36852e-06	7.25346e-06	3.73115e-06	1.07538e-05	1.16749e-05	1.27271e-05	6.84278e-06	9.1079e-06	5.0886e-06	1.0908e-05	0.178012	1.26326e-05	3.39563e-06	7.45594e-06	3.83616e-06	1.06145e-05	1.1838e-05	1.28768e-05	2.16003e-06	6.36656e-06	4.07141e-06	3.45234e-06	8.18093e-06	1.26889e-05	4.67453e-06	3.73596e-06	1.13146e-07	6.90102e-06	1.33735e-05	8.24163e-06	6.70298	9.06373	5.41039	11.3065	9.22499	12.0413	3.36852	7.25346	3.73115	10.7538	11.6749	12.7271	6.84278
博尔塔拉蒙古自治州	3.05889e-05	2.81407e-05	1.44622e-05	3.64942e-05	3.83348e-05	3.2935e-05	9.21825e-06	2.92797e-05	2.45343e-05	4.70418e-05	5.55679e-05	4.71023e-05	3.06978e-05	2.81782e-05	1.43557e-05	3.58517e-05	0.451693	3.45814e-05	9.29475e-06	2.94993e-05	2.46497e-05	4.67736e-05	5.5667e-05	4.72595e-05	1.95299e-05	2.59297e-05	1.47045e-05	3.02629e-05	3.60164e-05	3.55125e-05	1.55664e-05	2.47811e-05	2.40634e-05	4.39808e-05	5.16508e-05	4.57457e-05	30.5889	28.1407	14.4622	36.4942	38.3348	32.935	9.21825	29.2797	24.5343	47.0418	55.5679	47.1023	30.6978
巴音郭楞蒙古自治州	1.53333e-06	1.25211e-06	7.86211e-07	2.04874e-06	1.9463e-06	1.86414e-06	5.35903e-07	1.53029e-06	6.92601e-07	2.2034e-06	1.60658e-06	2.00388e-06	1.54725e-06	1.24323e-06	7.46192e-07	1.18721e-06	0.332287	1.95485e-06	5.39813e-07	1.52557e-06	6.89669e-07	2.16428e-06	1.61672e-06	1.98699e-06	6.11008e-07	9.61476e-07	7.4021e-07	9.41999e-07	1.46998e-06	1.93147e-06	8.99287e-07	7.97016e-07	-2.41217e-07	1.66105e-06	1.44686e-06	1.30782e-06	1.53333	1.25211	0.786211	2.04874	1.9463	1.86414	0.535903	1.53029	0.692601	2.2034	1.60658	2.00388	1.54725
阿克苏地区	1.33168e-05	1.20699e-05	6.66407e-06	1.60493e-05	1.64487e-05	1.33579e-05	4.43737e-06	1.19909e-05	8.76685e-06	1.73232e-05	1.43208e-05	1.93289e-05	1.32557e-05	1.2106e-05	5.88321e-06	6.29796e-06	0.372567	1.42395e-05	4.47207e-06	1.205e-05	8.82226e-06	1.72454e-05	1.44686e-05	1.93742e-05	4.90595e-06	9.44833e-06	5.975e-06	4.92144e-06	1.30093e-05	1.25889e-05	7.3407e-06	5.27285e-06	4.20619e-06	9.69201e-06	1.15184e-05	1.4551e-05	13.3168	12.0699	6.66407	16.0493	16.4487	13.3579	4.43737	11.9909	8.76685	17.3232	14.3208	19.3289	13.2557
克孜勒苏柯尔克孜自治州	5.41726e-06	4.18682e-06	2.37794e-06	6.57984e-06	6.42406e-06	4.83196e-06	1.52879e-06	5.11483e-06	4.19851e-06	7.50979e-06	7.15162e-06	7.55328e-06	5.41828e-06	4.19202e-06	2.35898e-06	5.70077e-06	0.48114	5.13765e-06	1.54104e-06	5.13683e-06	4.2277e-06	7.42938e-06	7.17397e-06	7.57218e-06	3.21337e-06	4.31299e-06	2.42521e-06	4.89264e-06	5.77013e-06	5.0526e-06	2.59449e-06	3.97951e-06	4.3592e-06	6.41205e-06	6.72171e-06	6.99973e-06	5.41726	4.18682	2.37794	6.57984	6.42406	4.83196	1.52879	5.11483	4.19851	7.50979	7.15162	7.55328	5.41828
喀什地区	5.87598e-06	5.57799e-06	2.86999e-06	7.15403e-06	6.59219e-06	4.70306e-06	1.898e-06	5.13651e-06	4.53726e-06	5.41068e-06	2.61976e-06	7.93371e-06	5.88886e-06	5.57716e-06	2.64575e-06	3.92875e-06	0.354074	5.06476e-06	1.91118e-06	5.17203e-06	4.58372e-06	5.36234e-06	2.70696e-06	7.93565e-06	2.44397e-06	5.1132e-06	2.60774e-06	2.76329e-06	5.02103e-06	4.69358e-06	3.1957e-06	2.29385e-06	3.39348e-06	2.51389e-06	2.96375e-06	5.44312e-06	5.87598	5.57799	2.86999	7.15403	6.59219	4.70306	1.898	5.13651	4.53726	5.41068	2.61976	7.93371	5.88886
和田地区	7.48144e-06	6.1845e-06	3.42666e-06	9.21025e-06	9.43824e-06	6.62976e-06	2.25424e-06	7.06008e-06	5.51591e-06	9.17427e-06	8.49406e-06	1.05035e-05	7.485e-06	6.18192e-06	3.36251e-06	7.12677e-06	0.480821	7.05817e-06	2.27226e-06	7.09728e-06	5.55562e-06	9.07882e-06	8.49089e-06	1.05327e-05	3.82456e-06	5.71037e-06	3.45573e-06	6.07611e-06	8.36937e-06	6.89543e-06	3.7914e-06	5.01149e-06	5.27235e-06	6.59849e-06	8.14386e-06	9.08439e-06	7.48144	6.1845	3.42666	9.21025	9.43824	6.62976	2.25424	7.06008	5.51591	9.17427	8.49406	10.5035	7.485
伊犁哈萨克自治州	8.76384e-06	1.07378e-05	6.23235e-06	9.58108e-06	1.27069e-05	1.29512e-05	4.15316e-06	7.55129e-06	6.28752e-06	1.21515e-05	9.28195e-06	1.32211e-05	8.92036e-06	1.079e-05	5.79475e-06	4.97778e-06	0.255321	1.30969e-05	4.18643e-06	7.77591e-06	6.37201e-06	1.22909e-05	9.48134e-06	1.32889e-05	4.27972e-06	7.1669e-06	5.53052e-06	3.55791e-06	1.0264e-05	1.38693e-05	7.20586e-06	4.09883e-06	1.89558e-06	9.16817e-06	1.09588e-05	8.56391e-06	8.76384	10.7378	6.23235	9.58108	12.7069	12.9512	4.15316	7.55129	6.28752	12.1515	9.28195	13.2211	8.92036
塔城地区	2.03305e-05	1.99824e-05	1.12868e-05	2.55355e-05	2.35135e-05	2.4546e-05	7.3264e-06	1.99838e-05	1.48172e-05	3.25947e-05	2.64318e-05	3.22816e-05	2.04803e-05	2.00449e-05	1.16368e-05	2.56044e-05	0.301985	2.5766e-05	7.3941e-06	2.02364e-05	1.49994e-05	3.25367e-05	2.66489e-05	3.24499e-05	1.2453e-05	1.95388e-05	1.14024e-05	2.01313e-05	2.29681e-05	2.73065e-05	1.24622e-05	1.60678e-05	1.32507e-05	3.2968e-05	3.06564e-05	3.01662e-05	20.3305	19.9824	11.2868	25.5355	23.5135	24.546	7.3264	19.9838	14.8172	32.5947	26.4318	32.2816	20.4803
阿勒泰地区	1.30003e-05	1.03703e-05	6.68928e-06	1.64293e-05	1.69566e-05	1.45729e-05	4.29592e-06	1.34334e-05	9.95279e-06	2.14188e-05	1.90283e-05	1.76202e-05	1.30655e-05	1.04024e-05	6.60167e-06	1.74162e-05	0.411411	1.5512e-05	4.32996e-06	1.35552e-05	1.0039e-05	2.13095e-05	1.91549e-05	1.7659e-05	7.48712e-06	9.89795e-06	6.67222e-06	1.28545e-05	1.54392e-05	1.53755e-05	6.88242e-06	1.1188e-05	8.67552e-06	1.96361e-05	1.80123e-05	1.48634e-05	13.0003	10.3703	6.68928	16.4293	16.9566	14.5729	4.29592	13.4334	9.95279	21.4188	19.0283	17.6202	13.0655
石河子市	1.70635e-05	1.92314e-05	9.34245e-06	2.46755e-05	2.29515e-05	2.08637e-05	6.03825e-06	1.77987e-05	1.34411e-05	2.9205e-05	4.04626e-05	2.87693e-05	1.72038e-05	1.92574e-05	9.59211e-06	2.49111e-05	0.356528	2.19273e-05	6.08622e-06	1.80111e-05	1.35731e-05	2.91147e-05	4.05744e-05	2.88863e-05	9.39641e-06	1.65362e-05	8.80251e-06	1.61057e-05	2.11837e-05	2.21757e-05	9.54123e-06	1.35986e-05	1.02925e-05	2.53107e-05	3.92561e-05	2.47712e-05	17.0635	19.2314	9.34245	24.6755	22.9515	20.8637	6.03825	17.7987	13.4411	29.205	40.4626	28.7693	17.2038
阿拉尔市	1.6758e-05	1.46543e-05	7.85049e-06	2.02601e-05	2.0749e-05	1.65012e-05	5.1036e-06	1.57338e-05	1.2019e-05	2.4186e-05	2.5008e-05	2.40196e-05	1.6676e-05	1.46794e-05	7.55687e-06	1.44384e-05	0.447769	1.74903e-05	5.14476e-06	1.58141e-05	1.20938e-05	2.40189e-05	2.51184e-05	2.40897e-05	8.9403e-06	1.29941e-05	7.75216e-06	1.22978e-05	1.84222e-05	1.707e-05	8.5892e-06	1.0894e-05	1.03276e-05	1.87529e-05	2.24336e-05	2.11644e-05	16.758	14.6543	7.85049	20.2601	20.749	16.5012	5.1036	15.7338	12.019	24.186	25.008	24.0196	16.676
图木舒克市	9.69243e-06	8.2447e-06	4.40642e-06	1.16885e-05	1.20544e-05	9.3379e-06	2.83142e-06	9.18668e-06	7.42864e-06	1.39376e-05	1.47499e-05	1.37414e-05	9.68629e-06	8.25329e-06	4.37289e-06	9.70494e-06	0.482864	9.89121e-06	2.85433e-06	9.22583e-06	7.47577e-06	1.38186e-05	1.47977e-05	1.37789e-05	5.69397e-06	7.63738e-06	4.4892e-06	8.31498e-06	1.09475e-05	9.87297e-06	4.76257e-06	7.09178e-06	7.39401e-06	1.15786e-05	1.3732e-05	1.26735e-05	9.69243	8.2447	4.40642	11.6885	12.0544	9.3379	2.83142	9.18668	7.42864	13.9376	14.7499	13.7414	9.68629
五家渠市	1.39842e-05	1.74221e-05	8.66185e-06	2.24352e-05	1.89976e-05	2.04029e-05	5.12187e-06	1.57904e-05	1.02903e-05	2.42281e-05	3.48152e-05	2.5354e-05	1.41492e-05	1.74433e-05	8.88163e-06	2.43108e-05	0.285998	2.1432e-05	5.15622e-06	1.60276e-05	1.03848e-05	2.415e-05	3.49611e-05	2.54291e-05	4.72326e-06	1.30175e-05	7.55693e-06	8.78383e-06	1.68643e-05	2.13625e-05	7.04122e-06	9.8673e-06	2.6083e-06	1.85302e-05	3.45317e-05	1.86514e-05	13.9842	17.4221	8.66185	22.4352	18.9976	20.4029	5.12187	15.7904	10.2903	24.2281	34.8152	25.354	14.1492
北屯市	1.35472e-05	1.17692e-05	6.70044e-06	1.73584e-05	1.74861e-05	1.51662e-05	4.27336e-06	1.38862e-05	1.04973e-05	2.25379e-05	2.3865e-05	1.91857e-05	1.36059e-05	1.17924e-05	6.72371e-06	1.82795e-05	0.435329	1.60986e-05	4.30763e-06	1.39992e-05	1.05802e-05	2.23949e-05	2.39654e-05	1.91893e-05	8.05096e-06	1.10357e-05	6.73778e-06	1.36261e-05	1.62299e-05	1.6256e-05	6.84921e-06	1.17185e-05	9.43472e-06	2.06614e-05	2.26446e-05	1.70283e-05	13.5472	11.7692	6.70044	17.3584	17.4861	15.1662	4.27336	13.8862	10.4973	22.5379	23.865	19.1857	13.6059
铁门关市	1.32549e-05	1.26235e-05	6.57974e-06	1.7668e-05	1.68849e-05	1.50911e-05	4.14535e-06	1.33561e-05	9.86693e-06	2.13377e-05	2.64153e-05	2.03262e-05	1.33106e-05	1.26313e-05	6.68077e-06	1.69066e-05	0.406466	1.59084e-05	4.17709e-06	1.3456e-05	9.92574e-06	2.11804e-05	2.6486e-05	2.03701e-05	7.21282e-06	1.08012e-05	6.45161e-06	1.16154e-05	1.54921e-05	1.61671e-05	6.57259e-06	1.01683e-05	7.59167e-06	1.84381e-05	2.49895e-05	1.79968e-05	13.2549	12.6235	6.57974	17.668	16.8849	15.0911	4.14535	13.3561	9.86693	21.3377	26.4153	20.3262	13.3106
双河市	3.17384e-05	2.82454e-05	1.45337e-05	3.86528e-05	3.94251e-05	3.32726e-05	9.23845e-06	3.06432e-05	2.52835e-05	4.97565e-05	6.00354e-05	4.75621e-05	3.18253e-05	2.82775e-05	1.47077e-05	3.86005e-05	0.476627	3.5014e-05	9.31424e-06	3.08418e-05	2.54058e-05	4.94006e-05	6.01328e-05	4.76759e-05	2.05438e-05	2.62764e-05	1.5025e-05	3.23554e-05	3.72749e-05	3.60981e-05	1.54738e-05	2.64387e-05	2.56463e-05	4.66549e-05	5.59295e-05	4.69061e-05	31.7384	28.2454	14.5337	38.6528	39.4251	33.2726	9.23845	30.6432	25.2835	49.7565	60.0354	47.5621	31.8253
可克达拉市	1.48745e-05	1.30153e-05	6.86591e-06	1.79146e-05	1.85697e-05	1.54374e-05	4.40912e-06	1.41753e-05	1.15875e-05	2.33704e-05	2.70731e-05	2.15689e-05	1.49081e-05	1.30348e-05	6.94935e-06	1.69671e-05	0.477996	1.62211e-05	4.44578e-06	1.42721e-05	1.16551e-05	2.32093e-05	2.7139e-05	2.16356e-05	9.72042e-06	1.20699e-05	7.13382e-06	1.49017e-05	1.75336e-05	1.696e-05	7.53281e-06	1.21724e-05	1.18466e-05	2.17098e-05	2.55049e-05	2.10598e-05	14.8745	13.0153	6.86591	17.9146	18.5697	15.4374	4.40912	14.1753	11.5875	23.3704	27.0731	21.5689	14.9081
昆玉市	9.36591e-06	7.76255e-06	4.12706e-06	1.14466e-05	1.15284e-05	8.5706e-06	2.661e-06	8.87307e-06	7.19624e-06	1.29362e-05	1.34216e-05	1.3119e-05	9.36522e-06	7.76484e-06	4.12168e-06	9.78709e-06	0.507575	9.11515e-06	2.68207e-06	8.90961e-06	7.23934e-06	1.28024e-05	1.34497e-05	1.31494e-05	5.47729e-06	7.38333e-06	4.24567e-06	8.42296e-06	1.05046e-05	9.10725e-06	4.47422e-06	6.90376e-06	7.41229e-06	1.05714e-05	1.25668e-05	1.21649e-05	9.36591	7.76255	4.12706	11.4466	11.5284	8.5706	2.661	8.87307	7.19624	12.9362	13.4216	13.119	9.36522
胡杨河市	2.37657e-05	2.20865e-05	1.14303e-05	3.0799e-05	2.99841e-05	2.62523e-05	7.26494e-06	2.37598e-05	1.85903e-05	3.93552e-05	4.74798e-05	3.62947e-05	2.38663e-05	2.21159e-05	1.17646e-05	3.13964e-05	0.437267	2.7631e-05	7.3244e-06	2.39452e-05	1.87158e-05	3.90788e-05	4.75887e-05	3.64057e-05	1.47051e-05	2.04868e-05	1.1618e-05	2.4194e-05	2.86044e-05	2.87328e-05	1.18958e-05	2.0023e-05	1.78462e-05	3.6759e-05	4.56062e-05	3.46314e-05	23.7657	22.0865	11.4303	30.799	29.9841	26.2523	7.26494	23.7598	18.5903	39.3552	47.4798	36.2947	23.8663
台湾省	1.12316e-06	0.000121171	5.45324e-07	-3.64155e-06	-1.33727e-07	2.72147e-06	-1.19933e-06	-2.80423e-06	-8.27416e-07	4.09004e-06	-4.59677e-06	-3.00559e-08	9.89249e-07	0.000120153	-2.49458e-06	-8.72606e-06	-0.00946669	1.8354e-06	-1.20843e-06	-2.93175e-06	-8.79464e-07	3.97453e-06	-4.63279e-06	-2.38139e-08	-3.1726e-06	-2.08945e-05	-2.33707e-06	-8.93043e-06	-9.45495e-06	-4.07721e-06	-3.33483e-06	-2.26134e-06	-1.74674e-06	-3.52477e-06	-6.32541e-06	2.40682e-06	1.12316	121.171	0.545324	-3.64155	-0.133727	2.72147	-1.19933	-2.80423	-0.827416	4.09004	-4.59677	-0.0300559	0.989249
香港特别行政区	0.000165045	0.000334847	0.000702745	2.78022e-05	0.000222128	0.000115892	0.000674182	7.98227e-05	0.000138337	0.000295075	1.45275e-05	6.64055e-06	0.000168803	0.000336646	0.000536472	0.000238918	1.10529	0.0001293	0.000679381	7.66537e-05	0.000135604	0.000283541	1.44153e-05	8.34747e-06	0.000204256	0.000423086	0.000500599	0.000220591	0.000195363	0.000133311	0.000651675	0.000168731	0.000201461	0.000222073	-3.38544e-06	-3.35054e-05	165.045	334.847	702.745	27.8022	222.128	115.892	674.182	79.8227	138.337	295.075	14.5275	6.64055	168.803
澳门特别行政区	-7.73921e-05	-3.68362e-05	-8.76639e-05	-0.000126749	-8.61288e-05	-5.05589e-05	2.75063e-05	-7.73763e-05	-5.24671e-05	-9.35418e-05	-5.11974e-05	-6.57958e-05	-7.82796e-05	-3.68725e-05	-6.23831e-05	-8.92526e-05	-0.368152	-5.54439e-05	2.71224e-05	-7.85174e-05	-5.2919e-05	-9.31974e-05	-5.1043e-05	-6.55314e-05	-4.32202e-05	-1.78977e-05	-6.60424e-05	-8.40844e-05	-8.03478e-05	-4.20498e-05	6.23027e-05	-4.53004e-05	-4.42681e-05	-6.74416e-05	-5.01425e-05	-1.00984e-05	-77.3921	-36.8362	-87.6639	-126.749	-86.1288	-50.5589	27.5063	-77.3763	-52.4671	-93.5418	-51.1974	-65.7958	-78.2796
舟山市	-6.75967e-05	-7.20653e-05	-6.5372e-05	-8.13519e-05	-7.92055e-05	-6.04985e-05	-4.07091e-05	-7.0587e-05	-6.2915e-05	-5.83228e-05	-9.78223e-05	-4.37104e-05	-6.74729e-05	-7.1726e-05	-6.57181e-05	-7.64033e-05	-0.685613	-6.19755e-05	-4.06562e-05	-7.01555e-05	-6.2859e-05	-5.68045e-05	-9.77127e-05	-4.37181e-05	-4.7947e-05	-5.62359e-05	-6.96112e-05	-7.42027e-05	-7.55542e-05	-6.02166e-05	-4.26638e-05	-6.63768e-05	-6.31101e-05	-5.2297e-05	-8.23468e-05	-7.50108e-05	-67.5967	-72.0653	-65.372	-81.3519	-79.2055	-60.4985	-40.7091	-70.587	-62.915	-58.3228	-97.8223	-43.7104	-67.4729
池州市	-2.27821e-05	-2.4217e-06	-2.53122e-05	-3.63287e-05	-3.05994e-05	-2.65828e-05	-1.52431e-05	-2.95699e-05	-2.70296e-05	-1.22536e-05	-3.88475e-05	-1.34197e-05	-2.29527e-05	-2.57415e-06	-3.12268e-05	-3.57969e-05	-0.115216	-2.65142e-05	-1.52803e-05	-2.96981e-05	-2.7071e-05	-1.17022e-05	-3.90597e-05	-1.35365e-05	-8.31872e-06	-1.45707e-05	-3.15698e-05	-3.33619e-05	-2.99612e-05	-2.53785e-05	-1.72084e-05	-2.74268e-05	-2.56844e-05	-1.15701e-05	-3.63629e-05	-2.74172e-05	-22.7821	-2.4217	-25.3122	-36.3287	-30.5994	-26.5828	-15.2431	-29.5699	-27.0296	-12.2536	-38.8475	-13.4197	-22.9527
铜陵市	-2.95235e-05	-4.00776e-05	-3.22557e-05	-4.48463e-05	-3.33915e-05	-3.33039e-05	-1.72626e-05	-3.62903e-05	-3.36384e-05	-1.86873e-05	-5.35318e-05	-3.52089e-05	-2.9261e-05	-4.02385e-05	-3.51467e-05	-3.67495e-05	-0.121287	-3.47806e-05	-1.72728e-05	-3.60844e-05	-3.34459e-05	-1.78612e-05	-5.33834e-05	-3.52604e-05	-1.13584e-05	-4.57351e-05	-3.60333e-05	-3.44893e-05	-3.16745e-05	-3.2247e-05	-2.05994e-05	-3.02259e-05	-2.61863e-05	-1.38845e-05	-4.56913e-05	-4.36053e-05	-29.5235	-40.0776	-32.2557	-44.8463	-33.3915	-33.3039	-17.2626	-36.2903	-33.6384	-18.6873	-53.5318	-35.2089	-29.261
安庆市	-3.67164e-06	-9.87545e-07	-3.39293e-06	8.54986e-06	9.18452e-07	-1.07671e-06	-7.37826e-06	-6.71559e-07	-6.22034e-06	-3.74014e-07	1.09213e-05	1.97022e-06	-3.30706e-06	-1.07019e-06	8.43872e-07	2.51674e-05	0.0051838	-6.75783e-07	-7.30213e-06	-1.50589e-07	-5.84711e-06	-2.95179e-07	1.10594e-05	2.26622e-06	-4.98759e-08	5.27496e-06	-3.147e-06	2.11155e-05	-1.6779e-07	7.27528e-06	-7.92906e-06	5.77866e-06	-3.97647e-06	1.49222e-06	1.71517e-05	1.73221e-05	-3.67164	-0.987545	-3.39293	8.54986	0.918452	-1.07671	-7.37826	-0.671559	-6.22034	-0.374014	10.9213	1.97022	-3.30706
台州市	3.67596e-05	0.00025321	0.000106565	6.30786e-05	0.000100522	5.23208e-05	6.34161e-07	5.03453e-05	6.92624e-05	3.49992e-05	0.000151251	1.45086e-05	3.86756e-05	0.000252334	0.000204114	0.00013674	0.775275	4.99325e-05	8.2456e-07	5.11824e-05	6.91906e-05	3.32893e-05	0.000152793	1.44739e-05	3.74495e-05	0.000485857	0.000178608	9.5607e-05	0.000114241	8.32527e-05	1.35697e-05	6.20319e-05	0.00011881	4.84966e-05	0.00014939	0.000100691	36.7596	253.21	106.565	63.0786	100.522	52.3208	0.634161	50.3453	69.2624	34.9992	151.251	14.5086	38.6756
金华市	9.41535e-05	0.000286575	0.000162054	0.000186977	0.00013073	8.02798e-05	1.79811e-05	0.000107753	0.000102213	5.95059e-05	0.000191859	6.47993e-05	9.2356e-05	0.000284292	0.000167089	0.000189001	0.727618	8.2941e-05	1.76199e-05	0.000104809	9.99571e-05	5.59098e-05	0.000189289	6.36446e-05	8.06726e-05	0.000361032	0.000149428	0.000167381	0.000137774	9.7908e-05	2.73798e-05	9.98089e-05	0.000114019	6.84261e-05	0.000155515	0.000163571	94.1535	286.575	162.054	186.977	130.73	80.2798	17.9811	107.753	102.213	59.5059	191.859	64.7993	92.356
绍兴市	2.91091e-05	0.00027134	0.000131781	8.34563e-05	9.26156e-05	3.13569e-05	1.30169e-05	3.94414e-05	7.0211e-05	9.99524e-06	6.25217e-05	7.03243e-06	2.94491e-05	0.000270102	0.000120615	4.11363e-05	0.517366	3.32203e-05	1.26606e-05	3.81407e-05	6.90655e-05	8.49449e-06	6.12356e-05	6.47714e-06	2.09247e-05	0.000209331	0.000134574	6.34896e-05	0.000107478	2.21751e-05	4.90946e-05	4.76711e-05	7.85791e-05	9.65329e-06	3.1914e-05	6.23326e-05	29.1091	271.34	131.781	83.4563	92.6156	31.3569	13.0169	39.4414	70.211	9.99524	62.5217	7.03243	29.4491
宁波市	0.000135791	0.000417444	0.000389404	0.000161633	0.000269866	0.000115912	7.4059e-05	0.000180445	0.000203491	7.6244e-05	0.000231865	9.84338e-05	0.000139415	0.000419468	0.000484465	0.000163421	1.88089	0.000114134	7.50824e-05	0.000181383	0.000204578	7.38253e-05	0.000234827	9.73848e-05	9.15515e-05	0.000532819	0.000441131	0.000167904	0.000301208	0.0001207	0.000151654	0.000193838	0.000211992	7.27324e-05	0.000202874	0.000212066	135.791	417.444	389.404	161.633	269.866	115.912	74.059	180.445	203.491	76.244	231.865	98.4338	139.415
杭州市	0.000261344	0.000754568	0.000513243	0.000336143	0.000324451	0.00021504	0.000308819	0.000317091	0.000394581	0.000100263	0.000379844	0.000236898	0.000258514	0.000752859	0.000483484	0.000228424	1.55117	0.000208908	0.00030705	0.000311945	0.000388211	9.43845e-05	0.000376342	0.000234159	0.000131493	0.00071945	0.000480369	0.000275977	0.000333744	0.000183227	0.000203334	0.000257028	0.00025441	8.21329e-05	0.000303533	0.000354276	261.344	754.568	513.243	336.143	324.451	215.04	308.819	317.091	394.581	100.263	379.844	236.898	258.514
宣城市	-3.47416e-05	-2.89352e-05	-2.89975e-05	-3.90065e-05	-3.85807e-05	-3.73046e-05	-2.91694e-05	-4.08549e-05	-3.63624e-05	-2.50347e-05	-3.26735e-05	-9.55179e-06	-3.51436e-05	-2.86613e-05	-2.72967e-05	-3.97422e-05	-0.158982	-3.64859e-05	-2.92874e-05	-4.12413e-05	-3.66187e-05	-2.47684e-05	-3.32778e-05	-9.98888e-06	-2.91806e-05	-3.59418e-05	-3.56776e-05	-4.27532e-05	-3.71101e-05	-3.09195e-05	-3.52167e-05	-4.27949e-05	-4.45261e-05	-1.92233e-05	-3.07199e-05	-1.55234e-05	-34.7416	-28.9352	-28.9975	-39.0065	-38.5807	-37.3046	-29.1694	-40.8549	-36.3624	-25.0347	-32.6735	-9.55179	-35.1436
湖州市	1.56262e-05	1.5974e-05	6.67049e-05	2.62739e-05	1.83194e-05	-2.86379e-05	-1.26326e-05	6.37355e-06	6.59273e-05	-1.80576e-05	2.31177e-06	1.91294e-05	1.50534e-05	1.57139e-05	4.98559e-05	1.12155e-05	0.0779263	-2.60156e-05	-1.29671e-05	5.61629e-06	6.41283e-05	-1.85906e-05	1.91671e-06	1.88176e-05	-9.19205e-06	3.75839e-05	4.89084e-05	3.96569e-05	-9.67329e-06	-4.50783e-05	-9.10094e-06	7.18875e-07	-5.49788e-06	-2.78305e-05	-3.53363e-05	-5.63088e-06	15.6262	15.974	66.7049	26.2739	18.3194	-28.6379	-12.6326	6.37355	65.9273	-18.0576	2.31177	19.1294	15.0534
嘉兴市	8.69637e-05	0.000125634	0.000279963	0.000126318	0.000115997	2.74811e-05	3.77822e-05	8.93119e-05	0.000142166	1.92192e-05	9.95285e-05	0.000118542	8.44631e-05	0.000124669	0.000276508	0.000130655	0.605285	2.82547e-05	3.70862e-05	8.58836e-05	0.000138858	1.7192e-05	9.81039e-05	0.000117171	6.85867e-05	0.000170128	0.000330024	0.000191772	0.000123834	2.51369e-05	0.00010895	0.000109599	0.000123049	2.70017e-05	8.47172e-05	0.000229966	86.9637	125.634	279.963	126.318	115.997	27.4811	37.7822	89.3119	142.166	19.2192	99.5285	118.542	84.4631
上海市	0.00070075	0.000830433	0.00173754	0.000775783	0.000841298	0.000546465	0.000877743	0.000881433	0.00101072	0.000284214	0.000656748	0.000418852	0.000695194	0.000829557	0.00207259	0.000881582	5.36448	0.000535468	0.00087385	0.000872549	0.00100186	0.000272363	0.000652464	0.000414685	0.000384458	0.000791041	0.00195739	0.000819361	0.000768653	0.000433436	0.00083734	0.00083273	0.000757671	0.000196813	0.000503688	0.000588032	700.75	830.433	1737.54	775.783	841.298	546.465	877.743	881.433	1010.72	284.214	656.748	418.852	695.194
苏州市	0.000528221	0.000772946	0.00127215	0.000611735	0.000587067	0.000304661	0.000441031	0.000627167	0.000677119	0.00022417	0.000405948	0.000308064	0.000524048	0.000774703	0.00151814	0.000517138	2.93504	0.000309176	0.000439809	0.000626148	0.000675813	0.000216879	0.000407463	0.000306398	0.000229553	0.000686207	0.00144628	0.00052506	0.000574373	0.000226383	0.000522929	0.000509859	0.000510223	0.000162946	0.000299676	0.00047304	528.221	772.946	1272.15	611.735	587.067	304.661	441.031	627.167	677.119	224.17	405.948	308.064	524.048
无锡市	0.000260033	0.00050413	0.000687393	0.000316282	0.000270603	0.000146362	0.000292072	0.000310073	0.000285943	0.000113199	0.000226559	0.000115075	0.000253681	0.000501596	0.000855674	0.000299839	1.1289	0.000159631	0.000290145	0.00030386	0.000280325	0.000106928	0.000223172	0.000113322	0.000118183	0.000394208	0.000805509	0.000268618	0.000301116	0.000125233	0.000260878	0.00029508	0.000235814	8.11191e-05	0.000179926	0.000273805	260.033	504.13	687.393	316.282	270.603	146.362	292.072	310.073	285.943	113.199	226.559	115.075	253.681
常州市	0.000148993	0.000177228	0.000382135	0.000213555	0.000115143	8.06644e-05	8.36259e-05	0.000188217	0.000155912	5.77782e-05	0.000143624	7.23568e-05	0.000144865	0.00017512	0.000605859	0.000382465	0.433422	8.8413e-05	8.27301e-05	0.000183886	0.0001526	5.36619e-05	0.000140897	7.17687e-05	0.000147889	0.000129408	0.000540694	0.00032746	0.000136055	6.9215e-05	0.000116265	0.000249073	0.000157391	4.77449e-05	0.000129988	0.000198447	148.993	177.228	382.135	213.555	115.143	80.6644	83.6259	188.217	155.912	57.7782	143.624	72.3568	144.865
马鞍山市	-3.77369e-05	-6.12293e-05	-3.01803e-05	-5.09615e-05	-4.60275e-05	-4.77526e-05	-2.54439e-05	-4.33898e-05	-3.64241e-05	-3.93479e-05	-7.8653e-05	-5.04458e-05	-3.79704e-05	-6.14343e-05	-4.22662e-05	-7.18777e-05	-0.166837	-4.87788e-05	-2.55693e-05	-4.37299e-05	-3.64641e-05	-3.84874e-05	-7.83107e-05	-5.04632e-05	-3.46873e-05	-5.13776e-05	-4.46972e-05	-6.61845e-05	-4.51663e-05	-5.11119e-05	-3.26268e-05	-5.96757e-05	-4.51789e-05	-3.39865e-05	-6.39579e-05	-5.22371e-05	-37.7369	-61.2293	-30.1803	-50.9615	-46.0275	-47.7526	-25.4439	-43.3898	-36.4241	-39.3479	-78.653	-50.4458	-37.9704
南京市	0.000203154	0.000371372	0.000283208	0.000223068	0.00019174	0.000233665	0.000165972	0.000237516	0.00023499	7.03774e-05	0.000194052	0.000163569	0.000198596	0.000370462	0.000358985	0.00019763	0.697737	0.00024302	0.000165113	0.000233858	0.000232265	6.64136e-05	0.00019147	0.000162306	0.000100587	0.000292384	0.000346161	0.000192628	0.000197088	0.00019868	0.000185517	0.000244358	0.000171712	4.84651e-05	0.000135709	0.000246756	203.154	371.372	283.208	223.068	191.74	233.665	165.972	237.516	234.99	70.3774	194.052	163.569	198.596
镇江市	9.33994e-06	2.58779e-05	5.60084e-05	2.81861e-05	1.45642e-05	-1.81057e-05	-9.9695e-06	2.14722e-05	8.56712e-06	-1.01443e-05	-2.35594e-06	-7.881e-06	8.50772e-06	2.69109e-05	8.4029e-05	5.34588e-05	0.0563675	-1.88456e-05	-9.68696e-06	2.14876e-05	8.42813e-06	-1.02708e-05	-2.04703e-06	-7.15419e-06	-8.54752e-06	-1.9924e-06	5.34494e-05	3.05633e-05	-2.94698e-06	-3.5682e-05	-5.00262e-06	2.77895e-05	-6.26402e-06	-1.72239e-05	-2.27998e-05	8.20346e-06	9.33994	25.8779	56.0084	28.1861	14.5642	-18.1057	-9.9695	21.4722	8.56712	-10.1443	-2.35594	-7.881	8.50772
滁州市	-2.06264e-05	-3.11035e-05	-2.13365e-05	-1.77495e-05	-1.89647e-05	-2.68412e-05	-1.72461e-05	-2.44415e-05	-2.33521e-05	-1.78155e-05	-1.62811e-05	2.5049e-08	-2.08146e-05	-3.13197e-05	-1.68138e-05	-4.48839e-05	-0.0719102	-2.85345e-05	-1.73439e-05	-2.48733e-05	-2.3656e-05	-1.81244e-05	-1.67086e-05	-3.01936e-07	-1.98113e-05	-2.94e-05	-2.31186e-05	-4.21384e-05	-1.81111e-05	-1.49256e-05	-2.54912e-05	-3.70412e-05	-1.92212e-05	-1.68511e-05	-1.1283e-05	1.20509e-05	-20.6264	-31.1035	-21.3365	-17.7495	-18.9647	-26.8412	-17.2461	-24.4415	-23.3521	-17.8155	-16.2811	0.025049	-20.8146
泰州市	2.23821e-05	3.96654e-05	8.89499e-05	6.04109e-05	4.91983e-05	1.54033e-05	-4.33476e-06	4.43367e-05	1.7427e-05	1.7468e-05	7.34359e-05	3.69073e-05	2.15952e-05	3.9633e-05	0.000104633	6.93661e-05	0.229347	2.12299e-05	-4.3322e-06	4.39597e-05	1.74642e-05	1.64628e-05	7.31193e-05	3.65999e-05	5.93711e-06	4.40833e-06	7.25827e-05	4.20598e-05	4.31164e-05	1.15352e-06	3.91393e-06	4.26097e-05	9.05816e-06	1.03086e-05	2.44575e-05	5.65974e-05	22.3821	39.6654	88.9499	60.4109	49.1983	15.4033	-4.33476	44.3367	17.427	17.468	73.4359	36.9073	21.5952
南通市	6.00321e-05	5.20548e-05	0.000237078	0.000159135	0.000143851	7.57312e-05	3.87754e-05	0.00012492	7.58716e-05	8.35287e-05	0.00015976	2.60419e-05	5.88752e-05	5.19696e-05	0.000382866	0.000148592	0.848653	7.8555e-05	3.8851e-05	0.000124055	7.48805e-05	8.02012e-05	0.000158214	2.5229e-05	-2.21333e-06	4.63673e-05	0.000305845	9.8269e-05	0.000152273	5.58081e-05	5.20121e-05	9.86252e-05	5.26012e-05	7.81639e-05	0.000104876	6.83346e-05	60.0321	52.0548	237.078	159.135	143.851	75.7312	38.7754	124.92	75.8716	83.5287	159.76	26.0419	58.8752
盐城市	3.95164e-05	4.88262e-05	6.65968e-05	0.000111366	6.98111e-05	5.6209e-05	1.14183e-05	8.23103e-05	3.66373e-05	7.79244e-05	0.000113141	6.64524e-05	4.11946e-05	4.87568e-05	6.78366e-05	0.000117359	0.402063	6.02367e-05	1.20044e-05	8.68005e-05	3.89745e-05	8.00138e-05	0.000114261	6.97026e-05	7.62113e-06	1.96401e-05	5.4987e-05	7.68099e-05	6.51042e-05	4.94885e-05	1.40214e-05	6.3328e-05	1.68438e-05	3.26808e-05	4.63927e-05	7.91549e-05	39.5164	48.8262	66.5968	111.366	69.8111	56.209	11.4183	82.3103	36.6373	77.9244	113.141	66.4524	41.1946
扬州市	4.99362e-05	9.73414e-05	9.14273e-05	8.36727e-05	5.65414e-05	5.78145e-05	6.64084e-06	8.45474e-05	5.47518e-05	2.0887e-05	0.000107395	1.95448e-05	4.99115e-05	9.72601e-05	0.000113766	0.000120088	0.248314	6.63092e-05	6.40482e-06	8.52469e-05	5.36172e-05	1.92935e-05	0.000108317	1.98853e-05	1.07782e-05	1.36062e-05	8.61829e-05	8.41922e-05	3.32773e-05	1.00898e-05	2.1926e-05	6.73648e-05	2.91955e-05	2.30431e-06	3.15671e-05	2.98266e-05	49.9362	97.3414	91.4273	83.6727	56.5414	57.8145	6.64084	84.5474	54.7518	20.887	107.395	19.5448	49.9115
芜湖市	-6.86511e-06	-3.87855e-05	-8.68452e-06	-1.01839e-05	-1.14189e-05	-8.26871e-06	-1.07443e-05	-1.19343e-05	-5.21091e-06	-1.02282e-05	-2.51949e-05	-1.99103e-06	-7.24881e-06	-3.87586e-05	-2.79414e-05	-1.12732e-05	-0.0428492	-8.40404e-06	-1.07378e-05	-1.21003e-05	-5.24609e-06	-9.97422e-06	-2.52118e-05	-2.15569e-06	-7.88739e-06	-3.54602e-05	-2.84296e-05	-1.50882e-05	-1.11285e-05	-1.27243e-05	-1.62335e-05	-2.13562e-05	-1.93699e-05	-7.92714e-06	-3.1304e-05	1.507e-05	-6.86511	-38.7855	-8.68452	-10.1839	-11.4189	-8.26871	-10.7443	-11.9343	-5.21091	-10.2282	-25.1949	-1.99103	-7.24881
[truncated: 1 more rows]
[truncated: 23 more columns]
