# Supplementary material for: Research on the relationship between population distribution pattern and urban industrial facility agglomeration in China
Source: Sci Rep. 2023 Sep 27;13:16225. doi: 10.1038/s41598-023-43376-4 (PMC10533829; doi:10.1038/s41598-023-43376-4)
Supplement: Supplementary file 4 — Supplementary Information 4. [file 41598_2023_43376_MOESM4_ESM.xls]

## Sheet: Sheet1
序号	省	市	类型	area	21PD	20PD	19PD	18PD	17PD	15PD	10PD	00PD	面积占比Pi	21人口密度占比Wi	18人口密度占比Wi	15人口密度占比Wi
266	西藏自治区	阿里地区	地区	337145	0.354201	0.363627	0.359436	0.358507	0.355681	0.364499	0.313159	0.42614	0.0410078	1.69996e-06	1.73217e-06	1.78007e-06
265	西藏自治区	那曲市	地级市	352985	1.66073	1.65175	1.64694	1.64168	1.63514	1.60394	1.31784	1.1177	0.0429344	7.97057e-06	7.93194e-06	7.83298e-06
36	内蒙古自治区	阿拉善盟	盟	239472	1.16376	1.17566	1.1724	1.16856	1.16402	1.13373	0.951644	0.791855	0.0291276	5.5854e-06	5.64604e-06	5.53667e-06
297	青海省	玉树藏族自治州	自治州	204931	2.23886	2.29116	2.28498	2.27622	2.26746	2.25447	1.65122	1.46642	0.0249263	1.07452e-05	1.09978e-05	1.10099e-05
35	内蒙古自治区	锡林郭勒盟	盟	199928	5.68513	5.64009	5.62753	5.60782	5.58415	5.51716	5.49018	5.3596	0.0243177	2.72853e-05	2.70948e-05	2.69436e-05
261	西藏自治区	日喀则市	地级市	179150	5.18518	5.14991	5.13428	5.11219	5.09472	5.03081	4.78096	4.33018	0.0217905	2.48859e-05	2.47001e-05	2.45685e-05
306	新疆维吾尔自治区	哈密市	地级市	137212	4.43456	4.42249	4.40781	4.39297	4.37588	4.34032	3.94668	3.60859	0.0166895	2.12833e-05	2.12251e-05	2.11964e-05
310	新疆维吾尔自治区	和田地区	地区	246935	9.31868	9.29285	9.26482	9.23176	9.19594	9.1344	7.92683	7.33023	0.0300353	4.47243e-05	4.46043e-05	4.46088e-05
312	新疆维吾尔自治区	阿勒泰地区	地区	116994	4.64055	4.62807	4.61289	4.59683	4.57889	4.54407	4.55985	4.66412	0.0142303	2.22719e-05	2.22101e-05	2.21914e-05
31	内蒙古自治区	呼伦贝尔市	地级市	252860	10.4416	10.4465	10.4146	10.3778	10.3377	10.2624	11.1721	10.9478	0.030756	5.01137e-05	5.01417e-05	5.01174e-05
296	青海省	果洛藏族自治州	自治州	74252.2	3.16263	3.15848	3.14849	3.13572	3.12358	3.12221	2.37573	2.10628	0.00903148	1.51788e-05	1.51506e-05	1.52476e-05
285	甘肃省	酒泉市	地级市	167661	7.39528	7.3754	7.35257	7.3266	7.29818	7.23305	6.7127	5.63721	0.020393	3.54931e-05	3.53993e-05	3.53233e-05
263	西藏自治区	林芝市	地级市	114202	5.5822	5.54488	5.50779	5.46177	5.68735	5.6283	5.13398	4.03799	0.0138907	2.67914e-05	2.63891e-05	2.74864e-05
241	四川省	甘孜藏族自治州	自治州	149626	9.42236	9.35875	9.32906	9.29596	9.25989	9.19988	7.88086	7.64479	0.0181994	4.52219e-05	4.49144e-05	4.49286e-05
262	西藏自治区	昌都市	地级市	109833	7.75119	7.71378	7.69019	7.66391	7.63382	7.57345	6.98125	6.17655	0.0133593	3.72013e-05	3.7029e-05	3.69857e-05
71	黑龙江省	大兴安岭地区	地区	64769.5	4.57382	4.5613	4.54765	4.53267	4.51409	4.47471	4.73394	5.23421	0.00787807	2.19517e-05	2.19001e-05	2.18527e-05
305	新疆维吾尔自治区	吐鲁番市	地级市	69762.8	9.76408	9.73695	9.55489	9.51927	9.48218	9.44603	8.6938	8.08107	0.00848543	4.6862e-05	4.59934e-05	4.61306e-05
311	新疆维吾尔自治区	塔城地区	地区	94652.3	14.062	14.023	14.5229	14.4737	14.4172	13.0021	9.89789	8.97169	0.0115128	6.74894e-05	6.99314e-05	6.34973e-05
308	新疆维吾尔自治区	阿克苏地区	地区	127780	20.6924	20.6349	20.5701	20.497	20.4172	20.1451	18.1161	15.3531	0.0155422	9.93118e-05	9.90335e-05	9.83808e-05
264	西藏自治区	山南市	地级市	79153.5	18.1371	17.9696	17.8086	17.6479	16.7544	16.4547	14.046	12.0897	0.00962764	8.70476e-05	8.5268e-05	8.03581e-05
293	青海省	海北藏族自治州	自治州	34390.7	9.7038	9.57612	9.54606	9.51119	9.47418	9.28107	9.5911	9.95006	0.00418303	4.65727e-05	4.59544e-05	4.5325e-05
295	青海省	海南藏族自治州	自治州	43694.8	12.3411	12.4414	12.4019	12.3443	12.2961	12.02	10.6513	10.5678	0.0053147	5.92303e-05	5.96431e-05	5.87011e-05
307	新疆维吾尔自治区	昌吉回族自治州	自治州	73486.4	20.8072	20.7492	20.6562	20.5833	20.5034	20.1408	19.0961	17.5765	0.00893833	9.98625e-05	9.94505e-05	9.83598e-05
30	内蒙古自治区	鄂尔多斯市	地级市	86886.5	26.2575	26.3035	26.2904	26.1931	26.0905	25.5528	18.4564	16.7071	0.0105682	0.000126021	0.000126555	0.00012479
69	黑龙江省	黑河市	地级市	66871.9	24.3043	24.2323	24.155	24.0705	23.9774	23.7659	25.1613	24.3897	0.00813379	0.000116647	0.000116299	0.000116063
309	新疆维吾尔自治区	喀什地区	地区	110367	42.2528	42.1354	42.0033	41.8685	41.703	41.3499	35.7816	31.8412	0.0134242	0.000202789	0.000202292	0.000201936
32	内蒙古自治区	巴彦淖尔市	地级市	65073.8	28.5116	28.3875	28.2986	28.1999	28.0896	27.8527	29.1388	27.9676	0.00791508	0.000136839	0.000136251	0.000136021
34	内蒙古自治区	兴安盟	盟	55155.2	29.834	29.8344	29.7412	29.6342	29.5191	29.2704	30.1897	29.638	0.00670866	0.000143186	0.000143181	0.000142945
290	甘肃省	甘南藏族自治州	自治州	36696.9	22.9193	22.8196	22.7476	22.6663	22.5789	22.4403	22.0541	21.4169	0.00446353	0.00011	0.000109515	0.000109589
28	内蒙古自治区	赤峰市	地级市	86921.8	54.662	54.5699	54.4049	54.2153	53.9948	53.5397	56.6968	54.2268	0.0105725	0.000262346	0.000261947	0.000261467
207	海南省	三沙市	地级市	805.591	0.593353	0.592112	0.590871	0.538735	0.577216	0	0	0	9.7986e-05	2.84775e-06	2.60296e-06	0
33	内蒙古自治区	乌兰察布市	地级市	54445.5	45.0043	44.7485	44.5994	44.441	44.2705	44.0364	49.0769	57.7191	0.00662235	0.000215995	0.000214721	0.000215056
260	西藏自治区	拉萨市	地级市	29655.5	24.6449	24.5825	24.503	24.4165	24.3213	24.1134	21.5915	18.8482	0.00360707	0.000118281	0.000117971	0.00011776
294	青海省	黄南藏族自治州	自治州	18028	17.0475	17.0166	16.963	16.901	16.8353	17.0263	14.6322	12.9783	0.00219279	8.18182e-05	8.16588e-05	8.31494e-05
283	甘肃省	张掖市	地级市	38583.2	36.5518	36.4153	36.3006	36.1709	36.0306	35.6912	38.8022	37.555	0.00469297	0.000175427	0.000174764	0.000174302
29	内蒙古自治区	通辽市	地级市	58863.4	57.7999	57.7108	57.5295	57.327	56.9718	56.4855	56.8822	53.7865	0.0071597	0.000277406	0.000276982	0.000275853
259	云南省	迪庆藏族自治州	自治州	23196.4	22.9225	22.9847	22.9127	22.8296	22.7408	23.2002	19.7973	18.6712	0.00282143	0.000110015	0.000110304	0.000113301
65	黑龙江省	伊春市	地级市	32793.2	35.2439	35.1461	35.0357	34.9137	34.7789	34.5623	39.057	45.8575	0.00398872	0.00016915	0.000168689	0.000168789
242	四川省	凉山彝族自治州	自治州	60270.8	102.255	101.692	101.37	101.019	100.625	100.642	94.0071	87.9717	0.00733088	0.000490767	0.000488086	0.000491493
255	云南省	普洱市	地级市	44267.8	77.0916	76.8281	76.5865	76.319	76.0215	75.4608	77.0182	71.1741	0.00538441	0.000369995	0.000368743	0.000368521
272	陕西省	延安市	地级市	37041.3	69.3976	69.2105	69.0738	68.829	68.561	68.045	65.0868	61.5772	0.00450543	0.000333068	0.000332555	0.000332305
68	黑龙江省	牡丹江市	地级市	38796.9	75.8091	75.5979	75.3654	75.1002	74.8186	73.835	74.7108	75.8417	0.00471897	0.00036384	0.000362855	0.00036058
282	甘肃省	武威市	地级市	32584.9	64.9	64.8665	64.6625	64.4327	64.1826	64.2794	66.4893	64.3011	0.00396338	0.000311482	0.000311314	0.000313915
274	陕西省	榆林市	地级市	42888.7	91.8794	91.6125	90.6962	90.3757	90.0271	88.8255	86.7214	82.783	0.00521666	0.000440968	0.00043666	0.000433788
10	河北省	承德市	地级市	39492.7	96.2405	95.9772	95.1504	94.8097	94.4116	93.1311	93.7796	99.0286	0.0048036	0.000461899	0.000458083	0.000454815
66	黑龙江省	佳木斯市	地级市	32703.5	80.416	80.1946	79.9552	79.6355	79.3101	78.2562	75.5223	76.4171	0.00397781	0.00038595	0.000384767	0.000382172
60	黑龙江省	齐齐哈尔市	地级市	42260.3	128.908	128.589	128.183	127.729	127.233	126.162	133.496	140.246	0.00514023	0.000618686	0.000617138	0.000616123
63	黑龙江省	双鸭山市	地级市	22043.6	67.3822	67.194	66.9823	66.7409	66.4806	66.694	67.6216	72.4141	0.00268122	0.000323396	0.000322466	0.000325707
58	吉林省	白城市	地级市	25756.7	82.8384	82.6525	82.3931	82.1018	81.7853	81.1055	83.8365	81.1666	0.00313285	0.000397576	0.000396684	0.000396087
200	广西壮族自治区	百色市	地级市	36198.4	129.944	129.607	129.699	129.238	128.735	127.67	128.451	139.378	0.0044029	0.000623655	0.000624427	0.000623489
9	河北省	张家口市	地级市	36788.4	132.721	132.36	131.345	130.87	130.183	129.494	129.522	134.651	0.00447466	0.000636982	0.000632313	0.000632397
286	甘肃省	庆阳市	地级市	27124.7	99.2013	98.8844	98.5509	98.2004	97.8205	97.1635	111.262	104.017	0.00329924	0.000476109	0.000474466	0.000474508
61	黑龙江省	鸡西市	地级市	22467	86.5638	86.3251	86.0634	85.7649	85.4374	84.5944	92.8492	92.6566	0.00273271	0.000415457	0.000414383	0.000413125
254	云南省	丽江市	地级市	20558.7	80.4234	80.0824	79.8299	79.5442	79.2358	78.1505	75.7126	70.2859	0.00250061	0.000385986	0.000384326	0.000381656
59	黑龙江省	哈尔滨市	副省级市	53077.3	209.433	208.852	208.192	207.454	206.649	203.989	189.008	188.165	0.00645593	0.00100516	0.00100234	0.000996199
26	内蒙古自治区	包头市	地级市	27737.9	112.443	112.3	111.947	111.565	111.129	107.743	98.1313	84.5786	0.00337383	0.00053966	0.000539037	0.000526173
202	广西壮族自治区	河池市	地级市	33481.3	137.253	136.875	135.278	134.798	134.274	133.139	145.889	155.83	0.00407241	0.000658734	0.000651292	0.000650197
288	甘肃省	陇南市	地级市	27846.2	116.163	115.438	115.05	114.64	114.194	112.914	118.35	113.581	0.00338701	0.000557516	0.000553897	0.000551427
257	云南省	楚雄彝族自治州	自治州	28437.4	128.269	127.812	127.408	126.957	126.463	125.643	123.952	118.699	0.00345891	0.000615619	0.000613406	0.000613591
70	黑龙江省	绥化市	地级市	34906.6	159.309	158.866	158.366	157.804	157.191	156.086	150.145	159.695	0.00424577	0.00076459	0.000762446	0.000762261
56	吉林省	白山市	地级市	17435	85.1889	84.9498	84.6937	84.3983	84.0386	83.6636	88.5642	85.0851	0.00212067	0.000408858	0.00040778	0.00040858
62	黑龙江省	鹤岗市	地级市	14668	73.5471	73.3434	73.1125	72.852	72.5684	71.9021	77.2833	79.2981	0.0017841	0.000352984	0.000351993	0.000351141
93	福建省	南平市	地级市	26289.1	131.894	131.527	131.107	130.644	130.138	129.04	143.845	155.819	0.0031976	0.000633014	0.000631222	0.000630179
280	甘肃省	白银市	地级市	20095.7	102.358	102.185	101.858	101.499	101.103	101.234	106.837	95.5245	0.00244429	0.000491259	0.000490403	0.000494385
222	重庆市	重庆市	直辖市	82373.2	449.637	448.602	447.436	445.849	444.115	440.751	486.399	482.39	0.0100193	0.002158	0.00215417	0.00215245
22	山西省	忻州市	地级市	25149	140.55	140.157	139.3	138.806	138.27	137.123	136.993	129.248	0.00305893	0.000674557	0.000670656	0.000669656
300	宁夏回族自治区	吴忠市	地级市	16747.6	95.0343	94.7765	94.4944	94.1135	93.7484	95.9584	83.8731	72.342	0.00203705	0.00045611	0.00045472	0.000468622
273	陕西省	汉中市	地级市	27093.1	155.37	154.968	153.488	152.944	152.349	151.156	157.19	171.416	0.0032954	0.000745688	0.000738967	0.000738184
258	云南省	大理白族自治州	自治州	28298.9	164.826	164.35	163.829	163.249	162.614	161.269	159.741	151.581	0.00344206	0.00079107	0.000788754	0.000787572
256	云南省	临沧市	地级市	23624.8	141.452	140.994	140.576	140.071	139.525	138.269	138.624	122.199	0.00287355	0.000678886	0.00067677	0.000675251
275	陕西省	安康市	地级市	23532.6	141.523	141.133	140.455	139.957	139.41	138.382	144.351	160.269	0.00286233	0.000679228	0.000676216	0.000675803
52	吉林省	吉林市	地级市	27717.4	173.655	173.174	172.629	172.013	171.366	170.208	180.445	175.229	0.00337134	0.000833444	0.0008311	0.00083123
90	福建省	三明市	地级市	22964.7	145.347	144.944	145.553	145.022	144.456	143.444	152.001	159.696	0.00279325	0.000697581	0.000700689	0.000700524
64	黑龙江省	大庆市	地级市	21194	140.821	140.43	139.988	139.488	138.944	137.869	131.679	124.611	0.00257787	0.00067586	0.000673952	0.000673296
57	吉林省	松原市	地级市	21161.2	143.817	143.428	142.975	142.47	141.923	140.703	140.881	127.278	0.00257389	0.000690238	0.00068836	0.000687135
304	新疆维吾尔自治区	克拉玛依市	地级市	7373.81	50.8112	50.6692	50.9086	50.7391	50.5427	50.1925	36.073	27.4505	0.000896894	0.000243864	0.000245151	0.00024512
102	江西省	赣州市	地级市	39364.9	283.403	282.616	280.338	279.344	278.258	275.917	254.913	254.129	0.00478805	0.00136017	0.00134968	0.00134747
302	宁夏回族自治区	中卫市	地级市	13659.7	100.632	101.176	100.859	100.501	100.108	99.1771	92.0355	82.3727	0.00166146	0.000482974	0.000485584	0.000484341
143	湖北省	十堰市	地级市	23687.4	178.838	178.342	178.39	177.758	177.068	176.013	189.462	192.012	0.00288115	0.000858318	0.000858858	0.000859579
276	陕西省	商洛市	地级市	19584.9	148.634	148.221	146.834	146.314	145.746	144.521	150.59	153.23	0.00238216	0.000713359	0.000706934	0.000705781
168	湖南省	怀化市	地级市	27578.3	226.501	225.904	225.936	225.135	224.258	222.437	226.029	229.128	0.00335442	0.00108707	0.00108776	0.00108629
238	四川省	雅安市	地级市	15049.6	126.346	125.74	125.346	124.896	124.409	123.729	128.8	125.75	0.00183052	0.00060639	0.000603451	0.000604241
193	广西壮族自治区	桂林市	地级市	27662.4	232.321	231.677	231.037	230.214	229.319	228.388	233.427	237.562	0.00336465	0.00111501	0.0011123	0.00111536
287	甘肃省	定西市	地级市	19612.4	166.958	166.332	165.808	165.217	164.576	162.894	177.793	168.186	0.0023855	0.0008013	0.000798264	0.000795507
49	辽宁省	朝阳市	地级市	19700.8	169.574	169.141	168.623	168.037	167.613	169.582	187.594	189.868	0.00239626	0.000813857	0.000811891	0.000828171
245	贵州省	遵义市	地级市	30768.5	267.688	266.907	265.782	264.836	263.805	261.406	292.877	286.154	0.00374244	0.00128475	0.00127958	0.0012766
204	广西壮族自治区	崇左市	地级市	17332.1	160.027	159.564	160.74	160.171	159.545	157.885	165.61	181.148	0.00210814	0.00076804	0.000773884	0.000771047
252	云南省	保山市	地级市	19060.2	176.734	175.65	175.092	174.47	173.791	172.268	168.464	157.654	0.00231834	0.000848219	0.000842969	0.00084129
78	浙江省	丽水市	地级市	17275.9	161.512	161.064	160.538	159.965	159.343	157.97	167.155	189.038	0.00210131	0.000775166	0.000772889	0.000771462
250	云南省	曲靖市	地级市	28922.9	273.029	272.54	271.675	270.712	269.66	266.897	261.052	236.602	0.00351796	0.00131038	0.00130797	0.00130342
94	福建省	龙岩市	地级市	19026.6	180.339	179.84	179.507	178.868	178.173	176.606	192.397	201.027	0.00231425	0.000865523	0.00086422	0.000862474
156	湖北省	神农架林区	省直辖县	3234.46	31.464	31.3802	31.1907	31.0775	30.9514	31.3545	32.2242	33.0853	0.000393415	0.000151009	0.000150154	0.000153123
292	青海省	海东市	地级市	12989.8	126.502	126.519	126.121	125.674	125.184	124.661	129.698	130.803	0.00157998	0.000607138	0.000607207	0.000608792
24	山西省	吕梁市	地级市	21143.9	209.689	209.108	208.976	208.234	207.422	205.831	193.203	175.222	0.00257179	0.00100638	0.00100611	0.0010052
103	江西省	吉安市	地级市	25284.9	251.631	250.933	248.839	247.956	246.991	244.685	232.208	230.811	0.00307546	0.00120769	0.00119803	0.00119494
279	甘肃省	金昌市	地级市	7565.85	77.2884	76.1829	75.9436	75.6764	75.3823	75.2742	77.5925	71.0777	0.000920253	0.00037094	0.000365639	0.000367609
55	吉林省	通化市	地级市	15559.6	165.78	165.319	164.799	164.21	163.551	161.588	168.236	164.958	0.00189256	0.00079565	0.000793399	0.000789133
25	内蒙古自治区	呼和浩特市	地级市	17179.7	188.285	187.857	187.213	186.545	185.819	180.453	158.612	129.921	0.00208961	0.000903661	0.000901311	0.000881262
171	广东省	韶关市	地级市	18412.2	206.524	205.951	203.786	203.064	202.275	200.991	201.758	220.749	0.00223952	0.000991194	0.000981128	0.000981562
144	湖北省	宜昌市	地级市	21214.8	246.367	245.683	244.213	243.352	242.406	239.096	254.292	249.203	0.00258041	0.00118242	0.00117578	0.00116765
314	新疆维吾尔自治区	阿拉尔市	省直辖县	3927.09	45.7247	45.5981	45.451	45.2893	45.1143	47.453	32.5496	29.5685	0.000477662	0.000219452	0.00021882	0.000231741
229	四川省	广元市	地级市	16318.4	191.287	190.614	189.944	189.27	188.533	186.995	238.316	232.422	0.00198485	0.000918068	0.000914478	0.00091321
247	贵州省	毕节市	地级市	26847.7	325.726	324.709	323.673	322.526	321.27	318.216	322.928	313.955	0.00326555	0.0015633	0.00155832	0.00155404
301	宁夏回族自治区	固原市	地级市	10524	130.864	130.747	130.332	129.87	129.367	128.697	149.114	143.458	0.00128006	0.000628071	0.000627483	0.000628506
248	贵州省	铜仁市	地级市	18012	227.58	226.53	225.139	224.343	223.468	223.098	249.71	254.988	0.00219084	0.00109225	0.00108394	0.00108952
23	山西省	临汾市	地级市	20310.3	259.129	258.41	257.957	257.042	256.043	254.016	241.731	221.034	0.00247039	0.00124367	0.00124193	0.00124051
42	辽宁省	丹东市	地级市	14670.7	188.162	187.639	187.051	186.458	185.845	181.14	187.513	193.772	0.00178444	0.000903068	0.000900891	0.000884617
251	云南省	玉溪市	地级市	14942.1	206.213	205.727	205.079	204.352	203.556	200.246	184.802	172.314	0.00181744	0.000989705	0.00098735	0.000977921
253	云南省	昭通市	地级市	22444.1	310.048	309.091	308.119	307.029	305.834	301.646	274.356	263.753	0.00272993	0.00148805	0.00148344	0.00147312
185	广东省	清远市	地级市	19042.3	264.66	263.923	259.868	258.94	257.932	255.644	227.661	245.569	0.00231616	0.00127022	0.0012511	0.00124846
167	湖南省	永州市	地级市	22263	311.638	310.774	308.916	307.821	306.622	303.937	327.878	329.024	0.0027079	0.00149569	0.00148727	0.00148431
269	陕西省	宝鸡市	地级市	18127.3	255.37	254.659	255.152	254.248	253.26	249.938	248.638	232.993	0.00220487	0.00122563	0.00122843	0.0012206
228	四川省	绵阳市	地级市	20258.2	289.42	288.634	287.725	286.697	285.581	283.424	332.534	328.147	0.00246406	0.00138905	0.00138521	0.00138413
20	山西省	晋中市	地级市	16370.4	235.65	234.994	233.532	232.705	231.802	230.873	224.897	216.301	0.00199117	0.00113098	0.00112434	0.00112749
192	广西壮族自治区	柳州市	地级市	18604.1	272.487	271.737	270.45	269.503	268.457	266.015	262.777	245.841	0.00226287	0.00130778	0.00130213	0.00129911
105	江西省	抚州市	地级市	18801.9	275.398	274.633	273.568	272.595	271.536	268.981	256.282	246.79	0.00228692	0.00132175	0.00131707	0.0013136
203	广西壮族自治区	来宾市	地级市	13387	213.751	213.158	213.57	212.81	211.986	210.292	218.285	231.147	0.0016283	0.00102588	0.00102821	0.00102698
166	湖南省	郴州市	地级市	19340.3	316.355	315.474	316.929	315.803	314.575	311.515	308.653	314.592	0.00235241	0.00151832	0.00152584	0.00152132
183	广东省	河源市	地级市	15655.6	256.905	256.192	254.17	253.268	252.283	250.439	198.899	230.976	0.00190422	0.00123299	0.00122369	0.00122304
106	江西省	上饶市	地级市	22744.5	379.665	378.61	378.842	377.511	376.042	373.474	350.674	353.769	0.00276647	0.00182218	0.00182399	0.0018239
99	江西省	九江市	地级市	19083.8	323.312	322.415	322.231	321.092	319.843	318.978	307.886	293.671	0.00232121	0.00155171	0.00155139	0.00155776
19	山西省	朔州市	地级市	10630.5	186.55	186.027	185.906	185.247	184.526	182.626	161.98	143.958	0.00129301	0.000895334	0.00089504	0.000891873
303	新疆维吾尔自治区	乌鲁木齐市	地级市	13793.5	242.237	241.566	239.698	238.812	237.883	240.591	177.139	107.063	0.00167774	0.0011626	0.00115385	0.00117495
145	湖北省	襄阳市	地级市	19725	349.495	348.526	345.993	344.765	343.426	339.265	366.603	350.986	0.0023992	0.00167737	0.00166577	0.00165683
53	吉林省	四平市	地级市	14414	258.396	257.706	256.889	255.976	255.04	248.547	253.685	242.903	0.00175321	0.00124015	0.00123678	0.00121381
48	辽宁省	铁岭市	地级市	12981.3	233.645	232.997	232.261	231.435	230.753	228.767	247.805	257.632	0.00157895	0.00112136	0.0011182	0.00111721
40	辽宁省	抚顺市	地级市	11275.1	206.022	205.45	204.814	204.1	203.34	202.262	224.255	236.257	0.00137142	0.000988786	0.000986132	0.000987766
135	河南省	南阳市	地级市	26513.3	489.49	488.13	488.501	486.769	484.874	481.059	468.199	497.112	0.00322487	0.00234927	0.00235188	0.0023493
82	安徽省	黄山市	地级市	9678.55	179.689	179.187	176.442	175.816	175.131	173.747	181.717	195.944	0.00117723	0.000862406	0.000849473	0.000848512
191	广西壮族自治区	南宁市	地级市	22100.4	417.293	416.133	422.56	421.061	419.426	414.366	389.534	372.123	0.00268813	0.00200277	0.0020344	0.0020236
281	甘肃省	天水市	地级市	14277.3	271.237	270.621	269.471	268.515	267.467	266.105	274.487	254.034	0.00173658	0.00130178	0.00129736	0.00129955
249	云南省	昆明市	地级市	21011.9	401.482	400.207	398.945	397.531	395.985	393.432	368.979	293.863	0.00255573	0.00192688	0.00192071	0.00192136
201	广西壮族自治区	贺州市	地级市	11753	224.75	224.127	224.685	223.888	223.015	221.09	227.742	224.045	0.00142955	0.00107867	0.00108174	0.00107971
45	辽宁省	阜新市	地级市	10324.2	198.339	197.799	197.174	196.482	195.738	193.824	211.367	211.805	0.00125576	0.000951914	0.000949327	0.000946561
15	山西省	大同市	地级市	14059.6	272.067	271.423	270.874	269.908	269.008	261.928	245.264	219.42	0.0017101	0.00130576	0.00130409	0.00127915
51	吉林省	长春市	副省级市	20557.2	398.117	397.01	395.759	394.357	392.823	393.909	378.404	352.152	0.00250043	0.00191073	0.00190538	0.00192369
284	甘肃省	平凉市	地级市	11120.4	225.89	225.26	224.799	224.006	223.13	220.139	226.974	220.453	0.0013526	0.00108414	0.00108231	0.00107507
104	江西省	宜春市	地级市	18669.7	380.617	379.559	378.714	377.369	375.904	373.279	364.676	347.988	0.00227084	0.00182674	0.0018233	0.00182295
95	福建省	宁德市	地级市	13049.4	270.445	269.693	266.968	266.017	264.983	262.374	290.225	299.352	0.00158723	0.00129798	0.00128529	0.00128133
17	山西省	长治市	地级市	13967.5	291.085	290.279	290.395	289.366	288.241	285.776	280.821	270.498	0.0016989	0.00139704	0.0013981	0.00139562
164	湖南省	张家界市	地级市	9536.98	202.029	201.466	199.961	199.25	198.476	196.896	205.922	210.295	0.00116001	0.000969625	0.0009627	0.000961562
137	河南省	信阳市	地级市	18916.6	404.614	403.488	401.648	400.23	398.671	396.039	443.842	490.671	0.00230088	0.00194191	0.00193376	0.0019341
161	湖南省	邵阳市	地级市	20820.2	454.547	453.288	453.56	451.951	450.193	446.088	459.769	454.628	0.00253241	0.00218157	0.00218365	0.00217851
335	安徽省	宣城市		12053.9	264.151	263.42	261.044	260.317	258.553	256.138	283.873	292.589	0.00146614	0.00126777	0.00125775	0.00125088
163	湖南省	常德市	地级市	18177.4	409.628	408.49	407.197	405.757	404.178	400.386	420.021	431.193	0.00221096	0.00196598	0.00196046	0.00195533
181	广东省	梅州市	地级市	15865	362.92	361.911	360.606	359.328	357.931	354.607	329.32	364.622	0.00192971	0.00174181	0.00173613	0.00173176
323	台湾省	台湾省	不统计	36201.6	835.281	836.426	835.609	834.456	833.672	830.312	821.527	787.754	0.00440329	0.00400887	0.00403176	0.00405491
147	湖北省	荆门市	地级市	12342.1	298.417	297.59	295.883	294.834	293.687	293.225	314.01	301.879	0.0015012	0.00143223	0.00142453	0.001432
179	广东省	肇庆市	地级市	14899.2	363.287	362.278	363.186	361.898	360.49	358.091	323.844	313.403	0.00181223	0.00174357	0.00174855	0.00174877
85	安徽省	六安市	地级市	15453.5	377.026	375.975	375.631	374.301	372.844	370.828	403.173	424.116	0.00187965	0.00180951	0.00180848	0.00181098
67	黑龙江省	七台河市	地级市	6189	153.249	152.826	152.346	151.802	151.218	148.192	143.049	148.208	0.000752783	0.000735506	0.000733446	0.000723712
194	广西壮族自治区	梧州市	地级市	12565.4	314.011	313.14	311.523	310.416	309.206	306.628	309.625	287.447	0.00152836	0.00150707	0.00149981	0.00149745
237	四川省	达州市	地级市	16587.9	422.018	420.814	419.381	417.89	416.266	412.684	459.063	483.195	0.00201763	0.00202544	0.00201908	0.00201538
327	安徽省	池州市		8398.32	214.534	213.941	215.554	214.836	214.002	208.652	215.356	239.126	0.00102151	0.00102964	0.001038	0.00101897
345	安徽省	滁州市		13704.3	359.289	358.29	357.868	356.634	355.249	352.308	376.09	371.089	0.00166689	0.00172438	0.00172312	0.00172053
8	河北省	保定市	地级市	22200.3	582.218	580.601	577.239	575.205	572.805	570.057	564.885	526.34	0.00270028	0.00279431	0.00277916	0.00278393
150	湖北省	黄冈市	地级市	17448	459.255	457.977	457.165	455.545	453.771	449.142	536.611	515.402	0.00212225	0.00220416	0.00220102	0.00219343
232	四川省	乐山市	地级市	12722.6	335.505	334.326	333.274	332.09	330.799	327.47	349.604	360.585	0.00154748	0.00161023	0.00160453	0.00159923
277	甘肃省	兰州市	地级市	12961.2	343.433	342.119	341.021	339.835	338.514	333.899	302.681	259.609	0.00157651	0.00164828	0.00164195	0.00163063
134	河南省	三门峡市	地级市	9932.77	266.593	265.85	261.601	260.671	259.657	256.45	260.685	246.396	0.00120815	0.00127949	0.00125946	0.0012524
50	辽宁省	葫芦岛市	地级市	10327.1	279.65	278.87	277.94	276.941	275.867	275.219	279.681	280.658	0.0012561	0.00134216	0.00133807	0.00134406
41	辽宁省	本溪市	地级市	8414.62	231.928	231.283	230.55	229.798	229.119	227.738	215.995	224.923	0.00102349	0.00111312	0.00111029	0.00111218
239	四川省	巴中市	地级市	12295.4	341.284	340.07	338.927	337.73	336.414	334.082	349.714	340.31	0.00149552	0.00163797	0.00163178	0.00163152
329	安徽省	安庆市		13976.7	411.408	410.263	407.642	406.194	404.617	402.199	410.251	453.959	0.00170002	0.00197452	0.00196257	0.00196418
152	湖北省	随州市	地级市	9610.41	286.326	285.529	285.841	284.827	283.722	281.193	335.864	315.892	0.00116894	0.0013742	0.00137617	0.00137323
225	四川省	攀枝花市	地级市	7399.49	228.695	227.689	226.968	226.175	225.293	220.291	210.729	185.656	0.000900019	0.0010976	0.00109279	0.00107581
21	山西省	运城市	地级市	14234.1	440.223	439.003	434.502	432.957	431.273	428.92	419.244	389.983	0.00173133	0.00211282	0.00209188	0.00209467
18	山西省	晋城市	地级市	9425.47	295.167	294.345	290.91	289.883	288.756	287.457	283.053	267.167	0.00114644	0.00141663	0.0014006	0.00140382
196	广西壮族自治区	防城港市	地级市	5984.79	196.305	195.674	195.887	194.943	194.119	196.28	168.077	169.179	0.000727944	0.000942153	0.000941889	0.000958552
162	湖南省	岳阳市	地级市	14856.1	487.811	486.456	483.691	481.969	480.096	476.366	451.303	452.57	0.00180698	0.00234121	0.00232869	0.00232638
235	四川省	宜宾市	地级市	13259.7	438.517	436.685	435.298	433.758	432.074	428.116	503.911	498.649	0.00161282	0.00210463	0.00209575	0.00209075
151	湖北省	咸宁市	地级市	9758.33	328.626	327.715	323.872	322.722	321.467	318.319	365.686	342.493	0.00118693	0.00157722	0.00155927	0.00155454
125	河南省	洛阳市	地级市	15234.9	531.57	530.094	528.437	526.564	524.516	520.056	526.984	496.967	0.00185306	0.00255123	0.00254415	0.00253975
43	辽宁省	锦州市	地级市	9997.1	350.385	349.414	348.312	347.086	345.755	342.324	351.519	345.197	0.00121597	0.00168165	0.00167699	0.00167177
77	浙江省	衢州市	地级市	8843.97	316.056	315.178	316.264	315.067	313.843	310.49	332.904	362.94	0.00107571	0.00151689	0.00152228	0.00151631
289	甘肃省	临夏回族自治州	自治州	8088.6	289.346	288.584	287.682	286.667	285.551	282.669	282.177	261.411	0.000983836	0.00138869	0.00138506	0.00138044
246	贵州省	安顺市	地级市	9234.91	331.114	330.047	329.004	327.838	326.564	322.864	337.992	330.888	0.00112327	0.00158916	0.00158398	0.00157674
149	湖北省	荆州市	地级市	14084.9	519.771	518.327	515.919	514.089	512.088	506.756	582.632	574.705	0.00171318	0.0024946	0.00248388	0.00247479
226	四川省	泸州市	地级市	12234.1	452.038	450.659	448.961	447.372	445.632	441.951	425.729	472.522	0.00148806	0.00216952	0.00216153	0.00215831
197	广西壮族自治区	钦州市	地级市	10682.3	396.24	395.14	395.705	394.302	392.773	386.761	379.036	379.158	0.00129932	0.00190172	0.00190511	0.00188879
165	湖南省	益阳市	地级市	12321.9	459.919	458.644	455.54	453.959	452.192	450.284	469.614	485.525	0.00149874	0.00220735	0.00219335	0.00219901
334	浙江省	杭州市		16799.7	637.548	635.776	645.984	643.684	641.454	635.406	526.697	469.003	0.00204338	0.00305986	0.00311003	0.00310307
271	陕西省	渭南市	地级市	12982	499.003	497.618	494.348	492.604	490.687	485.822	503.246	480.511	0.00157903	0.00239493	0.00238007	0.00237256
244	贵州省	六盘水市	地级市	9915.68	382.384	381.741	380.533	379.19	377.713	375.582	380.371	356.811	0.00120607	0.00183522	0.0018321	0.00183419
139	河南省	驻马店市	地级市	15082.5	600.475	598.806	599.334	597.207	594.885	590.507	637.137	662.545	0.00183452	0.00288194	0.00288547	0.0028838
348	江苏省	盐城市		15036.9	604.025	602.343	603.368	601.336	599.132	592.91	679.217	697.443	0.00182897	0.00289897	0.00290542	0.00289553
160	湖南省	衡阳市	地级市	15297.5	617.776	616.062	614.08	611.903	609.521	604.155	596.88	593.81	0.00186068	0.00296497	0.00295648	0.00295045
92	福建省	漳州市	地级市	12621	509.799	508.386	510.895	509.084	507.105	503.705	497.306	469.654	0.00153513	0.00244674	0.0024597	0.00245989
158	湖南省	株洲市	地级市	11247	455.561	454.295	453.196	451.59	449.833	445.994	407.482	417.877	0.001368	0.00218643	0.00218191	0.00217805
118	山东省	临沂市	地级市	17199.6	713.949	711.967	711.607	709.085	705.377	698.886	720.625	703.914	0.00209203	0.00342655	0.00342602	0.00341308
11	河北省	沧州市	地级市	14141	593.019	591.373	588.314	586.23	583.799	575.027	562.885	534.967	0.00172	0.00284615	0.00283243	0.0028082
38	辽宁省	大连市	副省级市	13247.2	563.854	562.289	560.536	558.571	556.428	554.501	510.052	476.726	0.00161129	0.00270618	0.0026988	0.00270796
112	山东省	烟台市	地级市	13749	590.103	588.465	588.415	586.53	584.286	581.942	580.182	567.303	0.00167233	0.00283215	0.00283388	0.00284197
113	山东省	潍坊市	地级市	15885	688.128	686.218	683.626	681.241	678.611	671.006	653.47	646.192	0.00193213	0.00330262	0.00329149	0.00327693
315	新疆维吾尔自治区	图木舒克市	省直辖县	1997.48	87.166	86.9282	86.6488	86.4936	86.1927	85.3467	52.0912	24.3367	0.000242958	0.000418346	0.000417903	0.000416799
4	河北省	唐山市	地级市	13808.9	626.762	625.02	627.992	625.759	623.936	628.25	608.346	591.263	0.00167961	0.00300809	0.00302342	0.00306812
199	广西壮族自治区	玉林市	地级市	12823.6	585.348	583.722	582.722	580.658	578.399	573.224	557.833	549.476	0.00155976	0.00280933	0.00280551	0.0027994
298	宁夏回族自治区	银川市	地级市	6946.2	319.081	318.126	317.118	316.107	314.868	308.085	223.921	172.441	0.000844884	0.00153141	0.00152731	0.00150456
291	青海省	西宁市	地级市	7564.39	361.649	360.146	359.013	357.736	356.344	355.076	308.042	290.928	0.000920076	0.00173571	0.00172844	0.00173405
54	吉林省	辽源市	地级市	5139.24	245.82	245.138	244.361	243.488	242.545	240.332	271.748	271.009	0.000625098	0.0011798	0.00117644	0.00117368
299	宁夏回族自治区	石嘴山市	地级市	4084.05	195.929	195.615	194.986	193.96	193.212	185.363	182.11	176.154	0.000496753	0.000940348	0.00093714	0.000905239
111	山东省	东营市	地级市	7146.92	343.105	342.152	342.556	341.366	340.077	338.648	312.49	287.921	0.000869298	0.00164671	0.00164935	0.00165382
39	辽宁省	鞍山市	地级市	9253.07	446.461	445.226	443.819	442.255	440.571	434.607	440.184	431.643	0.00112547	0.00214276	0.0021368	0.00212245
180	广东省	惠州市	地级市	11319.6	568.476	566.894	570.741	568.731	566.52	569.644	412.541	302.176	0.00137683	0.00272836	0.00274788	0.00278191
198	广西壮族自治区	贵港市	地级市	10607.7	536.618	535.13	534.439	532.543	530.469	526.239	509.723	527.893	0.00129024	0.00257546	0.00257304	0.00256994
233	四川省	南充市	地级市	12482.3	639.703	637.798	635.769	633.512	631.044	625.34	697.031	723.485	0.00151825	0.00307021	0.00306088	0.00305391
218	海南省	白沙黎族自治县	省直辖县	2117.56	109.001	108.702	108.544	108.161	107.738	108.651	123.935	127.278	0.000257564	0.000523144	0.000522593	0.000530606
190	广东省	云浮市	地级市	7783.47	420.572	419.405	420.228	418.751	417.127	413.443	393.857	389.637	0.000946722	0.0020185	0.00202324	0.00201909
184	广东省	阳江市	地级市	7815.64	422.864	421.689	421.463	419.971	418.337	412.097	381.577	394.415	0.000950635	0.00202951	0.00202913	0.00201252
7	河北省	邢台市	地级市	12442.4	678.654	676.769	676.634	674.214	671.591	662.421	648.745	608.044	0.0015134	0.00325715	0.00325754	0.003235
121	山东省	滨州市	地级市	9021.88	495.205	493.833	492.96	491.221	489.357	485.361	483.802	492.45	0.00109735	0.0023767	0.00237339	0.00237031
37	辽宁省	沈阳市	副省级市	12870.2	712.676	710.7	708.458	705.936	703.259	698.664	642.152	613.509	0.00156543	0.00342043	0.00341081	0.003412
5	河北省	秦皇岛市	地级市	7791.94	439.114	437.892	437.007	435.457	433.761	430.596	415.442	391.491	0.000947752	0.00210749	0.00210396	0.00210286
322	新疆维吾尔自治区	胡杨河市	省直辖县	937.537	53.4379	53.2886	62.7804	62.629	62.3677	61.6434	62.3794	54.1749	0.000114035	0.000256471	0.000302599	0.000301042
331	浙江省	金华市		10969	632.432	630.677	627.047	624.793	622.362	618.996	545.116	504.555	0.00133418	0.00303531	0.00301876	0.00302293
270	陕西省	咸阳市	地级市	10318.5	603.779	602.085	604.871	602.728	600.385	608.395	602.876	547.965	0.00125507	0.00289779	0.00291215	0.00297116
74	江苏省	淮安市	地级市	10033.4	597.899	596.235	596.475	594.346	592.423	583.118	642.779	631.599	0.00122039	0.00286957	0.00287165	0.00284771
3	河北省	石家庄市	地级市	14058.5	850.965	848.6	845.552	842.549	839.273	832.972	769.601	717.755	0.00170997	0.00408414	0.00407087	0.0040679
119	山东省	德州市	地级市	10356.7	637.092	635.324	632.956	630.711	628.263	628.009	612.851	614.258	0.00125971	0.00305767	0.00304735	0.00306695
177	广东省	湛江市	地级市	12338.2	765.622	763.498	766.014	763.343	760.374	753.479	680.337	643.076	0.00150073	0.00367455	0.00368818	0.00367969
178	广东省	茂名市	地级市	11342	712.305	710.331	709.486	706.969	704.217	698.066	656.27	641.306	0.00137956	0.00341865	0.0034158	0.00340908
13	河北省	衡水市	地级市	8834.06	582.365	580.749	582.499	580.442	578.183	572.19	582.282	558.698	0.00107451	0.00279502	0.00280447	0.00279435
157	湖南省	长沙市	地级市	11817.2	781.355	779.184	773.135	770.436	767.438	759.03	719.366	681.058	0.00143735	0.00375005	0.00372244	0.0037068
84	安徽省	宿州市	地级市	9941.1	669.117	667.262	668.209	665.846	663.263	659.621	697.24	654.004	0.00120916	0.00321137	0.00321711	0.00322133
87	福建省	福州市	地级市	11697	796.911	794.713	799.072	796.247	793.109	786.678	730.269	638.846	0.00142274	0.00382471	0.00384715	0.00384182
268	陕西省	铜川市	地级市	3886.04	267.319	266.577	265.454	264.508	263.478	261.167	261.052	270.517	0.000472668	0.00128298	0.001278	0.00127543
176	广东省	江门市	地级市	9366.29	645.076	643.282	638.114	635.852	633.382	630.412	590.862	536.382	0.00113925	0.00309599	0.00307219	0.00307868
122	山东省	菏泽市	地级市	12153.5	837.072	834.747	834.787	831.82	828.92	822.148	835.783	839.511	0.00147825	0.00401746	0.00401903	0.00401504
351	安徽省	合肥市		11402	827.209	824.914	823.969	821.035	817.844	797.729	709.626	663.603	0.00138686	0.00397012	0.00396692	0.00389579
97	江西省	景德镇市	地级市	5260.81	392.45	391.36	387.488	386.113	384.611	380.288	375.764	370.867	0.000639886	0.00188353	0.00186555	0.00185718
234	四川省	眉山市	地级市	7137.92	536.267	534.687	533.001	531.11	529.041	524.704	609.177	620.028	0.000868203	0.00257377	0.00256612	0.00256245
6	河北省	邯郸市	地级市	12070.5	911.94	909.408	906.851	903.573	900.059	892.016	851.028	805.028	0.00146817	0.00437679	0.00436571	0.00435625
320	新疆维吾尔自治区	可克达拉市	省直辖县	1035.36	78.2402	78.0094	77.7911	76.5055	76.2274	90.4919	87.5287	98.5075	0.000125934	0.000375508	0.000369645	0.000441926
169	湖南省	娄底市	地级市	8108.49	613.25	611.545	607.282	605.128	602.774	597.498	618.184	630.275	0.000986255	0.00294325	0.00292374	0.00291794
16	山西省	阳泉市	地级市	4563.95	348.947	347.979	347.576	346.345	345.001	348.142	341.219	327.593	0.000555125	0.00167475	0.0016734	0.00170019
138	河南省	周口市	地级市	11959.8	922.617	920.054	912.876	909.633	906.102	895.374	1016.25	1008.2	0.0014547	0.00442803	0.00439499	0.00437265
148	湖北省	孝感市	地级市	8913.55	695.314	693.383	694.589	692.125	689.433	682.067	734.567	678.176	0.00108418	0.00333711	0.00334408	0.00333094
114	山东省	济宁市	地级市	11195.7	873.756	871.331	867.892	864.795	861.871	853.877	850.962	833.947	0.00136177	0.00419353	0.00417835	0.00416999
136	河南省	商丘市	地级市	10699.6	854.577	852.204	848.997	845.981	842.693	836.021	921.56	876.188	0.00130142	0.00410148	0.00408745	0.00408279
75	江苏省	宿迁市	地级市	8524.94	682.273	680.378	676.97	674.584	671.259	669.558	752.664	709.807	0.00103691	0.00327452	0.00325933	0.00326985
321	新疆维吾尔自治区	昆玉市	省直辖县	1109.48	91.2202	90.9787	90.5145	90.2396	89.8809	89.3004	76.8243	33.1669	0.000134949	0.000437805	0.000436002	0.000436107
330	浙江省	台州市		9186.51	763.319	761.198	787.309	784.986	781.928	774.177	698.966	710.805	0.00111738	0.00366349	0.00379274	0.00378077
86	安徽省	亳州市	地级市	8523.93	710.512	708.542	707.708	705.196	702.452	694.966	757.062	713.878	0.00103679	0.00341005	0.00340723	0.00339393
1	北京市	北京市	直辖市	16405.1	1385.3	1381.45	1377.12	1372.27	1367.32	1351.99	975.804	814.479	0.00199539	0.00664865	0.00663029	0.00660258
72	江苏省	徐州市	地级市	11146.2	942.547	939.929	937.562	934.242	930.713	923.327	996.233	955.038	0.00135574	0.00452368	0.00451389	0.00450916
108	山东省	青岛市	副省级市	11043.6	935.529	932.932	931.056	927.879	924.146	911.625	821.132	764.677	0.00134326	0.00449	0.00448315	0.00445201
220	海南省	乐东黎族自治县	省直辖县	2761.28	236.083	235.423	240.029	239.173	238.244	233.216	244.295	231.163	0.000335862	0.00113306	0.00115559	0.00113893
76	浙江省	温州市	地级市	11598.2	1018.83	1016	1009.29	1005.75	1001.93	997.753	863.283	740.698	0.00141072	0.00488979	0.00485941	0.00487263
243	贵州省	贵阳市	地级市	8043.67	707.468	706.347	704.117	701.619	698.894	698.132	632.14	523.537	0.000978372	0.00339544	0.00338995	0.0034094
91	福建省	泉州市	地级市	11194.1	987.671	984.991	979.107	975.666	970.181	962.469	894.838	743.825	0.00136156	0.00474025	0.00471404	0.00470031
319	新疆维吾尔自治区	双河市	省直辖县	741.556	65.7914	65.5905	65.4664	66.7542	66.5034	71.1234	61.1255	53.4403	9.01973e-05	0.000315761	0.00032253	0.000347338
107	山东省	济南市	副省级市	10243.8	950.013	947.38	945.776	942.424	938.799	937.745	860.413	806.187	0.00124598	0.00455951	0.00455343	0.00457957
332	浙江省	绍兴市		8067.27	748.309	746.234	771.311	768.496	765.572	762.349	700.283	679.47	0.000981241	0.00359145	0.00371307	0.00372301
83	安徽省	阜阳市	地级市	10118.6	943.912	941.291	937.194	933.873	930.245	921.214	1001.24	991.936	0.00123075	0.00453024	0.00451211	0.00449884
223	四川省	成都市	副省级市	14334.2	1346.71	1343.11	1338.88	1334.12	1328.93	1319.39	1141.09	1010.24	0.0017435	0.00646342	0.00644595	0.00644337
120	山东省	聊城市	地级市	8620.21	812.559	810.3	812.667	809.785	806.647	806.102	783.904	790.91	0.0010485	0.00389981	0.00391257	0.00393668
46	辽宁省	辽阳市	地级市	4732.47	448.065	446.821	445.411	443.83	442.03	443.482	451.486	434.193	0.000575622	0.00215045	0.00214442	0.00216579
44	辽宁省	营口市	地级市	5331.58	505.071	503.672	502.084	500.302	498.356	494.439	486.971	469.282	0.000648494	0.00242405	0.00241726	0.00241464
317	新疆维吾尔自治区	北屯市	省直辖县	815.299	77.8806	77.6721	77.5176	77.2821	76.984	75.4901	51.8926	4.58727	9.91668e-05	0.000373782	0.000373397	0.000368663
126	河南省	平顶山市	地级市	7909.41	757.643	755.536	750.087	747.421	744.516	731.983	756.203	720.16	0.000962041	0.00363625	0.00361125	0.00357471
73	江苏省	连云港市	地级市	7450.33	720.24	718.24	715.183	712.651	707.241	691.717	755.303	709.011	0.000906202	0.00345674	0.00344325	0.00337807
116	山东省	威海市	地级市	5625.98	569.637	568.059	570.655	568.871	565.846	560.523	537.268	524.991	0.000684302	0.00273393	0.00274856	0.00273737
129	河南省	新乡市	地级市	8277.37	841.799	839.466	832.126	829.201	825.976	829.258	819.254	755.267	0.0010068	0.00404015	0.00400638	0.00404977
267	陕西省	西安市	副省级市	10104.1	1029.23	1026.37	1017.2	1013.58	1009.64	1000.54	898.252	830.197	0.00122899	0.0049397	0.00489722	0.00488624
336	浙江省	湖州市		5905.45	603.796	602.117	603.373	601.169	596.939	592.513	565.901	552.655	0.000718294	0.00289787	0.00290462	0.0028936
240	四川省	资阳市	地级市	5745.5	590.044	588.398	586.381	584.301	582.039	576.683	749.901	797.542	0.000698839	0.00283187	0.00282312	0.00281629
14	山西省	太原市	地级市	6905.5	723.098	721.089	723.994	721.428	718.621	711.937	587.913	516.051	0.000839933	0.00347045	0.00348566	0.00347682
2	天津市	天津市	直辖市	11924.7	1265.74	1262.22	1253.52	1249.1	1243.61	1226.07	971.198	905.047	0.00145044	0.0060748	0.00603516	0.00598763
236	四川省	广安市	地级市	6341.15	700.85	698.518	698.945	696.454	693.746	637.889	841.5	836.734	0.00077129	0.00336368	0.00336499	0.0031152
115	山东省	泰安市	地级市	7759.18	859.283	856.893	852.168	849.14	845.283	834.887	841.26	860.969	0.000943768	0.00412407	0.00410271	0.00407725
213	海南省	东方市	省直辖县	2257.83	250.732	250.035	249.022	248.135	247.171	245.924	224.259	200.613	0.000274625	0.00120337	0.00119889	0.001201
209	海南省	五指山市	省直辖县	1143.87	127.206	126.848	124.294	123.848	123.366	141.804	111.124	102.444	0.000139131	0.000610517	0.000598387	0.000692515
79	安徽省	蚌埠市	地级市	5953.35	662.688	660.847	656.893	654.569	652.025	648.837	709.555	665.105	0.000724121	0.00318052	0.00316262	0.00316866
127	河南省	安阳市	地级市	7346.05	860.708	858.323	859.803	856.789	853.457	853.685	879.833	845.646	0.000893518	0.0041309	0.00413967	0.00416906
101	江西省	鹰潭市	地级市	3557.99	417.281	416.118	411.995	410.537	408.939	405.812	390.77	372.835	0.000432767	0.00200271	0.00198356	0.00198182
47	辽宁省	盘锦市	地级市	3660.77	431.674	430.469	429.112	427.579	425.786	418.979	391.787	331.077	0.000445269	0.00207179	0.00206589	0.00204613
117	山东省	日照市	地级市	5332.07	637.671	635.904	641.341	639.213	636.787	637.341	629.294	630.696	0.000648553	0.00306045	0.00308843	0.00311252
208	海南省	儋州市	地级市	3260.28	390.039	388.958	397.204	395.793	394.254	389.96	360.155	321.851	0.000396556	0.00187196	0.00191232	0.00190441
318	新疆维吾尔自治区	铁门关市	省直辖县	607.81	73.4818	73.2976	73.0524	72.7925	72.3795	75.5844	75.3492	44.7738	7.39295e-05	0.00035267	0.000351705	0.000369124
12	河北省	廊坊市	地级市	6414.91	785.067	782.889	779.827	777.089	773.523	766.234	702.934	648.817	0.000780261	0.00376787	0.00375459	0.00374198
349	江苏省	扬州市		6771.94	830.097	827.792	827.542	824.584	821.75	811.846	861.984	796.157	0.000823687	0.00398399	0.00398407	0.00396473
347	江苏省	南通市		8330.76	1054.64	1051.71	1070.33	1066.03	1061.9	1052.08	1127.19	1227.21	0.00101329	0.00506165	0.00515063	0.00513792
96	江西省	南昌市	地级市	7188.9	912.449	909.917	907.747	904.531	901.011	903.463	806.701	736.121	0.000874404	0.00437923	0.00437034	0.00441215
350	安徽省	芜湖市		5864.9	749.14	747.059	747.217	744.42	741.528	743.55	754.804	763.265	0.000713362	0.00359544	0.00359675	0.0036312
333	浙江省	宁波市		8257.01	1061.09	1058.14	1107.25	1103.49	1106.18	1103.86	907.992	825.736	0.00100432	0.00509261	0.00533165	0.00539082
211	海南省	文昌市	省直辖县	2366.84	311.996	311.134	314.685	313.588	312.367	308.706	305.631	310.938	0.000287885	0.0014974	0.00151513	0.0015076
227	四川省	德阳市	地级市	5911.33	782.074	780.13	777.667	774.909	771.893	763.941	828.709	802.763	0.00071901	0.0037535	0.00374406	0.00373078
219	海南省	昌江黎族自治县	省直辖县	1594.06	211.804	211.215	215.763	215.003	214.169	210.903	194.171	193.424	0.000193889	0.00101653	0.00103881	0.00102996
80	安徽省	淮南市	地级市	5531.25	769.583	767.444	766.978	764.258	761.29	773.386	778.583	767.35	0.000672779	0.00369356	0.0036926	0.00377691
159	湖南省	湘潭市	地级市	5005.89	717.675	715.679	717.352	714.876	712.094	717.435	686.126	726.437	0.000608878	0.00344442	0.003454	0.00350366
142	湖北省	黄石市	地级市	4575.16	670.809	668.943	672.437	670.056	667.446	661.06	694.578	622.258	0.000556489	0.0032195	0.00323745	0.00322835
124	河南省	开封市	地级市	6242.37	921.625	919.059	918.128	914.879	911.309	902.664	917.456	877.424	0.000759275	0.00442327	0.00442034	0.00440825
230	四川省	遂宁市	地级市	5322.88	789.993	786.802	782.633	779.853	776.823	770.651	866.557	870.402	0.000647435	0.00379151	0.00376795	0.00376355
100	江西省	新余市	地级市	3159.21	469.934	468.636	464.029	462.386	460.588	454.38	442.891	422.997	0.000384262	0.00225541	0.00223407	0.00221901
216	海南省	澄迈县	省直辖县	2054.19	305.807	304.969	314.078	312.959	311.73	310.375	308.642	313.343	0.000249856	0.0014677	0.0015121	0.00151575
109	山东省	淄博市	地级市	5966.85	903.407	900.894	897.491	894.303	890.828	873.815	830.109	793.325	0.000725762	0.00433583	0.00432093	0.00426736
231	四川省	内江市	地级市	5383.38	878.517	875.991	872.095	869.004	865.618	855.302	1009.69	1012.49	0.000654794	0.00421637	0.00419869	0.00417695
98	江西省	萍乡市	地级市	3831.73	638.016	636.249	638.177	635.915	633.443	629.822	600.454	566.399	0.000466063	0.00306211	0.00307249	0.0030758
141	湖北省	武汉市	副省级市	8578.25	1474.1	1470.01	1464.23	1458.92	1453.24	1453.41	1294.49	1124.55	0.00104339	0.00707484	0.00704892	0.00709788
182	广东省	汕尾市	地级市	4816.72	833.969	831.653	830.373	827.428	824.207	815.613	710.05	657.535	0.000585869	0.00400257	0.00399781	0.00398313
278	甘肃省	嘉峪关市	地级市	1229.57	214.258	213.63	212.968	212.196	211.37	210.537	152.225	111.217	0.000149555	0.00102832	0.00102525	0.00102818
224	四川省	自贡市	地级市	4381.69	768.457	765.557	763.162	760.448	757.497	748.06	895.538	911.834	0.000532956	0.00368815	0.00367419	0.00365322
346	江苏省	泰州市		5721.91	1007.37	1004.58	1004.87	1001.31	996.789	989.117	1078.27	1209.2	0.00069597	0.00483481	0.00483795	0.00483045
195	广西壮族自治区	北海市	地级市	3399.07	606.324	604.639	609.129	606.782	604.428	575.865	588.793	525.372	0.000413438	0.00291001	0.00293173	0.0028123
342	安徽省	马鞍山市		3969.78	713.565	711.589	700.543	698.159	695.438	684.976	682.492	668.182	0.000482855	0.0034247	0.00337323	0.00334515
316	新疆维吾尔自治区	五家渠市	省直辖县	739.155	136.106	135.738	134.451	133.803	133.27	115.757	128.168	120.458	8.99052e-05	0.000653228	0.000646483	0.000565309
123	河南省	郑州市	地级市	7581.06	1413.33	1409.41	1409.21	1404.21	1398.75	1388.99	1100.88	975.32	0.000922103	0.00678318	0.0067846	0.00678326
339	江苏省	苏州市		8048.61	1612.63	1608.15	1584.67	1578.93	1574.14	1570.76	1060.37	948.263	0.000978973	0.00773968	0.00762876	0.00767098
212	海南省	万宁市	省直辖县	1883.29	396.937	395.833	397.056	395.648	394.107	388.859	370.25	368.437	0.00022907	0.00190507	0.00191162	0.00189903
132	河南省	许昌市	地级市	4984.92	1053.99	1051.06	1041.65	1037.97	1033.92	1032.36	1038.18	1056.09	0.000606328	0.00505854	0.00501506	0.00504163
27	内蒙古自治区	乌海市	地级市	1655.98	362.252	358.781	357.652	356.38	354.997	353.078	313.423	226.884	0.000201421	0.0017386	0.00172189	0.00172429
343	江苏省	南京市		6820.09	1509.85	1505.66	1489.31	1483.59	1477.85	1468.38	1175.47	1041.15	0.000829544	0.00724643	0.0071681	0.00717097
110	山东省	枣庄市	地级市	4552.07	1011.32	1008.5	1003.74	1000.18	997.124	990.712	979.425	923.534	0.000553679	0.00485373	0.0048325	0.00483824
140	河南省	济源市	省直辖县	1898.65	435.343	434.13	428.441	426.927	425.265	422.694	396.006	378.933	0.000230938	0.0020894	0.00206274	0.00206427
215	海南省	屯昌县	省直辖县	1223.54	285.433	284.646	284.389	283.38	282.28	279.183	284.791	302.457	0.000148822	0.00136991	0.00136918	0.00136342
328	安徽省	铜陵市		2883.27	681.234	679.34	665.794	663.544	660.959	669.106	639.461	696.545	0.0003507	0.00326953	0.00320599	0.00326765
89	福建省	莆田市	地级市	3910.17	929.865	927.263	925.056	921.781	918.19	905.915	928.743	939.716	0.000475603	0.00446282	0.00445369	0.00442413
210	海南省	琼海市	省直辖县	1687.73	401.877	400.775	412.537	411.076	409.474	408.123	397.385	387.676	0.000205283	0.00192878	0.00198616	0.00199311
131	河南省	濮阳市	地级市	4269.23	1018.39	1015.56	1012.77	1009.17	1005.06	991.126	1000.57	921.246	0.000519277	0.00488769	0.00487594	0.00484026
153	湖北省	仙桃市	省直辖县	2519.67	601.893	600.224	591.15	589.052	586.763	573.801	742.882	724.08	0.000306474	0.00288874	0.00284607	0.00280221
206	海南省	三亚市	地级市	1900.86	475.177	473.852	472.501	470.712	468.884	463.144	340.185	278.359	0.000231206	0.00228057	0.0022743	0.00226181
155	湖北省	天门市	省直辖县	2610.83	704.06	702.11	698.363	695.883	693.174	687.81	834.216	790.363	0.000317562	0.00337908	0.00336223	0.00335899
130	河南省	焦作市	地级市	3973.67	1084.2	1081.19	1080.21	1076.37	1072.19	1069.14	1009.51	929.366	0.000483327	0.00520351	0.00520062	0.00522123
214	海南省	定安县	省直辖县	1196.6	334.16	333.227	329.604	328.427	327.149	305.367	296.21	315.76	0.000145545	0.00160378	0.00158683	0.00149129
189	广东省	揭阳市	地级市	5258.13	1532.03	1527.78	1528.04	1522.63	1516.7	1516.41	1402.8	1150.47	0.00063956	0.00735287	0.00735675	0.00740556
344	江苏省	镇江市		3618.86	1067.66	1064.69	1080.18	1076.64	1072.45	1067.78	1021.54	807.07	0.000440171	0.00512417	0.00520189	0.00521461
341	江苏省	常州市		4384.83	1320.18	1316.51	1308.11	1303.67	1298.73	1294.95	1106.71	1005.84	0.000533338	0.00633608	0.00629884	0.00632403
154	湖北省	潜江市	省直辖县	2000.07	617.507	615.786	614.455	612.303	609.916	606.355	648.603	613.262	0.000243273	0.00296368	0.00295841	0.00296119
217	海南省	临高县	省直辖县	1299.24	430.867	429.684	440.273	438.716	437.012	433.66	403.704	410.268	0.00015803	0.00206791	0.00211971	0.00211782
81	安徽省	淮北市	地级市	2742.4	913.094	910.563	898.447	895.266	891.781	888.753	874.13	800.768	0.000333564	0.00438232	0.00432558	0.00434031
170	广东省	广州市	副省级市	7215.52	2403.6	2396.93	2380.25	2371.86	2362.64	2360.65	1905.15	1233.44	0.000877641	0.0115359	0.0114599	0.0115285
337	浙江省	嘉兴市		4017	1405.43	1401.52	1416.58	1411.62	1406.27	1397.29	1132.11	1048.78	0.000488598	0.00674527	0.00682038	0.00682381
221	海南省	陵水黎族自治县	省直辖县	1088.62	406.761	405.628	415.231	413.771	412.167	407.834	405.349	409.671	0.000132411	0.00195222	0.00199918	0.0019917
340	江苏省	无锡市		4641	1740.17	1735.34	1726.8	1720.63	1713.98	1699.21	1413.84	1263.95	0.000564497	0.00835181	0.0083134	0.00829826
188	广东省	潮州市	地级市	3113.31	1180.24	1176.97	1177.56	1173.37	1168.82	1166.43	1065.19	1000.28	0.00037868	0.00566446	0.00566927	0.00569638
128	河南省	鹤壁市	地级市	2139.03	882.246	879.792	866.994	863.946	860.586	847.966	804.859	728.742	0.000260175	0.00423427	0.00417425	0.00414113
133	河南省	漯河市	地级市	2695.16	1188.54	1185.24	1185.99	1181.79	1177.19	1175.35	1093	1054.54	0.000327819	0.00570433	0.00570993	0.00573996
146	湖北省	鄂州市	地级市	1585.02	849.524	847.172	841.42	838.435	835.173	808.535	812.118	742.344	0.00019279	0.00407723	0.00405099	0.00394856
205	海南省	海口市	地级市	2232.5	1259.71	1256.21	1243.85	1239.42	1234.6	1222.87	950.907	662.601	0.000271544	0.00604589	0.00598842	0.00597201
175	广东省	佛山市	地级市	3795.76	2550.47	2543.38	2507.19	2498.25	2488.53	2418.72	1873.14	1112.5	0.000461688	0.0122408	0.0120706	0.0118121
338	上海市	上海市		6217.84	4537.74	4525.13	4561.38	4546.8	4530.34	4471.48	3342.16	2879.83	0.000756291	0.0217785	0.0219684	0.0218369
173	广东省	珠海市	地级市	1579.53	1318.23	1314.4	1325.41	1320.69	1315.55	1291.75	1088.15	589.603	0.000192122	0.00632674	0.00638106	0.00630839
187	广东省	中山市	地级市	1744.18	2511.34	2504.38	2568.12	2559.95	2549.98	2577.79	2074.02	1145.29	0.000212149	0.012053	0.0123687	0.0125889
174	广东省	汕头市	地级市	2176.78	3330.77	3321.5	3303.17	3291.43	3278.63	3229.94	2936.29	2366.74	0.000264767	0.0159858	0.0159029	0.0157737
313	新疆维吾尔自治区	石河子市	省直辖县	458.99	709.22	707.259	592.632	590.122	587.828	854.215	1379.27	1319.15	5.58281e-05	0.00340385	0.00285124	0.00417164
186	广东省	东莞市	地级市	2449.65	4554.68	4542.04	4491.28	4475.38	4457.98	4386.59	3555	983.249	0.000297957	0.0218599	0.0216233	0.0214224
326	浙江省	舟山市		564.565	1082.15	1079.15	1218.76	1218.82	1232.62	1201.81	1027.19	1455.13	6.86695e-05	0.00519368	0.00588885	0.00586918
88	福建省	厦门市	副省级市	1579.95	3062.42	3053.92	3088.07	3077.21	3065.24	3050.6	1890.74	1143.6	0.000192173	0.0146978	0.0148679	0.0148979
172	广东省	深圳市	副省级市	1942.79	7377.45	7356.97	7410.43	7384.28	7355.55	7324.49	5284.44	1310.16	0.000236307	0.0354075	0.0356779	0.0357699
324	香港特别行政区	香港特别行政区	特别行政区	1115.34	7898.11	7873.24	7820.96	7801.86	7779.2	7733.19	7601.24	7575.56	0.000135662	0.0379064	0.0376956	0.0377658
325	澳门特别行政区	澳门特别行政区	特别行政区	33.9575	23861	23278.6	23943.2	23785.8	23649.7	23515.1	21537.5	17627.3	4.13033e-06	0.114519	0.114924	0.114838
sum	sum	sum	sum	8.22149e+06	208358	207257	207761	206970	206152	204767	192363	171663

## Sheet: 21
序号	省	市	类型	area	21PD	21总人数	Pi面积占比x	Wi人口占比y	y/x	0	0	0	SB	GINI		X	Y
266	西藏自治区	阿里地区	地区	337145	0.354201	119417	0.0410078	7.20099e-05	0.00175601	0.0410078	7.20099e-05	1.47648e-06	0.14932	0.701359		0	0
207	海南省	三沙市	地级市	805.591	0.593353	478	9.7986e-05	2.8824e-07	0.00294164	0.0411058	7.22982e-05	7.07009e-09				0.0410078	7.20099e-05
36	内蒙古自治区	阿拉善盟	盟	239472	1.16376	278689	0.0291276	0.000168053	0.00576955	0.0702333	0.000240351	4.55336e-06				0.0411058	7.22982e-05
265	西藏自治区	那曲市	地级市	352985	1.66073	586214	0.0429344	0.000353494	0.00823336	0.113168	0.000593846	1.79079e-05				0.0702333	0.000240351
297	青海省	玉树藏族自治州	自治州	204931	2.23886	458813	0.0249263	0.00027667	0.0110995	0.138094	0.000870516	1.82506e-05				0.113168	0.000593846
296	青海省	果洛藏族自治州	自治州	74252.2	3.16263	234832	0.00903148	0.000141607	0.0156792	0.147126	0.00101212	8.5015e-06				0.138094	0.000870516
306	新疆维吾尔自治区	哈密市	地级市	137212	4.43456	608476	0.0166895	0.000366919	0.021985	0.163815	0.00137904	1.99536e-05				0.147126	0.00101212
71	黑龙江省	大兴安岭地区	地区	64769.5	4.57382	296244	0.00787807	0.000178639	0.0226754	0.171693	0.00155768	1.15678e-05				0.163815	0.00137904
312	新疆维吾尔自治区	阿勒泰地区	地区	116994	4.64055	542918	0.0142303	0.000327386	0.0230063	0.185923	0.00188507	2.44957e-05				0.171693	0.00155768
261	西藏自治区	日喀则市	地级市	179150	5.18518	928924	0.0217905	0.000560153	0.0257063	0.207714	0.00244522	4.71794e-05				0.185923	0.00188507
263	西藏自治区	林芝市	地级市	114202	5.5822	637500	0.0138907	0.00038442	0.0276747	0.221605	0.00282964	3.66357e-05				0.207714	0.00244522
35	内蒙古自治区	锡林郭勒盟	盟	199928	5.68513	1.13661e+06	0.0243177	0.000685392	0.0281849	0.245922	0.00351503	7.71438e-05				0.221605	0.00282964
285	甘肃省	酒泉市	地级市	167661	7.39528	1.2399e+06	0.020393	0.000747676	0.0366633	0.266315	0.00426271	7.93059e-05				0.245922	0.00351503
262	西藏自治区	昌都市	地级市	109833	7.75119	851339	0.0133593	0.000513368	0.0384278	0.279675	0.00477608	6.03759e-05				0.266315	0.00426271
310	新疆维吾尔自治区	和田地区	地区	246935	9.31868	2.30111e+06	0.0300353	0.0013876	0.0461989	0.30971	0.00616368	0.00016429				0.279675	0.00477608
241	四川省	甘孜藏族自治州	自治州	149626	9.42236	1.40983e+06	0.0181994	0.000850146	0.0467129	0.327909	0.00701382	0.000119911				0.30971	0.00616368
293	青海省	海北藏族自治州	自治州	34390.7	9.7038	333721	0.00418303	0.000201238	0.0481082	0.332092	0.00721506	2.97599e-05				0.327909	0.00701382
305	新疆维吾尔自治区	吐鲁番市	地级市	69762.8	9.76408	681170	0.00848543	0.000410754	0.048407	0.340578	0.00762581	6.29656e-05				0.332092	0.00721506
31	内蒙古自治区	呼伦贝尔市	地级市	252860	10.4416	2.64026e+06	0.030756	0.00159211	0.0517659	0.371334	0.00921792	0.000259023				0.340578	0.00762581
295	青海省	海南藏族自治州	自治州	43694.8	12.3411	539242	0.0053147	0.00032517	0.0611831	0.376648	0.00954309	4.98546e-05				0.371334	0.00921792
311	新疆维吾尔自治区	塔城地区	地区	94652.3	14.062	1.331e+06	0.0115128	0.000802609	0.0697145	0.388161	0.0103457	0.000114488				0.376648	0.00954309
294	青海省	黄南藏族自治州	自治州	18028	17.0475	307333	0.00219279	0.000185326	0.0845157	0.390354	0.010531	2.28892e-05				0.388161	0.0103457
264	西藏自治区	山南市	地级市	79153.5	18.1371	1.43562e+06	0.00962764	0.000865694	0.0899176	0.399982	0.0113967	0.000105556				0.390354	0.010531
308	新疆维吾尔自治区	阿克苏地区	地区	127780	20.6924	2.64408e+06	0.0155422	0.00159441	0.102586	0.415524	0.0129911	0.000189521				0.399982	0.0113967
307	新疆维吾尔自治区	昌吉回族自治州	自治州	73486.4	20.8072	1.52904e+06	0.00893833	0.000922033	0.103155	0.424462	0.0139132	0.00012024				0.415524	0.0129911
290	甘肃省	甘南藏族自治州	自治州	36696.9	22.9193	841067	0.00446353	0.000507174	0.113626	0.428926	0.0144203	6.32338e-05				0.424462	0.0139132
259	云南省	迪庆藏族自治州	自治州	23196.4	22.9225	531718	0.00282143	0.000320633	0.113642	0.431747	0.014741	4.11383e-05				0.428926	0.0144203
69	黑龙江省	黑河市	地级市	66871.9	24.3043	1.62528e+06	0.00813379	0.000980062	0.120493	0.439881	0.015721	0.000123886				0.431747	0.014741
260	西藏自治区	拉萨市	地级市	29655.5	24.6449	730857	0.00360707	0.000440716	0.122181	0.443488	0.0161618	5.75017e-05				0.439881	0.015721
30	内蒙古自治区	鄂尔多斯市	地级市	86886.5	26.2575	2.28142e+06	0.0105682	0.00137573	0.130176	0.454056	0.0175375	0.000178071				0.443488	0.0161618
32	内蒙古自治区	巴彦淖尔市	地级市	65073.8	28.5116	1.85536e+06	0.00791508	0.0011188	0.141351	0.461971	0.0186563	0.000143238				0.454056	0.0175375
34	内蒙古自治区	兴安盟	盟	55155.2	29.834	1.6455e+06	0.00670866	0.000992255	0.147907	0.46868	0.0196485	0.000128487				0.461971	0.0186563
156	湖北省	神农架林区	省直辖县	3234.46	31.464	101769	0.000393415	6.1368e-05	0.155988	0.469073	0.0197099	7.74211e-06				0.46868	0.0196485
65	黑龙江省	伊春市	地级市	32793.2	35.2439	1.15576e+06	0.00398872	0.000696938	0.174727	0.473062	0.0204068	8.00073e-05				0.469073	0.0197099
283	甘肃省	张掖市	地级市	38583.2	36.5518	1.41028e+06	0.00469297	0.000850419	0.181211	0.477755	0.0212573	9.77642e-05				0.473062	0.0204068
309	新疆维吾尔自治区	喀什地区	地区	110367	42.2528	4.66332e+06	0.0134242	0.00281204	0.209475	0.491179	0.0240693	0.000304237				0.477755	0.0212573
33	内蒙古自治区	乌兰察布市	地级市	54445.5	45.0043	2.45028e+06	0.00662235	0.00147755	0.223116	0.497802	0.0255469	0.000164288				0.491179	0.0240693
314	新疆维吾尔自治区	阿拉尔市	省直辖县	3927.09	45.7247	179565	0.000477662	0.00010828	0.226688	0.498279	0.0256551	1.22286e-05				0.497802	0.0255469
304	新疆维吾尔自治区	克拉玛依市	地级市	7373.81	50.8112	374672	0.000896894	0.000225932	0.251905	0.499176	0.0258811	2.31113e-05				0.498279	0.0256551
322	新疆维吾尔自治区	胡杨河市	省直辖县	937.537	53.4379	50100	0.000114035	3.02109e-05	0.264927	0.49929	0.0259113	2.95307e-06				0.499176	0.0258811
28	内蒙古自治区	赤峰市	地级市	86921.8	54.662	4.75132e+06	0.0105725	0.0028651	0.270995	0.509863	0.0287764	0.000289093				0.49929	0.0259113
29	内蒙古自治区	通辽市	地级市	58863.4	57.7999	3.4023e+06	0.0071597	0.00205163	0.286552	0.517022	0.030828	0.000213375				0.509863	0.0287764
282	甘肃省	武威市	地级市	32584.9	64.9	2.11476e+06	0.00396338	0.00127523	0.321752	0.520986	0.0321032	0.00012471				0.517022	0.030828
319	新疆维吾尔自治区	双河市	省直辖县	741.556	65.7914	48788	9.01973e-05	2.94198e-05	0.326171	0.521076	0.0321327	2.89695e-06				0.520986	0.0321032
63	黑龙江省	双鸭山市	地级市	22043.6	67.3822	1.48534e+06	0.00268122	0.000895681	0.334058	0.523757	0.0330283	8.73553e-05				0.521076	0.0321327
272	陕西省	延安市	地级市	37041.3	69.3976	2.57058e+06	0.00450543	0.00155009	0.34405	0.528263	0.0345784	0.000152299				0.523757	0.0330283
318	新疆维吾尔自治区	铁门关市	省直辖县	607.81	73.4818	44663	7.39295e-05	2.69323e-05	0.364298	0.528337	0.0346054	2.55736e-06				0.528263	0.0345784
62	黑龙江省	鹤岗市	地级市	14668	73.5471	1.07879e+06	0.0017841	0.000650521	0.364622	0.530121	0.0352559	6.23197e-05				0.528337	0.0346054
68	黑龙江省	牡丹江市	地级市	38796.9	75.8091	2.94116e+06	0.00471897	0.00177356	0.375836	0.53484	0.0370294	0.000170556				0.530121	0.0352559
255	云南省	普洱市	地级市	44267.8	77.0916	3.41268e+06	0.00538441	0.00205789	0.382194	0.540224	0.0390873	0.000204922				0.53484	0.0370294
279	甘肃省	金昌市	地级市	7565.85	77.2884	584752	0.000920253	0.000352613	0.383169	0.541144	0.0394399	3.61325e-05				0.540224	0.0390873
317	新疆维吾尔自治区	北屯市	省直辖县	815.299	77.8806	63496	9.91668e-05	3.82889e-05	0.386106	0.541244	0.0394782	3.91303e-06				0.541144	0.0394399
320	新疆维吾尔自治区	可克达拉市	省直辖县	1035.36	78.2402	81007	0.000125934	4.88482e-05	0.387888	0.541369	0.0395271	4.97472e-06				0.541244	0.0394782
66	黑龙江省	佳木斯市	地级市	32703.5	80.416	2.62989e+06	0.00397781	0.00158585	0.398675	0.545347	0.0411129	0.000160385				0.541369	0.0395271
254	云南省	丽江市	地级市	20558.7	80.4234	1.6534e+06	0.00250061	0.000997022	0.398712	0.547848	0.0421099	0.000104054				0.545347	0.0411129
58	吉林省	白城市	地级市	25756.7	82.8384	2.13364e+06	0.00313285	0.00128661	0.410684	0.550981	0.0433966	0.00013394				0.547848	0.0421099
56	吉林省	白山市	地级市	17435	85.1889	1.48527e+06	0.00212067	0.000895637	0.422338	0.553101	0.0442922	9.29793e-05				0.550981	0.0433966
61	黑龙江省	鸡西市	地级市	22467	86.5638	1.94483e+06	0.00273271	0.00117276	0.429154	0.555834	0.045465	0.00012264				0.553101	0.0442922
315	新疆维吾尔自治区	图木舒克市	省直辖县	1997.48	87.166	174112	0.000242958	0.000104992	0.432139	0.556077	0.0455699	1.10588e-05				0.555834	0.045465
321	新疆维吾尔自治区	昆玉市	省直辖县	1109.48	91.2202	101207	0.000134949	6.10291e-05	0.452239	0.556212	0.045631	6.15373e-06				0.556077	0.0455699
274	陕西省	榆林市	地级市	42888.7	91.8794	3.94059e+06	0.00521666	0.00237622	0.455507	0.561429	0.0480072	0.000244239				0.556212	0.045631
300	宁夏回族自治区	吴忠市	地级市	16747.6	95.0343	1.5916e+06	0.00203705	0.000959753	0.471148	0.563466	0.048967	9.87707e-05				0.561429	0.0480072
10	河北省	承德市	地级市	39492.7	96.2405	3.8008e+06	0.0048036	0.00229193	0.477128	0.568269	0.0512589	0.000240722				0.563466	0.048967
286	甘肃省	庆阳市	地级市	27124.7	99.2013	2.6908e+06	0.00329924	0.00162259	0.491806	0.571569	0.0528815	0.000171792				0.568269	0.0512589
302	宁夏回族自治区	中卫市	地级市	13659.7	100.632	1.3746e+06	0.00166146	0.000828899	0.498897	0.57323	0.0537104	8.85491e-05				0.571569	0.0528815
242	四川省	凉山彝族自治州	自治州	60270.8	102.255	6.16301e+06	0.00733088	0.00371637	0.506948	0.580561	0.0574267	0.000407367				0.57323	0.0537104
280	甘肃省	白银市	地级市	20095.7	102.358	2.05696e+06	0.00244429	0.00124037	0.507456	0.583005	0.0586671	0.000141884				0.580561	0.0574267
218	海南省	白沙黎族自治县	省直辖县	2117.56	109.001	230817	0.000257564	0.000139186	0.540392	0.583263	0.0588063	1.51285e-05				0.583005	0.0586671
26	内蒙古自治区	包头市	地级市	27737.9	112.443	3.11893e+06	0.00337383	0.00188075	0.557452	0.586637	0.060687	0.000201575				0.583263	0.0588063
288	甘肃省	陇南市	地级市	27846.2	116.163	3.23471e+06	0.00338701	0.00195057	0.575898	0.590024	0.0626376	0.000208851				0.586637	0.060687
238	四川省	雅安市	地级市	15049.6	126.346	1.90147e+06	0.00183052	0.00114661	0.626383	0.591854	0.0637842	0.000115709				0.590024	0.0626376
292	青海省	海东市	地级市	12989.8	126.502	1.64324e+06	0.00157998	0.000990893	0.627156	0.593434	0.0647751	0.000101561				0.591854	0.0637842
209	海南省	五指山市	省直辖县	1143.87	127.206	145507	0.000139131	8.77425e-05	0.630646	0.593573	0.0648629	9.01835e-06				0.593434	0.0647751
257	云南省	楚雄彝族自治州	自治州	28437.4	128.269	3.64765e+06	0.00345891	0.00219958	0.635916	0.597032	0.0670624	0.000228159				0.593573	0.0648629
60	黑龙江省	齐齐哈尔市	地级市	42260.3	128.908	5.44771e+06	0.00514023	0.00328504	0.639084	0.602172	0.0703475	0.000353159				0.597032	0.0670624
200	广西壮族自治区	百色市	地级市	36198.4	129.944	4.70375e+06	0.0044029	0.00283642	0.644217	0.606575	0.0731839	0.000315977				0.602172	0.0703475
301	宁夏回族自治区	固原市	地级市	10524	130.864	1.37721e+06	0.00128006	0.000830477	0.648779	0.607855	0.0740144	9.42115e-05				0.606575	0.0731839
93	福建省	南平市	地级市	26289.1	131.894	3.46736e+06	0.0031976	0.00209086	0.653884	0.611053	0.0761052	0.000240011				0.607855	0.0740144
9	河北省	张家口市	地级市	36788.4	132.721	4.88258e+06	0.00447466	0.00294426	0.657984	0.615528	0.0790495	0.000347133				0.611053	0.0761052
316	新疆维吾尔自治区	五家渠市	省直辖县	739.155	136.106	100603	8.99052e-05	6.06649e-05	0.674765	0.615618	0.0791102	7.10969e-06				0.615528	0.0790495
202	广西壮族自治区	河池市	地级市	33481.3	137.253	4.5954e+06	0.00407241	0.00277108	0.680453	0.61969	0.0818812	0.000327812				0.615618	0.0791102
22	山西省	忻州市	地级市	25149	140.55	3.53468e+06	0.00305893	0.00213146	0.696798	0.622749	0.0840127	0.000253729				0.61969	0.0818812
64	黑龙江省	大庆市	地级市	21194	140.821	2.98456e+06	0.00257787	0.00179973	0.698143	0.625327	0.0858124	0.000218894				0.622749	0.0840127
256	云南省	临沧市	地级市	23624.8	141.452	3.34177e+06	0.00287355	0.00201513	0.701269	0.6282	0.0878276	0.000249481				0.625327	0.0858124
275	陕西省	安康市	地级市	23532.6	141.523	3.3304e+06	0.00286233	0.00200827	0.701622	0.631063	0.0898358	0.000254266				0.6282	0.0878276
57	吉林省	松原市	地级市	21161.2	143.817	3.04333e+06	0.00257389	0.00183517	0.712995	0.633637	0.091671	0.000233589				0.631063	0.0898358
90	福建省	三明市	地级市	22964.7	145.347	3.33784e+06	0.00279325	0.00201276	0.72058	0.63643	0.0936838	0.000258871				0.633637	0.091671
276	陕西省	商洛市	地级市	19584.9	148.634	2.91099e+06	0.00238216	0.00175536	0.736878	0.638812	0.0954391	0.000225261				0.63643	0.0936838
67	黑龙江省	七台河市	地级市	6189	153.249	948456	0.000752783	0.000571931	0.759755	0.639565	0.096011	7.20602e-05				0.638812	0.0954391
273	陕西省	汉中市	地级市	27093.1	155.37	4.20947e+06	0.0032954	0.00253836	0.770274	0.64286	0.0985494	0.000320578				0.639565	0.096011
70	黑龙江省	绥化市	地级市	34906.6	159.309	5.56092e+06	0.00424577	0.0033533	0.789798	0.647106	0.101903	0.000425537				0.64286	0.0985494
204	广西壮族自治区	崇左市	地级市	17332.1	160.027	2.77361e+06	0.00210814	0.00167252	0.793362	0.649214	0.103575	0.000216588				0.647106	0.101903
78	浙江省	丽水市	地级市	17275.9	161.512	2.79027e+06	0.00210131	0.00168257	0.800723	0.651315	0.105258	0.000219412				0.649214	0.103575
258	云南省	大理白族自治州	自治州	28298.9	164.826	4.66439e+06	0.00344206	0.00281269	0.817152	0.654757	0.10807	0.000367145				0.651315	0.105258
55	吉林省	通化市	地级市	15559.6	165.78	2.57948e+06	0.00189256	0.00155546	0.821883	0.65665	0.109626	0.000206001				0.654757	0.10807
287	甘肃省	定西市	地级市	19612.4	166.958	3.27444e+06	0.0023855	0.00197453	0.827719	0.659035	0.1116	0.000263868				0.65665	0.109626
49	辽宁省	朝阳市	地级市	19700.8	169.574	3.34074e+06	0.00239626	0.00201451	0.84069	0.661432	0.113615	0.000269837				0.659035	0.1116
52	吉林省	吉林市	地级市	27717.4	173.655	4.81327e+06	0.00337134	0.00290246	0.860922	0.664803	0.116517	0.000387927				0.661432	0.113615
252	云南省	保山市	地级市	19060.2	176.734	3.36858e+06	0.00231834	0.00203129	0.876185	0.667121	0.118549	0.000272482				0.664803	0.116517
143	湖北省	十堰市	地级市	23687.4	178.838	4.2362e+06	0.00288115	0.00255448	0.886617	0.670003	0.121103	0.000345237				0.667121	0.118549
82	安徽省	黄山市	地级市	9678.55	179.689	1.73913e+06	0.00117723	0.00104872	0.890839	0.67118	0.122152	0.000143183				0.670003	0.121103
94	福建省	龙岩市	地级市	19026.6	180.339	3.43124e+06	0.00231425	0.00206908	0.89406	0.673494	0.124221	0.000285085				0.67118	0.122152
19	山西省	朔州市	地级市	10630.5	186.55	1.98311e+06	0.00129301	0.00119584	0.924853	0.674787	0.125417	0.000161392				0.673494	0.124221
42	辽宁省	丹东市	地级市	14670.7	188.162	2.76047e+06	0.00178444	0.0016646	0.932842	0.676571	0.127081	0.000225284				0.674787	0.125417
25	内蒙古自治区	呼和浩特市	地级市	17179.7	188.285	3.23469e+06	0.00208961	0.00195056	0.933454	0.678661	0.129032	0.000267589				0.676571	0.127081
229	四川省	广元市	地级市	16318.4	191.287	3.1215e+06	0.00198485	0.00188231	0.948337	0.680646	0.130914	0.000257977				0.678661	0.129032
299	宁夏回族自治区	石嘴山市	地级市	4084.05	195.929	800184	0.000496753	0.000482521	0.971351	0.681143	0.131397	6.51519e-05				0.680646	0.130914
196	广西壮族自治区	防城港市	地级市	5984.79	196.305	1.17485e+06	0.000727944	0.000708447	0.973216	0.681871	0.132105	9.59074e-05				0.681143	0.131397
45	辽宁省	阜新市	地级市	10324.2	198.339	2.0477e+06	0.00125576	0.00123479	0.983298	0.683126	0.13334	0.000166668				0.681871	0.132105
164	湖南省	张家界市	地级市	9536.98	202.029	1.92675e+06	0.00116001	0.00116185	1.00159	0.684286	0.134502	0.000155349				0.683126	0.13334
40	辽宁省	抚顺市	地级市	11275.1	206.022	2.32292e+06	0.00137142	0.00140075	1.02139	0.685658	0.135903	0.000185419				0.684286	0.134502
251	云南省	玉溪市	地级市	14942.1	206.213	3.08126e+06	0.00181744	0.00185804	1.02234	0.687475	0.137761	0.000248684				0.685658	0.135903
171	广东省	韶关市	地级市	18412.2	206.524	3.80255e+06	0.00223952	0.00229299	1.02387	0.689715	0.140054	0.000311086				0.687475	0.137761
59	黑龙江省	哈尔滨市	副省级市	53077.3	209.433	1.11161e+07	0.00645593	0.00670317	1.0383	0.696171	0.146757	0.000925814				0.689715	0.140054
24	山西省	吕梁市	地级市	21143.9	209.689	4.43364e+06	0.00257179	0.00267354	1.03956	0.698742	0.14943	0.000380866				0.696171	0.146757
219	海南省	昌江黎族自治县	省直辖县	1594.06	211.804	337627	0.000193889	0.000203593	1.05005	0.698936	0.149634	2.89927e-05				0.698742	0.14943
203	广西壮族自治区	来宾市	地级市	13387	213.751	2.86149e+06	0.0016283	0.00172551	1.0597	0.700565	0.15136	0.000245054				0.698936	0.149634
278	甘肃省	嘉峪关市	地级市	1229.57	214.258	263445	0.000149555	0.000158861	1.06222	0.700714	0.151518	2.26485e-05				0.700565	0.15136
327	安徽省	池州市		8398.32	214.534	1.80172e+06	0.00102151	0.00108646	1.06359	0.701736	0.152605	0.000155332				0.700714	0.151518
201	广西壮族自治区	贺州市	地级市	11753	224.75	2.64149e+06	0.00142955	0.00159285	1.11424	0.703165	0.154198	0.000219294				0.701736	0.152605
284	甘肃省	平凉市	地级市	11120.4	225.89	2.51198e+06	0.0013526	0.00151475	1.11989	0.704518	0.155712	0.000209592				0.703165	0.154198
168	湖南省	怀化市	地级市	27578.3	226.501	6.2465e+06	0.00335442	0.00376672	1.12291	0.707872	0.159479	0.000528642				0.704518	0.155712
248	贵州省	铜仁市	地级市	18012	227.58	4.09917e+06	0.00219084	0.00247185	1.12826	0.710063	0.161951	0.000352102				0.707872	0.159479
225	四川省	攀枝花市	地级市	7399.49	228.695	1.69222e+06	0.000900019	0.00102043	1.13379	0.710963	0.162971	0.000146218				0.710063	0.161951
41	辽宁省	本溪市	地级市	8414.62	231.928	1.95158e+06	0.00102349	0.00117683	1.14982	0.711987	0.164148	0.000167402				0.710963	0.162971
193	广西壮族自治区	桂林市	地级市	27662.4	232.321	6.42656e+06	0.00336465	0.0038753	1.15177	0.715351	0.168024	0.000558821				0.711987	0.164148
48	辽宁省	铁岭市	地级市	12981.3	233.645	3.03302e+06	0.00157895	0.00182895	1.15833	0.71693	0.169853	0.000266745				0.715351	0.168024
20	山西省	晋中市	地级市	16370.4	235.65	3.85768e+06	0.00199117	0.00232623	1.16827	0.718921	0.172179	0.000340522				0.71693	0.169853
220	海南省	乐东黎族自治县	省直辖县	2761.28	236.083	651893	0.000335862	0.0003931	1.17042	0.719257	0.172572	5.78943e-05				0.718921	0.172179
303	新疆维吾尔自治区	乌鲁木齐市	地级市	13793.5	242.237	3.34131e+06	0.00167774	0.00201485	1.20093	0.720935	0.174587	0.000291221				0.719257	0.172572
54	吉林省	辽源市	地级市	5139.24	245.82	1.26333e+06	0.000625098	0.000761803	1.21869	0.72156	0.175349	0.000109372				0.720935	0.174587
144	湖北省	宜昌市	地级市	21214.8	246.367	5.22663e+06	0.00258041	0.00315172	1.2214	0.724141	0.1785	0.000456538				0.72156	0.175349
213	海南省	东方市	省直辖县	2257.83	250.732	566111	0.000274625	0.000341372	1.24305	0.724415	0.178842	4.90676e-05				0.724141	0.1785
103	江西省	吉安市	地级市	25284.9	251.631	6.36247e+06	0.00307546	0.00383665	1.2475	0.727491	0.182678	0.00055592				0.724415	0.178842
269	陕西省	宝鸡市	地级市	18127.3	255.37	4.62917e+06	0.00220487	0.00279145	1.26604	0.729695	0.18547	0.00040586				0.727491	0.182678
183	广东省	河源市	地级市	15655.6	256.905	4.02198e+06	0.00190422	0.00242531	1.27365	0.7316	0.187895	0.000355485				0.729695	0.18547
53	吉林省	四平市	地级市	14414	258.396	3.72453e+06	0.00175321	0.00224594	1.28104	0.733353	0.190141	0.000331388				0.7316	0.187895
23	山西省	临汾市	地级市	20310.3	259.129	5.263e+06	0.00247039	0.00317365	1.28468	0.735823	0.193315	0.000473643				0.733353	0.190141
335	安徽省	宣城市		12053.9	264.151	3.18404e+06	0.00146614	0.00192002	1.30957	0.737289	0.195235	0.000284834				0.735823	0.193315
185	广东省	清远市	地级市	19042.3	264.66	5.03973e+06	0.00231616	0.00303902	1.3121	0.739606	0.198274	0.000455714				0.737289	0.195235
134	河南省	三门峡市	地级市	9932.77	266.593	2.648e+06	0.00120815	0.00159678	1.32168	0.740814	0.19987	0.000240508				0.739606	0.198274
268	陕西省	铜川市	地级市	3886.04	267.319	1.03881e+06	0.000472668	0.000626417	1.32528	0.741286	0.200497	9.46205e-05				0.740814	0.19987
245	贵州省	遵义市	地级市	30768.5	267.688	8.23636e+06	0.00374244	0.00496663	1.32711	0.745029	0.205463	0.000759642				0.741286	0.200497
95	福建省	宁德市	地级市	13049.4	270.445	3.52914e+06	0.00158723	0.00212811	1.34077	0.746616	0.207592	0.000327806				0.745029	0.205463
281	甘肃省	天水市	地级市	14277.3	271.237	3.87252e+06	0.00173658	0.00233518	1.3447	0.748353	0.209927	0.000362527				0.746616	0.207592
15	山西省	大同市	地级市	14059.6	272.067	3.82514e+06	0.0017101	0.00230661	1.34882	0.750063	0.212233	0.000360968				0.748353	0.209927
192	广西壮族自治区	柳州市	地级市	18604.1	272.487	5.06939e+06	0.00226287	0.00305691	1.3509	0.752326	0.21529	0.000483714				0.750063	0.212233
250	云南省	曲靖市	地级市	28922.9	273.029	7.89678e+06	0.00351796	0.00476186	1.35358	0.755844	0.220052	0.000765758				0.752326	0.21529
105	江西省	抚州市	地级市	18801.9	275.398	5.178e+06	0.00228692	0.0031224	1.36533	0.758131	0.223175	0.000506811				0.755844	0.220052
50	辽宁省	葫芦岛市	地级市	10327.1	279.65	2.88796e+06	0.0012561	0.00174147	1.38641	0.759387	0.224916	0.000281424				0.758131	0.223175
102	江西省	赣州市	地级市	39364.9	283.403	1.11562e+07	0.00478805	0.0067273	1.40502	0.764175	0.231643	0.00109301				0.759387	0.224916
215	海南省	屯昌县	省直辖县	1223.54	285.433	349238	0.000148822	0.000210595	1.41508	0.764324	0.231854	3.44893e-05				0.764175	0.231643
152	湖北省	随州市	地级市	9610.41	286.326	2.75171e+06	0.00116894	0.00165932	1.41951	0.765492	0.233513	0.000271993				0.764324	0.231854
289	甘肃省	临夏回族自治州	自治州	8088.6	289.346	2.3404e+06	0.000983836	0.00141129	1.43448	0.766476	0.234925	0.000230433				0.765492	0.233513
228	四川省	绵阳市	地级市	20258.2	289.42	5.86314e+06	0.00246406	0.00353554	1.43485	0.76894	0.23846	0.000583223				0.766476	0.234925
17	山西省	长治市	地级市	13967.5	291.085	4.06572e+06	0.0016989	0.00245168	1.4431	0.770639	0.240912	0.000407201				0.76894	0.23846
18	山西省	晋城市	地级市	9425.47	295.167	2.78208e+06	0.00114644	0.00167763	1.46334	0.771786	0.242589	0.000277153				0.770639	0.240912
147	湖北省	荆门市	地级市	12342.1	298.417	3.6831e+06	0.0015012	0.00222095	1.47945	0.773287	0.24481	0.000365843				0.771786	0.242589
216	海南省	澄迈县	省直辖县	2054.19	305.807	628185	0.000249856	0.000378803	1.51609	0.773537	0.245189	6.12147e-05				0.773287	0.24481
253	云南省	昭通市	地级市	22444.1	310.048	6.95876e+06	0.00272993	0.00419622	1.53711	0.776267	0.249385	0.000675078				0.773537	0.245189
167	湖南省	永州市	地级市	22263	311.638	6.938e+06	0.0027079	0.0041837	1.545	0.778975	0.253569	0.000680975				0.776267	0.249385
211	海南省	文昌市	省直辖县	2366.84	311.996	738446	0.000287885	0.000445292	1.54677	0.779262	0.254014	7.30629e-05				0.778975	0.253569
194	广西壮族自治区	梧州市	地级市	12565.4	314.011	3.94567e+06	0.00152836	0.00237929	1.55676	0.780791	0.256394	0.000390043				0.779262	0.254014
77	浙江省	衢州市	地级市	8843.97	316.056	2.79519e+06	0.00107571	0.00168553	1.5669	0.781867	0.258079	0.000276713				0.780791	0.256394
166	湖南省	郴州市	地级市	19340.3	316.355	6.1184e+06	0.00235241	0.00368947	1.56838	0.784219	0.261769	0.000611448				0.781867	0.258079
298	宁夏回族自治区	银川市	地级市	6946.2	319.081	2.2164e+06	0.000844884	0.00133652	1.5819	0.785064	0.263105	0.000221729				0.784219	0.261769
99	江西省	九江市	地级市	19083.8	323.312	6.17002e+06	0.00232121	0.0037206	1.60287	0.787385	0.266826	0.000615041				0.785064	0.263105
247	贵州省	毕节市	地级市	26847.7	325.726	8.74499e+06	0.00326555	0.00527334	1.61484	0.790651	0.272099	0.000879944				0.787385	0.266826
151	湖北省	咸宁市	地级市	9758.33	328.626	3.20685e+06	0.00118693	0.00193377	1.62922	0.791838	0.274033	0.00032411				0.790651	0.272099
246	贵州省	安顺市	地级市	9234.91	331.114	3.05781e+06	0.00112327	0.0018439	1.64155	0.792961	0.275877	0.000308847				0.791838	0.274033
214	海南省	定安县	省直辖县	1196.6	334.16	399856	0.000145545	0.000241118	1.65665	0.793106	0.276118	4.01701e-05				0.792961	0.275877
232	四川省	乐山市	地级市	12722.6	335.505	4.26849e+06	0.00154748	0.00257395	1.66332	0.794654	0.278692	0.000429279				0.793106	0.276118
239	四川省	巴中市	地级市	12295.4	341.284	4.19621e+06	0.00149552	0.00253037	1.69197	0.796149	0.281222	0.00041868				0.794654	0.278692
111	山东省	东营市	地级市	7146.92	343.105	2.45214e+06	0.000869298	0.00147867	1.701	0.797019	0.282701	0.000245108				0.796149	0.281222
277	甘肃省	兰州市	地级市	12961.2	343.433	4.45132e+06	0.00157651	0.0026842	1.70262	0.798595	0.285385	0.000447796				0.797019	0.282701
16	山西省	阳泉市	地级市	4563.95	348.947	1.59258e+06	0.000555125	0.000960346	1.72996	0.79915	0.286345	0.000158691				0.798595	0.285385
145	湖北省	襄阳市	地级市	19725	349.495	6.89379e+06	0.0023992	0.00415704	1.73268	0.801549	0.290502	0.000691987				0.79915	0.286345
43	辽宁省	锦州市	地级市	9997.1	350.385	3.50283e+06	0.00121597	0.00211225	1.73709	0.802765	0.292615	0.000354527				0.801549	0.290502
345	安徽省	滁州市		13704.3	359.289	4.92382e+06	0.00166689	0.00296912	1.78123	0.804432	0.295584	0.000490232				0.802765	0.292615
291	青海省	西宁市	地级市	7564.39	361.649	2.73566e+06	0.000920076	0.00164964	1.79294	0.805352	0.297233	0.000272718				0.804432	0.295584
27	内蒙古自治区	乌海市	地级市	1655.98	362.252	599881	0.000201421	0.000361736	1.79592	0.805554	0.297595	5.99054e-05				0.805352	0.297233
181	广东省	梅州市	地级市	15865	362.92	5.75774e+06	0.00192971	0.00347199	1.79923	0.807484	0.301067	0.000577621				0.805554	0.297595
179	广东省	肇庆市	地级市	14899.2	363.287	5.41268e+06	0.00181223	0.00326391	1.80105	0.809296	0.304331	0.000548559				0.807484	0.301067
85	安徽省	六安市	地级市	15453.5	377.026	5.82637e+06	0.00187965	0.00351338	1.86916	0.811175	0.307844	0.000575338				0.809296	0.304331
106	江西省	上饶市	地级市	22744.5	379.665	8.63532e+06	0.00276647	0.0052072	1.88225	0.813942	0.313052	0.000858847				0.811175	0.307844
104	江西省	宜春市	地级市	18669.7	380.617	7.10598e+06	0.00227084	0.004285	1.88697	0.816213	0.317337	0.000715754				0.813942	0.313052
244	贵州省	六盘水市	地级市	9915.68	382.384	3.7916e+06	0.00120607	0.00228638	1.89573	0.817419	0.319623	0.000384109				0.816213	0.317337
208	海南省	儋州市	地级市	3260.28	390.039	1.27164e+06	0.000396556	0.000766813	1.93368	0.817815	0.32039	0.000126901				0.817419	0.319623
97	江西省	景德镇市	地级市	5260.81	392.45	2.0646e+06	0.000639886	0.00124498	1.94563	0.818455	0.321635	0.000205411				0.817815	0.32039
197	广西壮族自治区	钦州市	地级市	10682.3	396.24	4.23277e+06	0.00129932	0.00255242	1.96442	0.819755	0.324187	0.000419565				0.818455	0.321635
212	海南省	万宁市	省直辖县	1883.29	396.937	747550	0.00022907	0.000450782	1.96788	0.819984	0.324638	7.43131e-05				0.819755	0.324187
51	吉林省	长春市	副省级市	20557.2	398.117	8.18418e+06	0.00250043	0.00493516	1.97373	0.822484	0.329573	0.000817904				0.819984	0.324638
249	云南省	昆明市	地级市	21011.9	401.482	8.43591e+06	0.00255573	0.00508696	1.99041	0.82504	0.33466	0.0008488				0.822484	0.329573
210	海南省	琼海市	省直辖县	1687.73	401.877	678262	0.000205283	0.000409	1.99237	0.825245	0.335069	6.87421e-05				0.82504	0.33466
137	河南省	信阳市	地级市	18916.6	404.614	7.65393e+06	0.00230088	0.00461542	2.00594	0.827546	0.339685	0.000776263				0.825245	0.335069
221	海南省	陵水黎族自治县	省直辖县	1088.62	406.761	442806	0.000132411	0.000267018	2.01658	0.827678	0.339952	4.49957e-05				0.827546	0.339685
163	湖南省	常德市	地级市	18177.4	409.628	7.44597e+06	0.00221096	0.00449002	2.0308	0.829889	0.344442	0.000756584				0.827678	0.339952
329	安徽省	安庆市		13976.7	411.408	5.75012e+06	0.00170002	0.0034674	2.03962	0.831589	0.347909	0.000588504				0.829889	0.344442
101	江西省	鹰潭市	地级市	3557.99	417.281	1.48468e+06	0.000432767	0.000895281	2.06874	0.832022	0.348804	0.000150757				0.831589	0.347909
191	广西壮族自治区	南宁市	地级市	22100.4	417.293	9.22235e+06	0.00268813	0.00556119	2.0688	0.83471	0.354365	0.000945105				0.832022	0.348804
190	广东省	云浮市	地级市	7783.47	420.572	3.27351e+06	0.000946722	0.00197397	2.08505	0.835657	0.356339	0.00033642				0.83471	0.354365
237	四川省	达州市	地级市	16587.9	422.018	7.0004e+06	0.00201763	0.00422133	2.09222	0.837675	0.360561	0.00072322				0.835657	0.356339
184	广东省	阳江市	地级市	7815.64	422.864	3.30496e+06	0.000950635	0.00199293	2.09642	0.838625	0.362554	0.000343709				0.837675	0.360561
217	海南省	临高县	省直辖县	1299.24	430.867	559800	0.00015803	0.000337566	2.13609	0.838783	0.362891	5.7321e-05				0.838625	0.362554
47	辽宁省	盘锦市	地级市	3660.77	431.674	1.58026e+06	0.000445269	0.000952917	2.14009	0.839229	0.363844	0.000161796				0.838783	0.362891
140	河南省	济源市	省直辖县	1898.65	435.343	826566	0.000230938	0.00049843	2.15828	0.839459	0.364343	8.4083e-05				0.839229	0.363844
235	四川省	宜宾市	地级市	13259.7	438.517	5.81462e+06	0.00161282	0.00350629	2.17402	0.841072	0.367849	0.000590445				0.839459	0.364343
5	河北省	秦皇岛市	地级市	7791.94	439.114	3.42155e+06	0.000947752	0.00206324	2.17698	0.84202	0.369912	0.000349607				0.841072	0.367849
21	山西省	运城市	地级市	14234.1	440.223	6.26616e+06	0.00173133	0.00377858	2.18248	0.843751	0.373691	0.000643709				0.84202	0.369912
39	辽宁省	鞍山市	地级市	9253.07	446.461	4.13114e+06	0.00112547	0.00249113	2.2134	0.844877	0.376182	0.000421981				0.843751	0.373691
46	辽宁省	辽阳市	地级市	4732.47	448.065	2.12046e+06	0.000575622	0.00127866	2.22135	0.845452	0.377461	0.000216907				0.844877	0.376182
222	重庆市	重庆市	直辖市	82373.2	449.637	3.7038e+07	0.0100193	0.0223344	2.22915	0.855472	0.399795	0.00389376				0.845452	0.377461
226	四川省	泸州市	地级市	12234.1	452.038	5.53026e+06	0.00148806	0.00333482	2.24105	0.85696	0.40313	0.0005974				0.855472	0.399795
161	湖南省	邵阳市	地级市	20820.2	454.547	9.46377e+06	0.00253241	0.00570677	2.25349	0.859492	0.408836	0.00102812				0.85696	0.40313
158	湖南省	株洲市	地级市	11247	455.561	5.1237e+06	0.001368	0.00308966	2.25852	0.86086	0.411926	0.000561402				0.859492	0.408836
150	湖北省	黄冈市	地级市	17448	459.255	8.0131e+06	0.00212225	0.004832	2.27683	0.862982	0.416758	0.000879337				0.86086	0.411926
165	湖南省	益阳市	地级市	12321.9	459.919	5.66705e+06	0.00149874	0.0034173	2.28012	0.864481	0.420175	0.000627172				0.862982	0.416758
100	江西省	新余市	地级市	3159.21	469.934	1.48462e+06	0.000384262	0.000895244	2.32978	0.864865	0.421071	0.000161629				0.864481	0.420175
206	海南省	三亚市	地级市	1900.86	475.177	903245	0.000231206	0.000544668	2.35577	0.865097	0.421615	9.74172e-05				0.864865	0.421071
162	湖南省	岳阳市	地级市	14856.1	487.811	7.24696e+06	0.00180698	0.00437001	2.4184	0.866904	0.425985	0.0007658				0.865097	0.421615
135	河南省	南阳市	地级市	26513.3	489.49	1.2978e+07	0.00322487	0.00782588	2.42673	0.870128	0.433811	0.00138637				0.866904	0.425985
121	山东省	滨州市	地级市	9021.88	495.205	4.46768e+06	0.00109735	0.00269407	2.45506	0.871226	0.436505	0.000477523				0.870128	0.433811
271	陕西省	渭南市	地级市	12982	499.003	6.47806e+06	0.00157903	0.00390635	2.47389	0.872805	0.440412	0.000692341				0.871226	0.436505
44	辽宁省	营口市	地级市	5331.58	505.071	2.69283e+06	0.000648494	0.00162381	2.50397	0.873453	0.442035	0.000286131				0.872805	0.440412
92	福建省	漳州市	地级市	12621	509.799	6.43419e+06	0.00153513	0.0038799	2.52741	0.874988	0.445915	0.000681558				0.873453	0.442035
149	湖北省	荆州市	地级市	14084.9	519.771	7.32091e+06	0.00171318	0.0044146	2.57685	0.876702	0.45033	0.000767714				0.874988	0.445915
125	河南省	洛阳市	地级市	15234.9	531.57	8.09842e+06	0.00185306	0.00488345	2.63534	0.878555	0.455213	0.000839014				0.876702	0.45033
234	四川省	眉山市	地级市	7137.92	536.267	3.82783e+06	0.000868203	0.00230823	2.65863	0.879423	0.457522	0.00039622				0.878555	0.455213
198	广西壮族自治区	贵港市	地级市	10607.7	536.618	5.6923e+06	0.00129024	0.00343253	2.66037	0.880713	0.460954	0.000592529				0.879423	0.457522
38	辽宁省	大连市	副省级市	13247.2	563.854	7.46948e+06	0.00161129	0.00450419	2.7954	0.882324	0.465458	0.000746358				0.880713	0.460954
180	广东省	惠州市	地级市	11319.6	568.476	6.4349e+06	0.00137683	0.00388032	2.81831	0.883701	0.469339	0.000643527				0.882324	0.465458
116	山东省	威海市	地级市	5625.98	569.637	3.20477e+06	0.000684302	0.00193251	2.82407	0.884386	0.471271	0.000321831				0.883701	0.469339
8	河北省	保定市	地级市	22200.3	582.218	1.29255e+07	0.00270028	0.00779421	2.88644	0.887086	0.479065	0.00128309				0.884386	0.471271
13	河北省	衡水市	地级市	8834.06	582.365	5.14465e+06	0.00107451	0.00310229	2.88717	0.88816	0.482168	0.000516427				0.887086	0.479065
199	广西壮族自治区	玉林市	地级市	12823.6	585.348	7.50625e+06	0.00155976	0.00452636	2.90195	0.88972	0.486694	0.000755598				0.88816	0.482168
240	四川省	资阳市	地级市	5745.5	590.044	3.39009e+06	0.000698839	0.00204427	2.92524	0.890419	0.488738	0.000340835				0.88972	0.486694
112	山东省	烟台市	地级市	13749	590.103	8.11334e+06	0.00167233	0.00489245	2.92553	0.892091	0.493631	0.000821423				0.890419	0.488738
11	河北省	沧州市	地级市	14141	593.019	8.38587e+06	0.00172	0.00505678	2.93999	0.893811	0.498688	0.000853394				0.892091	0.493631
74	江苏省	淮安市	地级市	10033.4	597.899	5.99899e+06	0.00122039	0.00361746	2.96418	0.895032	0.502305	0.000610802				0.893811	0.498688
139	河南省	驻马店市	地级市	15082.5	600.475	9.05665e+06	0.00183452	0.00546127	2.97695	0.896866	0.507766	0.000926497				0.895032	0.502305
153	湖北省	仙桃市	省直辖县	2519.67	601.893	1.51657e+06	0.000306474	0.000914511	2.98398	0.897173	0.508681	0.000155757				0.896866	0.507766
270	陕西省	咸阳市	地级市	10318.5	603.779	6.2301e+06	0.00125507	0.00375683	2.99333	0.898428	0.512438	0.000640786				0.897173	0.508681
336	浙江省	湖州市		5905.45	603.796	3.56568e+06	0.000718294	0.00215015	2.99341	0.899146	0.514588	0.000368853				0.898428	0.512438
348	江苏省	盐城市		15036.9	604.025	9.08267e+06	0.00182897	0.00547696	2.99455	0.900975	0.520065	0.000946177				0.899146	0.514588
195	广西壮族自治区	北海市	地级市	3399.07	606.324	2.06094e+06	0.000413438	0.00124277	3.00595	0.901388	0.521308	0.000215271				0.900975	0.520065
169	湖南省	娄底市	地级市	8108.49	613.25	4.97253e+06	0.000986255	0.0029985	3.04028	0.902375	0.524306	0.000515621				0.901388	0.521308
154	湖北省	潜江市	省直辖县	2000.07	617.507	1.23506e+06	0.000243273	0.000744755	3.06139	0.902618	0.525051	0.00012764				0.902375	0.524306
160	湖南省	衡阳市	地级市	15297.5	617.776	9.45045e+06	0.00186068	0.00569874	3.06272	0.904479	0.53075	0.000982253				0.902618	0.525051
4	河北省	唐山市	地级市	13808.9	626.762	8.65487e+06	0.00167961	0.005219	3.10727	0.906158	0.535969	0.000895834				0.904479	0.53075
331	浙江省	金华市		10969	632.432	6.93712e+06	0.00133418	0.00418317	3.13538	0.907492	0.540152	0.00071787				0.906158	0.535969
119	山东省	德州市	地级市	10356.7	637.092	6.59815e+06	0.00125971	0.00397877	3.15849	0.908752	0.54413	0.000682939				0.907492	0.540152
334	浙江省	杭州市		16799.7	637.548	1.07106e+07	0.00204338	0.00645861	3.16074	0.910796	0.550589	0.00111847				0.908752	0.54413
117	山东省	日照市	地级市	5332.07	637.671	3.40011e+06	0.000648553	0.00205031	3.16136	0.911444	0.552639	0.000357751				0.910796	0.550589
98	江西省	萍乡市	地级市	3831.73	638.016	2.4447e+06	0.000466063	0.00147419	3.16307	0.91191	0.554114	0.000257908				0.911444	0.552639
233	四川省	南充市	地级市	12482.3	639.703	7.98494e+06	0.00151825	0.00481502	3.17143	0.913428	0.558929	0.000844938				0.91191	0.554114
176	广东省	江门市	地级市	9366.29	645.076	6.04197e+06	0.00113925	0.00364338	3.19807	0.914568	0.562572	0.000638832				0.913428	0.558929
79	安徽省	蚌埠市	地级市	5953.35	662.688	3.94522e+06	0.000724121	0.00237902	3.28538	0.915292	0.564951	0.000408232				0.914568	0.562572
84	安徽省	宿州市	地级市	9941.1	669.117	6.65175e+06	0.00120916	0.00401109	3.31725	0.916501	0.568962	0.000685541				0.915292	0.564951
142	湖北省	黄石市	地级市	4575.16	670.809	3.06906e+06	0.000556489	0.00185068	3.32564	0.917057	0.570813	0.000317136				0.916501	0.568962
7	河北省	邢台市	地级市	12442.4	678.654	8.44409e+06	0.0015134	0.00509189	3.36453	0.918571	0.575905	0.000867722				0.917057	0.570813
328	安徽省	铜陵市		2883.27	681.234	1.96418e+06	0.0003507	0.00118443	3.37733	0.918922	0.577089	0.000202177				0.918571	0.575905
75	江苏省	宿迁市	地级市	8524.94	682.273	5.81634e+06	0.00103691	0.00350732	3.38248	0.919958	0.580596	0.000600207				0.918922	0.577089
113	山东省	潍坊市	地级市	15885	688.128	1.09309e+07	0.00193213	0.00659146	3.4115	0.921891	0.587188	0.00112815				0.919958	0.580596
148	湖北省	孝感市	地级市	8913.55	695.314	6.19772e+06	0.00108418	0.0037373	3.44713	0.922975	0.590925	0.000638641				0.921891	0.587188
236	四川省	广安市	地级市	6341.15	700.85	4.44419e+06	0.00077129	0.00267991	3.47458	0.923746	0.593605	0.000456808				0.922975	0.590925
155	湖北省	天门市	省直辖县	2610.83	704.06	1.83818e+06	0.000317562	0.00110845	3.49049	0.924064	0.594714	0.000188682				0.923746	0.593605
243	贵州省	贵阳市	地级市	8043.67	707.468	5.69064e+06	0.000978372	0.00343153	3.50739	0.925042	0.598145	0.00058353				0.924064	0.594714
313	新疆维吾尔自治区	石河子市	省直辖县	458.99	709.22	325525	5.58281e-05	0.000196296	3.51607	0.925098	0.598341	3.33988e-05				0.925042	0.598145
86	安徽省	亳州市	地级市	8523.93	710.512	6.05636e+06	0.00103679	0.00365206	3.52248	0.926135	0.601993	0.000622246				0.925098	0.598341
178	广东省	茂名市	地级市	11342	712.305	8.07897e+06	0.00137956	0.00487172	3.53137	0.927514	0.606865	0.000833844				0.926135	0.601993
37	辽宁省	沈阳市	副省级市	12870.2	712.676	9.17228e+06	0.00156543	0.005531	3.5332	0.92908	0.612396	0.000954337				0.927514	0.606865
342	安徽省	马鞍山市		3969.78	713.565	2.8327e+06	0.000482855	0.00170815	3.53761	0.929562	0.614104	0.000296111				0.92908	0.612396
118	山东省	临沂市	地级市	17199.6	713.949	1.22796e+07	0.00209203	0.00740478	3.53952	0.931654	0.621509	0.00129247				0.929562	0.614104
159	湖南省	湘潭市	地级市	5005.89	717.675	3.5926e+06	0.000608878	0.00216638	3.55799	0.932263	0.623675	0.000379083				0.931654	0.621509
73	江苏省	连云港市	地级市	7450.33	720.24	5.36602e+06	0.000906202	0.00323578	3.5707	0.93317	0.626911	0.000566642				0.932263	0.623675
14	山西省	太原市	地级市	6905.5	723.098	4.99335e+06	0.000839933	0.00301105	3.58487	0.934009	0.629922	0.000527828				0.93317	0.626911
332	浙江省	绍兴市		8067.27	748.309	6.03681e+06	0.000981241	0.00364027	3.70986	0.934991	0.633563	0.000619892				0.934009	0.629922
350	安徽省	芜湖市		5864.9	749.14	4.39363e+06	0.000713362	0.00264942	3.71398	0.935704	0.636212	0.000452905				0.934991	0.633563
126	河南省	平顶山市	地级市	7909.41	757.643	5.99251e+06	0.000962041	0.00361356	3.75614	0.936666	0.639826	0.0006138				0.935704	0.636212
330	浙江省	台州市		9186.51	763.319	7.01224e+06	0.00111738	0.00422847	3.78428	0.937783	0.644054	0.00071729				0.936666	0.639826
177	广东省	湛江市	地级市	12338.2	765.622	9.44643e+06	0.00150073	0.00569632	3.7957	0.939284	0.64975	0.000970826				0.937783	0.644054
224	四川省	自贡市	地级市	4381.69	768.457	3.36714e+06	0.000532956	0.00203043	3.80975	0.939817	0.651781	0.00034683				0.939284	0.64975
80	安徽省	淮南市	地级市	5531.25	769.583	4.25675e+06	0.000672779	0.00256688	3.81533	0.94049	0.654348	0.000439368				0.939817	0.651781
157	湖南省	长沙市	地级市	11817.2	781.355	9.23341e+06	0.00143735	0.00556786	3.87369	0.941927	0.659915	0.000944529				0.94049	0.654348
227	四川省	德阳市	地级市	5911.33	782.074	4.6231e+06	0.00071901	0.00278779	3.87726	0.942646	0.662703	0.000475488				0.941927	0.659915
12	河北省	廊坊市	地级市	6414.91	785.067	5.03613e+06	0.000780261	0.00303685	3.89209	0.943427	0.66574	0.000518266				0.942646	0.662703
230	四川省	遂宁市	地级市	5322.88	789.993	4.20504e+06	0.000647435	0.00253569	3.91652	0.944074	0.668276	0.000431845				0.943427	0.66574
87	福建省	福州市	地级市	11697	796.911	9.32151e+06	0.00142274	0.00562099	3.95082	0.945497	0.673897	0.000954782				0.944074	0.668276
120	山东省	聊城市	地级市	8620.21	812.559	7.00443e+06	0.0010485	0.00422376	4.02839	0.946545	0.678121	0.000708793				0.945497	0.673897
351	安徽省	合肥市		11402	827.209	9.43187e+06	0.00138686	0.00568754	4.10102	0.947932	0.683808	0.000944401				0.946545	0.678121
349	江苏省	扬州市		6771.94	830.097	5.62137e+06	0.000823687	0.00338975	4.11534	0.948756	0.687198	0.00056464				0.947932	0.683808
182	广东省	汕尾市	地级市	4816.72	833.969	4.01699e+06	0.000585869	0.0024223	4.13453	0.949342	0.68962	0.000403318				0.948756	0.687198
323	台湾省	台湾省	不统计	36201.6	835.281	3.02385e+07	0.00440329	0.0182342	4.14104	0.953745	0.707854	0.00307674				0.949342	0.68962
122	山东省	菏泽市	地级市	12153.5	837.072	1.01733e+07	0.00147825	0.00613463	4.14992	0.955223	0.713989	0.00105092				0.953745	0.707854
129	河南省	新乡市	地级市	8277.37	841.799	6.96788e+06	0.0010068	0.00420172	4.17336	0.95623	0.718191	0.000720957				0.955223	0.713989
146	湖北省	鄂州市	地级市	1585.02	849.524	1.34651e+06	0.00019279	0.000811964	4.21165	0.956423	0.719003	0.000138538				0.95623	0.718191
3	河北省	石家庄市	地级市	14058.5	850.965	1.19633e+07	0.00170997	0.00721401	4.21879	0.958133	0.726217	0.00123564				0.956423	0.719003
136	河南省	商丘市	地级市	10699.6	854.577	9.14366e+06	0.00130142	0.00551374	4.2367	0.959434	0.73173	0.000948703				0.958133	0.726217
115	山东省	泰安市	地级市	7759.18	859.283	6.66733e+06	0.000943768	0.00402048	4.26004	0.960378	0.735751	0.000692481				0.959434	0.73173
127	河南省	安阳市	地级市	7346.05	860.708	6.3228e+06	0.000893518	0.00381273	4.2671	0.961271	0.739564	0.00065911				0.960378	0.735751
114	山东省	济宁市	地级市	11195.7	873.756	9.78235e+06	0.00136177	0.00589888	4.33179	0.962633	0.745463	0.00101113				0.961271	0.739564
231	四川省	内江市	地级市	5383.38	878.517	4.72939e+06	0.000654794	0.00285188	4.35539	0.963288	0.748314	0.000489058				0.962633	0.745463
128	河南省	鹤壁市	地级市	2139.03	882.246	1.88715e+06	0.000260175	0.00113798	4.37388	0.963548	0.749452	0.000194841				0.963288	0.748314
109	山东省	淄博市	地级市	5966.85	903.407	5.39049e+06	0.000725762	0.00325053	4.47878	0.964274	0.752703	0.000545104				0.963548	0.749452
6	河北省	邯郸市	地级市	12070.5	911.94	1.10076e+07	0.00146817	0.00663772	4.52109	0.965742	0.759341	0.00110997				0.964274	0.752703
96	江西省	南昌市	地级市	7188.9	912.449	6.55951e+06	0.000874404	0.00395546	4.52361	0.966617	0.763296	0.0006657				0.965742	0.759341
81	安徽省	淮北市	地级市	2742.4	913.094	2.50407e+06	0.000333564	0.00150998	4.52681	0.96695	0.764806	0.00025486				0.966617	0.763296
124	河南省	开封市	地级市	6242.37	921.625	5.75312e+06	0.000759275	0.00346921	4.5691	0.967709	0.768275	0.000582015				0.96695	0.764806
138	河南省	周口市	地级市	11959.8	922.617	1.10343e+07	0.0014547	0.00665384	4.57402	0.969164	0.774929	0.00112245				0.967709	0.768275
89	福建省	莆田市	地级市	3910.17	929.865	3.63592e+06	0.000475603	0.00219251	4.60995	0.96964	0.777122	0.00036908				0.969164	0.774929
108	山东省	青岛市	副省级市	11043.6	935.529	1.03316e+07	0.00134326	0.0062301	4.63804	0.970983	0.783352	0.00104806				0.96964	0.777122
72	江苏省	徐州市	地级市	11146.2	942.547	1.05058e+07	0.00135574	0.00633514	4.67283	0.972339	0.789687	0.00106632				0.970983	0.783352
83	安徽省	阜阳市	地级市	10118.6	943.912	9.55107e+06	0.00123075	0.00575941	4.6796	0.973569	0.795446	0.000975451				0.972339	0.789687
107	山东省	济南市	副省级市	10243.8	950.013	9.73176e+06	0.00124598	0.00586837	4.70984	0.974815	0.801315	0.000994767				0.973569	0.795446
91	福建省	泉州市	地级市	11194.1	987.671	1.1056e+07	0.00136156	0.00666694	4.89654	0.976177	0.807982	0.00109558				0.974815	0.801315
346	江苏省	泰州市		5721.91	1007.37	5.7641e+06	0.00069597	0.00347582	4.99421	0.976873	0.811457	0.000563541				0.976177	0.807982
110	山东省	枣庄市	地级市	4552.07	1011.32	4.60358e+06	0.000553679	0.00277602	5.01376	0.977427	0.814233	0.000450056				0.976873	0.811457
131	河南省	濮阳市	地级市	4269.23	1018.39	4.34775e+06	0.000519277	0.00262175	5.04883	0.977946	0.816855	0.000423494				0.977427	0.814233
76	浙江省	温州市	地级市	11598.2	1018.83	1.18166e+07	0.00141072	0.00712555	5.05101	0.979357	0.823981	0.00115738				0.977946	0.816855
267	陕西省	西安市	副省级市	10104.1	1029.23	1.03994e+07	0.00122899	0.00627098	5.10256	0.980586	0.830252	0.00101652				0.979357	0.823981
132	河南省	许昌市	地级市	4984.92	1053.99	5.25405e+06	0.000606328	0.00316826	5.22532	0.981192	0.83342	0.000504366				0.980586	0.830252
347	江苏省	南通市		8330.76	1054.64	8.78593e+06	0.00101329	0.00529803	5.22854	0.982205	0.838718	0.000847181				0.981192	0.83342
333	浙江省	宁波市		8257.01	1061.09	8.76141e+06	0.00100432	0.00528324	5.26051	0.98321	0.844001	0.000844995				0.982205	0.838718
344	江苏省	镇江市		3618.86	1067.66	3.86372e+06	0.000440171	0.00232987	5.29311	0.98365	0.846331	0.000372017				0.98321	0.844001
326	浙江省	舟山市		564.565	1082.15	610942	6.86695e-05	0.000368406	5.36491	0.983718	0.846699	5.81297e-05				0.98365	0.846331
130	河南省	焦作市	地级市	3973.67	1084.2	4.30823e+06	0.000483327	0.00259792	5.37507	0.984202	0.849297	0.00040986				0.983718	0.846699
188	广东省	潮州市	地级市	3113.31	1180.24	3.67444e+06	0.00037868	0.00221574	5.85121	0.98458	0.851513	0.000322031				0.984202	0.849297
133	河南省	漯河市	地级市	2695.16	1188.54	3.20332e+06	0.000327819	0.00193164	5.8924	0.984908	0.853445	0.000279459				0.98458	0.851513
205	海南省	海口市	地级市	2232.5	1259.71	2.8123e+06	0.000271544	0.00169585	6.24522	0.98518	0.855141	0.000231978				0.984908	0.853445
2	天津市	天津市	直辖市	11924.7	1265.74	1.50936e+07	0.00145044	0.00910162	6.27509	0.98663	0.864242	0.00124693				0.98518	0.855141
173	广东省	珠海市	地级市	1579.53	1318.23	2.08218e+06	0.000192122	0.00125558	6.53534	0.986822	0.865498	0.00016616				0.98663	0.864242
341	江苏省	常州市		4384.83	1320.18	5.78875e+06	0.000533338	0.00349069	6.54498	0.987356	0.868989	0.000462534				0.986822	0.865498
223	四川省	成都市	副省级市	14334.2	1346.71	1.93039e+07	0.0017435	0.0116405	6.67652	0.989099	0.880629	0.00152523				0.987356	0.868989
1	北京市	北京市	直辖市	16405.1	1385.3	2.2726e+07	0.00199539	0.0137041	6.86786	0.991095	0.894333	0.00177087				0.989099	0.880629
337	浙江省	嘉兴市		4017	1405.43	5.64562e+06	0.000488598	0.00340438	6.96766	0.991583	0.897737	0.000437801				0.991095	0.894333
123	河南省	郑州市	地级市	7581.06	1413.33	1.07146e+07	0.000922103	0.00646101	7.00682	0.992505	0.904198	0.000830785				0.991583	0.897737
141	湖北省	武汉市	副省级市	8578.25	1474.1	1.26452e+07	0.00104339	0.00762522	7.30809	0.993549	0.911824	0.000947414				0.992505	0.904198
343	江苏省	南京市		6820.09	1509.85	1.02973e+07	0.000829544	0.00620943	7.48534	0.994378	0.918033	0.000758974				0.993549	0.911824
189	广东省	揭阳市	地级市	5258.13	1532.03	8.05562e+06	0.00063956	0.00485764	7.59529	0.995018	0.922891	0.00058869				0.994378	0.918033
339	江苏省	苏州市		8048.61	1612.63	1.29794e+07	0.000978973	0.00782675	7.99486	0.995997	0.930718	0.000907316				0.995018	0.922891
340	江苏省	无锡市		4641	1740.17	8.07613e+06	0.000564497	0.00487001	8.62717	0.996561	0.935588	0.000526761				0.995997	0.930718
170	广东省	广州市	副省级市	7215.52	2403.6	1.73432e+07	0.000877641	0.0104582	11.9163	0.997439	0.946046	0.000825699				0.996561	0.935588
187	广东省	中山市	地级市	1744.18	2511.34	4.38023e+06	0.000212149	0.00264133	12.4504	0.997651	0.948687	0.000200982				0.997439	0.946046
175	广东省	佛山市	地级市	3795.76	2550.47	9.68097e+06	0.000461688	0.00583774	12.6443	0.998113	0.954525	0.000439345				0.997651	0.948687
88	福建省	厦门市	副省级市	1579.95	3062.42	4.83847e+06	0.000192173	0.00291766	15.1824	0.998305	0.957442	0.000183715				0.998113	0.954525
174	广东省	汕头市	地级市	2176.78	3330.77	7.25035e+06	0.000264767	0.00437205	16.5128	0.99857	0.961815	0.000254078				0.998305	0.957442
338	上海市	上海市		6217.84	4537.74	2.82149e+07	0.000756291	0.017014	22.4966	0.999326	0.978828	0.000733846				0.99857	0.961815
186	广东省	东莞市	地级市	2449.65	4554.68	1.11574e+07	0.000297957	0.00672805	22.5806	0.999624	0.985557	0.000292652				0.999326	0.978828
172	广东省	深圳市	副省级市	1942.79	7377.45	1.43329e+07	0.000236307	0.0086429	36.5749	0.99986	0.994199	0.000233915				0.999624	0.985557
324	香港特别行政区	香港特别行政区	特别行政区	1115.34	7898.11	8.80909e+06	0.000135662	0.00531199	39.1561	0.999996	0.999511	0.000135235				0.99986	0.994199
325	澳门特别行政区	澳门特别行政区	特别行政区	33.9575	23861	810259	4.13033e-06	0.000488596	118.295	1	1	4.12933e-06				0.999996	0.999511
				8.22149e+06	208358	1.65834e+09				X	Y	ST				1	1

## Sheet: 18
序号	省	市	类型	area	18PD	18总人数	Pi面积占比x	Wi人口占比y	y/x	0	0	0	SB	GINI		X	Y
266	西藏自治区	阿里地区	地区	337145	0.358507	120869	0.0410078	7.34724e-05	0.00179167	0.0410078	7.34724e-05	1.50647e-06	0.149169	0.701663		0	0
207	海南省	三沙市	地级市	805.591	0.538735	434	9.7986e-05	2.63815e-07	0.00269237	0.0411058	7.37362e-05	7.2122e-09				0.0410078	7.34724e-05
36	内蒙古自治区	阿拉善盟	盟	239472	1.16856	279838	0.0291276	0.000170105	0.00583999	0.0702333	0.000243841	4.62512e-06				0.0411058	7.37362e-05
265	西藏自治区	那曲市	地级市	352985	1.64168	579487	0.0429344	0.000352252	0.00820442	0.113168	0.000596093	1.8031e-05				0.0702333	0.000243841
297	青海省	玉树藏族自治州	自治州	204931	2.27622	466469	0.0249263	0.000283552	0.0113756	0.138094	0.000879644	1.83923e-05				0.113168	0.000596093
296	青海省	果洛藏族自治州	自治州	74252.2	3.13572	232834	0.00903148	0.000141532	0.015671	0.147126	0.00102118	8.58361e-06				0.138094	0.000879644
306	新疆维吾尔自治区	哈密市	地级市	137212	4.39297	602769	0.0166895	0.000366404	0.0219542	0.163815	0.00138758	2.01004e-05				0.147126	0.00102118
71	黑龙江省	大兴安岭地区	地区	64769.5	4.53267	293579	0.00787807	0.000178457	0.0226524	0.171693	0.00156604	1.16344e-05				0.163815	0.00138758
312	新疆维吾尔自治区	阿勒泰地区	地区	116994	4.59683	537804	0.0142303	0.000326914	0.0229731	0.185923	0.00189295	2.46113e-05				0.171693	0.00156604
261	西藏自治区	日喀则市	地级市	179150	5.11219	915848	0.0217905	0.000556715	0.0255486	0.207714	0.00244967	4.73138e-05				0.185923	0.00189295
263	西藏自治区	林芝市	地级市	114202	5.46177	623746	0.0138907	0.000379155	0.0272956	0.221605	0.00282882	3.66609e-05				0.207714	0.00244967
35	内蒙古自治区	锡林郭勒盟	盟	199928	5.60782	1.12116e+06	0.0243177	0.000681516	0.0280255	0.245922	0.00351034	7.70768e-05				0.221605	0.00282882
285	甘肃省	酒泉市	地级市	167661	7.3266	1.22839e+06	0.020393	0.000746697	0.0366153	0.266315	0.00425704	7.92002e-05				0.245922	0.00351034
262	西藏自治区	昌都市	地级市	109833	7.66391	841752	0.0133593	0.000511674	0.038301	0.279675	0.00476871	6.02888e-05				0.266315	0.00425704
310	新疆维吾尔自治区	和田地区	地区	246935	9.23176	2.27965e+06	0.0300353	0.00138572	0.0461365	0.30971	0.00615443	0.00016404				0.279675	0.00476871
241	四川省	甘孜藏族自治州	自治州	149626	9.29596	1.39092e+06	0.0181994	0.000845495	0.0464573	0.327909	0.00699993	0.000119701				0.30971	0.00615443
293	青海省	海北藏族自治州	自治州	34390.7	9.51119	327097	0.00418303	0.000198832	0.047533	0.332092	0.00719876	2.96968e-05				0.327909	0.00699993
305	新疆维吾尔自治区	吐鲁番市	地级市	69762.8	9.51927	664091	0.00848543	0.00040368	0.0475733	0.340578	0.00760244	6.27972e-05				0.332092	0.00719876
31	内蒙古自治区	呼伦贝尔市	地级市	252860	10.3778	2.62414e+06	0.030756	0.00159513	0.0518641	0.371334	0.00919757	0.00025835				0.340578	0.00760244
295	青海省	海南藏族自治州	自治州	43694.8	12.3443	539383	0.0053147	0.000327874	0.0616919	0.376648	0.00952545	4.97536e-05				0.371334	0.00919757
311	新疆维吾尔自治区	塔城地区	地区	94652.3	14.4737	1.36997e+06	0.0115128	0.000832762	0.0723337	0.388161	0.0103582	0.000114458				0.376648	0.00952545
294	青海省	黄南藏族自治州	自治州	18028	16.901	304691	0.00219279	0.000185212	0.0844639	0.390354	0.0105434	2.29165e-05				0.388161	0.0103582
264	西藏自治区	山南市	地级市	79153.5	17.6479	1.3969e+06	0.00962764	0.000849129	0.088197	0.399982	0.0113925	0.000105596				0.390354	0.0105434
308	新疆维吾尔自治区	阿克苏地区	地区	127780	20.497	2.61911e+06	0.0155422	0.00159207	0.102435	0.415524	0.0129846	0.000189438				0.399982	0.0113925
307	新疆维吾尔自治区	昌吉回族自治州	自治州	73486.4	20.5833	1.51259e+06	0.00893833	0.000919457	0.102867	0.424462	0.0139041	0.00012017				0.415524	0.0129846
290	甘肃省	甘南藏族自治州	自治州	36696.9	22.6663	831781	0.00446353	0.000505613	0.113277	0.428926	0.0144097	6.31897e-05				0.424462	0.0139041
259	云南省	迪庆藏族自治州	自治州	23196.4	22.8296	529563	0.00282143	0.000321905	0.114093	0.431747	0.0147316	4.11101e-05				0.428926	0.0144097
69	黑龙江省	黑河市	地级市	66871.9	24.0705	1.60964e+06	0.00813379	0.000978448	0.120294	0.439881	0.01571	0.000123803				0.431747	0.0147316
260	西藏自治区	拉萨市	地级市	29655.5	24.4165	724083	0.00360707	0.000440147	0.122023	0.443488	0.0161502	5.74611e-05				0.439881	0.01571
30	内蒙古自治区	鄂尔多斯市	地级市	86886.5	26.1931	2.27582e+06	0.0105682	0.0013834	0.130902	0.454056	0.0175336	0.000177989				0.443488	0.0161502
32	内蒙古自治区	巴彦淖尔市	地级市	65073.8	28.1999	1.83508e+06	0.00791508	0.00111548	0.140932	0.461971	0.0186491	0.000143194				0.454056	0.0175336
34	内蒙古自治区	兴安盟	盟	55155.2	29.6342	1.63448e+06	0.00670866	0.000993548	0.148099	0.46868	0.0196426	0.000128443				0.461971	0.0186491
156	湖北省	神农架林区	省直辖县	3234.46	31.0775	100519	0.000393415	6.11023e-05	0.155312	0.469073	0.0197037	7.73973e-06				0.46868	0.0196426
65	黑龙江省	伊春市	地级市	32793.2	34.9137	1.14493e+06	0.00398872	0.000695968	0.174484	0.473062	0.0203997	7.99807e-05				0.469073	0.0197037
283	甘肃省	张掖市	地级市	38583.2	36.1709	1.39559e+06	0.00469297	0.000848335	0.180767	0.477755	0.021248	9.77258e-05				0.473062	0.0203997
309	新疆维吾尔自治区	喀什地区	地区	110367	41.8685	4.6209e+06	0.0134242	0.0028089	0.209241	0.491179	0.0240569	0.000304092				0.477755	0.021248
33	内蒙古自治区	乌兰察布市	地级市	54445.5	44.441	2.41961e+06	0.00662235	0.00147081	0.222097	0.497802	0.0255277	0.000164183				0.491179	0.0240569
314	新疆维吾尔自治区	阿拉尔市	省直辖县	3927.09	45.2893	177855	0.000477662	0.000108112	0.226337	0.498279	0.0256359	1.22194e-05				0.497802	0.0255277
304	新疆维吾尔自治区	克拉玛依市	地级市	7373.81	50.7391	374140	0.000896894	0.000227428	0.253573	0.499176	0.0258633	2.30946e-05				0.498279	0.0256359
28	内蒙古自治区	赤峰市	地级市	86921.8	54.2153	4.71249e+06	0.0105725	0.00286457	0.270945	0.509749	0.0287279	0.000288583				0.499176	0.0258633
29	内蒙古自治区	通辽市	地级市	58863.4	57.327	3.37446e+06	0.0071597	0.00205123	0.286497	0.516908	0.0307791	0.000213026				0.509749	0.0287279
322	新疆维吾尔自治区	胡杨河市	省直辖县	937.537	62.629	58717	0.000114035	3.56922e-05	0.312993	0.517022	0.0308148	3.51193e-06				0.516908	0.0307791
282	甘肃省	武威市	地级市	32584.9	64.4327	2.09953e+06	0.00396338	0.00127624	0.322008	0.520986	0.032091	0.00012466				0.517022	0.0308148
63	黑龙江省	双鸭山市	地级市	22043.6	66.7409	1.47121e+06	0.00268122	0.000894301	0.333543	0.523667	0.0329853	8.72418e-05				0.520986	0.032091
319	新疆维吾尔自治区	双河市	省直辖县	741.556	66.7542	49502	9.01973e-05	3.00907e-05	0.33361	0.523757	0.0330154	2.97654e-06				0.523667	0.0329853
272	陕西省	延安市	地级市	37041.3	68.829	2.54952e+06	0.00450543	0.00154977	0.343979	0.528263	0.0345652	0.00015224				0.523757	0.0330154
318	新疆维吾尔自治区	铁门关市	省直辖县	607.81	72.7925	44244	7.39295e-05	2.68945e-05	0.363786	0.528337	0.0345921	2.55638e-06				0.528263	0.0345652
62	黑龙江省	鹤岗市	地级市	14668	72.852	1.06859e+06	0.0017841	0.000649562	0.364084	0.530121	0.0352416	6.22952e-05				0.528337	0.0345921
68	黑龙江省	牡丹江市	地级市	38796.9	75.1002	2.91366e+06	0.00471897	0.00177112	0.375319	0.53484	0.0370128	0.000170483				0.530121	0.0352416
279	甘肃省	金昌市	地级市	7565.85	75.6764	572556	0.000920253	0.000348039	0.378199	0.53576	0.0373608	3.42212e-05				0.53484	0.0370128
255	云南省	普洱市	地级市	44267.8	76.319	3.37847e+06	0.00538441	0.00205367	0.38141	0.541144	0.0394145	0.000206695				0.53576	0.0373608
320	新疆维吾尔自治区	可克达拉市	省直辖县	1035.36	76.5055	79211	0.000125934	4.81498e-05	0.382343	0.54127	0.0394626	4.96664e-06				0.541144	0.0394145
317	新疆维吾尔自治区	北屯市	省直辖县	815.299	77.2821	63008	9.91668e-05	3.83006e-05	0.386223	0.541369	0.0395009	3.91528e-06				0.54127	0.0394626
254	云南省	丽江市	地级市	20558.7	79.5442	1.63533e+06	0.00250061	0.000994063	0.397529	0.54387	0.040495	0.000100019				0.541369	0.0395009
66	黑龙江省	佳木斯市	地级市	32703.5	79.6355	2.60436e+06	0.00397781	0.00158311	0.397985	0.547848	0.0420781	0.00016423				0.54387	0.040495
58	吉林省	白城市	地级市	25756.7	82.1018	2.11467e+06	0.00313285	0.00128544	0.41031	0.550981	0.0433635	0.000133838				0.547848	0.0420781
56	吉林省	白山市	地级市	17435	84.3983	1.47149e+06	0.00212067	0.00089447	0.421787	0.553101	0.044258	9.2908e-05				0.550981	0.0433635
61	黑龙江省	鸡西市	地级市	22467	85.7649	1.92688e+06	0.00273271	0.00117129	0.428617	0.555834	0.0454293	0.000122545				0.553101	0.044258
315	新疆维吾尔自治区	图木舒克市	省直辖县	1997.48	86.4936	172769	0.000242958	0.000105021	0.432259	0.556077	0.0455343	1.10502e-05				0.555834	0.0454293
321	新疆维吾尔自治区	昆玉市	省直辖县	1109.48	90.2396	100119	0.000134949	6.08592e-05	0.45098	0.556212	0.0455952	6.1489e-06				0.556077	0.0455343
274	陕西省	榆林市	地级市	42888.7	90.3757	3.87609e+06	0.00521666	0.00235615	0.45166	0.561429	0.0479513	0.000244				0.556212	0.0455952
300	宁夏回族自治区	吴忠市	地级市	16747.6	94.1135	1.57617e+06	0.00203705	0.000958107	0.47034	0.563466	0.0489094	9.86552e-05				0.561429	0.0479513
10	河北省	承德市	地级市	39492.7	94.8097	3.74429e+06	0.0048036	0.00227604	0.473819	0.568269	0.0511855	0.000240408				0.563466	0.0489094
286	甘肃省	庆阳市	地级市	27124.7	98.2004	2.66366e+06	0.00329924	0.00161915	0.490765	0.571569	0.0528046	0.000171544				0.568269	0.0511855
302	宁夏回族自治区	中卫市	地级市	13659.7	100.501	1.37282e+06	0.00166146	0.000834492	0.502264	0.57323	0.0536391	8.84261e-05				0.571569	0.0528046
242	四川省	凉山彝族自治州	自治州	60270.8	101.019	6.08852e+06	0.00733088	0.00370101	0.504853	0.580561	0.0573401	0.000406788				0.57323	0.0536391
280	甘肃省	白银市	地级市	20095.7	101.499	2.03969e+06	0.00244429	0.00123987	0.507249	0.583005	0.05858	0.000141671				0.580561	0.0573401
218	海南省	白沙黎族自治县	省直辖县	2117.56	108.161	229038	0.000257564	0.000139225	0.540545	0.583263	0.0587192	1.5106e-05				0.583005	0.05858
26	内蒙古自治区	包头市	地级市	27737.9	111.565	3.09457e+06	0.00337383	0.00188109	0.557554	0.586637	0.0606003	0.000201282				0.583263	0.0587192
288	甘肃省	陇南市	地级市	27846.2	114.64	3.1923e+06	0.00338701	0.0019405	0.572924	0.590024	0.0625408	0.00020854				0.586637	0.0606003
209	海南省	五指山市	省直辖县	1143.87	123.848	141666	0.000139131	8.61143e-05	0.618943	0.590163	0.0626269	8.70737e-06				0.590024	0.0625408
238	四川省	雅安市	地级市	15049.6	124.896	1.87964e+06	0.00183052	0.00114258	0.62418	0.591993	0.0637695	0.000115686				0.590163	0.0626269
292	青海省	海东市	地级市	12989.8	125.674	1.63248e+06	0.00157998	0.00099233	0.628065	0.593573	0.0647618	0.000101538				0.591993	0.0637695
257	云南省	楚雄彝族自治州	自治州	28437.4	126.957	3.61033e+06	0.00345891	0.0021946	0.634478	0.597032	0.0669564	0.000227801				0.593573	0.0647618
60	黑龙江省	齐齐哈尔市	地级市	42260.3	127.729	5.39788e+06	0.00514023	0.0032812	0.638338	0.602172	0.0702376	0.000352604				0.597032	0.0669564
200	广西壮族自治区	百色市	地级市	36198.4	129.238	4.6782e+06	0.0044029	0.00284373	0.645877	0.606575	0.0730813	0.000315509				0.602172	0.0702376
301	宁夏回族自治区	固原市	地级市	10524	129.87	1.36676e+06	0.00128006	0.000830809	0.649038	0.607855	0.0739122	9.40804e-05				0.606575	0.0730813
93	福建省	南平市	地级市	26289.1	130.644	3.43452e+06	0.0031976	0.00208773	0.652906	0.611053	0.0759999	0.00023968				0.607855	0.0739122
9	河北省	张家口市	地级市	36788.4	130.87	4.8145e+06	0.00447466	0.00292658	0.654034	0.615528	0.0789265	0.000346622				0.611053	0.0759999
316	新疆维吾尔自治区	五家渠市	省直辖县	739.155	133.803	98901	8.99052e-05	6.01188e-05	0.668691	0.615618	0.0789866	7.0986e-06				0.615528	0.0789265
202	广西壮族自治区	河池市	地级市	33481.3	134.798	4.51322e+06	0.00407241	0.00274344	0.673665	0.61969	0.08173	0.000327252				0.615618	0.0789866
22	山西省	忻州市	地级市	25149	138.806	3.49083e+06	0.00305893	0.00212196	0.693694	0.622749	0.083852	0.000253252				0.61969	0.08173
64	黑龙江省	大庆市	地级市	21194	139.488	2.9563e+06	0.00257787	0.00179704	0.697103	0.625327	0.085649	0.000218476				0.622749	0.083852
275	陕西省	安康市	地级市	23532.6	139.957	3.29355e+06	0.00286233	0.00200204	0.699445	0.628189	0.0876511	0.000248021				0.625327	0.085649
256	云南省	临沧市	地级市	23624.8	140.071	3.30916e+06	0.00287355	0.00201153	0.700018	0.631063	0.0896626	0.000254759				0.628189	0.0876511
57	吉林省	松原市	地级市	21161.2	142.47	3.01483e+06	0.00257389	0.00183262	0.712005	0.633637	0.0914952	0.00023314				0.631063	0.0896626
90	福建省	三明市	地级市	22964.7	145.022	3.33038e+06	0.00279325	0.00202443	0.724758	0.63643	0.0935197	0.000258396				0.633637	0.0914952
276	陕西省	商洛市	地级市	19584.9	146.314	2.86556e+06	0.00238216	0.00174188	0.731218	0.638812	0.0952615	0.000224854				0.63643	0.0935197
67	黑龙江省	七台河市	地级市	6189	151.802	939500	0.000752783	0.000571092	0.758641	0.639565	0.0958326	7.19262e-05				0.638812	0.0952615
273	陕西省	汉中市	地级市	27093.1	152.944	4.14374e+06	0.0032954	0.00251885	0.764351	0.64286	0.0983515	0.000319958				0.639565	0.0958326
70	黑龙江省	绥化市	地级市	34906.6	157.804	5.50839e+06	0.00424577	0.00334838	0.788637	0.647106	0.1017	0.000424686				0.64286	0.0983515
78	浙江省	丽水市	地级市	17275.9	159.965	2.76354e+06	0.00210131	0.00167987	0.799439	0.649207	0.10338	0.000215468				0.647106	0.1017
204	广西壮族自治区	崇左市	地级市	17332.1	160.171	2.77609e+06	0.00210814	0.0016875	0.800468	0.651315	0.105067	0.000219718				0.649207	0.10338
258	云南省	大理白族自治州	自治州	28298.9	163.249	4.61975e+06	0.00344206	0.0028082	0.815848	0.654757	0.107875	0.000366481				0.651315	0.105067
55	吉林省	通化市	地级市	15559.6	164.21	2.55505e+06	0.00189256	0.00155313	0.820653	0.65665	0.109429	0.00020563				0.654757	0.107875
287	甘肃省	定西市	地级市	19612.4	165.217	3.2403e+06	0.0023855	0.00196967	0.825685	0.659035	0.111398	0.000263392				0.65665	0.109429
49	辽宁省	朝阳市	地级市	19700.8	168.037	3.31047e+06	0.00239626	0.00201233	0.839781	0.661432	0.113411	0.00026935				0.659035	0.111398
52	吉林省	吉林市	地级市	27717.4	172.013	4.76776e+06	0.00337134	0.00289817	0.859649	0.664803	0.116309	0.000387231				0.661432	0.113411
252	云南省	保山市	地级市	19060.2	174.47	3.32542e+06	0.00231834	0.00202142	0.871926	0.667121	0.11833	0.000271986				0.664803	0.116309
82	安徽省	黄山市	地级市	9678.55	175.816	1.70164e+06	0.00117723	0.00103437	0.878654	0.668299	0.119365	0.00013991				0.667121	0.11833
143	湖北省	十堰市	地级市	23687.4	177.758	4.21063e+06	0.00288115	0.00255951	0.888361	0.67118	0.121924	0.000347595				0.668299	0.119365
94	福建省	龙岩市	地级市	19026.6	178.868	3.40325e+06	0.00231425	0.00206873	0.893907	0.673494	0.123993	0.000284557				0.67118	0.121924
19	山西省	朔州市	地级市	10630.5	185.247	1.96926e+06	0.00129301	0.00119705	0.925786	0.674787	0.12519	0.000161098				0.673494	0.123993
42	辽宁省	丹东市	地级市	14670.7	186.458	2.73547e+06	0.00178444	0.00166281	0.931838	0.676571	0.126853	0.000224877				0.674787	0.12519
25	内蒙古自治区	呼和浩特市	地级市	17179.7	186.545	3.20479e+06	0.00208961	0.00194809	0.932272	0.678661	0.128801	0.000267108				0.676571	0.126853
229	四川省	广元市	地级市	16318.4	189.27	3.08858e+06	0.00198485	0.00187745	0.945891	0.680646	0.130678	0.000257513				0.678661	0.128801
299	宁夏回族自治区	石嘴山市	地级市	4084.05	193.96	792142	0.000496753	0.000481518	0.969332	0.681143	0.13116	6.50343e-05				0.680646	0.130678
196	广西壮族自治区	防城港市	地级市	5984.79	194.943	1.16669e+06	0.000727944	0.000709195	0.974243	0.681871	0.131869	9.57351e-05				0.681143	0.13116
45	辽宁省	阜新市	地级市	10324.2	196.482	2.02853e+06	0.00125576	0.00123308	0.981937	0.683126	0.133102	0.00016637				0.681871	0.131869
164	湖南省	张家界市	地级市	9536.98	199.25	1.90025e+06	0.00116001	0.0011551	0.99577	0.684286	0.134257	0.000155069				0.683126	0.133102
171	广东省	韶关市	地级市	18412.2	203.064	3.73886e+06	0.00223952	0.00227274	1.01483	0.686526	0.13653	0.000303216				0.684286	0.134257
40	辽宁省	抚顺市	地级市	11275.1	204.1	2.30125e+06	0.00137142	0.00139886	1.02001	0.687897	0.137929	0.000188199				0.686526	0.13653
251	云南省	玉溪市	地级市	14942.1	204.352	3.05345e+06	0.00181744	0.00185609	1.02127	0.689715	0.139785	0.000252364				0.687897	0.137929
59	黑龙江省	哈尔滨市	副省级市	53077.3	207.454	1.10111e+07	0.00645593	0.00669329	1.03677	0.696171	0.146478	0.000924046				0.689715	0.139785
24	山西省	吕梁市	地级市	21143.9	208.234	4.40289e+06	0.00257179	0.00267638	1.04067	0.698742	0.149154	0.000380152				0.696171	0.146478
278	甘肃省	嘉峪关市	地级市	1229.57	212.196	260909	0.000149555	0.000158598	1.06047	0.698892	0.149313	2.23187e-05				0.698742	0.149154
203	广西壮族自治区	来宾市	地级市	13387	212.81	2.84889e+06	0.0016283	0.00173175	1.06354	0.70052	0.151045	0.000244536				0.698892	0.149313
327	安徽省	池州市		8398.32	214.836	1.80426e+06	0.00102151	0.00109675	1.07366	0.701542	0.152142	0.000154854				0.70052	0.151045
219	海南省	昌江黎族自治县	省直辖县	1594.06	215.003	342727	0.000193889	0.000208333	1.07449	0.701736	0.15235	2.95188e-05				0.701542	0.152142
201	广西壮族自治区	贺州市	地级市	11753	223.888	2.63136e+06	0.00142955	0.00159952	1.1189	0.703165	0.153949	0.000218935				0.701736	0.15235
284	甘肃省	平凉市	地级市	11120.4	224.006	2.49103e+06	0.0013526	0.00151422	1.11949	0.704518	0.155464	0.000209255				0.703165	0.153949
248	贵州省	铜仁市	地级市	18012	224.343	4.04086e+06	0.00219084	0.00245631	1.12117	0.706709	0.15792	0.000343287				0.704518	0.155464
168	湖南省	怀化市	地级市	27578.3	225.135	6.20883e+06	0.00335442	0.00377415	1.12513	0.710063	0.161694	0.000536059				0.706709	0.15792
225	四川省	攀枝花市	地级市	7399.49	226.175	1.67358e+06	0.000900019	0.00101732	1.13033	0.710963	0.162711	0.000145985				0.710063	0.161694
41	辽宁省	本溪市	地级市	8414.62	229.798	1.93366e+06	0.00102349	0.00117541	1.14843	0.711987	0.163887	0.000167135				0.710963	0.162711
193	广西壮族自治区	桂林市	地级市	27662.4	230.214	6.36827e+06	0.00336465	0.00387107	1.15051	0.715351	0.167758	0.000557934				0.711987	0.163887
48	辽宁省	铁岭市	地级市	12981.3	231.435	3.00433e+06	0.00157895	0.00182624	1.15662	0.71693	0.169584	0.000266323				0.715351	0.167758
20	山西省	晋中市	地级市	16370.4	232.705	3.80947e+06	0.00199117	0.00231566	1.16296	0.718921	0.1719	0.000339977				0.71693	0.169584
303	新疆维吾尔自治区	乌鲁木齐市	地级市	13793.5	238.812	3.29406e+06	0.00167774	0.00200236	1.19348	0.720599	0.173902	0.000290083				0.718921	0.1719
220	海南省	乐东黎族自治县	省直辖县	2761.28	239.173	660424	0.000335862	0.000401451	1.19529	0.720935	0.174304	5.84745e-05				0.720599	0.173902
144	湖北省	宜昌市	地级市	21214.8	243.352	5.16267e+06	0.00258041	0.00313822	1.21617	0.723515	0.177442	0.000453824				0.720935	0.174304
54	吉林省	辽源市	地级市	5139.24	243.488	1.25134e+06	0.000625098	0.000760651	1.21685	0.724141	0.178202	0.000111156				0.723515	0.177442
103	江西省	吉安市	地级市	25284.9	247.956	6.26953e+06	0.00307546	0.00381105	1.23918	0.727216	0.182013	0.000553915				0.724141	0.178202
213	海南省	东方市	省直辖县	2257.83	248.135	560246	0.000274625	0.000340556	1.24007	0.727491	0.182354	5.00323e-05				0.727216	0.182013
183	广东省	河源市	地级市	15655.6	253.268	3.96506e+06	0.00190422	0.00241023	1.26573	0.729395	0.184764	0.000349538				0.727491	0.182354
269	陕西省	宝鸡市	地级市	18127.3	254.248	4.60884e+06	0.00220487	0.00280157	1.27063	0.7316	0.187566	0.00041047				0.729395	0.184764
53	吉林省	四平市	地级市	14414	255.976	3.68964e+06	0.00175321	0.00224282	1.27926	0.733353	0.189809	0.000330808				0.7316	0.187566
23	山西省	临汾市	地级市	20310.3	257.042	5.2206e+06	0.00247039	0.00317344	1.28459	0.735823	0.192982	0.000472822				0.733353	0.189809
185	广东省	清远市	地级市	19042.3	258.94	4.9308e+06	0.00231616	0.00299728	1.29407	0.738139	0.195979	0.000450448				0.735823	0.192982
335	安徽省	宣城市		12053.9	260.317	3.13783e+06	0.00146614	0.00190739	1.30096	0.739606	0.197887	0.000288732				0.738139	0.195979
134	河南省	三门峡市	地级市	9932.77	260.671	2.58919e+06	0.00120815	0.00157388	1.30273	0.740814	0.199461	0.000240027				0.739606	0.197887
268	陕西省	铜川市	地级市	3886.04	264.508	1.02789e+06	0.000472668	0.000624821	1.3219	0.741286	0.200085	9.44264e-05				0.740814	0.199461
245	贵州省	遵义市	地级市	30768.5	264.836	8.1486e+06	0.00374244	0.00495327	1.32354	0.745029	0.205039	0.000758077				0.741286	0.200085
95	福建省	宁德市	地级市	13049.4	266.017	3.47136e+06	0.00158723	0.00211013	1.32944	0.746616	0.207149	0.000327118				0.745029	0.205039
281	甘肃省	天水市	地级市	14277.3	268.515	3.83367e+06	0.00173658	0.00233036	1.34193	0.748353	0.209479	0.000361754				0.746616	0.207149
192	广西壮族自治区	柳州市	地级市	18604.1	269.503	5.01386e+06	0.00226287	0.00304777	1.34686	0.750616	0.212527	0.000477472				0.748353	0.209479
15	山西省	大同市	地级市	14059.6	269.908	3.79478e+06	0.0017101	0.00230673	1.34889	0.752326	0.214834	0.000365414				0.750616	0.212527
250	云南省	曲靖市	地级市	28922.9	270.712	7.82976e+06	0.00351796	0.00475946	1.3529	0.755844	0.219593	0.000764148				0.752326	0.214834
105	江西省	抚州市	地级市	18801.9	272.595	5.1253e+06	0.00228692	0.00311551	1.36232	0.758131	0.222709	0.000505754				0.755844	0.219593
50	辽宁省	葫芦岛市	地级市	10327.1	276.941	2.85998e+06	0.0012561	0.00173849	1.38403	0.759387	0.224447	0.000280837				0.758131	0.222709
102	江西省	赣州市	地级市	39364.9	279.344	1.09964e+07	0.00478805	0.00668434	1.39605	0.764175	0.231132	0.00109067				0.759387	0.224447
215	海南省	屯昌县	省直辖县	1223.54	283.38	346726	0.000148822	0.000210764	1.41621	0.764324	0.231342	3.44132e-05				0.764175	0.231132
152	湖北省	随州市	地级市	9610.41	284.827	2.73731e+06	0.00116894	0.00166392	1.42345	0.765492	0.233006	0.000271397				0.764324	0.231342
289	甘肃省	临夏回族自治州	自治州	8088.6	286.667	2.31874e+06	0.000983836	0.00140949	1.43264	0.766476	0.234416	0.000229933				0.765492	0.233006
228	四川省	绵阳市	地级市	20258.2	286.697	5.80798e+06	0.00246406	0.00353048	1.43279	0.76894	0.237946	0.000581963				0.766476	0.234416
17	山西省	长治市	地级市	13967.5	289.366	4.0417e+06	0.0016989	0.00245682	1.44613	0.770639	0.240403	0.000406333				0.76894	0.237946
18	山西省	晋城市	地级市	9425.47	289.883	2.73229e+06	0.00114644	0.00166087	1.44872	0.771786	0.242064	0.00027656				0.770639	0.240403
147	湖北省	荆门市	地级市	12342.1	294.834	3.63888e+06	0.0015012	0.00221196	1.47346	0.773287	0.244276	0.000365047				0.771786	0.242064
253	云南省	昭通市	地级市	22444.1	307.029	6.89099e+06	0.00272993	0.00418881	1.5344	0.776017	0.248465	0.000672575				0.773287	0.244276
167	湖南省	永州市	地级市	22263	307.821	6.85301e+06	0.0027079	0.00416573	1.53836	0.778725	0.25263	0.000678457				0.776017	0.248465
194	广西壮族自治区	梧州市	地级市	12565.4	310.416	3.9005e+06	0.00152836	0.00237099	1.55133	0.780253	0.255001	0.000387921				0.778725	0.25263
216	海南省	澄迈县	省直辖县	2054.19	312.959	642877	0.000249856	0.000390784	1.56404	0.780503	0.255392	6.37625e-05				0.780253	0.255001
211	海南省	文昌市	省直辖县	2366.84	313.588	742213	0.000287885	0.000451168	1.56718	0.780791	0.255843	7.35886e-05				0.780503	0.255392
77	浙江省	衢州市	地级市	8843.97	315.067	2.78645e+06	0.00107571	0.00169379	1.57458	0.781867	0.257537	0.000276125				0.780791	0.255843
166	湖南省	郴州市	地级市	19340.3	315.803	6.10773e+06	0.00235241	0.0037127	1.57825	0.784219	0.26125	0.0006102				0.781867	0.257537
298	宁夏回族自治区	银川市	地级市	6946.2	316.107	2.19575e+06	0.000844884	0.00133472	1.57977	0.785064	0.262585	0.00022129				0.784219	0.26125
99	江西省	九江市	地级市	19083.8	321.092	6.12766e+06	0.00232121	0.00372481	1.60468	0.787385	0.266309	0.000613837				0.785064	0.262585
247	贵州省	毕节市	地级市	26847.7	322.526	8.65908e+06	0.00326555	0.00526358	1.61185	0.790651	0.271573	0.000878242				0.787385	0.266309
151	湖北省	咸宁市	地级市	9758.33	322.722	3.14923e+06	0.00118693	0.00191432	1.61283	0.791838	0.273487	0.000323474				0.790651	0.271573
246	贵州省	安顺市	地级市	9234.91	327.838	3.02755e+06	0.00112327	0.00184035	1.63839	0.792961	0.275328	0.000308232				0.791838	0.273487
214	海南省	定安县	省直辖县	1196.6	328.427	392996	0.000145545	0.00023889	1.64134	0.793106	0.275566	4.009e-05				0.792961	0.275328
232	四川省	乐山市	地级市	12722.6	332.09	4.22506e+06	0.00154748	0.00256828	1.65965	0.794654	0.278135	0.000428421				0.793106	0.275566
239	四川省	巴中市	地级市	12295.4	337.73	4.15251e+06	0.00149552	0.00252418	1.68783	0.796149	0.280659	0.000417843				0.794654	0.278135
277	甘肃省	兰州市	地级市	12961.2	339.835	4.40468e+06	0.00157651	0.00267746	1.69835	0.797726	0.283336	0.000444571				0.796149	0.280659
111	山东省	东营市	地级市	7146.92	341.366	2.43971e+06	0.000869298	0.00148302	1.706	0.798595	0.284819	0.000246948				0.797726	0.283336
145	湖北省	襄阳市	地级市	19725	344.765	6.8005e+06	0.0023992	0.00413381	1.72299	0.800994	0.288953	0.000688298				0.798595	0.284819
16	山西省	阳泉市	地级市	4563.95	346.345	1.5807e+06	0.000555125	0.000960859	1.73089	0.801549	0.289914	0.000160672				0.800994	0.288953
43	辽宁省	锦州市	地级市	9997.1	347.086	3.46985e+06	0.00121597	0.00210921	1.73459	0.802765	0.292023	0.00035381				0.801549	0.289914
27	内蒙古自治区	乌海市	地级市	1655.98	356.38	590157	0.000201421	0.000358738	1.78104	0.802967	0.292382	5.88556e-05				0.802765	0.292023
345	安徽省	滁州市		13704.3	356.634	4.88743e+06	0.00166689	0.00297091	1.78231	0.804634	0.295353	0.000489845				0.802967	0.292382
291	青海省	西宁市	地级市	7564.39	357.736	2.70606e+06	0.000920076	0.00164493	1.78782	0.805554	0.296998	0.000272504				0.804634	0.295353
181	广东省	梅州市	地级市	15865	359.328	5.70076e+06	0.00192971	0.00346531	1.79577	0.807484	0.300463	0.000576462				0.805554	0.296998
179	广东省	肇庆市	地级市	14899.2	361.898	5.39198e+06	0.00181223	0.00327761	1.80861	0.809296	0.303741	0.000547477				0.807484	0.300463
85	安徽省	六安市	地级市	15453.5	374.301	5.78427e+06	0.00187965	0.00351607	1.8706	0.811175	0.307257	0.000574231				0.809296	0.303741
104	江西省	宜春市	地级市	18669.7	377.369	7.04534e+06	0.00227084	0.00428264	1.88593	0.813446	0.31154	0.000702593				0.811175	0.307257
106	江西省	上饶市	地级市	22744.5	377.511	8.58631e+06	0.00276647	0.00521934	1.88664	0.816213	0.316759	0.000869086				0.813446	0.31154
244	贵州省	六盘水市	地级市	9915.68	379.19	3.75992e+06	0.00120607	0.00228554	1.89503	0.817419	0.319044	0.000383411				0.816213	0.316759
97	江西省	景德镇市	地级市	5260.81	386.113	2.03127e+06	0.000639886	0.00123475	1.92963	0.818059	0.320279	0.000204547				0.817419	0.319044
197	广西壮族自治区	钦州市	地级市	10682.3	394.302	4.21207e+06	0.00129932	0.00256038	1.97055	0.819358	0.32284	0.000417808				0.818059	0.320279
51	吉林省	长春市	副省级市	20557.2	394.357	8.10688e+06	0.00250043	0.00492791	1.97083	0.821858	0.327767	0.000813398				0.819358	0.32284
212	海南省	万宁市	省直辖县	1883.29	395.648	745122	0.00022907	0.000452936	1.97728	0.822087	0.32822	7.51335e-05				0.821858	0.327767
208	海南省	儋州市	地级市	3260.28	395.793	1.2904e+06	0.000396556	0.000784391	1.97801	0.822484	0.329005	0.000130313				0.822087	0.32822
249	云南省	昆明市	地级市	21011.9	397.531	8.35287e+06	0.00255573	0.00507745	1.98669	0.82504	0.334082	0.000847335				0.822484	0.329005
137	河南省	信阳市	地级市	18916.6	400.23	7.571e+06	0.00230088	0.00460217	2.00018	0.827341	0.338684	0.000773976				0.82504	0.334082
163	湖南省	常德市	地级市	18177.4	405.757	7.37561e+06	0.00221096	0.0044834	2.0278	0.829552	0.343168	0.000753775				0.827341	0.338684
329	安徽省	安庆市		13976.7	406.194	5.67725e+06	0.00170002	0.00345102	2.02999	0.831252	0.346619	0.000586325				0.829552	0.343168
101	江西省	鹰潭市	地级市	3557.99	410.537	1.46069e+06	0.000432767	0.000887905	2.05169	0.831684	0.347507	0.000150197				0.831252	0.346619
210	海南省	琼海市	省直辖县	1687.73	411.076	693787	0.000205283	0.000421731	2.05439	0.83189	0.347928	7.13806e-05				0.831684	0.347507
221	海南省	陵水黎族自治县	省直辖县	1088.62	413.771	450438	0.000132411	0.000273807	2.06786	0.832022	0.348202	4.60877e-05				0.83189	0.347928
237	四川省	达州市	地级市	16587.9	417.89	6.93192e+06	0.00201763	0.0042137	2.08844	0.83404	0.352416	0.000706794				0.832022	0.348202
190	广东省	云浮市	地级市	7783.47	418.751	3.25934e+06	0.000946722	0.00198125	2.09274	0.834986	0.354397	0.000334578				0.83404	0.352416
184	广东省	阳江市	地级市	7815.64	419.971	3.28234e+06	0.000950635	0.00199523	2.09884	0.835937	0.356392	0.000337851				0.834986	0.354397
191	广西壮族自治区	南宁市	地级市	22100.4	421.061	9.30563e+06	0.00268813	0.00565659	2.10429	0.838625	0.362049	0.000965631				0.835937	0.356392
140	河南省	济源市	省直辖县	1898.65	426.927	810586	0.000230938	0.000492729	2.1336	0.838856	0.362542	8.36677e-05				0.838625	0.362049
47	辽宁省	盘锦市	地级市	3660.77	427.579	1.56527e+06	0.000445269	0.000951477	2.13686	0.839301	0.363493	0.00016164				0.838856	0.362542
21	山西省	运城市	地级市	14234.1	432.957	6.16274e+06	0.00173133	0.00374614	2.16374	0.841033	0.367239	0.000632568				0.839301	0.363493
235	四川省	宜宾市	地级市	13259.7	433.758	5.75153e+06	0.00161282	0.00349617	2.16774	0.842646	0.370736	0.000595109				0.841033	0.367239
5	河北省	秦皇岛市	地级市	7791.94	435.457	3.39305e+06	0.000947752	0.00206253	2.17623	0.843593	0.372798	0.000352343				0.842646	0.370736
217	海南省	临高县	省直辖县	1299.24	438.716	569998	0.00015803	0.000346484	2.19252	0.843751	0.373145	5.89406e-05				0.843593	0.372798
39	辽宁省	鞍山市	地级市	9253.07	442.255	4.09221e+06	0.00112547	0.00248753	2.2102	0.844877	0.375632	0.000421364				0.843751	0.373145
46	辽宁省	辽阳市	地级市	4732.47	443.83	2.10042e+06	0.000575622	0.00127678	2.21808	0.845452	0.376909	0.00021659				0.844877	0.375632
222	重庆市	重庆市	直辖市	82373.2	445.849	3.6726e+07	0.0100193	0.0223246	2.22817	0.855472	0.399233	0.00388818				0.845452	0.376909
226	四川省	泸州市	地级市	12234.1	447.372	5.47318e+06	0.00148806	0.00332697	2.23578	0.85696	0.40256	0.000596558				0.855472	0.399233
158	湖南省	株洲市	地级市	11247	451.59	5.07904e+06	0.001368	0.00308739	2.25686	0.858328	0.405648	0.000552815				0.85696	0.40256
161	湖南省	邵阳市	地级市	20820.2	451.951	9.40971e+06	0.00253241	0.00571986	2.25866	0.86086	0.411368	0.00103451				0.858328	0.405648
165	湖南省	益阳市	地级市	12321.9	453.959	5.59361e+06	0.00149874	0.00340018	2.2687	0.862359	0.414768	0.00061908				0.86086	0.411368
150	湖北省	黄冈市	地级市	17448	455.545	7.94837e+06	0.00212225	0.00483156	2.27662	0.864481	0.419599	0.000885367				0.862359	0.414768
100	江西省	新余市	地级市	3159.21	462.386	1.46077e+06	0.000384262	0.000887957	2.31081	0.864865	0.420487	0.000161407				0.864481	0.419599
206	海南省	三亚市	地级市	1900.86	470.712	894759	0.000231206	0.000543896	2.35242	0.865097	0.421031	9.72822e-05				0.864865	0.420487
162	湖南省	岳阳市	地级市	14856.1	481.969	7.16018e+06	0.00180698	0.00435244	2.40868	0.866904	0.425384	0.000764728				0.865097	0.421031
135	河南省	南阳市	地级市	26513.3	486.769	1.29058e+07	0.00322487	0.00784505	2.43267	0.870128	0.433229	0.00138446				0.866904	0.425384
121	山东省	滨州市	地级市	9021.88	491.221	4.43174e+06	0.00109735	0.00269391	2.45492	0.871226	0.435923	0.000476883				0.870128	0.433229
271	陕西省	渭南市	地级市	12982	492.604	6.39499e+06	0.00157903	0.00388731	2.46183	0.872805	0.43981	0.000691406				0.871226	0.435923
44	辽宁省	营口市	地级市	5331.58	500.302	2.6674e+06	0.000648494	0.00162143	2.5003	0.873453	0.441431	0.00028574				0.872805	0.43981
92	福建省	漳州市	地级市	12621	509.084	6.42516e+06	0.00153513	0.00390565	2.54419	0.874988	0.445337	0.000680651				0.873453	0.441431
149	湖北省	荆州市	地级市	14084.9	514.089	7.24089e+06	0.00171318	0.0044015	2.5692	0.876702	0.449739	0.000766712				0.874988	0.445337
125	河南省	洛阳市	地级市	15234.9	526.564	8.02216e+06	0.00185306	0.00487642	2.63155	0.878555	0.454615	0.000837911				0.876702	0.449739
234	四川省	眉山市	地级市	7137.92	531.11	3.79102e+06	0.000868203	0.00230444	2.65426	0.879423	0.456919	0.000395699				0.878555	0.454615
198	广西壮族自治区	贵港市	地级市	10607.7	532.543	5.64907e+06	0.00129024	0.00343389	2.66143	0.880713	0.460353	0.000591753				0.879423	0.456919
38	辽宁省	大连市	副省级市	13247.2	558.571	7.39949e+06	0.00161129	0.00449792	2.7915	0.882324	0.464851	0.000745385				0.880713	0.460353
180	广东省	惠州市	地级市	11319.6	568.731	6.43778e+06	0.00137683	0.00391332	2.84228	0.883701	0.468764	0.000642713				0.882324	0.464851
116	山东省	威海市	地级市	5625.98	568.871	3.20046e+06	0.000684302	0.00194546	2.84298	0.884386	0.47071	0.000321442				0.883701	0.468764
8	河北省	保定市	地级市	22200.3	575.205	1.27697e+07	0.00270028	0.00776232	2.87463	0.887086	0.478472	0.00128153				0.884386	0.47071
13	河北省	衡水市	地级市	8834.06	580.442	5.12766e+06	0.00107451	0.00311694	2.90081	0.88816	0.481589	0.000515797				0.887086	0.478472
199	广西壮族自治区	玉林市	地级市	12823.6	580.658	7.44611e+06	0.00155976	0.00452626	2.90189	0.88972	0.486115	0.000754695				0.88816	0.481589
240	四川省	资阳市	地级市	5745.5	584.301	3.3571e+06	0.000698839	0.00204068	2.92009	0.890419	0.488156	0.00034043				0.88972	0.486115
11	河北省	沧州市	地级市	14141	586.23	8.28986e+06	0.00172	0.00503914	2.92973	0.892139	0.493195	0.000843963				0.890419	0.488156
112	山东省	烟台市	地级市	13749	586.53	8.06422e+06	0.00167233	0.00490198	2.93123	0.893811	0.498097	0.000828884				0.892139	0.493195
153	湖北省	仙桃市	省直辖县	2519.67	589.052	1.48422e+06	0.000306474	0.000902208	2.94383	0.894118	0.498999	0.000152792				0.893811	0.498097
313	新疆维吾尔自治区	石河子市	省直辖县	458.99	590.122	270860	5.58281e-05	0.000164647	2.94918	0.894174	0.499164	2.78628e-05				0.894118	0.498999
74	江苏省	淮安市	地级市	10033.4	594.346	5.96333e+06	0.00122039	0.00362492	2.97029	0.895394	0.502789	0.000611388				0.894174	0.499164
139	河南省	驻马店市	地级市	15082.5	597.207	9.00736e+06	0.00183452	0.00547529	2.98459	0.897229	0.508264	0.000927398				0.895394	0.502789
336	浙江省	湖州市		5905.45	601.169	3.55017e+06	0.000718294	0.00215804	3.00439	0.897947	0.510422	0.000365858				0.897229	0.508264
348	江苏省	盐城市		15036.9	601.336	9.04223e+06	0.00182897	0.00549648	3.00523	0.899776	0.515919	0.000938576				0.897947	0.510422
270	陕西省	咸阳市	地级市	10318.5	602.728	6.21926e+06	0.00125507	0.00378049	3.01218	0.901031	0.519699	0.000649885				0.899776	0.515919
169	湖南省	娄底市	地级市	8108.49	605.128	4.90667e+06	0.000986255	0.00298261	3.02418	0.902017	0.522682	0.000514027				0.901031	0.519699
195	广西壮族自治区	北海市	地级市	3399.07	606.782	2.0625e+06	0.000413438	0.00125373	3.03244	0.902431	0.523936	0.000216356				0.902017	0.522682
160	湖南省	衡阳市	地级市	15297.5	611.903	9.36061e+06	0.00186068	0.00569002	3.05803	0.904291	0.529626	0.00098017				0.902431	0.523936
154	湖北省	潜江市	省直辖县	2000.07	612.303	1.22465e+06	0.000243273	0.000744426	3.06004	0.904535	0.53037	0.000128934				0.904291	0.529626
331	浙江省	金华市		10969	624.793	6.85333e+06	0.00133418	0.00416592	3.12246	0.905869	0.534536	0.000710389				0.904535	0.53037
4	河北省	唐山市	地级市	13808.9	625.759	8.64103e+06	0.00167961	0.00525261	3.12728	0.907548	0.539789	0.000902222				0.905869	0.534536
119	山东省	德州市	地级市	10356.7	630.711	6.53206e+06	0.00125971	0.00397063	3.15203	0.908808	0.543759	0.000682477				0.907548	0.539789
233	四川省	南充市	地级市	12482.3	633.512	7.90766e+06	0.00151825	0.00480682	3.16603	0.910326	0.548566	0.000829211				0.908808	0.543759
176	广东省	江门市	地级市	9366.29	635.852	5.95558e+06	0.00113925	0.00362021	3.17772	0.911465	0.552186	0.000627013				0.910326	0.548566
98	江西省	萍乡市	地级市	3831.73	635.915	2.43665e+06	0.000466063	0.00148116	3.17804	0.911932	0.553667	0.000257698				0.911465	0.552186
117	山东省	日照市	地级市	5332.07	639.213	3.40833e+06	0.000648553	0.00207181	3.19452	0.91258	0.555739	0.000359755				0.911932	0.553667
334	浙江省	杭州市		16799.7	643.684	1.08137e+07	0.00204338	0.00657329	3.21686	0.914623	0.562313	0.0011423				0.91258	0.555739
79	安徽省	蚌埠市	地级市	5953.35	654.569	3.89688e+06	0.000724121	0.00236879	3.27126	0.915348	0.564681	0.00040804				0.914623	0.562313
328	安徽省	铜陵市		2883.27	663.544	1.91318e+06	0.0003507	0.00116296	3.31612	0.915698	0.565844	0.000198237				0.915348	0.564681
84	安徽省	宿州市	地级市	9941.1	665.846	6.61924e+06	0.00120916	0.00402363	3.32762	0.916907	0.569868	0.000686629				0.915698	0.565844
142	湖北省	黄石市	地级市	4575.16	670.056	3.06562e+06	0.000556489	0.00186349	3.34866	0.917464	0.571731	0.000317644				0.916907	0.569868
7	河北省	邢台市	地级市	12442.4	674.214	8.38885e+06	0.0015134	0.00509931	3.36944	0.918977	0.576831	0.000869117				0.917464	0.571731
75	江苏省	宿迁市	地级市	8524.94	674.584	5.75078e+06	0.00103691	0.00349572	3.37129	0.920014	0.580326	0.000599933				0.918977	0.576831
113	山东省	潍坊市	地级市	15885	681.241	1.08215e+07	0.00193213	0.00657804	3.40456	0.921946	0.586905	0.00112762				0.920014	0.580326
148	湖北省	孝感市	地级市	8913.55	692.125	6.16929e+06	0.00108418	0.00375012	3.45895	0.923031	0.590655	0.000638341				0.921946	0.586905
155	湖北省	天门市	省直辖县	2610.83	695.883	1.81683e+06	0.000317562	0.0011044	3.47773	0.923348	0.591759	0.000187745				0.923031	0.590655
236	四川省	广安市	地级市	6341.15	696.454	4.41632e+06	0.00077129	0.00268454	3.48059	0.924119	0.594444	0.000457453				0.923348	0.591759
342	安徽省	马鞍山市		3969.78	698.159	2.77154e+06	0.000482855	0.00168473	3.4891	0.924602	0.596128	0.000287437				0.924119	0.594444
243	贵州省	贵阳市	地级市	8043.67	701.619	5.64359e+06	0.000978372	0.00343056	3.5064	0.925581	0.599559	0.000584913				0.924602	0.596128
86	安徽省	亳州市	地级市	8523.93	705.196	6.01104e+06	0.00103679	0.00365392	3.52427	0.926617	0.603213	0.000623509				0.925581	0.599559
37	辽宁省	沈阳市	副省级市	12870.2	705.936	9.08554e+06	0.00156543	0.00552281	3.52797	0.928183	0.608736	0.000948613				0.926617	0.603213
178	广东省	茂名市	地级市	11342	706.969	8.01845e+06	0.00137956	0.00487416	3.53314	0.929562	0.61361	0.000843147				0.928183	0.608736
118	山东省	临沂市	地级市	17199.6	709.085	1.2196e+07	0.00209203	0.00741355	3.54371	0.931654	0.621023	0.00129144				0.929562	0.61361
73	江苏省	连云港市	地级市	7450.33	712.651	5.30949e+06	0.000906202	0.00322747	3.56153	0.932561	0.624251	0.000564235				0.931654	0.621023
159	湖南省	湘潭市	地级市	5005.89	714.876	3.57859e+06	0.000608878	0.00217531	3.57265	0.93317	0.626426	0.000380755				0.932561	0.624251
14	山西省	太原市	地级市	6905.5	721.428	4.98182e+06	0.000839933	0.00302829	3.60539	0.934009	0.629454	0.000527428				0.93317	0.626426
350	安徽省	芜湖市		5864.9	744.42	4.36595e+06	0.000713362	0.00265392	3.7203	0.934723	0.632108	0.000449976				0.934009	0.629454
126	河南省	平顶山市	地级市	7909.41	747.421	5.91166e+06	0.000962041	0.00359351	3.7353	0.935685	0.635702	0.000609843				0.934723	0.632108
224	四川省	自贡市	地级市	4381.69	760.448	3.33205e+06	0.000532956	0.00202545	3.8004	0.936218	0.637727	0.000339341				0.935685	0.635702
177	广东省	湛江市	地级市	12338.2	763.343	9.41831e+06	0.00150073	0.00572509	3.81487	0.937719	0.643452	0.000961353				0.936218	0.637727
80	安徽省	淮南市	地级市	5531.25	764.258	4.2273e+06	0.000672779	0.00256964	3.81944	0.938391	0.646022	0.000433766				0.937719	0.643452
332	浙江省	绍兴市		8067.27	768.496	6.19966e+06	0.000981241	0.00376858	3.84062	0.939373	0.649791	0.000635752				0.938391	0.646022
157	湖南省	长沙市	地级市	11817.2	770.436	9.10437e+06	0.00143735	0.00553426	3.85031	0.94081	0.655325	0.000937955				0.939373	0.649791
227	四川省	德阳市	地级市	5911.33	774.909	4.58074e+06	0.00071901	0.00278449	3.87267	0.941529	0.658109	0.000472186				0.94081	0.655325
12	河北省	廊坊市	地级市	6414.91	777.089	4.98496e+06	0.000780261	0.0030302	3.88357	0.942309	0.66114	0.000514679				0.941529	0.658109
230	四川省	遂宁市	地级市	5322.88	779.853	4.15107e+06	0.000647435	0.0025233	3.89738	0.942957	0.663663	0.000428862				0.942309	0.66114
330	浙江省	台州市		9186.51	784.986	7.21128e+06	0.00111738	0.00438351	3.92303	0.944074	0.668046	0.000744011				0.942957	0.663663
87	福建省	福州市	地级市	11697	796.247	9.31374e+06	0.00142274	0.00566152	3.97931	0.945497	0.673708	0.000954484				0.944074	0.668046
120	山东省	聊城市	地级市	8620.21	809.785	6.98052e+06	0.0010485	0.00424323	4.04697	0.946545	0.677951	0.000708605				0.945497	0.673708
351	安徽省	合肥市		11402	821.035	9.36148e+06	0.00138686	0.00569055	4.10319	0.947932	0.683642	0.000944169				0.946545	0.677951
349	江苏省	扬州市		6771.94	824.584	5.58403e+06	0.000823687	0.00339435	4.12093	0.948756	0.687036	0.000564505				0.947932	0.683642
182	广东省	汕尾市	地级市	4816.72	827.428	3.98548e+06	0.000585869	0.00242265	4.13514	0.949342	0.689459	0.000403223				0.948756	0.687036
129	河南省	新乡市	地级市	8277.37	829.201	6.86361e+06	0.0010068	0.00417217	4.144	0.950348	0.693631	0.000696245				0.949342	0.689459
122	山东省	菏泽市	地级市	12153.5	831.82	1.01095e+07	0.00147825	0.00614524	4.15709	0.951827	0.699776	0.0010299				0.950348	0.693631
323	台湾省	台湾省	不统计	36201.6	834.456	3.02086e+07	0.00440329	0.0183629	4.17026	0.95623	0.718139	0.00312175				0.951827	0.699776
146	湖北省	鄂州市	地级市	1585.02	838.435	1.32894e+06	0.00019279	0.000807819	4.19015	0.956423	0.718947	0.000138528				0.95623	0.718139
3	河北省	石家庄市	地级市	14058.5	842.549	1.1845e+07	0.00170997	0.00720019	4.21071	0.958133	0.726147	0.00123553				0.956423	0.718947
136	河南省	商丘市	地级市	10699.6	845.981	9.05169e+06	0.00130142	0.00550223	4.22786	0.959434	0.731649	0.000948605				0.958133	0.726147
115	山东省	泰安市	地级市	7759.18	849.14	6.58862e+06	0.000943768	0.00400502	4.24364	0.960378	0.735654	0.000692397				0.959434	0.731649
127	河南省	安阳市	地级市	7346.05	856.789	6.29401e+06	0.000893518	0.00382593	4.28187	0.961271	0.73948	0.000659029				0.960378	0.735654
128	河南省	鹤壁市	地级市	2139.03	863.946	1.84801e+06	0.000260175	0.00112334	4.31764	0.961532	0.740603	0.000192541				0.961271	0.73948
114	山东省	济宁市	地级市	11195.7	864.795	9.68202e+06	0.00136177	0.00588539	4.32188	0.962893	0.746489	0.00101254				0.961532	0.740603
231	四川省	内江市	地级市	5383.38	869.004	4.67818e+06	0.000654794	0.00284372	4.34292	0.963548	0.749333	0.000489727				0.962893	0.746489
109	山东省	淄博市	地级市	5966.85	894.303	5.33617e+06	0.000725762	0.00324369	4.46935	0.964274	0.752576	0.000545014				0.963548	0.749333
81	安徽省	淮北市	地级市	2742.4	895.266	2.45517e+06	0.000333564	0.00149242	4.47416	0.964608	0.754069	0.000251282				0.964274	0.752576
6	河北省	邯郸市	地级市	12070.5	903.573	1.09066e+07	0.00146817	0.00662977	4.51568	0.966076	0.760698	0.00111197				0.964608	0.754069
96	江西省	南昌市	地级市	7188.9	904.531	6.50259e+06	0.000874404	0.00395272	4.52047	0.96695	0.764651	0.000666886				0.966076	0.760698
138	河南省	周口市	地级市	11959.8	909.633	1.0879e+07	0.0014547	0.00661302	4.54596	0.968405	0.771264	0.00111715				0.96695	0.764651
124	河南省	开封市	地级市	6242.37	914.879	5.71101e+06	0.000759275	0.00347154	4.57218	0.969164	0.774736	0.000586919				0.968405	0.771264
89	福建省	莆田市	地级市	3910.17	921.781	3.60432e+06	0.000475603	0.00219095	4.60668	0.96964	0.776927	0.000368988				0.969164	0.774736
108	山东省	青岛市	副省级市	11043.6	927.879	1.02471e+07	0.00134326	0.00622891	4.63715	0.970983	0.783156	0.0010478				0.96964	0.776927
83	安徽省	阜阳市	地级市	10118.6	933.873	9.44948e+06	0.00123075	0.00574404	4.66711	0.972214	0.7889	0.000967403				0.970983	0.783156
72	江苏省	徐州市	地级市	11146.2	934.242	1.04132e+07	0.00135574	0.00632988	4.66895	0.973569	0.795229	0.00107383				0.972214	0.7889
107	山东省	济南市	副省级市	10243.8	942.424	9.65402e+06	0.00124598	0.00586837	4.70984	0.974815	0.801098	0.000994497				0.973569	0.795229
91	福建省	泉州市	地级市	11194.1	975.666	1.09217e+07	0.00136156	0.00663893	4.87597	0.976177	0.807737	0.00109526				0.974815	0.801098
110	山东省	枣庄市	地级市	4552.07	1000.18	4.55291e+06	0.000553679	0.00276757	4.9985	0.976731	0.810504	0.000447993				0.976177	0.807737
346	江苏省	泰州市		5721.91	1001.31	5.72942e+06	0.00069597	0.00348273	5.00414	0.977427	0.813987	0.000565299				0.976731	0.810504
76	浙江省	温州市	地级市	11598.2	1005.75	1.1665e+07	0.00141072	0.00709076	5.02634	0.978837	0.821078	0.00115331				0.977427	0.813987
131	河南省	濮阳市	地级市	4269.23	1009.17	4.3084e+06	0.000519277	0.00261894	5.04343	0.979357	0.823697	0.000427047				0.978837	0.821078
267	陕西省	西安市	副省级市	10104.1	1013.58	1.02413e+07	0.00122899	0.00622537	5.06545	0.980586	0.829922	0.00101614				0.979357	0.823697
132	河南省	许昌市	地级市	4984.92	1037.97	5.17419e+06	0.000606328	0.00314523	5.18733	0.981192	0.833067	0.000504159				0.980586	0.829922
347	江苏省	南通市		8330.76	1066.03	8.88083e+06	0.00101329	0.00539837	5.32757	0.982205	0.838466	0.000846874				0.981192	0.833067
130	河南省	焦作市	地级市	3973.67	1076.37	4.27715e+06	0.000483327	0.00259994	5.37927	0.982689	0.841066	0.000405881				0.982205	0.838466
344	江苏省	镇江市		3618.86	1076.64	3.8962e+06	0.000440171	0.00236838	5.38058	0.983129	0.843434	0.000370734				0.982689	0.841066
333	浙江省	宁波市		8257.01	1103.49	9.11156e+06	0.00100432	0.00553863	5.5148	0.984133	0.848973	0.00084986				0.983129	0.843434
188	广东省	潮州市	地级市	3113.31	1173.37	3.65307e+06	0.00037868	0.00222058	5.86402	0.984512	0.851193	0.000321909				0.984133	0.848973
133	河南省	漯河市	地级市	2695.16	1181.79	3.1851e+06	0.000327819	0.00193612	5.90607	0.98484	0.853129	0.000279355				0.984512	0.851193
326	浙江省	舟山市		564.565	1218.82	688102	6.86695e-05	0.000418275	6.09114	0.984908	0.853548	5.85983e-05				0.98484	0.853129
205	海南省	海口市	地级市	2232.5	1239.42	2.76701e+06	0.000271544	0.00168198	6.19413	0.98518	0.85523	0.000232004				0.984908	0.853548
2	天津市	天津市	直辖市	11924.7	1249.1	1.48952e+07	0.00145044	0.00905432	6.24248	0.98663	0.864284	0.00124702				0.98518	0.85523
341	江苏省	常州市		4384.83	1303.67	5.71639e+06	0.000533338	0.00347481	6.51521	0.987164	0.867759	0.000461882				0.98663	0.864284
173	广东省	珠海市	地级市	1579.53	1320.69	2.08607e+06	0.000192122	0.00126805	6.60026	0.987356	0.869027	0.000166837				0.987164	0.867759
223	四川省	成都市	副省级市	14334.2	1334.12	1.91235e+07	0.0017435	0.0116246	6.66738	0.989099	0.880651	0.00152528				0.987356	0.869027
1	北京市	北京市	直辖市	16405.1	1372.27	2.25122e+07	0.00199539	0.0136845	6.85805	0.991095	0.894336	0.00177089				0.989099	0.880651
123	河南省	郑州市	地级市	7581.06	1404.21	1.06454e+07	0.000922103	0.006471	7.01766	0.992017	0.900807	0.000827653				0.991095	0.894336
337	浙江省	嘉兴市		4017	1411.62	5.67046e+06	0.000488598	0.00344689	7.05467	0.992505	0.904254	0.000440974				0.992017	0.900807
141	湖北省	武汉市	副省级市	8578.25	1458.92	1.2515e+07	0.00104339	0.00760745	7.29106	0.993549	0.911861	0.000947462				0.992505	0.904254
343	江苏省	南京市		6820.09	1483.59	1.01182e+07	0.000829544	0.00615052	7.41434	0.994378	0.918012	0.00075898				0.993549	0.911861
189	广东省	揭阳市	地级市	5258.13	1522.63	8.00619e+06	0.00063956	0.00486671	7.60946	0.995018	0.922878	0.00058868				0.994378	0.918012
339	江苏省	苏州市		8048.61	1578.93	1.27082e+07	0.000978973	0.00772489	7.89081	0.995997	0.930603	0.000907254				0.995018	0.922878
340	江苏省	无锡市		4641	1720.63	7.98544e+06	0.000564497	0.0048541	8.59898	0.996561	0.935457	0.000526693				0.995997	0.930603
170	广东省	广州市	副省级市	7215.52	2371.86	1.71142e+07	0.000877641	0.0104032	11.8536	0.997439	0.945861	0.000825561				0.996561	0.935457
175	广东省	佛山市	地级市	3795.76	2498.25	9.48275e+06	0.000461688	0.00576426	12.4852	0.997901	0.951625	0.000438023				0.997439	0.945861
187	广东省	中山市	地级市	1744.18	2559.95	4.46501e+06	0.000212149	0.00271414	12.7936	0.998113	0.954339	0.000202174				0.997901	0.951625
88	福建省	厦门市	副省级市	1579.95	3077.21	4.86184e+06	0.000192173	0.00295536	15.3786	0.998305	0.957294	0.000183682				0.998113	0.954339
174	广东省	汕头市	地级市	2176.78	3291.43	7.16472e+06	0.000264767	0.0043552	16.4492	0.99857	0.96165	0.000254037				0.998305	0.957294
186	广东省	东莞市	地级市	2449.65	4475.38	1.09631e+07	0.000297957	0.00666414	22.3661	0.998868	0.968314	0.000287523				0.99857	0.96165
338	上海市	上海市		6217.84	4546.8	2.82713e+07	0.000756291	0.0171852	22.723	0.999624	0.985499	0.000738826				0.998868	0.968314
172	广东省	深圳市	副省级市	1942.79	7384.28	1.43461e+07	0.000236307	0.00872056	36.9035	0.99986	0.99422	0.000233911				0.999624	0.985499
324	香港特别行政区	香港特别行政区	特别行政区	1115.34	7801.86	8.70175e+06	0.000135662	0.00528952	38.9904	0.999996	0.999509	0.000135236				0.99986	0.99422
325	澳门特别行政区	澳门特别行政区	特别行政区	33.9575	23785.8	807706	4.13033e-06	0.000490979	118.871	1	1	4.12932e-06				0.999996	0.999509
				8.22149e+06	206970	1.64509e+09				X	Y	ST				1	1

## Sheet: 15
序号	省	市	类型	area	15PD	15总人数	Pi面积占比x	Wi人口占比y	y/x	0	0	0	SB	GINI		X	Y
207	海南省	三沙市	地级市	805.591	0	0	9.7986e-05	0	0	9.7986e-05	0	0	0.149067	0.701866		0	0
266	西藏自治区	阿里地区	地区	337145	0.364499	122889	0.0410078	7.56098e-05	0.00184379	0.0411058	7.56098e-05	1.5503e-06				9.7986e-05	0
36	内蒙古自治区	阿拉善盟	盟	239472	1.13373	271496	0.0291276	0.000167043	0.00573488	0.0702333	0.000242653	4.63511e-06				0.0411058	7.56098e-05
265	西藏自治区	那曲市	地级市	352985	1.60394	566165	0.0429344	0.000348344	0.0081134	0.113168	0.000590997	1.78961e-05				0.0702333	0.000242653
297	青海省	玉树藏族自治州	自治州	204931	2.25447	462011	0.0249263	0.000284261	0.0114041	0.138094	0.000875258	1.82742e-05				0.113168	0.000590997
296	青海省	果洛藏族自治州	自治州	74252.2	3.12221	231831	0.00903148	0.000142638	0.0157935	0.147126	0.0010179	8.54899e-06				0.138094	0.000875258
306	新疆维吾尔自治区	哈密市	地级市	137212	4.34032	595545	0.0166895	0.00036642	0.0219552	0.163815	0.00138432	2.00458e-05				0.147126	0.0010179
71	黑龙江省	大兴安岭地区	地区	64769.5	4.47471	289825	0.00787807	0.00017832	0.022635	0.171693	0.00156264	1.16082e-05				0.163815	0.00138432
312	新疆维吾尔自治区	阿勒泰地区	地区	116994	4.54407	531631	0.0142303	0.000327096	0.0229859	0.185923	0.00188973	2.45642e-05				0.171693	0.00156264
261	西藏自治区	日喀则市	地级市	179150	5.03081	901269	0.0217905	0.000554523	0.025448	0.207714	0.00244426	4.72198e-05				0.185923	0.00188973
35	内蒙古自治区	锡林郭勒盟	盟	199928	5.51716	1.10303e+06	0.0243177	0.000678662	0.0279082	0.232032	0.00312292	6.76904e-05				0.207714	0.00244426
263	西藏自治区	林芝市	地级市	114202	5.6283	642764	0.0138907	0.000395473	0.0284703	0.245922	0.00351839	4.61262e-05				0.232032	0.00312292
285	甘肃省	酒泉市	地级市	167661	7.23305	1.2127e+06	0.020393	0.000746138	0.0365878	0.266315	0.00426453	7.93587e-05				0.245922	0.00351839
262	西藏自治区	昌都市	地级市	109833	7.57345	831817	0.0133593	0.000511791	0.0383098	0.279675	0.00477632	6.03897e-05				0.266315	0.00426453
310	新疆维吾尔自治区	和田地区	地区	246935	9.1344	2.25561e+06	0.0300353	0.0013878	0.0462057	0.30971	0.00616412	0.0001643				0.279675	0.00477632
241	四川省	甘孜藏族自治州	自治州	149626	9.19988	1.37654e+06	0.0181994	0.000846945	0.046537	0.327909	0.00701107	0.00011989				0.30971	0.00616412
293	青海省	海北藏族自治州	自治州	34390.7	9.28107	319183	0.00418303	0.000196383	0.0469476	0.332092	0.00720745	2.97383e-05				0.327909	0.00701107
305	新疆维吾尔自治区	吐鲁番市	地级市	69762.8	9.44603	658982	0.00848543	0.000405451	0.0477821	0.340578	0.0076129	6.28785e-05				0.332092	0.00720745
31	内蒙古自治区	呼伦贝尔市	地级市	252860	10.2624	2.59495e+06	0.030756	0.00159659	0.0519116	0.371334	0.0092095	0.000258695				0.340578	0.0076129
295	青海省	海南藏族自治州	自治州	43694.8	12.02	525213	0.0053147	0.000323147	0.0608026	0.376648	0.00953264	4.98044e-05				0.371334	0.0092095
311	新疆维吾尔自治区	塔城地区	地区	94652.3	13.0021	1.23068e+06	0.0115128	0.000757201	0.0657704	0.388161	0.0102898	0.000114106				0.376648	0.00953264
264	西藏自治区	山南市	地级市	79153.5	16.4547	1.30245e+06	0.00962764	0.000801356	0.0832349	0.397789	0.0110912	0.000102924				0.388161	0.0102898
294	青海省	黄南藏族自治州	自治州	18028	17.0263	306950	0.00219279	0.000188857	0.0861261	0.399982	0.0112801	2.45278e-05				0.397789	0.0110912
307	新疆维吾尔自治区	昌吉回族自治州	自治州	73486.4	20.1408	1.48008e+06	0.00893833	0.000910646	0.101881	0.40892	0.0121907	0.000104895				0.399982	0.0112801
308	新疆维吾尔自治区	阿克苏地区	地区	127780	20.1451	2.57415e+06	0.0155422	0.00158379	0.101903	0.424462	0.0137745	0.000201778				0.40892	0.0121907
290	甘肃省	甘南藏族自治州	自治州	36696.9	22.4403	823488	0.00446353	0.000506667	0.113513	0.428926	0.0142812	6.26137e-05				0.424462	0.0137745
259	云南省	迪庆藏族自治州	自治州	23196.4	23.2002	538161	0.00282143	0.000331114	0.117357	0.431747	0.0146123	4.07604e-05				0.428926	0.0142812
69	黑龙江省	黑河市	地级市	66871.9	23.7659	1.58927e+06	0.00813379	0.000977831	0.120218	0.439881	0.0155901	0.00012283				0.431747	0.0146123
260	西藏自治区	拉萨市	地级市	29655.5	24.1134	715095	0.00360707	0.000439976	0.121976	0.443488	0.0160301	5.70281e-05				0.439881	0.0155901
30	内蒙古自治区	鄂尔多斯市	地级市	86886.5	25.5528	2.22019e+06	0.0105682	0.00136602	0.129257	0.454056	0.0173961	0.000176628				0.443488	0.0160301
32	内蒙古自治区	巴彦淖尔市	地级市	65073.8	27.8527	1.81248e+06	0.00791508	0.00111516	0.140891	0.461971	0.0185113	0.000142105				0.454056	0.0173961
34	内蒙古自治区	兴安盟	盟	55155.2	29.2704	1.61442e+06	0.00670866	0.0009933	0.148062	0.46868	0.0195046	0.000127518				0.461971	0.0185113
156	湖北省	神农架林区	省直辖县	3234.46	31.3545	101415	0.000393415	6.23975e-05	0.158605	0.469073	0.019567	7.68567e-06				0.46868	0.0195046
65	黑龙江省	伊春市	地级市	32793.2	34.5623	1.13341e+06	0.00398872	0.000697353	0.174831	0.473062	0.0202643	7.94379e-05				0.469073	0.019567
283	甘肃省	张掖市	地级市	38583.2	35.6912	1.37708e+06	0.00469297	0.000847276	0.180542	0.477755	0.0211116	9.7088e-05				0.473062	0.0202643
309	新疆维吾尔自治区	喀什地区	地区	110367	41.3499	4.56367e+06	0.0134242	0.00280788	0.209166	0.491179	0.0239195	0.000302253				0.477755	0.0211116
33	内蒙古自治区	乌兰察布市	地级市	54445.5	44.0364	2.39759e+06	0.00662235	0.00147516	0.222755	0.497802	0.0253946	0.000163288				0.491179	0.0239195
314	新疆维吾尔自治区	阿拉尔市	省直辖县	3927.09	47.453	186352	0.000477662	0.000114657	0.240037	0.498279	0.0255093	1.21574e-05				0.497802	0.0253946
304	新疆维吾尔自治区	克拉玛依市	地级市	7373.81	50.1925	370110	0.000896894	0.000227717	0.253895	0.499176	0.025737	2.29813e-05				0.498279	0.0255093
28	内蒙古自治区	赤峰市	地级市	86921.8	53.5397	4.65377e+06	0.0105725	0.00286332	0.270827	0.509749	0.0286003	0.000287241				0.499176	0.025737
29	内蒙古自治区	通辽市	地级市	58863.4	56.4855	3.32493e+06	0.0071597	0.00204572	0.285728	0.516908	0.0306461	0.000212093				0.509749	0.0286003
322	新疆维吾尔自治区	胡杨河市	省直辖县	937.537	61.6434	57793	0.000114035	3.55583e-05	0.311819	0.517022	0.0306816	3.49675e-06				0.516908	0.0306461
282	甘肃省	武威市	地级市	32584.9	64.2794	2.09454e+06	0.00396338	0.0012887	0.325153	0.520986	0.0319703	0.000124157				0.517022	0.0306816
63	黑龙江省	双鸭山市	地级市	22043.6	66.694	1.47017e+06	0.00268122	0.000904553	0.337367	0.523667	0.0328749	8.6932e-05				0.520986	0.0319703
272	陕西省	延安市	地级市	37041.3	68.045	2.52048e+06	0.00450543	0.00155077	0.344201	0.528173	0.0344256	0.000151609				0.523667	0.0328749
319	新疆维吾尔自治区	双河市	省直辖县	741.556	71.1234	52742	9.01973e-05	3.24505e-05	0.359773	0.528263	0.0344581	3.10656e-06				0.528173	0.0344256
62	黑龙江省	鹤岗市	地级市	14668	71.9021	1.05466e+06	0.0017841	0.000648898	0.363712	0.530047	0.035107	6.20555e-05				0.528263	0.0344581
68	黑龙江省	牡丹江市	地级市	38796.9	73.835	2.86457e+06	0.00471897	0.00176248	0.373489	0.534766	0.0368695	0.000169827				0.530047	0.035107
279	甘肃省	金昌市	地级市	7565.85	75.2742	569513	0.000920253	0.000350404	0.380769	0.535686	0.0372199	3.40905e-05				0.534766	0.0368695
255	云南省	普洱市	地级市	44267.8	75.4608	3.34049e+06	0.00538441	0.0020553	0.381713	0.54107	0.0392752	0.00020594				0.535686	0.0372199
317	新疆维吾尔自治区	北屯市	省直辖县	815.299	75.4901	61547	9.91668e-05	3.7868e-05	0.381861	0.54117	0.039313	3.89667e-06				0.54107	0.0392752
318	新疆维吾尔自治区	铁门关市	省直辖县	607.81	75.5844	45941	7.39295e-05	2.82661e-05	0.382339	0.541244	0.0393413	2.90744e-06				0.54117	0.039313
254	云南省	丽江市	地级市	20558.7	78.1505	1.60667e+06	0.00250061	0.000988537	0.395319	0.543744	0.0403299	9.96131e-05				0.541244	0.0393413
66	黑龙江省	佳木斯市	地级市	32703.5	78.2562	2.55925e+06	0.00397781	0.00157463	0.395854	0.547722	0.0419045	0.000163556				0.543744	0.0403299
58	吉林省	白城市	地级市	25756.7	81.1055	2.08901e+06	0.00313285	0.0012853	0.410267	0.550855	0.0431898	0.000133294				0.547722	0.0419045
56	吉林省	白山市	地级市	17435	83.6636	1.45868e+06	0.00212067	0.00089748	0.423207	0.552975	0.0440873	9.25427e-05				0.550855	0.0431898
61	黑龙江省	鸡西市	地级市	22467	84.5944	1.90058e+06	0.00273271	0.00116937	0.427915	0.555708	0.0452566	0.000122076				0.552975	0.0440873
315	新疆维吾尔自治区	图木舒克市	省直辖县	1997.48	85.3467	170478	0.000242958	0.00010489	0.43172	0.555951	0.0453615	1.10082e-05				0.555708	0.0452566
274	陕西省	榆林市	地级市	42888.7	88.8255	3.80961e+06	0.00521666	0.00234394	0.449317	0.561168	0.0477055	0.000242749				0.555951	0.0453615
321	新疆维吾尔自治区	昆玉市	省直辖县	1109.48	89.3004	99077	0.000134949	6.0959e-05	0.45172	0.561303	0.0477664	6.44191e-06				0.561168	0.0477055
320	新疆维吾尔自治区	可克达拉市	省直辖县	1035.36	90.4919	93692	0.000125934	5.76458e-05	0.457747	0.561429	0.0478241	6.01903e-06				0.561303	0.0477664
10	河北省	承德市	地级市	39492.7	93.1311	3.678e+06	0.0048036	0.00226296	0.471097	0.566232	0.050087	0.000235163				0.561429	0.0478241
300	宁夏回族自治区	吴忠市	地级市	16747.6	95.9584	1.60707e+06	0.00203705	0.000988783	0.485399	0.568269	0.0510758	0.000103037				0.566232	0.050087
286	甘肃省	庆阳市	地级市	27124.7	97.1635	2.63553e+06	0.00329924	0.00162156	0.491495	0.571569	0.0526974	0.000171186				0.568269	0.0510758
302	宁夏回族自治区	中卫市	地级市	13659.7	99.1771	1.35473e+06	0.00166146	0.000833523	0.50168	0.57323	0.0535309	8.82471e-05				0.571569	0.0526974
242	四川省	凉山彝族自治州	自治州	60270.8	100.642	6.06575e+06	0.00733088	0.00373207	0.509089	0.580561	0.057263	0.000406108				0.57323	0.0535309
280	甘肃省	白银市	地级市	20095.7	101.234	2.03437e+06	0.00244429	0.00125168	0.512084	0.583005	0.0585146	0.000141497				0.580561	0.057263
26	内蒙古自治区	包头市	地级市	27737.9	107.743	2.98856e+06	0.00337383	0.00183877	0.54501	0.586379	0.0603534	0.000200521				0.583005	0.0585146
218	海南省	白沙黎族自治县	省直辖县	2117.56	108.651	230074	0.000257564	0.000141557	0.549601	0.586637	0.060495	1.55631e-05				0.586379	0.0603534
288	甘肃省	陇南市	地级市	27846.2	112.914	3.14423e+06	0.00338701	0.00193455	0.571168	0.590024	0.0624295	0.000208173				0.586637	0.060495
316	新疆维吾尔自治区	五家渠市	省直辖县	739.155	115.757	85562	8.99052e-05	5.26437e-05	0.585546	0.590114	0.0624822	5.6151e-06				0.590024	0.0624295
238	四川省	雅安市	地级市	15049.6	123.729	1.86207e+06	0.00183052	0.00114567	0.625873	0.591944	0.0636278	0.000115424				0.590114	0.0624822
292	青海省	海东市	地级市	12989.8	124.661	1.61931e+06	0.00157998	0.000996313	0.630586	0.593524	0.0646241	0.000101318				0.591944	0.0636278
257	云南省	楚雄彝族自治州	自治州	28437.4	125.643	3.57297e+06	0.00345891	0.00219834	0.635557	0.596983	0.0668225	0.000227331				0.593524	0.0646241
60	黑龙江省	齐齐哈尔市	地级市	42260.3	126.162	5.33163e+06	0.00514023	0.00328039	0.638179	0.602123	0.0701029	0.000351914				0.596983	0.0668225
200	广西壮族自治区	百色市	地级市	36198.4	127.67	4.62144e+06	0.0044029	0.00284343	0.645809	0.606526	0.0729463	0.000314916				0.602123	0.0701029
301	宁夏回族自治区	固原市	地级市	10524	128.697	1.35441e+06	0.00128006	0.000833329	0.651006	0.607806	0.0737796	9.39092e-05				0.606526	0.0729463
93	福建省	南平市	地级市	26289.1	129.04	3.39234e+06	0.0031976	0.0020872	0.652739	0.611004	0.0758668	0.000239255				0.607806	0.0737796
9	河北省	张家口市	地级市	36788.4	129.494	4.76387e+06	0.00447466	0.00293106	0.655036	0.615478	0.0787979	0.000346036				0.611004	0.0758668
202	广西壮族自治区	河池市	地级市	33481.3	133.139	4.45766e+06	0.00407241	0.00274266	0.673473	0.619551	0.0815406	0.000326482				0.615478	0.0787979
22	山西省	忻州市	地级市	25149	137.123	3.44851e+06	0.00305893	0.00212176	0.693629	0.62261	0.0836623	0.000252672				0.619551	0.0815406
64	黑龙江省	大庆市	地级市	21194	137.869	2.92199e+06	0.00257787	0.00179781	0.697399	0.625188	0.0854601	0.000217988				0.62261	0.0836623
256	云南省	临沧市	地级市	23624.8	138.269	3.26658e+06	0.00287355	0.00200983	0.699424	0.628061	0.08747	0.000248461				0.625188	0.0854601
275	陕西省	安康市	地级市	23532.6	138.382	3.2565e+06	0.00286233	0.00200362	0.699996	0.630923	0.0894736	0.000253236				0.628061	0.08747
57	吉林省	松原市	地级市	21161.2	140.703	2.97743e+06	0.00257389	0.00183192	0.711734	0.633497	0.0913055	0.000232653				0.630923	0.0894736
209	海南省	五指山市	省直辖县	1143.87	141.804	162205	0.000139131	9.97997e-05	0.717306	0.633637	0.0914053	1.27104e-05				0.633497	0.0913055
90	福建省	三明市	地级市	22964.7	143.444	3.29415e+06	0.00279325	0.00202679	0.725603	0.63643	0.0934321	0.000258148				0.633637	0.0914053
276	陕西省	商洛市	地级市	19584.9	144.521	2.83043e+06	0.00238216	0.00174147	0.731048	0.638812	0.0951736	0.000224645				0.63643	0.0934321
67	黑龙江省	七台河市	地级市	6189	148.192	917162	0.000752783	0.000564302	0.74962	0.639565	0.0957379	7.18575e-05				0.638812	0.0951736
273	陕西省	汉中市	地级市	27093.1	151.156	4.09528e+06	0.0032954	0.0025197	0.764611	0.64286	0.0982576	0.000319647				0.639565	0.0957379
70	黑龙江省	绥化市	地级市	34906.6	156.086	5.44843e+06	0.00424577	0.00335225	0.78955	0.647106	0.10161	0.000424296				0.64286	0.0982576
204	广西壮族自治区	崇左市	地级市	17332.1	157.885	2.73647e+06	0.00210814	0.00168367	0.79865	0.649214	0.103293	0.000215982				0.647106	0.10161
78	浙江省	丽水市	地级市	17275.9	157.97	2.72907e+06	0.00210131	0.00167912	0.79908	0.651315	0.104973	0.000218816				0.649214	0.103293
258	云南省	大理白族自治州	自治州	28298.9	161.269	4.56373e+06	0.00344206	0.00280792	0.815767	0.654757	0.107781	0.000366155				0.651315	0.104973
55	吉林省	通化市	地级市	15559.6	161.588	2.51426e+06	0.00189256	0.00154694	0.817384	0.65665	0.109327	0.000205445				0.654757	0.107781
287	甘肃省	定西市	地级市	19612.4	162.894	3.19473e+06	0.0023855	0.00196562	0.823985	0.659035	0.111293	0.000263146				0.65665	0.109327
49	辽宁省	朝阳市	地级市	19700.8	169.582	3.3409e+06	0.00239626	0.00205555	0.857818	0.661432	0.113349	0.00026915				0.659035	0.111293
52	吉林省	吉林市	地级市	27717.4	170.208	4.71774e+06	0.00337134	0.00290268	0.860987	0.664803	0.116251	0.000387029				0.661432	0.113349
252	云南省	保山市	地级市	19060.2	172.268	3.28347e+06	0.00231834	0.00202022	0.871407	0.667121	0.118272	0.000271852				0.664803	0.116251
82	安徽省	黄山市	地级市	9678.55	173.747	1.68162e+06	0.00117723	0.00103465	0.878888	0.668299	0.119306	0.000139841				0.667121	0.118272
143	湖北省	十堰市	地级市	23687.4	176.013	4.1693e+06	0.00288115	0.00256524	0.890351	0.67118	0.121871	0.000347435				0.668299	0.119306
94	福建省	龙岩市	地级市	19026.6	176.606	3.36021e+06	0.00231425	0.00206744	0.89335	0.673494	0.123939	0.000284433				0.67118	0.121871
25	内蒙古自治区	呼和浩特市	地级市	17179.7	180.453	3.10014e+06	0.00208961	0.00190742	0.912811	0.675584	0.125846	0.000260977				0.673494	0.123939
42	辽宁省	丹东市	地级市	14670.7	181.14	2.65747e+06	0.00178444	0.00163506	0.916286	0.677368	0.127481	0.000226024				0.675584	0.125846
19	山西省	朔州市	地级市	10630.5	182.626	1.9414e+06	0.00129301	0.00119448	0.923801	0.678661	0.128676	0.000165607				0.677368	0.127481
299	宁夏回族自治区	石嘴山市	地级市	4084.05	185.363	757031	0.000496753	0.000465778	0.937646	0.679158	0.129142	6.40357e-05				0.678661	0.128676
229	四川省	广元市	地级市	16318.4	186.995	3.05147e+06	0.00198485	0.00187747	0.945902	0.681143	0.131019	0.00025819				0.679158	0.129142
45	辽宁省	阜新市	地级市	10324.2	193.824	2.00109e+06	0.00125576	0.00123121	0.980447	0.682398	0.13225	0.000165302				0.681143	0.131019
196	广西壮族自治区	防城港市	地级市	5984.79	196.28	1.17469e+06	0.000727944	0.000722752	0.992867	0.683126	0.132973	9.65339e-05				0.682398	0.13225
164	湖南省	张家界市	地级市	9536.98	196.896	1.87779e+06	0.00116001	0.00115535	0.995985	0.684286	0.134128	0.00015492				0.683126	0.132973
251	云南省	玉溪市	地级市	14942.1	200.246	2.99209e+06	0.00181744	0.00184094	1.01293	0.686104	0.135969	0.000245443				0.684286	0.134128
171	广东省	韶关市	地级市	18412.2	200.991	3.70069e+06	0.00223952	0.00227692	1.0167	0.688343	0.138246	0.000307056				0.686104	0.135969
40	辽宁省	抚顺市	地级市	11275.1	202.262	2.28052e+06	0.00137142	0.00140314	1.02313	0.689715	0.139649	0.000190556				0.688343	0.138246
59	黑龙江省	哈尔滨市	副省级市	53077.3	203.989	1.08272e+07	0.00645593	0.00666163	1.03186	0.696171	0.146311	0.00092307				0.689715	0.139649
24	山西省	吕梁市	地级市	21143.9	205.831	4.35207e+06	0.00257179	0.0026777	1.04118	0.698742	0.148989	0.000379724				0.696171	0.146311
327	安徽省	池州市		8398.32	208.652	1.75233e+06	0.00102151	0.00107815	1.05545	0.699764	0.150067	0.000152744				0.698742	0.148989
203	广西壮族自治区	来宾市	地级市	13387	210.292	2.81518e+06	0.0016283	0.0017321	1.06375	0.701392	0.151799	0.000245764				0.699764	0.150067
278	甘肃省	嘉峪关市	地级市	1229.57	210.537	258869	0.000149555	0.000159274	1.06498	0.701542	0.151958	2.27143e-05				0.701392	0.151799
219	海南省	昌江黎族自治县	省直辖县	1594.06	210.903	336191	0.000193889	0.000206848	1.06684	0.701736	0.152165	2.94831e-05				0.701542	0.151958
284	甘肃省	平凉市	地级市	11120.4	220.139	2.44803e+06	0.0013526	0.0015062	1.11356	0.703088	0.153671	0.000206837				0.701736	0.152165
225	四川省	攀枝花市	地级市	7399.49	220.291	1.63004e+06	0.000900019	0.00100291	1.11432	0.703988	0.154674	0.000138758				0.703088	0.153671
201	广西壮族自治区	贺州市	地级市	11753	221.09	2.59847e+06	0.00142955	0.00159876	1.11837	0.705418	0.156273	0.000222257				0.703988	0.154674
168	湖南省	怀化市	地级市	27578.3	222.437	6.13442e+06	0.00335442	0.00377432	1.12518	0.708772	0.160047	0.000530535				0.705418	0.156273
248	贵州省	铜仁市	地级市	18012	223.098	4.01844e+06	0.00219084	0.00247242	1.12853	0.710963	0.16252	0.000353347				0.708772	0.160047
41	辽宁省	本溪市	地级市	8414.62	227.738	1.91633e+06	0.00102349	0.00117906	1.152	0.711987	0.163699	0.000166941				0.710963	0.16252
193	广西壮族自治区	桂林市	地级市	27662.4	228.388	6.31776e+06	0.00336465	0.00388712	1.15528	0.715351	0.167586	0.000557328				0.711987	0.163699
48	辽宁省	铁岭市	地级市	12981.3	228.767	2.9697e+06	0.00157895	0.00182717	1.1572	0.71693	0.169413	0.000266052				0.715351	0.167586
20	山西省	晋中市	地级市	16370.4	230.873	3.77948e+06	0.00199117	0.0023254	1.16785	0.718921	0.171738	0.000339646				0.71693	0.169413
220	海南省	乐东黎族自治县	省直辖县	2761.28	233.216	643976	0.000335862	0.000396219	1.17971	0.719257	0.172135	5.77469e-05				0.718921	0.171738
144	湖北省	宜昌市	地级市	21214.8	239.096	5.07239e+06	0.00258041	0.00312088	1.20945	0.721838	0.175256	0.000448205				0.719257	0.172135
54	吉林省	辽源市	地级市	5139.24	240.332	1.23512e+06	0.000625098	0.000759933	1.2157	0.722463	0.176015	0.000109789				0.721838	0.175256
303	新疆维吾尔自治区	乌鲁木齐市	地级市	13793.5	240.591	3.3186e+06	0.00167774	0.00204183	1.21701	0.724141	0.178057	0.000297021				0.722463	0.176015
103	江西省	吉安市	地级市	25284.9	244.685	6.18683e+06	0.00307546	0.00380656	1.23772	0.727216	0.181864	0.000553462				0.724141	0.178057
213	海南省	东方市	省直辖县	2257.83	245.924	555255	0.000274625	0.000341631	1.24399	0.727491	0.182206	4.99914e-05				0.727216	0.181864
53	吉林省	四平市	地级市	14414	248.547	3.58256e+06	0.00175321	0.00220424	1.25726	0.729244	0.18441	0.000321377				0.727491	0.182206
269	陕西省	宝鸡市	地级市	18127.3	249.938	4.53071e+06	0.00220487	0.00278761	1.26429	0.731449	0.187197	0.000409673				0.729244	0.18441
183	广东省	河源市	地级市	15655.6	250.439	3.92076e+06	0.00190422	0.00241232	1.26683	0.733353	0.18961	0.000358763				0.731449	0.187197
23	山西省	临汾市	地级市	20310.3	254.016	5.15915e+06	0.00247039	0.00317427	1.28492	0.735823	0.192784	0.000472331				0.733353	0.18961
185	广东省	清远市	地级市	19042.3	255.644	4.86804e+06	0.00231616	0.00299516	1.29316	0.738139	0.195779	0.000449987				0.735823	0.192784
335	安徽省	宣城市		12053.9	256.138	3.08745e+06	0.00146614	0.00189961	1.29566	0.739606	0.197679	0.000288432				0.738139	0.195779
134	河南省	三门峡市	地级市	9932.77	256.45	2.54726e+06	0.00120815	0.00156725	1.29723	0.740814	0.199246	0.000239772				0.739606	0.197679
268	陕西省	铜川市	地级市	3886.04	261.167	1.0149e+06	0.000472668	0.000624439	1.32109	0.741286	0.19987	9.43248e-05				0.740814	0.199246
245	贵州省	遵义市	地级市	30768.5	261.406	8.04307e+06	0.00374244	0.00494865	1.32231	0.745029	0.204819	0.000757264				0.741286	0.19987
15	山西省	大同市	地级市	14059.6	261.928	3.68259e+06	0.0017101	0.00226579	1.32495	0.746739	0.207085	0.000352198				0.745029	0.204819
95	福建省	宁德市	地级市	13049.4	262.374	3.42381e+06	0.00158723	0.00210657	1.3272	0.748326	0.209191	0.000330363				0.746739	0.207085
192	广西壮族自治区	柳州市	地级市	18604.1	266.015	4.94898e+06	0.00226287	0.00304495	1.34562	0.750589	0.212236	0.000476817				0.748326	0.209191
281	甘肃省	天水市	地级市	14277.3	266.105	3.79925e+06	0.00173658	0.00233756	1.34607	0.752326	0.214574	0.000370595				0.750589	0.212236
250	云南省	曲靖市	地级市	28922.9	266.897	7.71942e+06	0.00351796	0.00474952	1.35008	0.755844	0.219323	0.000763216				0.752326	0.214574
105	江西省	抚州市	地级市	18801.9	268.981	5.05735e+06	0.00228692	0.00311163	1.36062	0.758131	0.222435	0.000505133				0.755844	0.219323
50	辽宁省	葫芦岛市	地级市	10327.1	275.219	2.8422e+06	0.0012561	0.00174872	1.39217	0.759387	0.224184	0.0002805				0.758131	0.222435
102	江西省	赣州市	地级市	39364.9	275.917	1.08615e+07	0.00478805	0.00668272	1.39571	0.764175	0.230867	0.0010894				0.759387	0.224184
215	海南省	屯昌县	省直辖县	1223.54	279.183	341591	0.000148822	0.00021017	1.41223	0.764324	0.231077	3.43737e-05				0.764175	0.230867
152	湖北省	随州市	地级市	9610.41	281.193	2.70238e+06	0.00116894	0.00166269	1.42239	0.765492	0.232739	0.000271086				0.764324	0.231077
289	甘肃省	临夏回族自治州	自治州	8088.6	282.669	2.28639e+06	0.000983836	0.00140675	1.42986	0.766476	0.234146	0.000229669				0.765492	0.232739
228	四川省	绵阳市	地级市	20258.2	283.424	5.74166e+06	0.00246406	0.00353267	1.43368	0.76894	0.237679	0.000581302				0.766476	0.234146
17	山西省	长治市	地级市	13967.5	285.776	3.99157e+06	0.0016989	0.00245589	1.44558	0.770639	0.240135	0.000405878				0.76894	0.237679
18	山西省	晋城市	地级市	9425.47	287.457	2.70942e+06	0.00114644	0.00166702	1.45408	0.771786	0.241802	0.000276256				0.770639	0.240135
147	湖北省	荆门市	地级市	12342.1	293.225	3.61902e+06	0.0015012	0.00222667	1.48326	0.773287	0.244028	0.000364665				0.771786	0.241802
253	云南省	昭通市	地级市	22444.1	301.646	6.77018e+06	0.00272993	0.00416549	1.52586	0.776017	0.248194	0.000671867				0.773287	0.244028
167	湖南省	永州市	地级市	22263	303.937	6.76655e+06	0.0027079	0.00416325	1.53745	0.778725	0.252357	0.000677721				0.776017	0.248194
214	海南省	定安县	省直辖县	1196.6	305.367	365402	0.000145545	0.000224821	1.54468	0.77887	0.252582	3.67457e-05				0.778725	0.252357
194	广西壮族自治区	梧州市	地级市	12565.4	306.628	3.85289e+06	0.00152836	0.00237057	1.55105	0.780399	0.254952	0.000387847				0.77887	0.252582
298	宁夏回族自治区	银川市	地级市	6946.2	308.085	2.14002e+06	0.000844884	0.00131669	1.55842	0.781244	0.256269	0.000215961				0.780399	0.254952
211	海南省	文昌市	省直辖县	2366.84	308.706	730659	0.000287885	0.000449552	1.56157	0.781531	0.256719	7.38408e-05				0.781244	0.256269
216	海南省	澄迈县	省直辖县	2054.19	310.375	637569	0.000249856	0.000392277	1.57001	0.781781	0.257111	6.41917e-05				0.781531	0.256719
77	浙江省	衢州市	地级市	8843.97	310.49	2.74597e+06	0.00107571	0.00168951	1.57059	0.782857	0.258801	0.000277487				0.781781	0.257111
166	湖南省	郴州市	地级市	19340.3	311.515	6.0248e+06	0.00235241	0.00370688	1.57578	0.785209	0.262507	0.000613165				0.782857	0.258801
247	贵州省	毕节市	地级市	26847.7	318.216	8.54337e+06	0.00326555	0.00525647	1.60967	0.788475	0.267764	0.000865815				0.785209	0.262507
151	湖北省	咸宁市	地级市	9758.33	318.319	3.10626e+06	0.00118693	0.00191119	1.61019	0.789662	0.269675	0.000318951				0.788475	0.267764
99	江西省	九江市	地级市	19083.8	318.978	6.08731e+06	0.00232121	0.00374533	1.61353	0.791983	0.27342	0.00063032				0.789662	0.269675
246	贵州省	安顺市	地级市	9234.91	322.864	2.98162e+06	0.00112327	0.0018345	1.63318	0.793106	0.275255	0.000308154				0.791983	0.27342
232	四川省	乐山市	地级市	12722.6	327.47	4.16628e+06	0.00154748	0.00256338	1.65648	0.794654	0.277818	0.000427935				0.793106	0.275255
277	甘肃省	兰州市	地级市	12961.2	333.899	4.32774e+06	0.00157651	0.00266272	1.689	0.79623	0.280481	0.000440081				0.794654	0.277818
239	四川省	巴中市	地级市	12295.4	334.082	4.10766e+06	0.00149552	0.00252732	1.68993	0.797726	0.283008	0.000421354				0.79623	0.280481
111	山东省	东营市	地级市	7146.92	338.648	2.42029e+06	0.000869298	0.00148913	1.71303	0.798595	0.284497	0.000246666				0.797726	0.283008
145	湖北省	襄阳市	地级市	19725	339.265	6.692e+06	0.0023992	0.00411738	1.71615	0.800994	0.288615	0.000687506				0.798595	0.284497
43	辽宁省	锦州市	地级市	9997.1	342.324	3.42225e+06	0.00121597	0.0021056	1.73162	0.80221	0.29072	0.000352228				0.800994	0.288615
16	山西省	阳泉市	地级市	4563.95	348.142	1.58891e+06	0.000555125	0.000977605	1.76105	0.802765	0.291698	0.000161658				0.80221	0.29072
345	安徽省	滁州市		13704.3	352.308	4.82815e+06	0.00166689	0.00297061	1.78213	0.804432	0.294669	0.000488705				0.802765	0.291698
27	内蒙古自治区	乌海市	地级市	1655.98	353.078	584689	0.000201421	0.000359741	1.78602	0.804634	0.295028	5.93886e-05				0.804432	0.294669
181	广东省	梅州市	地级市	15865	354.607	5.62586e+06	0.00192971	0.00346142	1.79376	0.806563	0.29849	0.000572658				0.804634	0.295028
291	青海省	西宁市	地级市	7564.39	355.076	2.68594e+06	0.000920076	0.00165257	1.79613	0.807484	0.300142	0.000275394				0.806563	0.29849
179	广东省	肇庆市	地级市	14899.2	358.091	5.33527e+06	0.00181223	0.00328263	1.81138	0.809296	0.303425	0.0005469				0.807484	0.300142
85	安徽省	六安市	地级市	15453.5	370.828	5.7306e+06	0.00187965	0.00352586	1.87581	0.811175	0.306951	0.000573647				0.809296	0.303425
104	江西省	宜春市	地级市	18669.7	373.279	6.96899e+06	0.00227084	0.00428781	1.88821	0.813446	0.311239	0.000701904				0.811175	0.306951
106	江西省	上饶市	地级市	22744.5	373.474	8.4945e+06	0.00276647	0.00522641	1.88919	0.816213	0.316465	0.000868263				0.813446	0.311239
244	贵州省	六盘水市	地级市	9915.68	375.582	3.72415e+06	0.00120607	0.00229136	1.89986	0.817419	0.318756	0.00038306				0.816213	0.316465
97	江西省	景德镇市	地级市	5260.81	380.288	2.00063e+06	0.000639886	0.00123092	1.92366	0.818059	0.319987	0.000204362				0.817419	0.318756
197	广西壮族自治区	钦州市	地级市	10682.3	386.761	4.13151e+06	0.00129932	0.00254199	1.9564	0.819358	0.322529	0.000417417				0.818059	0.319987
212	海南省	万宁市	省直辖县	1883.29	388.859	732336	0.00022907	0.000450584	1.96702	0.819587	0.32298	7.39333e-05				0.819358	0.322529
208	海南省	儋州市	地级市	3260.28	389.96	1.27138e+06	0.000396556	0.00078224	1.97258	0.819984	0.323762	0.000128235				0.819587	0.32298
249	云南省	昆明市	地级市	21011.9	393.432	8.26674e+06	0.00255573	0.00508627	1.99015	0.822539	0.328848	0.000833948				0.819984	0.323762
51	吉林省	长春市	副省级市	20557.2	393.909	8.09768e+06	0.00250043	0.00498225	1.99256	0.82504	0.333831	0.00082849				0.822539	0.328848
137	河南省	信阳市	地级市	18916.6	396.039	7.49172e+06	0.00230088	0.00460943	2.00333	0.827341	0.33844	0.000773406				0.82504	0.333831
163	湖南省	常德市	地级市	18177.4	400.386	7.27799e+06	0.00221096	0.00447792	2.02533	0.829552	0.342918	0.000753229				0.827341	0.33844
329	安徽省	安庆市		13976.7	402.199	5.62141e+06	0.00170002	0.00345868	2.0345	0.831252	0.346377	0.000585907				0.829552	0.342918
101	江西省	鹰潭市	地级市	3557.99	405.812	1.44388e+06	0.000432767	0.000888372	2.05277	0.831684	0.347265	0.000150093				0.831252	0.346377
221	海南省	陵水黎族自治县	省直辖县	1088.62	407.834	443975	0.000132411	0.000273164	2.063	0.831817	0.347538	4.59998e-05				0.831684	0.347265
210	海南省	琼海市	省直辖县	1687.73	408.123	688802	0.000205283	0.000423799	2.06446	0.832022	0.347962	7.13873e-05				0.831817	0.347538
184	广东省	阳江市	地级市	7815.64	412.097	3.2208e+06	0.000950635	0.00198166	2.08456	0.832973	0.349944	0.000331727				0.832022	0.347962
237	四川省	达州市	地级市	16587.9	412.684	6.84557e+06	0.00201763	0.00421187	2.08753	0.83499	0.354156	0.000710306				0.832973	0.349944
190	广东省	云浮市	地级市	7783.47	413.443	3.21802e+06	0.000946722	0.00197995	2.09137	0.835937	0.356136	0.000336224				0.83499	0.354156
191	广西壮族自治区	南宁市	地级市	22100.4	414.366	9.15767e+06	0.00268813	0.00563443	2.09604	0.838625	0.36177	0.000964911				0.835937	0.356136
47	辽宁省	盘锦市	地级市	3660.77	418.979	1.53379e+06	0.000445269	0.000943693	2.11938	0.83907	0.362714	0.000161295				0.838625	0.36177
140	河南省	济源市	省直辖县	1898.65	422.694	802549	0.000230938	0.000493784	2.13817	0.839301	0.363207	8.38213e-05				0.83907	0.362714
235	四川省	宜宾市	地级市	13259.7	428.116	5.67671e+06	0.00161282	0.00349271	2.16559	0.840914	0.3667	0.000588603				0.839301	0.363207
21	山西省	运城市	地级市	14234.1	428.92	6.10528e+06	0.00173133	0.00375639	2.16966	0.842646	0.370457	0.000638129				0.840914	0.3667
5	河北省	秦皇岛市	地级市	7791.94	430.596	3.35518e+06	0.000947752	0.00206434	2.17814	0.843593	0.372521	0.000352079				0.842646	0.370457
217	海南省	临高县	省直辖县	1299.24	433.66	563429	0.00015803	0.000346661	2.19364	0.843751	0.372868	5.88968e-05				0.843593	0.372521
39	辽宁省	鞍山市	地级市	9253.07	434.607	4.02145e+06	0.00112547	0.00247427	2.19843	0.844877	0.375342	0.000421045				0.843751	0.372868
222	重庆市	重庆市	直辖市	82373.2	440.751	3.6306e+07	0.0100193	0.022338	2.22951	0.854896	0.39768	0.00387255				0.844877	0.375342
226	四川省	泸州市	地级市	12234.1	441.951	5.40686e+06	0.00148806	0.00332667	2.23558	0.856384	0.401006	0.000594246				0.854896	0.39768
46	辽宁省	辽阳市	地级市	4732.47	443.482	2.09877e+06	0.000575622	0.00129131	2.24332	0.85696	0.402298	0.0002312				0.856384	0.401006
158	湖南省	株洲市	地级市	11247	445.994	5.0161e+06	0.001368	0.00308625	2.25603	0.858328	0.405384	0.000552455				0.85696	0.402298
161	湖南省	邵阳市	地级市	20820.2	446.088	9.28764e+06	0.00253241	0.0057144	2.2565	0.86086	0.411098	0.00103384				0.858328	0.405384
150	湖北省	黄冈市	地级市	17448	449.142	7.83665e+06	0.00212225	0.00482165	2.27195	0.862982	0.41592	0.00087757				0.86086	0.411098
165	湖南省	益阳市	地级市	12321.9	450.284	5.54833e+06	0.00149874	0.00341372	2.27773	0.864481	0.419334	0.000625913				0.862982	0.41592
100	江西省	新余市	地级市	3159.21	454.38	1.43548e+06	0.000384262	0.000883207	2.29845	0.864865	0.420217	0.000161304				0.864481	0.419334
206	海南省	三亚市	地级市	1900.86	463.144	880373	0.000231206	0.000541666	2.34278	0.865097	0.420759	9.72195e-05				0.864865	0.420217
162	湖南省	岳阳市	地级市	14856.1	476.366	7.07694e+06	0.00180698	0.00435422	2.40966	0.866904	0.425113	0.000764238				0.865097	0.420759
135	河南省	南阳市	地级市	26513.3	481.059	1.27544e+07	0.00322487	0.00784741	2.4334	0.870128	0.43296	0.00138359				0.866904	0.425113
121	山东省	滨州市	地级市	9021.88	485.361	4.37887e+06	0.00109735	0.00269418	2.45516	0.871226	0.435654	0.000476589				0.870128	0.43296
271	陕西省	渭南市	地级市	12982	485.822	6.30695e+06	0.00157903	0.00388047	2.4575	0.872805	0.439535	0.000690977				0.871226	0.435654
44	辽宁省	营口市	地级市	5331.58	494.439	2.63614e+06	0.000648494	0.00162194	2.50108	0.873453	0.441157	0.000285562				0.872805	0.439535
92	福建省	漳州市	地级市	12621	503.705	6.35727e+06	0.00153513	0.00391143	2.54796	0.874988	0.445068	0.000680234				0.873453	0.441157
149	湖北省	荆州市	地级市	14084.9	506.756	7.13759e+06	0.00171318	0.00439154	2.56339	0.876702	0.44946	0.000766243				0.874988	0.445068
125	河南省	洛阳市	地级市	15234.9	520.056	7.92302e+06	0.00185306	0.00487479	2.63067	0.878555	0.454335	0.000837393				0.876702	0.44946
234	四川省	眉山市	地级市	7137.92	524.704	3.7453e+06	0.000868203	0.00230437	2.65418	0.879423	0.456639	0.000395455				0.878555	0.454335
198	广西壮族自治区	贵港市	地级市	10607.7	526.239	5.5822e+06	0.00129024	0.00343456	2.66194	0.880713	0.460074	0.000591391				0.879423	0.456639
38	辽宁省	大连市	副省级市	13247.2	554.501	7.34557e+06	0.00161129	0.0045195	2.8049	0.882324	0.464593	0.000744952				0.880713	0.460074
116	山东省	威海市	地级市	5625.98	560.523	3.15349e+06	0.000684302	0.00194025	2.83536	0.883009	0.466533	0.000318586				0.882324	0.464593
180	广东省	惠州市	地级市	11319.6	569.644	6.44812e+06	0.00137683	0.00396733	2.8815	0.884386	0.470501	0.000645067				0.883009	0.466533
8	河北省	保定市	地级市	22200.3	570.057	1.26555e+07	0.00270028	0.00778651	2.88359	0.887086	0.478287	0.001281				0.884386	0.470501
13	河北省	衡水市	地级市	8834.06	572.19	5.05476e+06	0.00107451	0.00311004	2.89438	0.88816	0.481397	0.000515595				0.887086	0.478287
199	广西壮族自治区	玉林市	地级市	12823.6	573.224	7.35078e+06	0.00155976	0.00452271	2.89961	0.88972	0.48592	0.000754393				0.88816	0.481397
153	湖北省	仙桃市	省直辖县	2519.67	573.801	1.44579e+06	0.000306474	0.000889549	2.90253	0.890027	0.486809	0.000149058				0.88972	0.48592
11	河北省	沧州市	地级市	14141	575.027	8.13144e+06	0.00172	0.00500303	2.90873	0.891747	0.491812	0.000841616				0.890027	0.486809
195	广西壮族自治区	北海市	地级市	3399.07	575.865	1.95741e+06	0.000413438	0.00120433	2.91297	0.89216	0.493017	0.000203583				0.891747	0.491812
240	四川省	资阳市	地级市	5745.5	576.683	3.31333e+06	0.000698839	0.00203859	2.91711	0.892859	0.495055	0.000345252				0.89216	0.493017
112	山东省	烟台市	地级市	13749	581.942	8.00114e+06	0.00167233	0.00492285	2.94371	0.894531	0.499978	0.000832012				0.892859	0.495055
74	江苏省	淮安市	地级市	10033.4	583.118	5.85068e+06	0.00122039	0.00359974	2.94966	0.895752	0.503578	0.000612367				0.894531	0.499978
139	河南省	驻马店市	地级市	15082.5	590.507	8.90631e+06	0.00183452	0.00547978	2.98704	0.897586	0.509058	0.000928849				0.895752	0.503578
336	浙江省	湖州市		5905.45	592.513	3.49905e+06	0.000718294	0.00215286	2.99718	0.898304	0.511211	0.000366426				0.897586	0.509058
348	江苏省	盐城市		15036.9	592.91	8.91552e+06	0.00182897	0.00548545	2.99919	0.900133	0.516696	0.000940008				0.898304	0.511211
169	湖南省	娄底市	地级市	8108.49	597.498	4.84481e+06	0.000986255	0.00298086	3.0224	0.90112	0.519677	0.000511064				0.900133	0.516696
160	湖南省	衡阳市	地级市	15297.5	604.155	9.24209e+06	0.00186068	0.00568637	3.05607	0.90298	0.525363	0.000972242				0.90112	0.519677
154	湖北省	潜江市	省直辖县	2000.07	606.355	1.21275e+06	0.000243273	0.000746169	3.0672	0.903224	0.52611	0.000127898				0.90298	0.525363
270	陕西省	咸阳市	地级市	10318.5	608.395	6.27774e+06	0.00125507	0.0038625	3.07752	0.904479	0.529972	0.000662727				0.903224	0.52611
331	浙江省	金华市		10969	618.996	6.78974e+06	0.00133418	0.00417752	3.13115	0.905813	0.53415	0.000709866				0.904479	0.529972
233	四川省	南充市	地级市	12482.3	625.34	7.80566e+06	0.00151825	0.00480259	3.16324	0.907331	0.538952	0.000814618				0.905813	0.53415
119	山东省	德州市	地级市	10356.7	628.009	6.50409e+06	0.00125971	0.00400176	3.17674	0.908591	0.542954	0.000681443				0.907331	0.538952
4	河北省	唐山市	地级市	13808.9	628.25	8.67542e+06	0.00167961	0.00533772	3.17796	0.91027	0.548292	0.000916432				0.908591	0.542954
98	江西省	萍乡市	地级市	3831.73	629.822	2.41331e+06	0.000466063	0.00148483	3.18591	0.910736	0.549776	0.000255884				0.91027	0.548292
176	广东省	江门市	地级市	9366.29	630.412	5.90463e+06	0.00113925	0.00363293	3.1889	0.911876	0.553409	0.000628399				0.910736	0.549776
334	浙江省	杭州市		16799.7	635.406	1.06746e+07	0.00204338	0.00656775	3.21416	0.913919	0.559977	0.00113754				0.911876	0.553409
117	山东省	日照市	地级市	5332.07	637.341	3.39835e+06	0.000648553	0.0020909	3.22395	0.914568	0.562068	0.000363853				0.913919	0.559977
236	四川省	广安市	地级市	6341.15	637.889	4.04495e+06	0.00077129	0.00248873	3.22672	0.915339	0.564557	0.000434477				0.914568	0.562068
79	安徽省	蚌埠市	地级市	5953.35	648.837	3.86275e+06	0.000724121	0.00237663	3.28209	0.916063	0.566933	0.000409668				0.915339	0.564557
84	安徽省	宿州市	地级市	9941.1	659.621	6.55736e+06	0.00120916	0.00403454	3.33665	0.917272	0.570968	0.000687952				0.916063	0.566933
142	湖北省	黄石市	地级市	4575.16	661.06	3.02446e+06	0.000556489	0.00186086	3.34392	0.917829	0.572829	0.000318255				0.917272	0.570968
7	河北省	邢台市	地级市	12442.4	662.421	8.24211e+06	0.0015134	0.00507111	3.35081	0.919342	0.5779	0.000870757				0.917829	0.572829
328	安徽省	铜陵市		2883.27	669.106	1.92922e+06	0.0003507	0.00118699	3.38463	0.919693	0.579087	0.000202877				0.919342	0.5779
75	江苏省	宿迁市	地级市	8524.94	669.558	5.70794e+06	0.00103691	0.00351192	3.38691	0.92073	0.582599	0.000602281				0.919693	0.579087
113	山东省	潍坊市	地级市	15885	671.006	1.06589e+07	0.00193213	0.0065581	3.39424	0.922662	0.589157	0.00113199				0.92073	0.582599
148	湖北省	孝感市	地级市	8913.55	682.067	6.07964e+06	0.00108418	0.00374061	3.45019	0.923746	0.592898	0.000640778				0.922662	0.589157
342	安徽省	马鞍山市		3969.78	684.976	2.71921e+06	0.000482855	0.00167305	3.4649	0.924229	0.594571	0.000286687				0.923746	0.592898
155	湖北省	天门市	省直辖县	2610.83	687.81	1.79576e+06	0.000317562	0.00110487	3.47924	0.924546	0.595675	0.000188988				0.924229	0.594571
73	江苏省	连云港市	地级市	7450.33	691.717	5.15352e+06	0.000906202	0.0031708	3.499	0.925453	0.598846	0.000541239				0.924546	0.595675
86	安徽省	亳州市	地级市	8523.93	694.966	5.92384e+06	0.00103679	0.00364476	3.51543	0.926489	0.602491	0.000622765				0.925453	0.598846
178	广东省	茂名市	地级市	11342	698.066	7.91747e+06	0.00137956	0.00487137	3.53112	0.927869	0.607362	0.00083453				0.926489	0.602491
243	贵州省	贵阳市	地级市	8043.67	698.132	5.61555e+06	0.000978372	0.00345507	3.53145	0.928847	0.610817	0.000595916				0.927869	0.607362
37	辽宁省	沈阳市	副省级市	12870.2	698.664	8.99195e+06	0.00156543	0.00553247	3.53414	0.930413	0.61635	0.000960525				0.928847	0.610817
118	山东省	临沂市	地级市	17199.6	698.886	1.20206e+07	0.00209203	0.00739588	3.53527	0.932505	0.623746	0.00129716				0.930413	0.61635
14	山西省	太原市	地级市	6905.5	711.937	4.91628e+06	0.000839933	0.00302484	3.60128	0.933345	0.626771	0.000525175				0.932505	0.623746
159	湖南省	湘潭市	地级市	5005.89	717.435	3.5914e+06	0.000608878	0.00220968	3.62909	0.933954	0.62898	0.0003823				0.933345	0.626771
126	河南省	平顶山市	地级市	7909.41	731.983	5.78955e+06	0.000962041	0.00356213	3.70268	0.934916	0.632542	0.000606819				0.933954	0.62898
350	安徽省	芜湖市		5864.9	743.55	4.36085e+06	0.000713362	0.00268309	3.76119	0.935629	0.635226	0.000452189				0.934916	0.632542
224	四川省	自贡市	地级市	4381.69	748.06	3.27777e+06	0.000532956	0.00201671	3.78401	0.936162	0.637242	0.000339085				0.935629	0.635226
177	广东省	湛江市	地级市	12338.2	753.479	9.2966e+06	0.00150073	0.00571991	3.81142	0.937663	0.642962	0.000960621				0.936162	0.637242
157	湖南省	长沙市	地级市	11817.2	759.03	8.96958e+06	0.00143735	0.00551871	3.8395	0.9391	0.648481	0.000928129				0.937663	0.642962
332	浙江省	绍兴市		8067.27	762.349	6.15008e+06	0.000981241	0.00378395	3.85629	0.940081	0.652265	0.000638173				0.9391	0.648481
227	四川省	德阳市	地级市	5911.33	763.941	4.51591e+06	0.00071901	0.0027785	3.86434	0.9408	0.655043	0.000469984				0.940081	0.652265
12	河北省	廊坊市	地级市	6414.91	766.234	4.91532e+06	0.000780261	0.00302424	3.87594	0.941581	0.658068	0.000512285				0.9408	0.655043
230	四川省	遂宁市	地级市	5322.88	770.651	4.10209e+06	0.000647435	0.00252389	3.89829	0.942228	0.660591	0.000426873				0.941581	0.658068
80	安徽省	淮南市	地级市	5531.25	773.386	4.27779e+06	0.000672779	0.00263199	3.91212	0.942901	0.663223	0.000445318				0.942228	0.660591
330	浙江省	台州市		9186.51	774.177	7.11199e+06	0.00111738	0.00437579	3.91612	0.944018	0.667599	0.000743516				0.942901	0.663223
87	福建省	福州市	地级市	11697	786.678	9.20181e+06	0.00142274	0.00566159	3.97936	0.945441	0.673261	0.000953848				0.944018	0.667599
351	安徽省	合肥市		11402	797.729	9.09574e+06	0.00138686	0.00559633	4.03525	0.946828	0.678857	0.000937598				0.945441	0.673261
120	山东省	聊城市	地级市	8620.21	806.102	6.94877e+06	0.0010485	0.00427536	4.07761	0.947876	0.683133	0.000714021				0.946828	0.678857
146	湖北省	鄂州市	地级市	1585.02	808.535	1.28154e+06	0.00019279	0.000788495	4.08992	0.948069	0.683921	0.000131777				0.947876	0.683133
349	江苏省	扬州市		6771.94	811.846	5.49777e+06	0.000823687	0.00338261	4.10666	0.948893	0.687304	0.00056473				0.948069	0.683921
182	广东省	汕尾市	地级市	4816.72	815.613	3.92857e+06	0.000585869	0.00241713	4.12572	0.949479	0.689721	0.000403378				0.948893	0.687304
122	山东省	菏泽市	地级市	12153.5	822.148	9.99193e+06	0.00147825	0.00614773	4.15878	0.950957	0.695868	0.00102413				0.949479	0.689721
129	河南省	新乡市	地级市	8277.37	829.258	6.86408e+06	0.0010068	0.00422326	4.19475	0.951964	0.700092	0.000702724				0.950957	0.695868
323	台湾省	台湾省	不统计	36201.6	830.312	3.00586e+07	0.00440329	0.0184941	4.20007	0.956367	0.718586	0.00312343				0.951964	0.700092
3	河北省	石家庄市	地级市	14058.5	832.972	1.17103e+07	0.00170997	0.00720501	4.21353	0.958077	0.725791	0.00123492				0.956367	0.718586
115	山东省	泰安市	地级市	7759.18	834.887	6.47803e+06	0.000943768	0.00398573	4.22321	0.959021	0.729777	0.000686859				0.958077	0.725791
136	河南省	商丘市	地级市	10699.6	836.021	8.94512e+06	0.00130142	0.00550366	4.22895	0.960322	0.73528	0.000953329				0.959021	0.729777
128	河南省	鹤壁市	地级市	2139.03	847.966	1.81383e+06	0.000260175	0.00111599	4.28938	0.960582	0.736396	0.000191447				0.960322	0.73528
127	河南省	安阳市	地级市	7346.05	853.685	6.27121e+06	0.000893518	0.00385848	4.31831	0.961476	0.740255	0.000659707				0.960582	0.736396
114	山东省	济宁市	地级市	11195.7	853.877	9.5598e+06	0.00136177	0.00588185	4.31928	0.962838	0.746137	0.00101206				0.961476	0.740255
313	新疆维吾尔自治区	石河子市	省直辖县	458.99	854.215	392076	5.58281e-05	0.000241232	4.32098	0.962893	0.746378	4.16621e-05				0.962838	0.746137
231	四川省	内江市	地级市	5383.38	855.302	4.60441e+06	0.000654794	0.00283295	4.32648	0.963548	0.749211	0.000489651				0.962893	0.746378
109	山东省	淄博市	地级市	5966.85	873.815	5.21392e+06	0.000725762	0.00320797	4.42013	0.964274	0.752419	0.000544913				0.963548	0.749211
81	安徽省	淮北市	地级市	2742.4	888.753	2.43731e+06	0.000333564	0.0014996	4.49569	0.964608	0.753918	0.00025123				0.964274	0.752419
6	河北省	邯郸市	地级市	12070.5	892.016	1.07671e+07	0.00146817	0.00662467	4.5122	0.966076	0.760543	0.00111174				0.964608	0.753918
138	河南省	周口市	地级市	11959.8	895.374	1.07085e+07	0.0014547	0.00658861	4.52919	0.96753	0.767132	0.00111116				0.966076	0.760543
124	河南省	开封市	地级市	6242.37	902.664	5.63476e+06	0.000759275	0.0034669	4.56606	0.96829	0.770599	0.00058378				0.96753	0.767132
96	江西省	南昌市	地级市	7188.9	903.463	6.4949e+06	0.000874404	0.00399611	4.5701	0.969164	0.774595	0.000675561				0.96829	0.770599
89	福建省	莆田市	地级市	3910.17	905.915	3.54228e+06	0.000475603	0.00217945	4.58251	0.96964	0.776774	0.000368918				0.969164	0.774595
108	山东省	青岛市	副省级市	11043.6	911.625	1.00676e+07	0.00134326	0.00619431	4.61139	0.970983	0.782968	0.00104757				0.96964	0.776774
83	安徽省	阜阳市	地级市	10118.6	921.214	9.32139e+06	0.00123075	0.00573517	4.6599	0.972214	0.788704	0.000967167				0.970983	0.782968
72	江苏省	徐州市	地级市	11146.2	923.327	1.02916e+07	0.00135574	0.00633209	4.67058	0.973569	0.795036	0.00107357				0.972214	0.788704
107	山东省	济南市	副省级市	10243.8	937.745	9.60609e+06	0.00124598	0.00591033	4.74351	0.974815	0.800946	0.000994281				0.973569	0.795036
91	福建省	泉州市	地级市	11194.1	962.469	1.07739e+07	0.00136156	0.00662887	4.86858	0.976177	0.807575	0.00109505				0.974815	0.800946
346	江苏省	泰州市		5721.91	989.117	5.65964e+06	0.00069597	0.0034822	5.00338	0.976873	0.811057	0.00056326				0.976177	0.807575
110	山东省	枣庄市	地级市	4552.07	990.712	4.50979e+06	0.000553679	0.00277473	5.01145	0.977427	0.813832	0.000449834				0.976873	0.811057
131	河南省	濮阳市	地级市	4269.23	991.126	4.23135e+06	0.000519277	0.00260342	5.01354	0.977946	0.816435	0.00042328				0.977427	0.813832
76	浙江省	温州市	地级市	11598.2	997.753	1.15722e+07	0.00141072	0.00711999	5.04706	0.979357	0.823555	0.00115678				0.977946	0.816435
267	陕西省	西安市	副省级市	10104.1	1000.54	1.01096e+07	0.00122899	0.00622011	5.06116	0.980586	0.829775	0.00101596				0.979357	0.823555
132	河南省	许昌市	地级市	4984.92	1032.36	5.14623e+06	0.000606328	0.00316632	5.22212	0.981192	0.832942	0.000504076				0.980586	0.829775
347	江苏省	南通市		8330.76	1052.08	8.7646e+06	0.00101329	0.00539259	5.32186	0.982205	0.838334	0.000846744				0.981192	0.832942
344	江苏省	镇江市		3618.86	1067.78	3.86415e+06	0.000440171	0.00237749	5.40129	0.982645	0.840712	0.000369533				0.982205	0.838334
130	河南省	焦作市	地级市	3973.67	1069.14	4.24839e+06	0.000483327	0.0026139	5.40815	0.983129	0.843326	0.00040697				0.982645	0.840712
333	浙江省	宁波市		8257.01	1103.86	9.11461e+06	0.00100432	0.00560794	5.58381	0.984133	0.848934	0.000849785				0.983129	0.843326
188	广东省	潮州市	地级市	3113.31	1166.43	3.63146e+06	0.00037868	0.00223432	5.9003	0.984512	0.851168	0.000321897				0.984133	0.848934
133	河南省	漯河市	地级市	2695.16	1175.35	3.16777e+06	0.000327819	0.00194903	5.94545	0.98484	0.853117	0.000279348				0.984512	0.851168
326	浙江省	舟山市		564.565	1201.81	678502	6.86695e-05	0.000417461	6.07929	0.984908	0.853534	5.85974e-05				0.98484	0.853117
205	海南省	海口市	地级市	2232.5	1222.87	2.73006e+06	0.000271544	0.00167972	6.18581	0.98518	0.855214	0.000232				0.984908	0.853534
2	天津市	天津市	直辖市	11924.7	1226.07	1.46206e+07	0.00145044	0.00899558	6.20198	0.98663	0.86421	0.00124696				0.98518	0.855214
173	广东省	珠海市	地级市	1579.53	1291.75	2.04035e+06	0.000192122	0.00125537	6.53422	0.986822	0.865465	0.000166154				0.98663	0.86421
341	江苏省	常州市		4384.83	1294.95	5.67815e+06	0.000533338	0.00349359	6.55042	0.987356	0.868959	0.000462517				0.986822	0.865465
223	四川省	成都市	副省级市	14334.2	1319.39	1.89123e+07	0.0017435	0.0116362	6.67403	0.989099	0.880595	0.00152517				0.987356	0.868959
1	北京市	北京市	直辖市	16405.1	1351.99	2.21795e+07	0.00199539	0.0136464	6.83895	0.991095	0.894241	0.00177074				0.989099	0.880595
123	河南省	郑州市	地级市	7581.06	1388.99	1.053e+07	0.000922103	0.00647878	7.02609	0.992017	0.90072	0.000827569				0.991095	0.894241
337	浙江省	嘉兴市		4017	1397.29	5.61292e+06	0.000488598	0.00345346	7.0681	0.992505	0.904173	0.000440933				0.992017	0.90072
141	湖北省	武汉市	副省级市	8578.25	1453.41	1.24677e+07	0.00104339	0.00767102	7.35198	0.993549	0.911844	0.000947411				0.992505	0.904173
343	江苏省	南京市		6820.09	1468.38	1.00145e+07	0.000829544	0.00616159	7.42768	0.994378	0.918006	0.000758971				0.993549	0.911844
189	广东省	揭阳市	地级市	5258.13	1516.41	7.97351e+06	0.00063956	0.00490585	7.67067	0.995018	0.922912	0.000588688				0.994378	0.918006
339	江苏省	苏州市		8048.61	1570.76	1.26425e+07	0.000978973	0.00777852	7.9456	0.995997	0.93069	0.000907313				0.995018	0.922912
340	江苏省	无锡市		4641	1699.21	7.88603e+06	0.000564497	0.00485203	8.59533	0.996561	0.935542	0.000526741				0.995997	0.93069
170	广东省	广州市	副省级市	7215.52	2360.65	1.70333e+07	0.000877641	0.0104801	11.9412	0.997439	0.946022	0.000825669				0.996561	0.935542
175	广东省	佛山市	地级市	3795.76	2418.72	9.1809e+06	0.000461688	0.00564872	12.2349	0.997901	0.951671	0.000438071				0.997439	0.946022
187	广东省	中山市	地级市	1744.18	2577.79	4.49612e+06	0.000212149	0.00276632	13.0396	0.998113	0.954438	0.000202189				0.997901	0.951671
88	福建省	厦门市	副省级市	1579.95	3050.6	4.8198e+06	0.000192173	0.00296547	15.4312	0.998305	0.957403	0.000183702				0.998113	0.954438
174	广东省	汕头市	地级市	2176.78	3229.94	7.03087e+06	0.000264767	0.00432588	16.3384	0.99857	0.961729	0.000254062				0.998305	0.957403
186	广东省	东莞市	地级市	2449.65	4386.59	1.07456e+07	0.000297957	0.00661145	22.1893	0.998868	0.96834	0.000287539				0.99857	0.961729
338	上海市	上海市		6217.84	4471.48	2.78029e+07	0.000756291	0.0171063	22.6187	0.999624	0.985447	0.000738816				0.998868	0.96834
172	广东省	深圳市	副省级市	1942.79	7324.49	1.423e+07	0.000236307	0.00875526	37.0504	0.99986	0.994202	0.000233902				0.999624	0.985447
324	香港特别行政区	香港特别行政区	特别行政区	1115.34	7733.19	8.62516e+06	0.000135662	0.00530679	39.1178	0.999996	0.999509	0.000135235				0.99986	0.994202
325	澳门特别行政区	澳门特别行政区	特别行政区	33.9575	23515.1	798515	4.13033e-06	0.000491302	118.95	1	1	4.12932e-06				0.999996	0.999509
				8.22149e+06	204767	1.6253e+09				X	Y	ST				1	1

## Sheet: 20
序号	省	市	类型	area	20PD	20总人口	Pi面积占比x	Wi人口占比y	y/x	0	0	0	SB	GINI
266	西藏自治区	阿里地区	地区	337145	0.363627	122595	0.0410078	7.41289e-05	0.00180768	0.0410078	7.41289e-05	1.51993e-06	0.149315	0.70137
207	海南省	三沙市	地级市	805.591	0.592112	477	9.7986e-05	2.88425e-07	0.00294353	0.0411058	7.44173e-05	7.27772e-09
36	内蒙古自治区	阿拉善盟	盟	239472	1.17566	281537	0.0291276	0.000170235	0.00584448	0.0702333	0.000244653	4.64687e-06
265	西藏自治区	那曲市	地级市	352985	1.65175	583041	0.0429344	0.000352544	0.00821123	0.113168	0.000597197	1.80722e-05
297	青海省	玉树藏族自治州	自治州	204931	2.29116	469530	0.0249263	0.000283908	0.0113899	0.138094	0.000881105	1.84243e-05
296	青海省	果洛藏族自治州	自治州	74252.2	3.15848	234524	0.00903148	0.000141808	0.0157016	0.147126	0.00102291	8.59805e-06
306	新疆维吾尔自治区	哈密市	地级市	137212	4.42249	606820	0.0166895	0.000366923	0.0219853	0.163815	0.00138984	2.01338e-05
71	黑龙江省	大兴安岭地区	地区	64769.5	4.5613	295433	0.00787807	0.000178638	0.0226753	0.171693	0.00156847	1.16529e-05
312	新疆维吾尔自治区	阿勒泰地区	地区	116994	4.62807	541459	0.0142303	0.000327401	0.0230073	0.185923	0.00189588	2.46494e-05
261	西藏自治区	日喀则市	地级市	179150	5.14991	922607	0.0217905	0.000557868	0.0256015	0.207714	0.00245374	4.73901e-05
263	西藏自治区	林芝市	地级市	114202	5.54488	633238	0.0138907	0.000382897	0.027565	0.221605	0.00283664	3.67436e-05
35	内蒙古自治区	锡林郭勒盟	盟	199928	5.64009	1.12761e+06	0.0243177	0.000681826	0.0280383	0.245922	0.00351847	7.72707e-05
285	甘肃省	酒泉市	地级市	167661	7.3754	1.23657e+06	0.020393	0.000747709	0.0366649	0.266315	0.00426618	7.93763e-05
262	西藏自治区	昌都市	地级市	109833	7.71378	847230	0.0133593	0.00051229	0.0383471	0.279675	0.00477847	6.0415e-05
310	新疆维吾尔自治区	和田地区	地区	246935	9.29285	2.29473e+06	0.0300353	0.00138754	0.046197	0.30971	0.00616601	0.000164361
241	四川省	甘孜藏族自治州	自治州	149626	9.35875	1.40031e+06	0.0181994	0.000846721	0.0465247	0.327909	0.00701273	0.000119923
293	青海省	海北藏族自治州	自治州	34390.7	9.57612	329330	0.00418303	0.000199134	0.0476052	0.332092	0.00721186	2.9751e-05
305	新疆维吾尔自治区	吐鲁番市	地级市	69762.8	9.73695	679277	0.00848543	0.000410735	0.0484047	0.340578	0.0076226	6.29384e-05
31	内蒙古自治区	呼伦贝尔市	地级市	252860	10.4465	2.6415e+06	0.030756	0.00159722	0.0519321	0.371334	0.00921982	0.000259003
295	青海省	海南藏族自治州	自治州	43694.8	12.4414	543622	0.0053147	0.000328709	0.061849	0.376648	0.00954853	4.98741e-05
311	新疆维吾尔自治区	塔城地区	地区	94652.3	14.023	1.32731e+06	0.0115128	0.000802578	0.0697119	0.388161	0.0103511	0.00011455
294	青海省	黄南藏族自治州	自治州	18028	17.0166	306775	0.00219279	0.000185496	0.0845934	0.390354	0.0105366	2.29012e-05
264	西藏自治区	山南市	地级市	79153.5	17.9696	1.42236e+06	0.00962764	0.000860048	0.0893311	0.399982	0.0113967	0.000105583
308	新疆维吾尔自治区	阿克苏地区	地区	127780	20.6349	2.63673e+06	0.0155422	0.00159434	0.102581	0.415524	0.012991	0.000189519
307	新疆维吾尔自治区	昌吉回族自治州	自治州	73486.4	20.7492	1.52478e+06	0.00893833	0.000921983	0.103149	0.424462	0.013913	0.000120238
290	甘肃省	甘南藏族自治州	自治州	36696.9	22.8196	837407	0.00446353	0.00050635	0.113442	0.428926	0.0144193	6.3231e-05
259	云南省	迪庆藏族自治州	自治州	23196.4	22.9847	533162	0.00282143	0.000322384	0.114263	0.431747	0.0147417	4.11379e-05
69	黑龙江省	黑河市	地级市	66871.9	24.2323	1.62046e+06	0.00813379	0.000979836	0.120465	0.439881	0.0157215	0.000123891
260	西藏自治区	拉萨市	地级市	29655.5	24.5825	729005	0.00360707	0.000440804	0.122205	0.443488	0.0161623	5.75037e-05
30	内蒙古自治区	鄂尔多斯市	地级市	86886.5	26.3035	2.28542e+06	0.0105682	0.00138191	0.130761	0.454056	0.0175443	0.000178109
32	内蒙古自治区	巴彦淖尔市	地级市	65073.8	28.3875	1.84728e+06	0.00791508	0.00111698	0.141121	0.461971	0.0186612	0.000143285
34	内蒙古自治区	兴安盟	盟	55155.2	29.8344	1.64552e+06	0.00670866	0.000994989	0.148314	0.46868	0.0196562	0.000128529
156	湖北省	神农架林区	省直辖县	3234.46	31.3802	101498	0.000393415	6.13723e-05	0.155999	0.469073	0.0197176	7.74514e-06
65	黑龙江省	伊春市	地级市	32793.2	35.1461	1.15255e+06	0.00398872	0.000696908	0.17472	0.473062	0.0204145	8.00379e-05
283	甘肃省	张掖市	地级市	38583.2	36.4153	1.40502e+06	0.00469297	0.000849566	0.181029	0.477755	0.0212641	9.77982e-05
309	新疆维吾尔自治区	喀什地区	地区	110367	42.1354	4.65036e+06	0.0134242	0.00281191	0.209465	0.491179	0.024076	0.000304327
33	内蒙古自治区	乌兰察布市	地级市	54445.5	44.7485	2.43636e+06	0.00662235	0.00147318	0.222456	0.497802	0.0255492	0.000164317
314	新疆维吾尔自治区	阿拉尔市	省直辖县	3927.09	45.5981	179068	0.000477662	0.000108276	0.22668	0.498279	0.0256574	1.22297e-05
304	新疆维吾尔自治区	克拉玛依市	地级市	7373.81	50.6692	373625	0.000896894	0.000225918	0.251889	0.499176	0.0258834	2.31133e-05
322	新疆维吾尔自治区	胡杨河市	省直辖县	937.537	53.2886	49960	0.000114035	3.02091e-05	0.26491	0.49929	0.0259136	2.95333e-06
28	内蒙古自治区	赤峰市	地级市	86921.8	54.5699	4.74332e+06	0.0105725	0.00286812	0.271281	0.509863	0.0287817	0.000289133
29	内蒙古自治区	通辽市	地级市	58863.4	57.7108	3.39705e+06	0.0071597	0.00205408	0.286894	0.517022	0.0308358	0.000213421
282	甘肃省	武威市	地级市	32584.9	64.8665	2.11367e+06	0.00396338	0.00127806	0.322467	0.520986	0.0321138	0.000124747
319	新疆维吾尔自治区	双河市	省直辖县	741.556	65.5905	48639	9.01973e-05	2.94103e-05	0.326066	0.521076	0.0321432	2.89791e-06
63	黑龙江省	双鸭山市	地级市	22043.6	67.194	1.4812e+06	0.00268122	0.000895627	0.334038	0.523757	0.0330389	8.73836e-05
272	陕西省	延安市	地级市	37041.3	69.2105	2.56365e+06	0.00450543	0.00155015	0.344062	0.528263	0.034589	0.000152346
318	新疆维吾尔自治区	铁门关市	省直辖县	607.81	73.2976	44551	7.39295e-05	2.69384e-05	0.36438	0.528337	0.034616	2.55814e-06
62	黑龙江省	鹤岗市	地级市	14668	73.3434	1.0758e+06	0.0017841	0.000650497	0.364608	0.530121	0.0352664	6.23386e-05
68	黑龙江省	牡丹江市	地级市	38796.9	75.5979	2.93297e+06	0.00471897	0.00177346	0.375816	0.53484	0.0370399	0.000170606
279	甘肃省	金昌市	地级市	7565.85	76.1829	576388	0.000920253	0.000348522	0.378724	0.53576	0.0373884	3.42464e-05
255	云南省	普洱市	地级市	44267.8	76.8281	3.40101e+06	0.00538441	0.00205647	0.381931	0.541144	0.0394449	0.000206851
317	新疆维吾尔自治区	北屯市	省直辖县	815.299	77.6721	63326	9.91668e-05	3.8291e-05	0.386127	0.541244	0.0394832	3.91352e-06
320	新疆维吾尔自治区	可克达拉市	省直辖县	1035.36	78.0094	80768	0.000125934	4.88376e-05	0.387804	0.541369	0.039532	4.97534e-06
254	云南省	丽江市	地级市	20558.7	80.0824	1.64639e+06	0.00250061	0.000995514	0.398109	0.54387	0.0405275	0.000100099
66	黑龙江省	佳木斯市	地级市	32703.5	80.1946	2.62265e+06	0.00397781	0.00158582	0.398667	0.547848	0.0421134	0.000164365
58	吉林省	白城市	地级市	25756.7	82.6525	2.12886e+06	0.00313285	0.00128724	0.410886	0.550981	0.0434006	0.000133951
56	吉林省	白山市	地级市	17435	84.9498	1.4811e+06	0.00212067	0.000895571	0.422306	0.553101	0.0442962	9.29878e-05
61	黑龙江省	鸡西市	地级市	22467	86.3251	1.93946e+06	0.00273271	0.00117272	0.429143	0.555834	0.0454689	0.000122651
315	新疆维吾尔自治区	图木舒克市	省直辖县	1997.48	86.9282	173637	0.000242958	0.000104992	0.432141	0.556077	0.0455739	1.10598e-05
321	新疆维吾尔自治区	昆玉市	省直辖县	1109.48	90.9787	100939	0.000134949	6.10343e-05	0.452277	0.556212	0.0456349	6.15426e-06
274	陕西省	榆林市	地级市	42888.7	91.6125	3.92914e+06	0.00521666	0.00237581	0.455428	0.561429	0.0480107	0.000244259
300	宁夏回族自治区	吴忠市	地级市	16747.6	94.7765	1.58728e+06	0.00203705	0.000959772	0.471157	0.563466	0.0489705	9.87779e-05
10	河北省	承德市	地级市	39492.7	95.9772	3.7904e+06	0.0048036	0.00229192	0.477126	0.568269	0.0512624	0.000240739
286	甘肃省	庆阳市	地级市	27124.7	98.8844	2.68221e+06	0.00329924	0.00162184	0.491579	0.571569	0.0528843	0.000171803
302	宁夏回族自治区	中卫市	地级市	13659.7	101.176	1.38204e+06	0.00166146	0.00083567	0.502972	0.57323	0.0537199	8.85594e-05
242	四川省	凉山彝族自治州	自治州	60270.8	101.692	6.12908e+06	0.00733088	0.00370604	0.505537	0.580561	0.057426	0.000407399
280	甘肃省	白银市	地级市	20095.7	102.185	2.05349e+06	0.00244429	0.00124167	0.507988	0.583005	0.0586677	0.000141883
218	海南省	白沙黎族自治县	省直辖县	2117.56	108.702	230182	0.000257564	0.000139183	0.540382	0.583263	0.0588068	1.51286e-05
26	内蒙古自治区	包头市	地级市	27737.9	112.3	3.11496e+06	0.00337383	0.00188351	0.558269	0.586637	0.0606903	0.000201582
288	甘肃省	陇南市	地级市	27846.2	115.438	3.21452e+06	0.00338701	0.0019437	0.573871	0.590024	0.062634	0.00020885
238	四川省	雅安市	地级市	15049.6	125.74	1.89235e+06	0.00183052	0.00114423	0.625087	0.591854	0.0637783	0.0001157
292	青海省	海东市	地级市	12989.8	126.519	1.64345e+06	0.00157998	0.000993737	0.628956	0.593434	0.064772	0.000101553
209	海南省	五指山市	省直辖县	1143.87	126.848	145097	0.000139131	8.7735e-05	0.630592	0.593573	0.0648598	9.01792e-06
257	云南省	楚雄彝族自治州	自治州	28437.4	127.812	3.63465e+06	0.00345891	0.00219775	0.635387	0.597032	0.0670575	0.000228145
60	黑龙江省	齐齐哈尔市	地级市	42260.3	128.589	5.4342e+06	0.00514023	0.00328587	0.639245	0.602172	0.0703434	0.000353136
200	广西壮族自治区	百色市	地级市	36198.4	129.607	4.69158e+06	0.0044029	0.00283683	0.644311	0.606575	0.0731802	0.00031596
301	宁夏回族自治区	固原市	地级市	10524	130.747	1.37598e+06	0.00128006	0.000832008	0.649975	0.607855	0.0740122	9.42077e-05
93	福建省	南平市	地级市	26289.1	131.527	3.45772e+06	0.0031976	0.00209076	0.653852	0.611053	0.076103	0.000240004
9	河北省	张家口市	地级市	36788.4	132.36	4.86932e+06	0.00447466	0.0029443	0.657995	0.615528	0.0790473	0.000347123
316	新疆维吾尔自治区	五家渠市	省直辖县	739.155	135.738	100331	8.99052e-05	6.06666e-05	0.674784	0.615618	0.0791079	7.10949e-06
202	广西壮族自治区	河池市	地级市	33481.3	136.875	4.58274e+06	0.00407241	0.00277102	0.680437	0.61969	0.081879	0.000327802
22	山西省	忻州市	地级市	25149	140.157	3.52482e+06	0.00305893	0.00213133	0.696757	0.622749	0.0840103	0.000253722
64	黑龙江省	大庆市	地级市	21194	140.43	2.97627e+06	0.00257787	0.00179964	0.698112	0.625327	0.0858099	0.000218888
256	云南省	临沧市	地级市	23624.8	140.994	3.33095e+06	0.00287355	0.00201411	0.700915	0.6282	0.087824	0.000249473
275	陕西省	安康市	地级市	23532.6	141.133	3.32123e+06	0.00286233	0.00200823	0.701605	0.631063	0.0898323	0.000254256
57	吉林省	松原市	地级市	21161.2	143.428	3.03511e+06	0.00257389	0.00183522	0.713016	0.633637	0.0916675	0.00023358
90	福建省	三明市	地级市	22964.7	144.944	3.32859e+06	0.00279325	0.00201268	0.720553	0.63643	0.0936802	0.000258861
276	陕西省	商洛市	地级市	19584.9	148.221	2.90289e+06	0.00238216	0.00175528	0.736842	0.638812	0.0954355	0.000225252
67	黑龙江省	七台河市	地级市	6189	152.826	945841	0.000752783	0.000571917	0.759736	0.639565	0.0960074	7.20575e-05
273	陕西省	汉中市	地级市	27093.1	154.968	4.19856e+06	0.0032954	0.00253872	0.770382	0.64286	0.0985461	0.000320566
70	黑龙江省	绥化市	地级市	34906.6	158.866	5.54546e+06	0.00424577	0.00335314	0.78976	0.647106	0.101899	0.000425523
204	广西壮族自治区	崇左市	地级市	17332.1	159.564	2.76557e+06	0.00210814	0.00167224	0.793231	0.649214	0.103571	0.000216581
78	浙江省	丽水市	地级市	17275.9	161.064	2.78253e+06	0.00210131	0.00168249	0.800688	0.651315	0.105254	0.000219404
258	云南省	大理白族自治州	自治州	28298.9	164.35	4.65091e+06	0.00344206	0.00281224	0.817023	0.654757	0.108066	0.000367131
55	吉林省	通化市	地级市	15559.6	165.319	2.57231e+06	0.00189256	0.00155538	0.821843	0.65665	0.109622	0.000205993
287	甘肃省	定西市	地级市	19612.4	166.332	3.26218e+06	0.0023855	0.00197252	0.826879	0.659035	0.111594	0.000263855
49	辽宁省	朝阳市	地级市	19700.8	169.141	3.33222e+06	0.00239626	0.00201487	0.840842	0.661432	0.113609	0.000269822
52	吉林省	吉林市	地级市	27717.4	173.174	4.79994e+06	0.00337134	0.00290236	0.860892	0.664803	0.116511	0.000387907
252	云南省	保山市	地级市	19060.2	175.65	3.34792e+06	0.00231834	0.00202437	0.873198	0.667121	0.118536	0.000272459
143	湖北省	十堰市	地级市	23687.4	178.342	4.22444e+06	0.00288115	0.00255437	0.886579	0.670003	0.12109	0.0003452
82	安徽省	黄山市	地级市	9678.55	179.187	1.73427e+06	0.00117723	0.00104865	0.890783	0.67118	0.122139	0.000143168
94	福建省	龙岩市	地级市	19026.6	179.84	3.42174e+06	0.00231425	0.002069	0.894027	0.673494	0.124208	0.000285054
19	山西省	朔州市	地级市	10630.5	186.027	1.97755e+06	0.00129301	0.00119575	0.924783	0.674787	0.125404	0.000161375
42	辽宁省	丹东市	地级市	14670.7	187.639	2.7528e+06	0.00178444	0.00166452	0.932798	0.676571	0.127068	0.00022526
25	内蒙古自治区	呼和浩特市	地级市	17179.7	187.857	3.22733e+06	0.00208961	0.00195145	0.933881	0.678661	0.129019	0.000267562
229	四川省	广元市	地级市	16318.4	190.614	3.11052e+06	0.00198485	0.00188082	0.947589	0.680646	0.1309	0.000257951
299	宁夏回族自治区	石嘴山市	地级市	4084.05	195.615	798902	0.000496753	0.000483068	0.972452	0.681143	0.131383	6.5145e-05
196	广西壮族自治区	防城港市	地级市	5984.79	195.674	1.17107e+06	0.000727944	0.000708102	0.972742	0.681871	0.132091	9.58975e-05
45	辽宁省	阜新市	地级市	10324.2	197.799	2.04213e+06	0.00125576	0.0012348	0.983307	0.683126	0.133326	0.000166651
164	湖南省	张家界市	地级市	9536.98	201.466	1.92138e+06	0.00116001	0.00116179	1.00154	0.684286	0.134488	0.000155333
40	辽宁省	抚顺市	地级市	11275.1	205.45	2.31647e+06	0.00137142	0.00140069	1.02134	0.685658	0.135889	0.0001854
251	云南省	玉溪市	地级市	14942.1	205.727	3.07399e+06	0.00181744	0.00185873	1.02272	0.687475	0.137747	0.000248659
171	广东省	韶关市	地级市	18412.2	205.951	3.79201e+06	0.00223952	0.00229289	1.02383	0.689715	0.14004	0.000311056
59	黑龙江省	哈尔滨市	副省级市	53077.3	208.852	1.10853e+07	0.00645593	0.00670291	1.03826	0.696171	0.146743	0.000925727
24	山西省	吕梁市	地级市	21143.9	209.108	4.42137e+06	0.00257179	0.00267345	1.03953	0.698742	0.149417	0.00038083
219	海南省	昌江黎族自治县	省直辖县	1594.06	211.215	336689	0.000193889	0.000203584	1.05	0.698936	0.14962	2.899e-05
203	广西壮族自治区	来宾市	地级市	13387	213.158	2.85356e+06	0.0016283	0.00172545	1.05966	0.700565	0.151346	0.000245031
278	甘肃省	嘉峪关市	地级市	1229.57	213.63	262673	0.000149555	0.000158829	1.06201	0.700714	0.151505	2.26464e-05
327	安徽省	池州市		8398.32	213.941	1.79675e+06	0.00102151	0.00108643	1.06355	0.701736	0.152591	0.000155318
201	广西壮族自治区	贺州市	地级市	11753	224.127	2.63416e+06	0.00142955	0.00159278	1.11419	0.703165	0.154184	0.000219275
284	甘肃省	平凉市	地级市	11120.4	225.26	2.50497e+06	0.0013526	0.00151467	1.11982	0.704518	0.155698	0.000209573
168	湖南省	怀化市	地级市	27578.3	225.904	6.23005e+06	0.00335442	0.00376709	1.12302	0.707872	0.159466	0.000528596
248	贵州省	铜仁市	地级市	18012	226.53	4.08025e+06	0.00219084	0.00246718	1.12613	0.710063	0.161933	0.000352067
225	四川省	攀枝花市	地级市	7399.49	227.689	1.68478e+06	0.000900019	0.00101873	1.1319	0.710963	0.162951	0.000146201
41	辽宁省	本溪市	地级市	8414.62	231.283	1.94616e+06	0.00102349	0.00117677	1.14976	0.711987	0.164128	0.000167381
193	广西壮族自治区	桂林市	地级市	27662.4	231.677	6.40873e+06	0.00336465	0.00387514	1.15172	0.715351	0.168003	0.000558753
48	辽宁省	铁岭市	地级市	12981.3	232.997	3.02461e+06	0.00157895	0.00182887	1.15828	0.71693	0.169832	0.000266713
20	山西省	晋中市	地级市	16370.4	234.994	3.84695e+06	0.00199117	0.00232611	1.16821	0.718921	0.172158	0.000340482
220	海南省	乐东黎族自治县	省直辖县	2761.28	235.423	650070	0.000335862	0.000393074	1.17035	0.719257	0.172551	5.78874e-05
303	新疆维吾尔自治区	乌鲁木齐市	地级市	13793.5	241.566	3.33205e+06	0.00167774	0.00201477	1.20088	0.720935	0.174566	0.000291187
54	吉林省	辽源市	地级市	5139.24	245.138	1.25982e+06	0.000625098	0.00076177	1.21864	0.72156	0.175328	0.000109359
144	湖北省	宜昌市	地级市	21214.8	245.683	5.21212e+06	0.00258041	0.00315159	1.22135	0.724141	0.17848	0.000456484
213	海南省	东方市	省直辖县	2257.83	250.035	564536	0.000274625	0.000341355	1.24298	0.724415	0.178821	4.90619e-05
103	江西省	吉安市	地级市	25284.9	250.933	6.34482e+06	0.00307546	0.00383649	1.24745	0.727491	0.182657	0.000555856
269	陕西省	宝鸡市	地级市	18127.3	254.659	4.61629e+06	0.00220487	0.00279131	1.26597	0.729695	0.185449	0.000405813
183	广东省	河源市	地级市	15655.6	256.192	4.01083e+06	0.00190422	0.00242521	1.27359	0.7316	0.187874	0.000355445
53	吉林省	四平市	地级市	14414	257.706	3.71457e+06	0.00175321	0.00224607	1.28112	0.733353	0.19012	0.000331352
23	山西省	临汾市	地级市	20310.3	258.41	5.24838e+06	0.00247039	0.00317351	1.28462	0.735823	0.193294	0.000473591
335	安徽省	宣城市		12053.9	263.42	3.17523e+06	0.00146614	0.00191995	1.30952	0.737289	0.195213	0.000284803
185	广东省	清远市	地级市	19042.3	263.923	5.0257e+06	0.00231616	0.00303886	1.31203	0.739606	0.198252	0.000455664
134	河南省	三门峡市	地级市	9932.77	265.85	2.64063e+06	0.00120815	0.00159669	1.3216	0.740814	0.199849	0.000240483
268	陕西省	铜川市	地级市	3886.04	266.577	1.03593e+06	0.000472668	0.00062639	1.32522	0.741286	0.200475	9.46103e-05
245	贵州省	遵义市	地级市	30768.5	266.907	8.21231e+06	0.00374244	0.0049657	1.32686	0.745029	0.205441	0.00075956
95	福建省	宁德市	地级市	13049.4	269.693	3.51932e+06	0.00158723	0.00212801	1.34071	0.746616	0.207569	0.000327771
281	甘肃省	天水市	地级市	14277.3	270.621	3.86373e+06	0.00173658	0.00233626	1.34532	0.748353	0.209905	0.000362489
15	山西省	大同市	地级市	14059.6	271.423	3.81608e+06	0.0017101	0.00230745	1.34931	0.750063	0.212213	0.000360932
192	广西壮族自治区	柳州市	地级市	18604.1	271.737	5.05544e+06	0.00226287	0.00305684	1.35087	0.752326	0.21527	0.000483668
250	云南省	曲靖市	地级市	28922.9	272.54	7.88263e+06	0.00351796	0.00476635	1.35486	0.755844	0.220036	0.000765694
105	江西省	抚州市	地级市	18801.9	274.633	5.16362e+06	0.00228692	0.00312226	1.36527	0.758131	0.223158	0.000506774
50	辽宁省	葫芦岛市	地级市	10327.1	278.87	2.87991e+06	0.0012561	0.00174138	1.38633	0.759387	0.2249	0.000281404
102	江西省	赣州市	地级市	39364.9	282.616	1.11251e+07	0.00478805	0.00672698	1.40495	0.764175	0.231627	0.00109294
215	海南省	屯昌县	省直辖县	1223.54	284.646	348275	0.000148822	0.00021059	1.41504	0.764324	0.231837	3.44868e-05
152	湖北省	随州市	地级市	9610.41	285.529	2.74405e+06	0.00116894	0.00165923	1.41944	0.765492	0.233496	0.000271973
289	甘肃省	临夏回族自治州	自治州	8088.6	288.584	2.33424e+06	0.000983836	0.00141143	1.43462	0.766476	0.234908	0.000230416
228	四川省	绵阳市	地级市	20258.2	288.634	5.84721e+06	0.00246406	0.0035356	1.43487	0.76894	0.238443	0.000583182
17	山西省	长治市	地级市	13967.5	290.279	4.05445e+06	0.0016989	0.00245159	1.44305	0.770639	0.240895	0.000407173
18	山西省	晋城市	地级市	9425.47	294.345	2.77434e+06	0.00114644	0.00167754	1.46326	0.771786	0.242573	0.000277134
147	湖北省	荆门市	地级市	12342.1	297.59	3.67288e+06	0.0015012	0.00222086	1.47939	0.773287	0.244793	0.000365818
216	海南省	澄迈县	省直辖县	2054.19	304.969	626465	0.000249856	0.000378801	1.51608	0.773537	0.245172	6.12105e-05
253	云南省	昭通市	地级市	22444.1	309.091	6.93727e+06	0.00272993	0.00419472	1.53657	0.776267	0.249367	0.00067503
167	湖南省	永州市	地级市	22263	310.774	6.91875e+06	0.0027079	0.00418352	1.54493	0.778975	0.253551	0.000680925
211	海南省	文昌市	省直辖县	2366.84	311.134	736405	0.000287885	0.000445278	1.54672	0.779262	0.253996	7.30575e-05
194	广西壮族自治区	梧州市	地级市	12565.4	313.14	3.93472e+06	0.00152836	0.00237919	1.5567	0.780791	0.256375	0.000390014
77	浙江省	衢州市	地级市	8843.97	315.178	2.78742e+06	0.00107571	0.00168546	1.56683	0.781867	0.25806	0.000276693
166	湖南省	郴州市	地级市	19340.3	315.474	6.10136e+06	0.00235241	0.00368928	1.5683	0.784219	0.26175	0.000611404
298	宁夏回族自治区	银川市	地级市	6946.2	318.126	2.20977e+06	0.000844884	0.00133617	1.58148	0.785064	0.263086	0.000221713
99	江西省	九江市	地级市	19083.8	322.415	6.1529e+06	0.00232121	0.00372044	1.6028	0.787385	0.266806	0.000614996
247	贵州省	毕节市	地级市	26847.7	324.709	8.71769e+06	0.00326555	0.00527128	1.61421	0.790651	0.272078	0.000879877
151	湖北省	咸宁市	地级市	9758.33	327.715	3.19796e+06	0.00118693	0.00193369	1.62915	0.791838	0.274011	0.000324085
246	贵州省	安顺市	地级市	9234.91	330.047	3.04796e+06	0.00112327	0.00184299	1.64075	0.792961	0.275854	0.000308822
214	海南省	定安县	省直辖县	1196.6	333.227	398739	0.000145545	0.000241103	1.65655	0.793106	0.276095	4.01668e-05
232	四川省	乐山市	地级市	12722.6	334.326	4.25349e+06	0.00154748	0.00257194	1.66201	0.794654	0.278667	0.000429243
239	四川省	巴中市	地级市	12295.4	340.07	4.18129e+06	0.00149552	0.00252828	1.69057	0.796149	0.281196	0.000418642
277	甘肃省	兰州市	地级市	12961.2	342.119	4.43428e+06	0.00157651	0.00268125	1.70076	0.797726	0.283877	0.00044542
111	山东省	东营市	地级市	7146.92	342.152	2.44533e+06	0.000869298	0.00147861	1.70092	0.798595	0.285355	0.000247416
16	山西省	阳泉市	地级市	4563.95	347.979	1.58816e+06	0.000555125	0.000960304	1.72989	0.79915	0.286316	0.000158675
145	湖北省	襄阳市	地级市	19725	348.526	6.87468e+06	0.0023992	0.00415688	1.73261	0.801549	0.290473	0.000691916
43	辽宁省	锦州市	地级市	9997.1	349.414	3.49312e+06	0.00121597	0.00211217	1.73702	0.802765	0.292585	0.000354491
345	安徽省	滁州市		13704.3	358.29	4.91013e+06	0.00166689	0.00296898	1.78115	0.804432	0.295554	0.000490182
27	内蒙古自治区	乌海市	地级市	1655.98	358.781	594133	0.000201421	0.000359251	1.78359	0.804634	0.295913	5.95668e-05
291	青海省	西宁市	地级市	7564.39	360.146	2.72429e+06	0.000920076	0.00164728	1.79038	0.805554	0.29756	0.00027302
181	广东省	梅州市	地级市	15865	361.911	5.74173e+06	0.00192971	0.00347182	1.79915	0.807484	0.301032	0.000577554
179	广东省	肇庆市	地级市	14899.2	362.278	5.39765e+06	0.00181223	0.00326377	1.80097	0.809296	0.304296	0.000548495
85	安徽省	六安市	地级市	15453.5	375.975	5.81014e+06	0.00187965	0.00351319	1.86907	0.811175	0.307809	0.000575272
106	江西省	上饶市	地级市	22744.5	378.61	8.61131e+06	0.00276647	0.00520696	1.88216	0.813942	0.313016	0.000858749
104	江西省	宜春市	地级市	18669.7	379.559	7.08623e+06	0.00227084	0.00428479	1.88688	0.816213	0.317301	0.000715673
244	贵州省	六盘水市	地级市	9915.68	381.741	3.78522e+06	0.00120607	0.00228879	1.89773	0.817419	0.31959	0.000384067
208	海南省	儋州市	地级市	3260.28	388.958	1.26811e+06	0.000396556	0.000766783	1.9336	0.817815	0.320356	0.000126887
97	江西省	景德镇市	地级市	5260.81	391.36	2.05887e+06	0.000639886	0.00124493	1.94555	0.818455	0.321601	0.00020539
197	广西壮族自治区	钦州市	地级市	10682.3	395.14	4.22102e+06	0.00129932	0.0025523	1.96434	0.819755	0.324154	0.000419521
212	海南省	万宁市	省直辖县	1883.29	395.833	745470	0.00022907	0.000450759	1.96778	0.819984	0.324604	7.43054e-05
51	吉林省	长春市	副省级市	20557.2	397.01	8.16144e+06	0.00250043	0.00493493	1.97364	0.822484	0.329539	0.000817819
249	云南省	昆明市	地级市	21011.9	400.207	8.40912e+06	0.00255573	0.0050847	1.98953	0.82504	0.334624	0.000848711
210	海南省	琼海市	省直辖县	1687.73	400.775	676402	0.000205283	0.000408996	1.99235	0.825245	0.335033	6.87347e-05
137	河南省	信阳市	地级市	18916.6	403.488	7.63263e+06	0.00230088	0.00461518	2.00584	0.827546	0.339648	0.000776179
221	海南省	陵水黎族自治县	省直辖县	1088.62	405.628	441573	0.000132411	0.000267004	2.01648	0.827678	0.339915	4.49909e-05
163	湖南省	常德市	地级市	18177.4	408.49	7.42529e+06	0.00221096	0.00448981	2.0307	0.829889	0.344405	0.000756504
329	安徽省	安庆市		13976.7	410.263	5.73411e+06	0.00170002	0.00346721	2.03952	0.831589	0.347872	0.000588442
101	江西省	鹰潭市	地级市	3557.99	416.118	1.48054e+06	0.000432767	0.000895232	2.06862	0.832022	0.348768	0.000150741
191	广西壮族自治区	南宁市	地级市	22100.4	416.133	9.19672e+06	0.00268813	0.00556093	2.0687	0.83471	0.354328	0.000945006
190	广东省	云浮市	地级市	7783.47	419.405	3.26442e+06	0.000946722	0.00197388	2.08496	0.835657	0.356302	0.000336385
237	四川省	达州市	地级市	16587.9	420.814	6.98044e+06	0.00201763	0.00422083	2.09197	0.837675	0.360523	0.000723144
184	广东省	阳江市	地级市	7815.64	421.689	3.29577e+06	0.000950635	0.00199283	2.09632	0.838625	0.362516	0.000343673
217	海南省	临高县	省直辖县	1299.24	429.684	558262	0.00015803	0.000337561	2.13606	0.838783	0.362854	5.7315e-05
47	辽宁省	盘锦市	地级市	3660.77	430.469	1.57585e+06	0.000445269	0.00095286	2.13997	0.839229	0.363806	0.00016178
140	河南省	济源市	省直辖县	1898.65	434.13	824262	0.000230938	0.000498402	2.15817	0.839459	0.364305	8.40742e-05
235	四川省	宜宾市	地级市	13259.7	436.685	5.79033e+06	0.00161282	0.00350121	2.17087	0.841072	0.367806	0.00059038
5	河北省	秦皇岛市	地级市	7791.94	437.892	3.41202e+06	0.000947752	0.00206313	2.17687	0.84202	0.369869	0.000349567
21	山西省	运城市	地级市	14234.1	439.003	6.2488e+06	0.00173133	0.00377843	2.18239	0.843751	0.373648	0.000643635
39	辽宁省	鞍山市	地级市	9253.07	445.226	4.11971e+06	0.00112547	0.00249104	2.21333	0.844877	0.376139	0.000421932
46	辽宁省	辽阳市	地级市	4732.47	446.821	2.11457e+06	0.000575622	0.00127861	2.22126	0.845452	0.377417	0.000216882
222	重庆市	重庆市	直辖市	82373.2	448.602	3.69528e+07	0.0100193	0.0223441	2.23011	0.855472	0.399761	0.00389338
226	四川省	泸州市	地级市	12234.1	450.659	5.51339e+06	0.00148806	0.00333376	2.24034	0.85696	0.403095	0.000597349
161	湖南省	邵阳市	地级市	20820.2	453.288	9.43754e+06	0.00253241	0.00570655	2.2534	0.859492	0.408802	0.00102803
158	湖南省	株洲市	地级市	11247	454.295	5.10946e+06	0.001368	0.00308951	2.25841	0.86086	0.411891	0.000561355
150	湖北省	黄冈市	地级市	17448	457.977	7.9908e+06	0.00212225	0.00483176	2.27671	0.862982	0.416723	0.000879262
165	湖南省	益阳市	地级市	12321.9	458.644	5.65134e+06	0.00149874	0.00341717	2.28003	0.864481	0.42014	0.000627119
100	江西省	新余市	地级市	3159.21	468.636	1.48052e+06	0.000384262	0.000895216	2.3297	0.864865	0.421035	0.000161616
206	海南省	三亚市	地级市	1900.86	473.852	900727	0.000231206	0.000544638	2.35563	0.865097	0.42158	9.7409e-05
162	湖南省	岳阳市	地级市	14856.1	486.456	7.22684e+06	0.00180698	0.00436981	2.41829	0.866904	0.42595	0.000765736
135	河南省	南阳市	地级市	26513.3	488.13	1.29419e+07	0.00322487	0.00782552	2.42661	0.870128	0.433775	0.00138625
121	山东省	滨州市	地级市	9021.88	493.833	4.4553e+06	0.00109735	0.00269396	2.45496	0.871226	0.436469	0.000477483
271	陕西省	渭南市	地级市	12982	497.618	6.46008e+06	0.00157903	0.00390618	2.47378	0.872805	0.440375	0.000692284
44	辽宁省	营口市	地级市	5331.58	503.672	2.68537e+06	0.000648494	0.00162375	2.50388	0.873453	0.441999	0.000286107
92	福建省	漳州市	地级市	12621	508.386	6.41635e+06	0.00153513	0.00387974	2.52731	0.874988	0.445879	0.000681502
149	湖北省	荆州市	地级市	14084.9	518.327	7.30058e+06	0.00171318	0.0044144	2.57673	0.876702	0.450293	0.000767651
125	河南省	洛阳市	地级市	15234.9	530.094	8.07594e+06	0.00185306	0.00488324	2.63523	0.878555	0.455176	0.000838946
234	四川省	眉山市	地级市	7137.92	534.687	3.81655e+06	0.000868203	0.00230773	2.65806	0.879423	0.457484	0.000396188
198	广西壮族自治区	贵港市	地级市	10607.7	535.13	5.67652e+06	0.00129024	0.00343239	2.66026	0.880713	0.460917	0.00059248
38	辽宁省	大连市	副省级市	13247.2	562.289	7.44874e+06	0.00161129	0.00450399	2.79527	0.882324	0.465421	0.000746297
180	广东省	惠州市	地级市	11319.6	566.894	6.41699e+06	0.00137683	0.00388013	2.81817	0.883701	0.469301	0.000643474
116	山东省	威海市	地级市	5625.98	568.059	3.19589e+06	0.000684302	0.00193244	2.82396	0.884386	0.471233	0.000321805
8	河北省	保定市	地级市	22200.3	580.601	1.28895e+07	0.00270028	0.00779385	2.88631	0.887086	0.479027	0.00128299
13	河北省	衡水市	地级市	8834.06	580.749	5.13037e+06	0.00107451	0.00310215	2.88704	0.88816	0.482129	0.000516385
199	广西壮族自治区	玉林市	地级市	12823.6	583.722	7.4854e+06	0.00155976	0.00452616	2.90182	0.88972	0.486655	0.000755537
240	四川省	资阳市	地级市	5745.5	588.398	3.38064e+06	0.000698839	0.00204415	2.92507	0.890419	0.488699	0.000340808
112	山东省	烟台市	地级市	13749	588.465	8.09083e+06	0.00167233	0.00489224	2.9254	0.892091	0.493592	0.000821357
11	河北省	沧州市	地级市	14141	591.373	8.36259e+06	0.00172	0.00505656	2.93986	0.893811	0.498648	0.000853327
74	江苏省	淮安市	地级市	10033.4	596.235	5.98229e+06	0.00122039	0.00361728	2.96403	0.895032	0.502266	0.000610754
139	河南省	驻马店市	地级市	15082.5	598.806	9.03146e+06	0.00183452	0.00546101	2.97681	0.896866	0.507727	0.000926424
153	湖北省	仙桃市	省直辖县	2519.67	600.224	1.51237e+06	0.000306474	0.000914474	2.98386	0.897173	0.508641	0.000155745
270	陕西省	咸阳市	地级市	10318.5	602.085	6.21262e+06	0.00125507	0.00375655	2.99311	0.898428	0.512398	0.000640736
336	浙江省	湖州市		5905.45	602.117	3.55577e+06	0.000718294	0.00215005	2.99327	0.899146	0.514548	0.000368824
348	江苏省	盐城市		15036.9	602.343	9.05738e+06	0.00182897	0.00547668	2.9944	0.900975	0.520024	0.000946103
195	广西壮族自治区	北海市	地级市	3399.07	604.639	2.05521e+06	0.000413438	0.00124271	3.00581	0.901388	0.521267	0.000215255
169	湖南省	娄底市	地级市	8108.49	611.545	4.9587e+06	0.000986255	0.00299835	3.04014	0.902375	0.524265	0.000515581
154	湖北省	潜江市	省直辖县	2000.07	615.786	1.23162e+06	0.000243273	0.000744715	3.06122	0.902618	0.52501	0.00012763
160	湖南省	衡阳市	地级市	15297.5	616.062	9.42424e+06	0.00186068	0.00569851	3.0626	0.904479	0.530709	0.000982177
4	河北省	唐山市	地级市	13808.9	625.02	8.63082e+06	0.00167961	0.00521876	3.10713	0.906158	0.535927	0.000895765
331	浙江省	金华市		10969	630.677	6.91787e+06	0.00133418	0.00418299	3.13525	0.907492	0.54011	0.000717815
119	山东省	德州市	地级市	10356.7	635.324	6.57984e+06	0.00125971	0.0039786	3.15835	0.908752	0.544089	0.000682887
334	浙江省	杭州市		16799.7	635.776	1.06808e+07	0.00204338	0.00645831	3.1606	0.910796	0.550547	0.00111838
117	山东省	日照市	地级市	5332.07	635.904	3.39068e+06	0.000648553	0.00205023	3.16123	0.911444	0.552597	0.000357724
98	江西省	萍乡市	地级市	3831.73	636.249	2.43793e+06	0.000466063	0.00147413	3.16295	0.91191	0.554072	0.000257888
233	四川省	南充市	地级市	12482.3	637.798	7.96116e+06	0.00151825	0.00481383	3.17065	0.913428	0.558885	0.000844873
176	广东省	江门市	地级市	9366.29	643.282	6.02517e+06	0.00113925	0.00364321	3.19791	0.914568	0.562529	0.000638783
79	安徽省	蚌埠市	地级市	5953.35	660.847	3.93425e+06	0.000724121	0.0023789	3.28523	0.915292	0.564908	0.0004082
84	安徽省	宿州市	地级市	9941.1	667.262	6.63332e+06	0.00120916	0.00401093	3.31712	0.916501	0.568919	0.000685489
142	湖北省	黄石市	地级市	4575.16	668.943	3.06053e+06	0.000556489	0.00185059	3.32548	0.917057	0.570769	0.000317112
7	河北省	邢台市	地级市	12442.4	676.769	8.42063e+06	0.0015134	0.00509166	3.36438	0.918571	0.575861	0.000867655
328	安徽省	铜陵市		2883.27	679.34	1.95872e+06	0.0003507	0.00118437	3.37717	0.918922	0.577045	0.000202162
75	江苏省	宿迁市	地级市	8524.94	680.378	5.80018e+06	0.00103691	0.00350716	3.38232	0.919958	0.580552	0.000600162
113	山东省	潍坊市	地级市	15885	686.218	1.09005e+07	0.00193213	0.00659118	3.41136	0.921891	0.587143	0.00112807
148	湖北省	孝感市	地级市	8913.55	693.383	6.18051e+06	0.00108418	0.00373713	3.44698	0.922975	0.590881	0.000638593
236	四川省	广安市	地级市	6341.15	698.518	4.42941e+06	0.00077129	0.00267831	3.4725	0.923746	0.593559	0.000456773
155	湖北省	天门市	省直辖县	2610.83	702.11	1.83309e+06	0.000317562	0.00110841	3.49036	0.924064	0.594667	0.000188668
243	贵州省	贵阳市	地级市	8043.67	706.347	5.68163e+06	0.000978372	0.00343548	3.51143	0.925042	0.598103	0.000583486
313	新疆维吾尔自治区	石河子市	省直辖县	458.99	707.259	324625	5.58281e-05	0.000196289	3.51596	0.925098	0.598299	3.33964e-05
86	安徽省	亳州市	地级市	8523.93	708.542	6.03957e+06	0.00103679	0.00365191	3.52234	0.926135	0.601951	0.000622202
178	广东省	茂名市	地级市	11342	710.331	8.05657e+06	0.00137956	0.00487153	3.53123	0.927514	0.606823	0.000833785
37	辽宁省	沈阳市	副省级市	12870.2	710.7	9.14685e+06	0.00156543	0.00553078	3.53306	0.92908	0.612353	0.00095427
342	安徽省	马鞍山市		3969.78	711.589	2.82485e+06	0.000482855	0.00170809	3.53748	0.929562	0.614061	0.00029609
118	山东省	临沂市	地级市	17199.6	711.967	1.22455e+07	0.00209203	0.00740445	3.53936	0.931654	0.621466	0.00129238
159	湖南省	湘潭市	地级市	5005.89	715.679	3.58261e+06	0.000608878	0.00216628	3.55781	0.932263	0.623632	0.000379057
73	江苏省	连云港市	地级市	7450.33	718.24	5.35112e+06	0.000906202	0.00323563	3.57054	0.93317	0.626868	0.000566603
14	山西省	太原市	地级市	6905.5	721.089	4.97948e+06	0.000839933	0.00301091	3.58471	0.934009	0.629879	0.000527791
332	浙江省	绍兴市		8067.27	746.234	6.02007e+06	0.000981241	0.00364012	3.70971	0.934991	0.633519	0.000619849
350	安徽省	芜湖市		5864.9	747.059	4.38143e+06	0.000713362	0.0026493	3.71381	0.935704	0.636168	0.000452873
126	河南省	平顶山市	地级市	7909.41	755.536	5.97584e+06	0.000962041	0.00361338	3.75595	0.936666	0.639781	0.000613758
330	浙江省	台州市		9186.51	761.198	6.99275e+06	0.00111738	0.00422827	3.7841	0.937783	0.64401	0.00071724
177	广东省	湛江市	地级市	12338.2	763.498	9.42022e+06	0.00150073	0.00569607	3.79553	0.939284	0.649706	0.000970759
224	四川省	自贡市	地级市	4381.69	765.557	3.35444e+06	0.000532956	0.00202831	3.80577	0.939817	0.651734	0.000346805
80	安徽省	淮南市	地级市	5531.25	767.444	4.24492e+06	0.000672779	0.00256675	3.81515	0.94049	0.654301	0.000439337
157	湖南省	长沙市	地级市	11817.2	779.184	9.20775e+06	0.00143735	0.0055676	3.87351	0.941927	0.659868	0.000944462
227	四川省	德阳市	地级市	5911.33	780.13	4.61161e+06	0.00071901	0.00278848	3.87822	0.942646	0.662657	0.000475455
12	河北省	廊坊市	地级市	6414.91	782.889	5.02216e+06	0.000780261	0.00303672	3.89193	0.943427	0.665694	0.00051823
230	四川省	遂宁市	地级市	5322.88	786.802	4.18805e+06	0.000647435	0.00253237	3.91138	0.944074	0.668226	0.000431813
87	福建省	福州市	地级市	11697	794.713	9.2958e+06	0.00142274	0.00562084	3.95071	0.945497	0.673847	0.000954711
120	山东省	聊城市	地级市	8620.21	810.3	6.98496e+06	0.0010485	0.00422356	4.0282	0.946545	0.67807	0.000708741
351	安徽省	合肥市		11402	824.914	9.4057e+06	0.00138686	0.0056873	4.10085	0.947932	0.683758	0.000944332
349	江苏省	扬州市		6771.94	827.792	5.60575e+06	0.000823687	0.0033896	4.11516	0.948756	0.687147	0.000564598
182	广东省	汕尾市	地级市	4816.72	831.653	4.00584e+06	0.000585869	0.00242219	4.13435	0.949342	0.68957	0.000403288
122	山东省	菏泽市	地级市	12153.5	834.747	1.01451e+07	0.00147825	0.00613436	4.14973	0.95082	0.695704	0.00102389
323	台湾省	台湾省	不统计	36201.6	836.426	3.028e+07	0.00440329	0.0183092	4.15808	0.955223	0.714013	0.0031037
129	河南省	新乡市	地级市	8277.37	839.466	6.94857e+06	0.0010068	0.00420156	4.17319	0.95623	0.718215	0.000720981
146	湖北省	鄂州市	地级市	1585.02	847.172	1.34278e+06	0.00019279	0.000811935	4.2115	0.956423	0.719027	0.000138543
3	河北省	石家庄市	地级市	14058.5	848.6	1.193e+07	0.00170997	0.00721368	4.2186	0.958133	0.72624	0.00123568
136	河南省	商丘市	地级市	10699.6	852.204	9.11827e+06	0.00130142	0.0055135	4.23651	0.959434	0.731754	0.000948734
115	山东省	泰安市	地级市	7759.18	856.893	6.64879e+06	0.000943768	0.00402029	4.25983	0.960378	0.735774	0.000692503
127	河南省	安阳市	地级市	7346.05	858.323	6.30528e+06	0.000893518	0.00381258	4.26694	0.961271	0.739587	0.000659131
114	山东省	济宁市	地级市	11195.7	871.331	9.7552e+06	0.00136177	0.00589863	4.3316	0.962633	0.745485	0.00101116
231	四川省	内江市	地级市	5383.38	875.991	4.71579e+06	0.000654794	0.00285147	4.35476	0.963288	0.748337	0.000489073
128	河南省	鹤壁市	地级市	2139.03	879.792	1.8819e+06	0.000260175	0.00113792	4.37366	0.963548	0.749475	0.000194847
109	山东省	淄博市	地级市	5966.85	900.894	5.37549e+06	0.000725762	0.00325037	4.47856	0.964274	0.752725	0.00054512
6	河北省	邯郸市	地级市	12070.5	909.408	1.0977e+07	0.00146817	0.00663742	4.52089	0.965742	0.759362	0.00111
96	江西省	南昌市	地级市	7188.9	909.917	6.5413e+06	0.000874404	0.0039553	4.52342	0.966617	0.763318	0.000665719
81	安徽省	淮北市	地级市	2742.4	910.563	2.49713e+06	0.000333564	0.00150992	4.52663	0.96695	0.764828	0.000254868
124	河南省	开封市	地级市	6242.37	919.059	5.73711e+06	0.000759275	0.00346903	4.56887	0.967709	0.768297	0.000582031
138	河南省	周口市	地级市	11959.8	920.054	1.10037e+07	0.0014547	0.00665353	4.57381	0.969164	0.77495	0.00112248
89	福建省	莆田市	地级市	3910.17	927.263	3.62575e+06	0.000475603	0.00219237	4.60965	0.96964	0.777143	0.00036909
108	山东省	青岛市	副省级市	11043.6	932.932	1.03029e+07	0.00134326	0.00622982	4.63783	0.970983	0.783372	0.00104809
72	江苏省	徐州市	地级市	11146.2	939.929	1.04766e+07	0.00135574	0.00633485	4.67262	0.972339	0.789707	0.00106634
83	安徽省	阜阳市	地级市	10118.6	941.291	9.52454e+06	0.00123075	0.00575915	4.67939	0.973569	0.795466	0.000975476
107	山东省	济南市	副省级市	10243.8	947.38	9.70479e+06	0.00124598	0.00586815	4.70966	0.974815	0.801335	0.000994792
91	福建省	泉州市	地级市	11194.1	984.991	1.10261e+07	0.00136156	0.00666707	4.89663	0.976177	0.808002	0.00109561
346	江苏省	泰州市		5721.91	1004.58	5.74811e+06	0.00069597	0.00347568	4.994	0.976873	0.811477	0.000563555
110	山东省	枣庄市	地级市	4552.07	1008.5	4.59077e+06	0.000553679	0.00277588	5.01351	0.977427	0.814253	0.000450067
131	河南省	濮阳市	地级市	4269.23	1015.56	4.33567e+06	0.000519277	0.00262163	5.0486	0.977946	0.816875	0.000423504
76	浙江省	温州市	地级市	11598.2	1016	1.17837e+07	0.00141072	0.00712521	5.05076	0.979357	0.824	0.00115741
267	陕西省	西安市	副省级市	10104.1	1026.37	1.03705e+07	0.00122899	0.00627069	5.10232	0.980586	0.830271	0.00101654
132	河南省	许昌市	地级市	4984.92	1051.06	5.23946e+06	0.000606328	0.00316812	5.22508	0.981192	0.833439	0.000504377
347	江苏省	南通市		8330.76	1051.71	8.76157e+06	0.00101329	0.00529781	5.22833	0.982205	0.838737	0.0008472
333	浙江省	宁波市		8257.01	1058.14	8.7371e+06	0.00100432	0.00528302	5.26029	0.98321	0.84402	0.000845013
344	江苏省	镇江市		3618.86	1064.69	3.85298e+06	0.000440171	0.00232976	5.29285	0.98365	0.846349	0.000372026
326	浙江省	舟山市		564.565	1079.15	609248	6.86695e-05	0.000368391	5.3647	0.983718	0.846718	5.8131e-05
130	河南省	焦作市	地级市	3973.67	1081.19	4.29628e+06	0.000483327	0.00259781	5.37485	0.984202	0.849316	0.000409869
188	广东省	潮州市	地级市	3113.31	1176.97	3.66426e+06	0.00037868	0.00221565	5.85099	0.98458	0.851531	0.000322038
133	河南省	漯河市	地级市	2695.16	1185.24	3.19442e+06	0.000327819	0.00193155	5.89214	0.984908	0.853463	0.000279465
205	海南省	海口市	地级市	2232.5	1256.21	2.80449e+06	0.000271544	0.00169578	6.24494	0.98518	0.855159	0.000231983
2	天津市	天津市	直辖市	11924.7	1262.22	1.50517e+07	0.00145044	0.00910121	6.27481	0.98663	0.86426	0.00124695
173	广东省	珠海市	地级市	1579.53	1314.4	2.07613e+06	0.000192122	0.00125536	6.5342	0.986822	0.865515	0.000166164
341	江苏省	常州市		4384.83	1316.51	5.77267e+06	0.000533338	0.00349053	6.54468	0.987356	0.869006	0.000462543
223	四川省	成都市	副省级市	14334.2	1343.11	1.92524e+07	0.0017435	0.0116413	6.67694	0.989099	0.880647	0.00152526
1	北京市	北京市	直辖市	16405.1	1381.45	2.26628e+07	0.00199539	0.0137034	6.86755	0.991095	0.89435	0.00177091
337	浙江省	嘉兴市		4017	1401.52	5.62992e+06	0.000488598	0.00340421	6.96732	0.991583	0.897755	0.000437809
123	河南省	郑州市	地级市	7581.06	1409.41	1.06848e+07	0.000922103	0.00646072	7.00651	0.992505	0.904215	0.000830801
141	湖北省	武汉市	副省级市	8578.25	1470.01	1.26101e+07	0.00104339	0.00762489	7.30778	0.993549	0.91184	0.000947431
343	江苏省	南京市		6820.09	1505.66	1.02687e+07	0.000829544	0.00620915	7.48501	0.994378	0.918049	0.000758987
189	广东省	揭阳市	地级市	5258.13	1527.78	8.03326e+06	0.00063956	0.00485743	7.59495	0.995018	0.922907	0.000588701
339	江苏省	苏州市		8048.61	1608.15	1.29434e+07	0.000978973	0.0078264	7.99451	0.995997	0.930733	0.000907331
340	江苏省	无锡市		4641	1735.34	8.05371e+06	0.000564497	0.0048698	8.62679	0.996561	0.935603	0.00052677
170	广东省	广州市	副省级市	7215.52	2396.93	1.72951e+07	0.000877641	0.0104577	11.9157	0.997439	0.946061	0.000825713
187	广东省	中山市	地级市	1744.18	2504.38	4.36808e+06	0.000212149	0.00264122	12.4499	0.997651	0.948702	0.000200986
175	广东省	佛山市	地级市	3795.76	2543.38	9.65407e+06	0.000461688	0.00583748	12.6438	0.998113	0.954539	0.000439352
88	福建省	厦门市	副省级市	1579.95	3053.92	4.82504e+06	0.000192173	0.00291753	15.1818	0.998305	0.957457	0.000183717
174	广东省	汕头市	地级市	2176.78	3321.5	7.23019e+06	0.000264767	0.00437184	16.512	0.99857	0.961829	0.000254082
338	上海市	上海市		6217.84	4525.13	2.81366e+07	0.000756291	0.0170132	22.4955	0.999326	0.978842	0.000733856
186	广东省	东莞市	地级市	2449.65	4542.04	1.11264e+07	0.000297957	0.00672776	22.5796	0.999624	0.98557	0.000292656
172	广东省	深圳市	副省级市	1942.79	7356.97	1.42931e+07	0.000236307	0.00864252	36.5733	0.99986	0.994212	0.000233918
324	香港特别行政区	香港特别行政区	特别行政区	1115.34	7873.24	8.78136e+06	0.000135662	0.00530978	39.1398	0.999996	0.999522	0.000135237
325	澳门特别行政区	澳门特别行政区	特别行政区	33.9575	23278.6	790483	4.13033e-06	0.000477977	115.724	1	1	4.12935e-06
				8.22149e+06	207257	1.65381e+09				X	T	ST

## Sheet: 10
序号	省	市	类型	area	10PD	10总人数	Pi面积占比x	Wi人口占比y	y/x	0	0	0	SB	GINI
207	海南省	三沙市	地级市	805.591	0	0	9.7986e-05	0	0	9.7986e-05	0	0	0.153042	0.693917
266	西藏自治区	阿里地区	地区	337145	0.313159	105580	0.0410078	6.69285e-05	0.00163209	0.0411058	6.69285e-05	1.3723e-06
36	内蒙古自治区	阿拉善盟	盟	239472	0.951644	227892	0.0291276	0.000144464	0.00495969	0.0702333	0.000211392	4.0534e-06
265	西藏自治区	那曲市	地级市	352985	1.31784	465176	0.0429344	0.000294881	0.00686817	0.113168	0.000506273	1.54063e-05
297	青海省	玉树藏族自治州	自治州	204931	1.65122	338387	0.0249263	0.000214508	0.00860568	0.138094	0.000720781	1.5293e-05
296	青海省	果洛藏族自治州	自治州	74252.2	2.37573	176403	0.00903148	0.000111824	0.0123816	0.147126	0.000832605	7.01469e-06
306	新疆维吾尔自治区	哈密市	地级市	137212	3.94668	541533	0.0166895	0.000343285	0.0205689	0.163815	0.00117589	1.67604e-05
312	新疆维吾尔自治区	阿勒泰地区	地区	116994	4.55985	533477	0.0142303	0.000338178	0.0237646	0.178045	0.00151407	1.91395e-05
71	黑龙江省	大兴安岭地区	地区	64769.5	4.73394	306615	0.00787807	0.000194367	0.0246719	0.185923	0.00170843	1.26936e-05
261	西藏自治区	日喀则市	地级市	179150	4.78096	856509	0.0217905	0.000542952	0.024917	0.207714	0.00225139	4.31432e-05
263	西藏自治区	林芝市	地级市	114202	5.13398	586312	0.0138907	0.000371671	0.0267568	0.221605	0.00262306	3.38547e-05
35	内蒙古自治区	锡林郭勒盟	盟	199928	5.49018	1.09764e+06	0.0243177	0.000695807	0.0286132	0.245922	0.00331886	7.22469e-05
285	甘肃省	酒泉市	地级市	167661	6.7127	1.12546e+06	0.020393	0.000713443	0.0349846	0.266315	0.00403231	7.49564e-05
262	西藏自治区	昌都市	地级市	109833	6.98125	766774	0.0133593	0.000486068	0.0363842	0.279675	0.00451838	5.71155e-05
241	四川省	甘孜藏族自治州	自治州	149626	7.88086	1.17918e+06	0.0181994	0.000747499	0.0410727	0.297874	0.00526587	8.90337e-05
310	新疆维吾尔自治区	和田地区	地区	246935	7.92683	1.95741e+06	0.0300353	0.00124083	0.0413123	0.327909	0.0065067	0.000176797
305	新疆维吾尔自治区	吐鲁番市	地级市	69762.8	8.6938	606504	0.00848543	0.000384471	0.0453095	0.336395	0.00689117	5.68433e-05
293	青海省	海北藏族自治州	自治州	34390.7	9.5911	329845	0.00418303	0.000209093	0.049986	0.340578	0.00710027	2.92633e-05
311	新疆维吾尔自治区	塔城地区	地区	94652.3	9.89789	936858	0.0115128	0.000593886	0.0515849	0.352091	0.00769415	8.51625e-05
295	青海省	海南藏族自治州	自治州	43694.8	10.6513	465407	0.0053147	0.000295027	0.0555116	0.357405	0.00798918	4.16761e-05
31	内蒙古自治区	呼伦贝尔市	地级市	252860	11.1721	2.82497e+06	0.030756	0.00179078	0.0582255	0.388161	0.00977996	0.000273254
264	西藏自治区	山南市	地级市	79153.5	14.046	1.11179e+06	0.00962764	0.00070478	0.0732038	0.397789	0.0104847	9.75506e-05
294	青海省	黄南藏族自治州	自治州	18028	14.6322	263789	0.00219279	0.000167219	0.0762585	0.399982	0.010652	2.31742e-05
308	新疆维吾尔自治区	阿克苏地区	地区	127780	18.1161	2.31487e+06	0.0155422	0.00146743	0.0944156	0.415524	0.0121194	0.000176959
30	内蒙古自治区	鄂尔多斯市	地级市	86886.5	18.4564	1.60361e+06	0.0105682	0.00101655	0.0961895	0.426092	0.0131359	0.000133452
307	新疆维吾尔自治区	昌吉回族自治州	自治州	73486.4	19.0961	1.4033e+06	0.00893833	0.000889572	0.0995233	0.43503	0.0140255	0.000121389
259	云南省	迪庆藏族自治州	自治州	23196.4	19.7973	459226	0.00282143	0.000291109	0.103178	0.437852	0.0143166	3.99827e-05
260	西藏自治区	拉萨市	地级市	29655.5	21.5915	640307	0.00360707	0.000405899	0.112529	0.441459	0.0147225	5.23731e-05
290	甘肃省	甘南藏族自治州	自治州	36696.9	22.0541	809318	0.00446353	0.000513037	0.11494	0.445922	0.0152356	6.68594e-05
69	黑龙江省	黑河市	地级市	66871.9	25.1613	1.68259e+06	0.00813379	0.00106661	0.131134	0.454056	0.0163022	0.000128261
32	内蒙古自治区	巴彦淖尔市	地级市	65073.8	29.1388	1.89617e+06	0.00791508	0.00120201	0.151863	0.461971	0.0175042	0.00013379
34	内蒙古自治区	兴安盟	盟	55155.2	30.1897	1.66512e+06	0.00670866	0.00105554	0.15734	0.46868	0.0185597	0.00012097
156	湖北省	神农架林区	省直辖县	3234.46	32.2242	104228	0.000393415	6.60715e-05	0.167943	0.469073	0.0186258	7.31468e-06
314	新疆维吾尔自治区	阿拉尔市	省直辖县	3927.09	32.5496	127825	0.000477662	8.10299e-05	0.169639	0.469551	0.0187068	8.91618e-06
309	新疆维吾尔自治区	喀什地区	地区	110367	35.7816	3.94911e+06	0.0134242	0.00250339	0.186483	0.482975	0.0212102	0.000267927
304	新疆维吾尔自治区	克拉玛依市	地级市	7373.81	36.073	265995	0.000896894	0.000168618	0.188002	0.483872	0.0213788	1.90989e-05
283	甘肃省	张掖市	地级市	38583.2	38.8022	1.49711e+06	0.00469297	0.00094904	0.202226	0.488565	0.0223279	0.000102557
65	黑龙江省	伊春市	地级市	32793.2	39.057	1.28081e+06	0.00398872	0.000811919	0.203554	0.492554	0.0231398	9.06789e-05
33	内蒙古自治区	乌兰察布市	地级市	54445.5	49.0769	2.67202e+06	0.00662235	0.00169383	0.255775	0.499176	0.0248336	0.000158848
317	新疆维吾尔自治区	北屯市	省直辖县	815.299	51.8926	42308	9.91668e-05	2.68196e-05	0.270449	0.499275	0.0248604	2.464e-06
315	新疆维吾尔自治区	图木舒克市	省直辖县	1997.48	52.0912	104051	0.000242958	6.59593e-05	0.271484	0.499518	0.0249264	6.04806e-06
28	内蒙古自治区	赤峰市	地级市	86921.8	56.6968	4.92819e+06	0.0105725	0.00312404	0.295487	0.510091	0.0280504	0.000280049
29	内蒙古自治区	通辽市	地级市	58863.4	56.8822	3.34828e+06	0.0071597	0.00212252	0.296454	0.517251	0.030173	0.000208431
319	新疆维吾尔自治区	双河市	省直辖县	741.556	61.1255	45328	9.01973e-05	2.8734e-05	0.318568	0.517341	0.0302017	2.72281e-06
322	新疆维吾尔自治区	胡杨河市	省直辖县	937.537	62.3794	58483	0.000114035	3.70731e-05	0.325103	0.517455	0.0302388	3.44616e-06
272	陕西省	延安市	地级市	37041.3	65.0868	2.4109e+06	0.00450543	0.0015283	0.339213	0.52196	0.0317671	0.000139681
282	甘肃省	武威市	地级市	32584.9	66.4893	2.16655e+06	0.00396338	0.0013734	0.346523	0.525924	0.0331405	0.000128627
63	黑龙江省	双鸭山市	地级市	22043.6	67.6216	1.49062e+06	0.00268122	0.000944925	0.352424	0.528605	0.0340854	9.01235e-05
68	黑龙江省	牡丹江市	地级市	38796.9	74.7108	2.89855e+06	0.00471897	0.00183743	0.389371	0.533324	0.0359228	0.000165183
318	新疆维吾尔自治区	铁门关市	省直辖县	607.81	75.3492	45798	7.39295e-05	2.90319e-05	0.392698	0.533398	0.0359518	2.65683e-06
66	黑龙江省	佳木斯市	地级市	32703.5	75.5223	2.46984e+06	0.00397781	0.00156567	0.3936	0.537376	0.0375175	0.000146124
254	云南省	丽江市	地级市	20558.7	75.7126	1.55655e+06	0.00250061	0.00098672	0.394592	0.539876	0.0385042	9.50503e-05
321	新疆维吾尔自治区	昆玉市	省直辖县	1109.48	76.8243	85235	0.000134949	5.40316e-05	0.400386	0.540011	0.0385583	5.19975e-06
255	云南省	普洱市	地级市	44267.8	77.0182	3.40943e+06	0.00538441	0.00216128	0.401396	0.545396	0.0407195	0.000213432
62	黑龙江省	鹤岗市	地级市	14668	77.2833	1.13359e+06	0.0017841	0.000718597	0.402778	0.54718	0.0414381	7.32888e-05
279	甘肃省	金昌市	地级市	7565.85	77.5925	587053	0.000920253	0.00037214	0.404389	0.5481	0.0418103	3.83048e-05
58	吉林省	白城市	地级市	25756.7	83.8365	2.15935e+06	0.00313285	0.00136884	0.436931	0.551233	0.0431791	0.00013313
300	宁夏回族自治区	吴忠市	地级市	16747.6	83.8731	1.40467e+06	0.00203705	0.00089044	0.437122	0.55327	0.0440696	8.88651e-05
274	陕西省	榆林市	地级市	42888.7	86.7214	3.71937e+06	0.00521666	0.00235775	0.451966	0.558486	0.0464273	0.000236046
320	新疆维吾尔自治区	可克达拉市	省直辖县	1035.36	87.5287	90624	0.000125934	5.74477e-05	0.456174	0.558612	0.0464848	5.85038e-06
56	吉林省	白山市	地级市	17435	88.5642	1.54412e+06	0.00212067	0.000978837	0.461571	0.560733	0.0474636	9.96165e-05
302	宁夏回族自治区	中卫市	地级市	13659.7	92.0355	1.25718e+06	0.00166146	0.00079694	0.479662	0.562394	0.0482605	7.9521e-05
61	黑龙江省	鸡西市	地级市	22467	92.8492	2.08604e+06	0.00273271	0.00132237	0.483903	0.565127	0.0495829	0.000133689
10	河北省	承德市	地级市	39492.7	93.7796	3.70361e+06	0.0048036	0.00234777	0.488752	0.569931	0.0519307	0.000243815
242	四川省	凉山彝族自治州	自治州	60270.8	94.0071	5.66588e+06	0.00733088	0.00359167	0.489938	0.577262	0.0555224	0.000393863
26	内蒙古自治区	包头市	地级市	27737.9	98.1313	2.72196e+06	0.00337383	0.00172548	0.511431	0.580636	0.0572478	0.000190234
280	甘肃省	白银市	地级市	20095.7	106.837	2.14698e+06	0.00244429	0.001361	0.556806	0.58308	0.0586088	0.000141594
209	海南省	五指山市	省直辖县	1143.87	111.124	127111	0.000139131	8.05773e-05	0.579146	0.583219	0.0586894	8.15993e-06
286	甘肃省	庆阳市	地级市	27124.7	111.262	3.01795e+06	0.00329924	0.00191312	0.579866	0.586518	0.0606025	0.000196787
288	甘肃省	陇南市	地级市	27846.2	118.35	3.29561e+06	0.00338701	0.00208913	0.616806	0.589905	0.0626917	0.000208799
218	海南省	白沙黎族自治县	省直辖县	2117.56	123.935	262439	0.000257564	0.000166363	0.645911	0.590163	0.062858	1.61685e-05
257	云南省	楚雄彝族自治州	自治州	28437.4	123.952	3.52488e+06	0.00345891	0.00223447	0.646003	0.593622	0.0650925	0.000221285
316	新疆维吾尔自治区	五家渠市	省直辖县	739.155	128.168	94736	8.99052e-05	6.00544e-05	0.667974	0.593712	0.0651525	5.85485e-06
200	广西壮族自治区	百色市	地级市	36198.4	128.451	4.64973e+06	0.0044029	0.00294752	0.669451	0.598114	0.0681001	0.000293349
238	四川省	雅安市	地级市	15049.6	128.8	1.93839e+06	0.00183052	0.00122877	0.671267	0.599945	0.0693288	0.000125783
9	河北省	张家口市	地级市	36788.4	129.522	4.76492e+06	0.00447466	0.00302055	0.675033	0.60442	0.0723494	0.000316981
292	青海省	海东市	地级市	12989.8	129.698	1.68475e+06	0.00157998	0.00106798	0.675948	0.606	0.0734174	0.000115154
64	黑龙江省	大庆市	地级市	21194	131.679	2.7908e+06	0.00257787	0.00176913	0.686273	0.608578	0.0751865	0.000191541
60	黑龙江省	齐齐哈尔市	地级市	42260.3	133.496	5.6416e+06	0.00514023	0.00357628	0.695744	0.613718	0.0787628	0.000395667
22	山西省	忻州市	地级市	25149	136.993	3.44523e+06	0.00305893	0.00218398	0.713967	0.616777	0.0809467	0.00024427
256	云南省	临沧市	地级市	23624.8	138.624	3.27496e+06	0.00287355	0.00207604	0.722466	0.61965	0.0830228	0.000235587
57	吉林省	松原市	地级市	21161.2	140.881	2.98122e+06	0.00257389	0.00188983	0.734232	0.622224	0.0849126	0.000216123
67	黑龙江省	七台河市	地级市	6189	143.049	885332	0.000752783	0.000561223	0.745531	0.622977	0.0854738	6.4132e-05
93	福建省	南平市	地级市	26289.1	143.845	3.78154e+06	0.0031976	0.00239717	0.749676	0.626174	0.087871	0.000277144
275	陕西省	安康市	地级市	23532.6	144.351	3.39695e+06	0.00286233	0.00215337	0.752313	0.629037	0.0900244	0.000254598
202	广西壮族自治区	河池市	地级市	33481.3	145.889	4.88454e+06	0.00407241	0.00309637	0.76033	0.633109	0.0931208	0.000372921
301	宁夏回族自治区	固原市	地级市	10524	149.114	1.56928e+06	0.00128006	0.000994788	0.77714	0.634389	0.0941155	0.000119837
70	黑龙江省	绥化市	地级市	34906.6	150.145	5.24105e+06	0.00424577	0.00332237	0.782512	0.638635	0.0974379	0.000406646
276	陕西省	商洛市	地级市	19584.9	150.59	2.9493e+06	0.00238216	0.0018696	0.784833	0.641017	0.0993075	0.00023434
90	福建省	三明市	地级市	22964.7	152.001	3.49066e+06	0.00279325	0.00221278	0.792187	0.64381	0.10152	0.000280481
278	甘肃省	嘉峪关市	地级市	1229.57	152.225	187171	0.000149555	0.00011865	0.793353	0.64396	0.101639	1.51918e-05
273	陕西省	汉中市	地级市	27093.1	157.19	4.25877e+06	0.0032954	0.00269969	0.819228	0.647255	0.104339	0.00033939
25	内蒙古自治区	呼和浩特市	地级市	17179.7	158.612	2.72492e+06	0.00208961	0.00172736	0.826641	0.649345	0.106066	0.000219832
258	云南省	大理白族自治州	自治州	28298.9	159.741	4.5205e+06	0.00344206	0.0028656	0.832525	0.652787	0.108932	0.000370018
19	山西省	朔州市	地级市	10630.5	161.98	1.72192e+06	0.00129301	0.00109155	0.844193	0.65408	0.110023	0.000141555
204	广西壮族自治区	崇左市	地级市	17332.1	165.61	2.87037e+06	0.00210814	0.00181956	0.863112	0.656188	0.111843	0.000233862
78	浙江省	丽水市	地级市	17275.9	167.155	2.88776e+06	0.00210131	0.00183059	0.871164	0.65829	0.113673	0.00023694
196	广西壮族自治区	防城港市	地级市	5984.79	168.077	1.0059e+06	0.000727944	0.000637654	0.875966	0.659018	0.114311	8.29799e-05
55	吉林省	通化市	地级市	15559.6	168.236	2.6177e+06	0.00189256	0.00165939	0.876799	0.66091	0.11597	0.00021791
252	云南省	保山市	地级市	19060.2	168.464	3.21096e+06	0.00231834	0.00203547	0.877987	0.663228	0.118006	0.000271218
303	新疆维吾尔自治区	乌鲁木齐市	地级市	13793.5	177.139	2.44338e+06	0.00167774	0.00154889	0.923199	0.664906	0.119555	0.000199283
287	甘肃省	定西市	地级市	19612.4	177.793	3.48695e+06	0.0023855	0.00221042	0.926605	0.667292	0.121765	0.000287835
52	吉林省	吉林市	地级市	27717.4	180.445	5.00147e+06	0.00337134	0.0031705	0.940427	0.670663	0.124936	0.000415856
82	安徽省	黄山市	地级市	9678.55	181.717	1.75876e+06	0.00117723	0.0011149	0.947057	0.67184	0.126051	0.000147734
299	宁夏回族自治区	石嘴山市	地级市	4084.05	182.11	743745	0.000496753	0.000471469	0.949103	0.672337	0.126522	6.2733e-05
251	云南省	玉溪市	地级市	14942.1	184.802	2.76132e+06	0.00181744	0.00175044	0.963132	0.674154	0.128272	0.000231537
42	辽宁省	丹东市	地级市	14670.7	187.513	2.75095e+06	0.00178444	0.00174386	0.97726	0.675939	0.130016	0.00023045
49	辽宁省	朝阳市	地级市	19700.8	187.594	3.69576e+06	0.00239626	0.00234279	0.977687	0.678335	0.132359	0.000314359
59	黑龙江省	哈尔滨市	副省级市	53077.3	189.008	1.0032e+07	0.00645593	0.00635943	0.985052	0.684791	0.138718	0.000875029
143	湖北省	十堰市	地级市	23687.4	189.462	4.48786e+06	0.00288115	0.00284491	0.98742	0.687672	0.141563	0.000403768
94	福建省	龙岩市	地级市	19026.6	192.397	3.66066e+06	0.00231425	0.00232054	1.00272	0.689986	0.143884	0.000330299
24	山西省	吕梁市	地级市	21143.9	193.203	4.08506e+06	0.00257179	0.00258958	1.00692	0.692558	0.146474	0.000373369
219	海南省	昌江黎族自治县	省直辖县	1594.06	194.171	309519	0.000193889	0.000196208	1.01196	0.692752	0.14667	2.84186e-05
183	广东省	河源市	地级市	15655.6	198.899	3.11388e+06	0.00190422	0.00197393	1.0366	0.694656	0.148644	0.000281171
171	广东省	韶关市	地级市	18412.2	201.758	3.71481e+06	0.00223952	0.00235486	1.0515	0.696896	0.150999	0.000335527
164	湖南省	张家界市	地级市	9536.98	205.922	1.96388e+06	0.00116001	0.00124493	1.07321	0.698056	0.152243	0.000175881
225	四川省	攀枝花市	地级市	7399.49	210.729	1.55928e+06	0.000900019	0.00098845	1.09826	0.698956	0.153232	0.000137467
45	辽宁省	阜新市	地级市	10324.2	211.367	2.18221e+06	0.00125576	0.00138333	1.10158	0.700212	0.154615	0.000193292
327	安徽省	池州市		8398.32	215.356	1.80863e+06	0.00102151	0.00114651	1.12237	0.701233	0.155762	0.000158526
41	辽宁省	本溪市	地级市	8414.62	215.995	1.81752e+06	0.00102349	0.00115215	1.1257	0.702257	0.156914	0.00016001
203	广西壮族自治区	来宾市	地级市	13387	218.285	2.92219e+06	0.0016283	0.00185241	1.13764	0.703885	0.158766	0.000257011
298	宁夏回族自治区	银川市	地级市	6946.2	223.921	1.5554e+06	0.000844884	0.000985987	1.16701	0.70473	0.159752	0.000134556
40	辽宁省	抚顺市	地级市	11275.1	224.255	2.5285e+06	0.00137142	0.00160285	1.16875	0.706101	0.161355	0.000220186
213	海南省	东方市	省直辖县	2257.83	224.259	506338	0.000274625	0.000320974	1.16877	0.706376	0.161676	4.43563e-05
20	山西省	晋中市	地级市	16370.4	224.897	3.68166e+06	0.00199117	0.00233385	1.1721	0.708367	0.16401	0.000324249
168	湖南省	怀化市	地级市	27578.3	226.029	6.23349e+06	0.00335442	0.00395149	1.178	0.711721	0.167961	0.000556785
284	甘肃省	平凉市	地级市	11120.4	226.974	2.52404e+06	0.0013526	0.00160002	1.18292	0.713074	0.169561	0.000228266
185	广东省	清远市	地级市	19042.3	227.661	4.33517e+06	0.00231616	0.00274812	1.1865	0.71539	0.17231	0.000395914
201	广西壮族自治区	贺州市	地级市	11753	227.742	2.67665e+06	0.00142955	0.00169677	1.18693	0.71682	0.174006	0.000247537
103	江西省	吉安市	地级市	25284.9	232.208	5.87136e+06	0.00307546	0.00372193	1.2102	0.719895	0.177728	0.000540873
193	广西壮族自治区	桂林市	地级市	27662.4	233.427	6.45716e+06	0.00336465	0.00409328	1.21655	0.72326	0.181822	0.000604879
229	四川省	广元市	地级市	16318.4	238.316	3.88894e+06	0.00198485	0.00246525	1.24203	0.725245	0.184287	0.000363335
23	山西省	临汾市	地级市	20310.3	241.731	4.90964e+06	0.00247039	0.00311228	1.25983	0.727715	0.187399	0.000459105
220	海南省	乐东黎族自治县	省直辖县	2761.28	244.295	674567	0.000335862	0.000427617	1.27319	0.728051	0.187827	6.3012e-05
15	山西省	大同市	地级市	14059.6	245.264	3.44831e+06	0.0017101	0.00218593	1.27825	0.729761	0.190013	0.000323071
48	辽宁省	铁岭市	地级市	12981.3	247.805	3.21684e+06	0.00157895	0.0020392	1.29149	0.73134	0.192052	0.00030163
269	陕西省	宝鸡市	地级市	18127.3	248.638	4.50715e+06	0.00220487	0.00285714	1.29583	0.733545	0.194909	0.000426599
248	贵州省	铜仁市	地级市	18012	249.71	4.49778e+06	0.00219084	0.0028512	1.30142	0.735736	0.19776	0.000430138
53	吉林省	四平市	地级市	14414	253.685	3.65662e+06	0.00175321	0.00231798	1.32213	0.737489	0.200078	0.000348747
144	湖北省	宜昌市	地级市	21214.8	254.292	5.39476e+06	0.00258041	0.00341981	1.3253	0.740069	0.203498	0.000520696
102	江西省	赣州市	地级市	39364.9	254.913	1.00346e+07	0.00478805	0.00636108	1.32853	0.744857	0.209859	0.000989587
105	江西省	抚州市	地级市	18801.9	256.282	4.81859e+06	0.00228692	0.00305457	1.33567	0.747144	0.212914	0.000483423
134	河南省	三门峡市	地级市	9932.77	260.685	2.58932e+06	0.00120815	0.00164141	1.35861	0.748352	0.214555	0.000258223
250	云南省	曲靖市	地级市	28922.9	261.052	7.55036e+06	0.00351796	0.00478627	1.36053	0.75187	0.219341	0.000763215
268	陕西省	铜川市	地级市	3886.04	261.052	1.01446e+06	0.000472668	0.000643077	1.36053	0.752343	0.219984	0.000103828
192	广西壮族自治区	柳州市	地级市	18604.1	262.777	4.88874e+06	0.00226287	0.00309903	1.36952	0.754606	0.223083	0.000501302
54	吉林省	辽源市	地级市	5139.24	271.748	1.39658e+06	0.000625098	0.000885309	1.41627	0.755231	0.223969	0.000139726
253	云南省	昭通市	地级市	22444.1	274.356	6.15769e+06	0.00272993	0.00390344	1.42987	0.757961	0.227872	0.000616748
281	甘肃省	天水市	地级市	14277.3	274.487	3.91892e+06	0.00173658	0.00248425	1.43054	0.759698	0.230356	0.000397875
50	辽宁省	葫芦岛市	地级市	10327.1	279.681	2.88827e+06	0.0012561	0.00183091	1.45761	0.760954	0.232187	0.000290502
17	山西省	长治市	地级市	13967.5	280.821	3.92235e+06	0.0016989	0.00248643	1.46356	0.762653	0.234674	0.000396574
289	甘肃省	临夏回族自治州	自治州	8088.6	282.177	2.28242e+06	0.000983836	0.00144685	1.47063	0.763636	0.236121	0.000231592
18	山西省	晋城市	地级市	9425.47	283.053	2.66791e+06	0.00114644	0.00169122	1.47519	0.764783	0.237812	0.000271668
335	安徽省	宣城市		12053.9	283.873	3.42177e+06	0.00146614	0.0021691	1.47946	0.766249	0.239981	0.000350256
215	海南省	屯昌县	省直辖县	1223.54	284.791	348453	0.000148822	0.000220889	1.48425	0.766398	0.240202	3.57309e-05
95	福建省	宁德市	地级市	13049.4	290.225	3.78726e+06	0.00158723	0.00240079	1.51257	0.767985	0.242603	0.00038316
245	贵州省	遵义市	地级市	30768.5	292.877	9.01136e+06	0.00374244	0.00571242	1.52639	0.771728	0.248315	0.000918616
214	海南省	定安县	省直辖县	1196.6	296.21	354445	0.000145545	0.000224687	1.54376	0.771873	0.24854	3.61574e-05
277	甘肃省	兰州市	地级市	12961.2	302.681	3.92313e+06	0.00157651	0.00248692	1.57749	0.77345	0.251027	0.000393785
211	海南省	文昌市	省直辖县	2366.84	305.631	723381	0.000287885	0.00045856	1.59286	0.773737	0.251485	7.23328e-05
99	江西省	九江市	地级市	19083.8	307.886	5.87563e+06	0.00232121	0.00372464	1.60461	0.776059	0.25521	0.000588073
291	青海省	西宁市	地级市	7564.39	308.042	2.33015e+06	0.000920076	0.00147711	1.60543	0.776979	0.256687	0.000235492
216	海南省	澄迈县	省直辖县	2054.19	308.642	634010	0.000249856	0.000401907	1.60855	0.777229	0.257089	6.4185e-05
166	湖南省	郴州市	地级市	19340.3	308.653	5.96945e+06	0.00235241	0.00378411	1.60861	0.779581	0.260873	0.000609229
194	广西壮族自治区	梧州市	地级市	12565.4	309.625	3.89056e+06	0.00152836	0.00246627	1.61368	0.781109	0.263339	0.000400592
111	山东省	东营市	地级市	7146.92	312.49	2.23334e+06	0.000869298	0.00141574	1.62861	0.781979	0.264755	0.000229535
27	内蒙古自治区	乌海市	地级市	1655.98	313.423	519021	0.000201421	0.000329014	1.63347	0.78218	0.265084	5.33602e-05
147	湖北省	荆门市	地级市	12342.1	314.01	3.87555e+06	0.0015012	0.00245676	1.63653	0.783681	0.267541	0.000399789
247	贵州省	毕节市	地级市	26847.7	322.928	8.66987e+06	0.00326555	0.00549594	1.683	0.786947	0.273037	0.000882642
179	广东省	肇庆市	地级市	14899.2	323.844	4.82502e+06	0.00181223	0.00305864	1.68778	0.788759	0.276095	0.000497575
167	湖南省	永州市	地级市	22263	327.878	7.29954e+06	0.0027079	0.00462727	1.70881	0.791467	0.280723	0.000753903
181	广东省	梅州市	地级市	15865	329.32	5.22468e+06	0.00192971	0.00331199	1.71632	0.793397	0.284035	0.000544907
228	四川省	绵阳市	地级市	20258.2	332.534	6.73656e+06	0.00246406	0.00427039	1.73307	0.795861	0.288305	0.000705139
77	浙江省	衢州市	地级市	8843.97	332.904	2.94419e+06	0.00107571	0.00186636	1.735	0.796936	0.290171	0.000311137
152	湖北省	随州市	地级市	9610.41	335.864	3.22779e+06	0.00116894	0.00204614	1.75043	0.798105	0.292217	0.000340388
246	贵州省	安顺市	地级市	9234.91	337.992	3.12132e+06	0.00112327	0.00197865	1.76151	0.799229	0.294196	0.000329349
206	海南省	三亚市	地级市	1900.86	340.185	646645	0.000231206	0.000409917	1.77295	0.79946	0.294606	6.80674e-05
16	山西省	阳泉市	地级市	4563.95	341.219	1.55731e+06	0.000555125	0.000987197	1.77833	0.800015	0.295593	0.000163817
232	四川省	乐山市	地级市	12722.6	349.604	4.44788e+06	0.00154748	0.00281956	1.82203	0.801562	0.298413	0.000459607
239	四川省	巴中市	地级市	12295.4	349.714	4.29987e+06	0.00149552	0.00272574	1.82261	0.803058	0.301139	0.00044832
106	江西省	上饶市	地级市	22744.5	350.674	7.97591e+06	0.00276647	0.00505603	1.82761	0.805824	0.306195	0.000840086
43	辽宁省	锦州市	地级市	9997.1	351.519	3.51417e+06	0.00121597	0.00222768	1.83201	0.80704	0.308422	0.000373678
208	海南省	儋州市	地级市	3260.28	360.155	1.17421e+06	0.000396556	0.000744345	1.87702	0.807437	0.309167	0.000122454
104	江西省	宜春市	地级市	18669.7	364.676	6.80837e+06	0.00227084	0.00431591	1.90058	0.809708	0.313482	0.000706967
151	湖北省	咸宁市	地级市	9758.33	365.686	3.56849e+06	0.00118693	0.00226211	1.90585	0.810895	0.315745	0.000373424
145	湖北省	襄阳市	地级市	19725	366.603	7.23126e+06	0.0023992	0.00458399	1.91063	0.813294	0.320329	0.000763034
249	云南省	昆明市	地级市	21011.9	368.979	7.75295e+06	0.00255573	0.0049147	1.92301	0.81585	0.325243	0.000824953
212	海南省	万宁市	省直辖县	1883.29	370.25	697289	0.00022907	0.00044202	1.92963	0.816079	0.325685	7.4554e-05
97	江西省	景德镇市	地级市	5260.81	375.764	1.97683e+06	0.000639886	0.00125314	1.95837	0.816719	0.326938	0.000208802
345	安徽省	滁州市		13704.3	376.09	5.15407e+06	0.00166689	0.00326723	1.96007	0.818386	0.330206	0.000547694
51	吉林省	长春市	副省级市	20557.2	378.404	7.77894e+06	0.00250043	0.00493117	1.97213	0.820886	0.335137	0.00083182
197	广西壮族自治区	钦州市	地级市	10682.3	379.036	4.049e+06	0.00129932	0.00256671	1.97543	0.822185	0.337704	0.000437117
244	贵州省	六盘水市	地级市	9915.68	380.371	3.77163e+06	0.00120607	0.00239089	1.98238	0.823391	0.340094	0.000408735
184	广东省	阳江市	地级市	7815.64	381.577	2.98227e+06	0.000950635	0.0018905	1.98867	0.824342	0.341985	0.000324204
191	广西壮族自治区	南宁市	地级市	22100.4	389.534	8.60887e+06	0.00268813	0.00545727	2.03014	0.82703	0.347442	0.000926634
101	江西省	鹰潭市	地级市	3557.99	390.77	1.39036e+06	0.000432767	0.000881364	2.03658	0.827463	0.348324	0.000150552
47	辽宁省	盘锦市	地级市	3660.77	391.787	1.43424e+06	0.000445269	0.000909184	2.04188	0.827908	0.349233	0.0001553
190	广东省	云浮市	地级市	7783.47	393.857	3.06557e+06	0.000946722	0.00194331	2.05267	0.828855	0.351176	0.000331546
140	河南省	济源市	省直辖县	1898.65	396.006	751879	0.000230938	0.000476626	2.06387	0.829086	0.351653	8.11549e-05
210	海南省	琼海市	省直辖县	1687.73	397.385	670680	0.000205283	0.000425153	2.07105	0.829291	0.352078	7.2232e-05
85	安徽省	六安市	地级市	15453.5	403.173	6.23044e+06	0.00187965	0.00394955	2.10122	0.831171	0.356027	0.000665495
217	海南省	临高县	省直辖县	1299.24	403.704	524508	0.00015803	0.000332492	2.10399	0.831329	0.35636	5.62892e-05
221	海南省	陵水黎族自治县	省直辖县	1088.62	405.349	441269	0.000132411	0.000279726	2.11256	0.831461	0.35664	4.72045e-05
158	湖南省	株洲市	地级市	11247	407.482	4.58296e+06	0.001368	0.00290519	2.12368	0.832829	0.359545	0.000489871
329	安徽省	安庆市		13976.7	410.251	5.73394e+06	0.00170002	0.00363482	2.13811	0.834529	0.36318	0.000614322
180	广东省	惠州市	地级市	11319.6	412.541	4.66979e+06	0.00137683	0.00296024	2.15004	0.835906	0.36614	0.000502073
5	河北省	秦皇岛市	地级市	7791.94	415.442	3.2371e+06	0.000947752	0.00205204	2.16516	0.836854	0.368192	0.000347982
21	山西省	运城市	地级市	14234.1	419.244	5.96755e+06	0.00173133	0.00378291	2.18498	0.838585	0.371975	0.000640735
163	湖南省	常德市	地级市	18177.4	420.021	7.63489e+06	0.00221096	0.00483985	2.18902	0.840796	0.376815	0.000827773
226	四川省	泸州市	地级市	12234.1	425.729	5.2084e+06	0.00148806	0.00330167	2.21878	0.842284	0.380116	0.000563179
39	辽宁省	鞍山市	地级市	9253.07	440.184	4.07305e+06	0.00112547	0.00258196	2.29411	0.84341	0.382698	0.000429264
100	江西省	新余市	地级市	3159.21	442.891	1.39918e+06	0.000384262	0.000886961	2.30822	0.843794	0.383585	0.000147227
137	河南省	信阳市	地级市	18916.6	443.842	8.39599e+06	0.00230088	0.00532233	2.31317	0.846095	0.388908	0.000888705
162	湖南省	岳阳市	地级市	14856.1	451.303	6.7046e+06	0.00180698	0.00425013	2.35206	0.847902	0.393158	0.000706589
46	辽宁省	辽阳市	地级市	4732.47	451.486	2.13665e+06	0.000575622	0.00135445	2.35301	0.848477	0.394512	0.0002267
237	四川省	达州市	地级市	16587.9	459.063	7.6149e+06	0.00201763	0.00482718	2.3925	0.850495	0.399339	0.00080085
161	湖南省	邵阳市	地级市	20820.2	459.769	9.57248e+06	0.00253241	0.00606812	2.39618	0.853027	0.405407	0.00101898
135	河南省	南阳市	地级市	26513.3	468.199	1.24135e+07	0.00322487	0.00786907	2.44012	0.856252	0.413277	0.00132008
165	湖南省	益阳市	地级市	12321.9	469.614	5.78652e+06	0.00149874	0.00366815	2.44749	0.857751	0.416945	0.000622142
121	山东省	滨州市	地级市	9021.88	483.802	4.36481e+06	0.00109735	0.00276691	2.52143	0.858848	0.419712	0.000459054
222	重庆市	重庆市	直辖市	82373.2	486.399	4.00662e+07	0.0100193	0.0253985	2.53497	0.868868	0.44511	0.00433243
44	辽宁省	营口市	地级市	5331.58	486.971	2.59633e+06	0.000648494	0.00164584	2.53795	0.869516	0.446756	0.000289185
92	福建省	漳州市	地级市	12621	497.306	6.27652e+06	0.00153513	0.00397876	2.59182	0.871051	0.450735	0.000688881
271	陕西省	渭南市	地级市	12982	503.246	6.53315e+06	0.00157903	0.00414145	2.62277	0.87263	0.454876	0.000714995
235	四川省	宜宾市	地级市	13259.7	503.911	6.68173e+06	0.00161282	0.00423564	2.62624	0.874243	0.459112	0.000737047
198	广西壮族自治区	贵港市	地级市	10607.7	509.723	5.40701e+06	0.00129024	0.00342757	2.65653	0.875533	0.462539	0.000594577
38	辽宁省	大连市	副省级市	13247.2	510.052	6.75675e+06	0.00161129	0.00428319	2.65824	0.877145	0.466823	0.000748734
334	浙江省	杭州市		16799.7	526.697	8.84833e+06	0.00204338	0.00560907	2.74499	0.879188	0.472432	0.000959628
125	河南省	洛阳市	地级市	15234.9	526.984	8.02856e+06	0.00185306	0.00508941	2.74648	0.881041	0.477521	0.00088016
150	湖北省	黄冈市	地级市	17448	536.611	9.36281e+06	0.00212225	0.00593521	2.79666	0.883163	0.483456	0.00101972
116	山东省	威海市	地级市	5625.98	537.268	3.02266e+06	0.000684302	0.0019161	2.80008	0.883848	0.485372	0.000331486
331	浙江省	金华市		10969	545.116	5.97936e+06	0.00133418	0.00379039	2.84099	0.885182	0.489163	0.000650103
199	广西壮族自治区	玉林市	地级市	12823.6	557.833	7.15341e+06	0.00155976	0.00453464	2.90726	0.886742	0.493697	0.000766515
11	河北省	沧州市	地级市	14141	562.885	7.95974e+06	0.00172	0.00504578	2.93359	0.888462	0.498743	0.000853499
8	河北省	保定市	地级市	22200.3	564.885	1.25406e+07	0.00270028	0.00794968	2.94402	0.891162	0.506693	0.00135748
336	浙江省	湖州市		5905.45	565.901	3.3419e+06	0.000718294	0.00211847	2.94931	0.89188	0.508811	0.000364715
112	山东省	烟台市	地级市	13749	580.182	7.97695e+06	0.00167233	0.00505669	3.02374	0.893552	0.513868	0.000855128
13	河北省	衡水市	地级市	8834.06	582.282	5.14392e+06	0.00107451	0.00326079	3.03468	0.894627	0.517129	0.000553908
149	湖北省	荆州市	地级市	14084.9	582.632	8.20629e+06	0.00171318	0.00520207	3.0365	0.89634	0.522331	0.00089039
14	山西省	太原市	地级市	6905.5	587.913	4.05983e+06	0.000839933	0.00257358	3.06403	0.89718	0.524904	0.000439804
195	广西壮族自治区	北海市	地级市	3399.07	588.793	2.00135e+06	0.000413438	0.00126868	3.06862	0.897593	0.526173	0.000217278
176	广东省	江门市	地级市	9366.29	590.862	5.53419e+06	0.00113925	0.00350819	3.0794	0.898733	0.529681	0.000601438
160	湖南省	衡阳市	地级市	15297.5	596.88	9.13079e+06	0.00186068	0.00578813	3.11076	0.900593	0.535469	0.000990952
98	江西省	萍乡市	地级市	3831.73	600.454	2.30078e+06	0.000466063	0.00145849	3.12939	0.901059	0.536928	0.000249902
270	陕西省	咸阳市	地级市	10318.5	602.876	6.22078e+06	0.00125507	0.00394344	3.14201	0.902315	0.540871	0.000676355
4	河北省	唐山市	地级市	13808.9	608.346	8.40057e+06	0.00167961	0.00532523	3.17052	0.903994	0.546197	0.000912924
234	四川省	眉山市	地级市	7137.92	609.177	4.34826e+06	0.000868203	0.00275642	3.17485	0.904862	0.548953	0.000475406
119	山东省	德州市	地级市	10356.7	612.851	6.3471e+06	0.00125971	0.0040235	3.194	0.906122	0.552976	0.000694054
169	湖南省	娄底市	地级市	8108.49	618.184	5.01254e+06	0.000986255	0.00317751	3.22179	0.907108	0.556154	0.000546943
117	山东省	日照市	地级市	5332.07	629.294	3.35544e+06	0.000648553	0.00212706	3.2797	0.907757	0.558281	0.000361385
243	贵州省	贵阳市	地级市	8043.67	632.14	5.08473e+06	0.000978372	0.00322328	3.29453	0.908735	0.561504	0.000547783
139	河南省	驻马店市	地级市	15082.5	637.137	9.6096e+06	0.00183452	0.00609165	3.32057	0.91057	0.567596	0.00103568
328	安徽省	铜陵市		2883.27	639.461	1.84374e+06	0.0003507	0.00116877	3.33268	0.91092	0.568765	0.000199261
37	辽宁省	沈阳市	副省级市	12870.2	642.152	8.26463e+06	0.00156543	0.00523906	3.34671	0.912486	0.574004	0.000894465
74	江苏省	淮安市	地级市	10033.4	642.779	6.44929e+06	0.00122039	0.00408829	3.34997	0.913706	0.578092	0.000703005
154	湖北省	潜江市	省直辖县	2000.07	648.603	1.29725e+06	0.000243273	0.000822344	3.38033	0.91395	0.578914	0.000140735
7	河北省	邢台市	地级市	12442.4	648.745	8.07195e+06	0.0015134	0.00511691	3.38107	0.915463	0.584031	0.000880002
113	山东省	潍坊市	地级市	15885	653.47	1.03803e+07	0.00193213	0.00658024	3.4057	0.917395	0.590612	0.00113478
178	广东省	茂名市	地级市	11342	656.27	7.44341e+06	0.00137956	0.00471847	3.42029	0.918775	0.59533	0.000818036
348	江苏省	盐城市		15036.9	679.217	1.02133e+07	0.00182897	0.00647435	3.53988	0.920604	0.601804	0.00109476
177	广东省	湛江市	地级市	12338.2	680.337	8.39416e+06	0.00150073	0.00532117	3.54572	0.922104	0.607126	0.000907139
342	安徽省	马鞍山市		3969.78	682.492	2.70935e+06	0.000482855	0.00171749	3.55695	0.922587	0.608843	0.000293568
159	湖南省	湘潭市	地级市	5005.89	686.126	3.43467e+06	0.000608878	0.00217728	3.57589	0.923196	0.61102	0.000371374
142	湖北省	黄石市	地级市	4575.16	694.578	3.17781e+06	0.000556489	0.00201446	3.61994	0.923753	0.613035	0.000340586
233	四川省	南充市	地级市	12482.3	697.031	8.70053e+06	0.00151825	0.00551538	3.63272	0.925271	0.61855	0.000934926
84	安徽省	宿州市	地级市	9941.1	697.24	6.93133e+06	0.00120916	0.00439386	3.63381	0.92648	0.622944	0.000750583
330	浙江省	台州市		9186.51	698.966	6.42106e+06	0.00111738	0.00407039	3.64281	0.927597	0.627014	0.000698338
332	浙江省	绍兴市		8067.27	700.283	5.64937e+06	0.000981241	0.00358121	3.64967	0.928579	0.630596	0.00061701
12	河北省	廊坊市	地级市	6414.91	702.934	4.50926e+06	0.000780261	0.00285848	3.66349	0.929359	0.633454	0.000493145
79	安徽省	蚌埠市	地级市	5953.35	709.555	4.22423e+06	0.000724121	0.0026778	3.69799	0.930083	0.636132	0.000459667
351	安徽省	合肥市		11402	709.626	8.09119e+06	0.00138686	0.00512911	3.69836	0.93147	0.641261	0.000885782
182	广东省	汕尾市	地级市	4816.72	710.05	3.42011e+06	0.000585869	0.00216805	3.70057	0.932056	0.643429	0.00037633
157	湖南省	长沙市	地级市	11817.2	719.366	8.50087e+06	0.00143735	0.00538881	3.74912	0.933493	0.648818	0.000928707
118	山东省	临沂市	地级市	17199.6	720.625	1.23945e+07	0.00209203	0.00785701	3.75569	0.935585	0.656675	0.00136556
87	福建省	福州市	地级市	11697	730.269	8.54199e+06	0.00142274	0.00541487	3.80595	0.937008	0.66209	0.00093813
148	湖北省	孝感市	地级市	8913.55	734.567	6.5476e+06	0.00108418	0.00415061	3.82835	0.938092	0.66624	0.000720072
153	湖北省	仙桃市	省直辖县	2519.67	742.882	1.87182e+06	0.000306474	0.00118657	3.87169	0.938398	0.667427	0.000204367
240	四川省	资阳市	地级市	5745.5	749.901	4.30855e+06	0.000698839	0.00273125	3.90826	0.939097	0.670158	0.000467378
75	江苏省	宿迁市	地级市	8524.94	752.664	6.41641e+06	0.00103691	0.00406745	3.92266	0.940134	0.674226	0.000697002
350	安徽省	芜湖市		5864.9	754.804	4.42685e+06	0.000713362	0.00280624	3.93382	0.940848	0.677032	0.000481968
73	江苏省	连云港市	地级市	7450.33	755.303	5.62725e+06	0.000906202	0.00356719	3.93642	0.941754	0.680599	0.000615144
126	河南省	平顶山市	地级市	7909.41	756.203	5.98112e+06	0.000962041	0.00379151	3.94111	0.942716	0.684391	0.000656588
86	安徽省	亳州市	地级市	8523.93	757.062	6.45314e+06	0.00103679	0.00409073	3.94558	0.943753	0.688481	0.000711688
3	河北省	石家庄市	地级市	14058.5	769.601	1.08194e+07	0.00170997	0.00685858	4.01093	0.945463	0.69534	0.00118315
80	安徽省	淮南市	地级市	5531.25	778.583	4.30654e+06	0.000672779	0.00272997	4.05775	0.946135	0.69807	0.000468729
120	山东省	聊城市	地级市	8620.21	783.904	6.75741e+06	0.0010485	0.00428361	4.08548	0.947184	0.702353	0.00073417
128	河南省	鹤壁市	地级市	2139.03	804.859	1.72162e+06	0.000260175	0.00109136	4.19469	0.947444	0.703445	0.000182877
96	江西省	南昌市	地级市	7188.9	806.701	5.79929e+06	0.000874404	0.00367625	4.20429	0.948318	0.707121	0.000616702
146	湖北省	鄂州市	地级市	1585.02	812.118	1.28722e+06	0.00019279	0.000815988	4.23252	0.948511	0.707937	0.000136404
129	河南省	新乡市	地级市	8277.37	819.254	6.78127e+06	0.0010068	0.00429873	4.26971	0.949518	0.712236	0.000714913
108	山东省	青岛市	副省级市	11043.6	821.132	9.06826e+06	0.00134326	0.00574849	4.2795	0.950861	0.717984	0.00096058
323	台湾省	台湾省	不统计	36201.6	821.527	2.97406e+07	0.00440329	0.0188529	4.28156	0.955265	0.736837	0.003203
227	四川省	德阳市	地级市	5911.33	828.709	4.89877e+06	0.00071901	0.00310539	4.31899	0.955984	0.739943	0.00053091
109	山东省	淄博市	地级市	5966.85	830.109	4.95313e+06	0.000725762	0.00313986	4.32629	0.956709	0.743082	0.000538162
155	湖北省	天门市	省直辖县	2610.83	834.216	2.178e+06	0.000317562	0.00138066	4.34769	0.957027	0.744463	0.000236194
122	山东省	菏泽市	地级市	12153.5	835.783	1.01576e+07	0.00147825	0.00643906	4.35586	0.958505	0.750902	0.00110527
115	山东省	泰安市	地级市	7759.18	841.26	6.52748e+06	0.000943768	0.00413786	4.3844	0.959449	0.75504	0.00071063
236	四川省	广安市	地级市	6341.15	841.5	5.33607e+06	0.00077129	0.00338261	4.38565	0.96022	0.758423	0.000583659
114	山东省	济宁市	地级市	11195.7	850.962	9.52716e+06	0.00136177	0.00603939	4.43497	0.961582	0.764462	0.00103691
6	河北省	邯郸市	地级市	12070.5	851.028	1.02724e+07	0.00146817	0.00651178	4.43531	0.96305	0.770974	0.00112714
107	山东省	济南市	副省级市	10243.8	860.413	8.81392e+06	0.00124598	0.00558725	4.48422	0.964296	0.776561	0.0009641
349	江苏省	扬州市		6771.94	861.984	5.8373e+06	0.000823687	0.00370034	4.49241	0.96512	0.780261	0.000641167
76	浙江省	温州市	地级市	11598.2	863.283	1.00125e+07	0.00141072	0.00634708	4.49918	0.966531	0.786608	0.00110521
230	四川省	遂宁市	地级市	5322.88	866.557	4.61258e+06	0.000647435	0.00292398	4.51624	0.967178	0.789532	0.000510225
81	安徽省	淮北市	地级市	2742.4	874.13	2.39721e+06	0.000333564	0.00151962	4.55571	0.967512	0.791052	0.000263613
127	河南省	安阳市	地级市	7346.05	879.833	6.46329e+06	0.000893518	0.00409716	4.58543	0.968405	0.795149	0.00070865
91	福建省	泉州市	地级市	11194.1	894.838	1.00169e+07	0.00136156	0.00634982	4.66363	0.969767	0.801499	0.00108697
224	四川省	自贡市	地级市	4381.69	895.538	3.92397e+06	0.000532956	0.00248746	4.66728	0.9703	0.803987	0.000427827
267	陕西省	西安市	副省级市	10104.1	898.252	9.07603e+06	0.00122899	0.00575341	4.68143	0.971529	0.80974	0.000991625
333	浙江省	宁波市		8257.01	907.992	7.4973e+06	0.00100432	0.00475264	4.73219	0.972533	0.814493	0.000815625
124	河南省	开封市	地级市	6242.37	917.456	5.7271e+06	0.000759275	0.00363048	4.78151	0.973292	0.818123	0.000619802
136	河南省	商丘市	地级市	10699.6	921.56	9.86036e+06	0.00130142	0.00625061	4.8029	0.974594	0.824374	0.00106879
89	福建省	莆田市	地级市	3910.17	928.743	3.63154e+06	0.000475603	0.00230208	4.84034	0.975069	0.826676	0.000392622
205	海南省	海口市	地级市	2232.5	950.907	2.1229e+06	0.000271544	0.00134573	4.95585	0.975341	0.828021	0.000224662
2	天津市	天津市	直辖市	11924.7	971.198	1.15813e+07	0.00145044	0.00734153	5.0616	0.976791	0.835363	0.00120632
1	北京市	北京市	直辖市	16405.1	975.804	1.60081e+07	0.00199539	0.0101478	5.0856	0.978787	0.845511	0.001677
110	山东省	枣庄市	地级市	4552.07	979.425	4.45841e+06	0.000553679	0.00282624	5.10448	0.97934	0.848337	0.000468924
72	江苏省	徐州市	地级市	11146.2	996.233	1.11042e+07	0.00135574	0.0070391	5.19207	0.980696	0.855376	0.0011549
131	河南省	濮阳市	地级市	4269.23	1000.57	4.27165e+06	0.000519277	0.00270786	5.21466	0.981215	0.858084	0.000444881
83	安徽省	阜阳市	地级市	10118.6	1001.24	1.01311e+07	0.00123075	0.00642226	5.21817	0.982446	0.864506	0.00106004
130	河南省	焦作市	地级市	3973.67	1009.51	4.01148e+06	0.000483327	0.00254293	5.2613	0.982929	0.867049	0.000418454
231	四川省	内江市	地级市	5383.38	1009.69	5.43553e+06	0.000654794	0.00344565	5.2622	0.983584	0.870495	0.000568866
138	河南省	周口市	地级市	11959.8	1016.25	1.21542e+07	0.0014547	0.0077047	5.29642	0.985039	0.8782	0.00127191
344	江苏省	镇江市		3618.86	1021.54	3.6968e+06	0.000440171	0.00234345	5.32395	0.985479	0.880543	0.000387073
326	浙江省	舟山市		564.565	1027.19	579914	6.86695e-05	0.000367615	5.3534	0.985548	0.880911	6.0479e-05
132	河南省	许昌市	地级市	4984.92	1038.18	5.17523e+06	0.000606328	0.00328064	5.41067	0.986154	0.884191	0.000535116
339	江苏省	苏州市		8048.61	1060.37	8.53452e+06	0.000978973	0.00541014	5.52635	0.987133	0.889601	0.000868247
188	广东省	潮州市	地级市	3113.31	1065.19	3.31626e+06	0.00037868	0.00210222	5.55144	0.987512	0.891704	0.000337272
346	江苏省	泰州市		5721.91	1078.27	6.16974e+06	0.00069597	0.00391108	5.61961	0.988208	0.895615	0.00062196
173	广东省	珠海市	地级市	1579.53	1088.15	1.71876e+06	0.000192122	0.00108954	5.6711	0.9884	0.896704	0.000172172
133	河南省	漯河市	地级市	2695.16	1093	2.94582e+06	0.000327819	0.00186739	5.69641	0.988728	0.898572	0.000294263
123	河南省	郑州市	地级市	7581.06	1100.88	8.34584e+06	0.000922103	0.00529053	5.73747	0.98965	0.903862	0.000831015
341	江苏省	常州市		4384.83	1106.71	4.85274e+06	0.000533338	0.00307621	5.76785	0.990183	0.906938	0.000482884
347	江苏省	南通市		8330.76	1127.19	9.39033e+06	0.00101329	0.00595265	5.87457	0.991196	0.912891	0.000922008
337	浙江省	嘉兴市		4017	1132.11	4.5477e+06	0.000488598	0.00288284	5.90024	0.991685	0.915774	0.000446741
223	四川省	成都市	副省级市	14334.2	1141.09	1.63566e+07	0.0017435	0.0103686	5.94703	0.993428	0.926142	0.00160569
343	江苏省	南京市		6820.09	1175.47	8.01684e+06	0.000829544	0.00508198	6.12623	0.994258	0.931224	0.000770384
141	湖北省	武汉市	副省级市	8578.25	1294.49	1.11044e+07	0.00104339	0.00703924	6.74648	0.995301	0.938264	0.000975307
313	新疆维吾尔自治区	石河子市	省直辖县	458.99	1379.27	633070	5.58281e-05	0.000401311	7.18834	0.995357	0.938665	5.23927e-05
189	广东省	揭阳市	地级市	5258.13	1402.8	7.37613e+06	0.00063956	0.00467582	7.311	0.995997	0.943341	0.000601828
340	江苏省	无锡市		4641	1413.84	6.56162e+06	0.000564497	0.00415949	7.3685	0.996561	0.9475	0.000533687
175	广东省	佛山市	地级市	3795.76	1873.14	7.10998e+06	0.000461688	0.00450711	9.76224	0.997023	0.952007	0.00043849
88	福建省	厦门市	副省级市	1579.95	1890.74	2.98727e+06	0.000192173	0.00189367	9.85398	0.997215	0.953901	0.000183132
170	广东省	广州市	副省级市	7215.52	1905.15	1.37467e+07	0.000877641	0.00871419	9.9291	0.998093	0.962615	0.000841007
187	广东省	中山市	地级市	1744.18	2074.02	3.61745e+06	0.000212149	0.00229315	10.8092	0.998305	0.964908	0.000204461
174	广东省	汕头市	地级市	2176.78	2936.29	6.39166e+06	0.000264767	0.00405175	15.3031	0.99857	0.96896	0.000256012
338	上海市	上海市		6217.84	3342.16	2.0781e+07	0.000756291	0.0131733	17.4183	0.999326	0.982134	0.000737798
186	广东省	东莞市	地级市	2449.65	3555	8.70853e+06	0.000297957	0.00552045	18.5276	0.999624	0.987654	0.000293456
172	广东省	深圳市	副省级市	1942.79	5284.44	1.02666e+07	0.000236307	0.00650812	27.541	0.99986	0.994162	0.000234158
324	香港特别行政区	香港特别行政区	特别行政区	1115.34	7601.24	8.47798e+06	0.000135662	0.0053743	39.6154	0.999996	0.999536	0.000135234
325	澳门特别行政区	澳门特别行政区	特别行政区	33.9575	21537.5	731360	4.13033e-06	0.000463618	112.247	1	1	4.12938e-06
				8.22149e+06	192363	1.5775e+09				X	T	ST

## Sheet: 00
序号	省	市	类型	area	00PD	00总人口	Pi面积占比x	Wi人口占比y	y/x	0	0	0	SB	GINI
207	海南省	三沙市	地级市	805.591	0	0	9.7986e-05	0	0	9.7986e-05	0	0	0.156931	0.686138
266	西藏自治区	阿里地区	地区	337145	0.42614	143671	0.0410078	9.59747e-05	0.0023404	0.0411058	9.59747e-05	1.96786e-06
36	内蒙古自治区	阿拉善盟	盟	239472	0.791855	189627	0.0291276	0.000126674	0.00434894	0.0702333	0.000222649	4.64036e-06
265	西藏自治区	那曲市	地级市	352985	1.1177	394531	0.0429344	0.000263554	0.00613852	0.113168	0.000486202	1.52171e-05
297	青海省	玉树藏族自治州	自治州	204931	1.46642	300515	0.0249263	0.000200749	0.0080537	0.138094	0.000686952	1.46212e-05
296	青海省	果洛藏族自治州	自治州	74252.2	2.10628	156396	0.00903148	0.000104475	0.0115679	0.147126	0.000791427	6.67597e-06
306	新疆维吾尔自治区	哈密市	地级市	137212	3.60859	495143	0.0166895	0.000330764	0.0198187	0.163815	0.00112219	1.59686e-05
263	西藏自治区	林芝市	地级市	114202	4.03799	461147	0.0138907	0.000308054	0.022177	0.177706	0.00143025	1.77276e-05
261	西藏自治区	日喀则市	地级市	179150	4.33018	775751	0.0217905	0.000518215	0.0237818	0.199496	0.00194846	3.68118e-05
317	新疆维吾尔自治区	北屯市	省直辖县	815.299	4.58727	3740	9.91668e-05	2.49838e-06	0.0251938	0.199595	0.00195096	1.93347e-07
312	新疆维吾尔自治区	阿勒泰地区	地区	116994	4.66412	545676	0.0142303	0.000364521	0.0256158	0.213826	0.00231548	3.03564e-05
71	黑龙江省	大兴安岭地区	地区	64769.5	5.23421	339017	0.00787807	0.000226469	0.0287468	0.221704	0.00254195	1.91336e-05
35	内蒙古自治区	锡林郭勒盟	盟	199928	5.3596	1.07153e+06	0.0243177	0.000715802	0.0294355	0.246021	0.00325775	7.05176e-05
285	甘肃省	酒泉市	地级市	167661	5.63721	945141	0.020393	0.000631371	0.0309601	0.266414	0.00388912	7.28732e-05
262	西藏自治区	昌都市	地级市	109833	6.17655	678391	0.0133593	0.000453177	0.0339222	0.279774	0.0043423	5.4983e-05
310	新疆维吾尔自治区	和田地区	地区	246935	7.33023	1.81009e+06	0.0300353	0.00120917	0.0402583	0.309809	0.00555147	0.000148581
241	四川省	甘孜藏族自治州	自治州	149626	7.64479	1.14386e+06	0.0181994	0.000764119	0.041986	0.328008	0.00631559	0.000107987
305	新疆维吾尔自治区	吐鲁番市	地级市	69762.8	8.08107	563758	0.00848543	0.0003766	0.044382	0.336494	0.00669219	5.51883e-05
311	新疆维吾尔自治区	塔城地区	地区	94652.3	8.97169	849191	0.0115128	0.000567274	0.0492734	0.348007	0.00725946	8.03112e-05
293	青海省	海北藏族自治州	自治州	34390.7	9.95006	342190	0.00418303	0.000228589	0.0546467	0.35219	0.00748805	3.08447e-05
295	青海省	海南藏族自治州	自治州	43694.8	10.5678	461757	0.0053147	0.000308462	0.0580393	0.357504	0.00779651	4.06164e-05
31	内蒙古自治区	呼伦贝尔市	地级市	252860	10.9478	2.76827e+06	0.030756	0.00184925	0.0601266	0.38826	0.00964577	0.000268227
264	西藏自治区	山南市	地级市	79153.5	12.0897	956943	0.00962764	0.000639255	0.0663979	0.397888	0.010285	9.59432e-05
294	青海省	黄南藏族自治州	自治州	18028	12.9783	233973	0.00219279	0.000156298	0.071278	0.400081	0.0104413	2.27243e-05
308	新疆维吾尔自治区	阿克苏地区	地区	127780	15.3531	1.96183e+06	0.0155422	0.00131053	0.084321	0.415623	0.0117519	0.000172466
30	内蒙古自治区	鄂尔多斯市	地级市	86886.5	16.7071	1.45163e+06	0.0105682	0.000969711	0.0917572	0.426191	0.0127216	0.00012932
307	新疆维吾尔自治区	昌吉回族自治州	自治州	73486.4	17.5765	1.29163e+06	0.00893833	0.000862834	0.0965319	0.43513	0.0135844	0.000117566
259	云南省	迪庆藏族自治州	自治州	23196.4	18.6712	433103	0.00282143	0.00028932	0.102544	0.437951	0.0138737	3.87356e-05
260	西藏自治区	拉萨市	地级市	29655.5	18.8482	558952	0.00360707	0.00037339	0.103516	0.441558	0.0142471	5.07169e-05
290	甘肃省	甘南藏族自治州	自治州	36696.9	21.4169	785935	0.00446353	0.000525018	0.117624	0.446022	0.0147721	6.47641e-05
315	新疆维吾尔自治区	图木舒克市	省直辖县	1997.48	24.3367	48612	0.000242958	3.24737e-05	0.13366	0.446265	0.0148046	3.59295e-06
69	黑龙江省	黑河市	地级市	66871.9	24.3897	1.63099e+06	0.00813379	0.00108953	0.133951	0.454398	0.0158941	0.000124849
304	新疆维吾尔自治区	克拉玛依市	地级市	7373.81	27.4505	202415	0.000896894	0.000135217	0.150761	0.455295	0.0160293	1.4316e-05
32	内蒙古自治区	巴彦淖尔市	地级市	65073.8	27.9676	1.81995e+06	0.00791508	0.00121576	0.153601	0.46321	0.0172451	0.000131685
314	新疆维吾尔自治区	阿拉尔市	省直辖县	3927.09	29.5685	116118	0.000477662	7.75688e-05	0.162393	0.463688	0.0173227	8.25585e-06
34	内蒙古自治区	兴安盟	盟	55155.2	29.638	1.63469e+06	0.00670866	0.001092	0.162775	0.470397	0.0184147	0.000119875
309	新疆维吾尔自治区	喀什地区	地区	110367	31.8412	3.51422e+06	0.0134242	0.00234756	0.174875	0.483821	0.0207622	0.00026296
156	湖北省	神农架林区	省直辖县	3234.46	33.0853	107013	0.000393415	7.14865e-05	0.181708	0.484214	0.0208337	8.18224e-06
321	新疆维吾尔自治区	昆玉市	省直辖县	1109.48	33.1669	36798	0.000134949	2.45817e-05	0.182156	0.484349	0.0208583	2.81314e-06
283	甘肃省	张掖市	地级市	38583.2	37.555	1.44899e+06	0.00469297	0.000967951	0.206256	0.489042	0.0218263	0.000100159
318	新疆维吾尔自治区	铁门关市	省直辖县	607.81	44.7738	27214	7.39295e-05	1.81794e-05	0.245902	0.489116	0.0218444	1.61428e-06
65	黑龙江省	伊春市	地级市	32793.2	45.8575	1.50382e+06	0.00398872	0.00100457	0.251854	0.493105	0.022849	8.91348e-05
319	新疆维吾尔自治区	双河市	省直辖县	741.556	53.4403	39629	9.01973e-05	2.64729e-05	0.2935	0.493195	0.0228755	2.06211e-06
29	内蒙古自治区	通辽市	地级市	58863.4	53.7865	3.16606e+06	0.0071597	0.00211498	0.295401	0.500355	0.0249905	0.000171353
322	新疆维吾尔自治区	胡杨河市	省直辖县	937.537	54.1749	50791	0.000114035	3.39293e-05	0.297534	0.500469	0.0250244	2.85172e-06
28	内蒙古自治区	赤峰市	地级市	86921.8	54.2268	4.71349e+06	0.0105725	0.00314869	0.297819	0.511041	0.0281731	0.000281216
33	内蒙古自治区	乌兰察布市	地级市	54445.5	57.7191	3.14255e+06	0.00662235	0.00209928	0.316999	0.517664	0.0302724	0.000193523
272	陕西省	延安市	地级市	37041.3	61.5772	2.2809e+06	0.00450543	0.00152368	0.338188	0.522169	0.031796	0.000139822
282	甘肃省	武威市	地级市	32584.9	64.3011	2.09524e+06	0.00396338	0.00139966	0.353148	0.526133	0.0331957	0.000128794
254	云南省	丽江市	地级市	20558.7	70.2859	1.44499e+06	0.00250061	0.000965277	0.386017	0.528633	0.034161	8.42163e-05
279	甘肃省	金昌市	地级市	7565.85	71.0777	537763	0.000920253	0.000359235	0.390366	0.529553	0.0345202	3.1602e-05
255	云南省	普洱市	地级市	44267.8	71.1741	3.15073e+06	0.00538441	0.00210474	0.390895	0.534938	0.036625	0.000191537
300	宁夏回族自治区	吴忠市	地级市	16747.6	72.342	1.21155e+06	0.00203705	0.00080934	0.397309	0.536975	0.0374343	7.54313e-05
63	黑龙江省	双鸭山市	地级市	22043.6	72.4141	1.59627e+06	0.00268122	0.00106633	0.397705	0.539656	0.0385006	0.000101799
68	黑龙江省	牡丹江市	地级市	38796.9	75.8417	2.94242e+06	0.00471897	0.00196559	0.41653	0.544375	0.0404662	0.000186321
66	黑龙江省	佳木斯市	地级市	32703.5	76.4171	2.49911e+06	0.00397781	0.00166945	0.41969	0.548353	0.0421357	0.000164287
62	黑龙江省	鹤岗市	地级市	14668	79.2981	1.16314e+06	0.0017841	0.000776999	0.435513	0.550137	0.0429127	7.58674e-05
58	吉林省	白城市	地级市	25756.7	81.1666	2.09058e+06	0.00313285	0.00139655	0.445775	0.55327	0.0443092	0.000136627
302	宁夏回族自治区	中卫市	地级市	13659.7	82.3727	1.12519e+06	0.00166146	0.000751644	0.452399	0.554931	0.0450609	7.42425e-05
274	陕西省	榆林市	地级市	42888.7	82.783	3.55045e+06	0.00521666	0.00237176	0.454652	0.560148	0.0474326	0.000241253
26	内蒙古自治区	包头市	地级市	27737.9	84.5786	2.34604e+06	0.00337383	0.00156719	0.464514	0.563522	0.0489998	0.000162674
56	吉林省	白山市	地级市	17435	85.0851	1.48346e+06	0.00212067	0.000990978	0.467296	0.565642	0.0499908	0.000104963
242	四川省	凉山彝族自治州	自治州	60270.8	87.9717	5.30212e+06	0.00733088	0.00354191	0.483149	0.572973	0.0535327	0.000379459
61	黑龙江省	鸡西市	地级市	22467	92.6566	2.08171e+06	0.00273271	0.00139062	0.508879	0.575706	0.0549233	0.00014819
280	甘肃省	白银市	地级市	20095.7	95.5245	1.91963e+06	0.00244429	0.00128235	0.52463	0.57815	0.0562057	0.000135816
320	新疆维吾尔自治区	可克达拉市	省直辖县	1035.36	98.5075	101991	0.000125934	6.81318e-05	0.541013	0.578276	0.0562738	7.08248e-06
10	河北省	承德市	地级市	39492.7	99.0286	3.91091e+06	0.0048036	0.00261255	0.543875	0.58308	0.0588863	0.000276591
209	海南省	五指山市	省直辖县	1143.87	102.444	117182	0.000139131	7.82796e-05	0.562631	0.583219	0.0589646	8.19838e-06
286	甘肃省	庆阳市	地级市	27124.7	104.017	2.82144e+06	0.00329924	0.00188477	0.571274	0.586518	0.0608494	0.000197648
303	新疆维吾尔自治区	乌鲁木齐市	地级市	13793.5	107.063	1.47678e+06	0.00167774	0.000986515	0.588002	0.588196	0.0618359	0.000102917
278	甘肃省	嘉峪关市	地级市	1229.57	111.217	136749	0.000149555	9.13507e-05	0.610815	0.588345	0.0619273	9.25472e-06
288	甘肃省	陇南市	地级市	27846.2	113.581	3.16281e+06	0.00338701	0.00211281	0.6238	0.591732	0.0640401	0.000213326
257	云南省	楚雄彝族自治州	自治州	28437.4	118.699	3.3755e+06	0.00345891	0.00225489	0.651908	0.595191	0.066295	0.000225409
316	新疆维吾尔自治区	五家渠市	省直辖县	739.155	120.458	89037	8.99052e-05	5.94783e-05	0.661566	0.595281	0.0663545	5.96294e-06
256	云南省	临沧市	地级市	23624.8	122.199	2.88693e+06	0.00287355	0.00192852	0.671129	0.598155	0.068283	0.000193443
64	黑龙江省	大庆市	地级市	21194	124.611	2.641e+06	0.00257787	0.00176424	0.684376	0.600733	0.0700472	0.000178299
238	四川省	雅安市	地级市	15049.6	125.75	1.89248e+06	0.00183052	0.00126421	0.690629	0.602563	0.0713114	0.00012938
218	海南省	白沙黎族自治县	省直辖县	2117.56	127.278	269519	0.000257564	0.000180043	0.699024	0.602821	0.0714915	1.83904e-05
57	吉林省	松原市	地级市	21161.2	127.278	2.69336e+06	0.00257389	0.00179921	0.699025	0.605395	0.0732907	0.000186326
22	山西省	忻州市	地级市	25149	129.248	3.25045e+06	0.00305893	0.00217135	0.709841	0.608454	0.075462	0.000227512
25	内蒙古自治区	呼和浩特市	地级市	17179.7	129.921	2.23201e+06	0.00208961	0.00149102	0.713539	0.610543	0.076953	0.000159244
292	青海省	海东市	地级市	12989.8	130.803	1.69911e+06	0.00157998	0.00113503	0.718384	0.612123	0.0780881	0.000122481
9	河北省	张家口市	地级市	36788.4	134.651	4.9536e+06	0.00447466	0.00330909	0.739518	0.616598	0.0813972	0.000356821
200	广西壮族自治区	百色市	地级市	36198.4	139.378	5.04526e+06	0.0044029	0.00337032	0.765477	0.621001	0.0847675	0.000365803
60	黑龙江省	齐齐哈尔市	地级市	42260.3	140.246	5.92682e+06	0.00514023	0.00395922	0.770242	0.626141	0.0887267	0.0004459
301	宁夏回族自治区	固原市	地级市	10524	143.458	1.50975e+06	0.00128006	0.00100854	0.787883	0.627421	0.0897353	0.000114221
19	山西省	朔州市	地级市	10630.5	143.958	1.53034e+06	0.00129301	0.00102229	0.790631	0.628714	0.0907575	0.000116689
67	黑龙江省	七台河市	地级市	6189	148.208	917258	0.000752783	0.000612744	0.813972	0.629467	0.0913703	6.85514e-05
258	云南省	大理白族自治州	自治州	28298.9	151.581	4.28957e+06	0.00344206	0.00286551	0.832498	0.632909	0.0942358	0.000319434
276	陕西省	商洛市	地级市	19584.9	153.23	3.001e+06	0.00238216	0.00200472	0.841556	0.635291	0.0962405	0.000226873
93	福建省	南平市	地级市	26289.1	155.819	4.09634e+06	0.0031976	0.00273643	0.855775	0.638489	0.098977	0.000312114
202	广西壮族自治区	河池市	地级市	33481.3	155.83	5.21739e+06	0.00407241	0.00348531	0.855835	0.642561	0.102462	0.000410172
252	云南省	保山市	地级市	19060.2	157.654	3.00491e+06	0.00231834	0.00200733	0.86585	0.644879	0.10447	0.000239869
70	黑龙江省	绥化市	地级市	34906.6	159.695	5.57441e+06	0.00424577	0.0037238	0.877061	0.649125	0.108193	0.00045146
90	福建省	三明市	地级市	22964.7	159.696	3.66737e+06	0.00279325	0.00244987	0.877067	0.651918	0.110643	0.000305633
275	陕西省	安康市	地级市	23532.6	160.269	3.77156e+06	0.00286233	0.00251947	0.880215	0.654781	0.113163	0.000320304
55	吉林省	通化市	地级市	15559.6	164.958	2.56669e+06	0.00189256	0.00171459	0.905966	0.656673	0.114877	0.000215789
287	甘肃省	定西市	地级市	19612.4	168.186	3.29852e+06	0.0023855	0.00220347	0.923691	0.659059	0.117081	0.000276668
196	广西壮族自治区	防城港市	地级市	5984.79	169.179	1.0125e+06	0.000727944	0.000676368	0.929148	0.659787	0.117757	8.54745e-05
273	陕西省	汉中市	地级市	27093.1	171.416	4.64421e+06	0.0032954	0.00310241	0.941436	0.663082	0.12086	0.000393169
251	云南省	玉溪市	地级市	14942.1	172.314	2.57472e+06	0.00181744	0.00171996	0.946363	0.6649	0.12258	0.000221218
298	宁夏回族自治区	银川市	地级市	6946.2	172.441	1.19781e+06	0.000844884	0.000800158	0.947062	0.665745	0.12338	0.000103903
24	山西省	吕梁市	地级市	21143.9	175.222	3.70489e+06	0.00257179	0.00247493	0.962338	0.668316	0.125855	0.000320489
52	吉林省	吉林市	地级市	27717.4	175.229	4.85688e+06	0.00337134	0.00324448	0.962372	0.671688	0.129099	0.000429767
299	宁夏回族自治区	石嘴山市	地级市	4084.05	176.154	719421	0.000496753	0.000480586	0.967455	0.672184	0.12958	6.42497e-05
204	广西壮族自治区	崇左市	地级市	17332.1	181.148	3.13966e+06	0.00210814	0.00209735	0.99488	0.674293	0.131677	0.000275383
225	四川省	攀枝花市	地级市	7399.49	185.656	1.37376e+06	0.000900019	0.000917694	1.01964	0.675193	0.132595	0.000118925
59	黑龙江省	哈尔滨市	副省级市	53077.3	188.165	9.98727e+06	0.00645593	0.00667167	1.03342	0.681648	0.139266	0.000877558
78	浙江省	丽水市	地级市	17275.9	189.038	3.26581e+06	0.00210131	0.00218162	1.03822	0.68375	0.141448	0.000294934
49	辽宁省	朝阳市	地级市	19700.8	189.868	3.74056e+06	0.00239626	0.00249876	1.04278	0.686146	0.143947	0.00034194
143	湖北省	十堰市	地级市	23687.4	192.012	4.54826e+06	0.00288115	0.00303831	1.05455	0.689027	0.146985	0.00041911
219	海南省	昌江黎族自治县	省直辖县	1594.06	193.424	308329	0.000193889	0.000205969	1.0623	0.689221	0.147191	2.85188e-05
42	辽宁省	丹东市	地级市	14670.7	193.772	2.84277e+06	0.00178444	0.00189902	1.06421	0.691006	0.14909	0.000264348
82	安徽省	黄山市	地级市	9678.55	195.944	1.89645e+06	0.00117723	0.00126686	1.07614	0.692183	0.150357	0.000176258
213	海南省	东方市	省直辖县	2257.83	200.613	452949	0.000274625	0.000302578	1.10178	0.692457	0.15066	4.13334e-05
94	福建省	龙岩市	地级市	19026.6	201.027	3.82486e+06	0.00231425	0.00255507	1.10406	0.694772	0.153215	0.000351621
164	湖南省	张家界市	地级市	9536.98	210.295	2.00558e+06	0.00116001	0.00133976	1.15496	0.695932	0.154554	0.000178507
45	辽宁省	阜新市	地级市	10324.2	211.805	2.18672e+06	0.00125576	0.00146077	1.16325	0.697187	0.156015	0.000195001
20	山西省	晋中市	地级市	16370.4	216.301	3.54095e+06	0.00199117	0.00236541	1.18795	0.699179	0.158381	0.000313008
15	山西省	大同市	地级市	14059.6	219.42	3.08495e+06	0.0017101	0.0020608	1.20508	0.700889	0.160441	0.000272608
284	甘肃省	平凉市	地级市	11120.4	220.453	2.45151e+06	0.0013526	0.00163765	1.21075	0.702241	0.162079	0.00021812
171	广东省	韶关市	地级市	18412.2	220.749	4.06447e+06	0.00223952	0.00271514	1.21237	0.704481	0.164794	0.00036602
23	山西省	临汾市	地级市	20310.3	221.034	4.48926e+06	0.00247039	0.0029989	1.21394	0.706951	0.167793	0.000410811
201	广西壮族自治区	贺州市	地级市	11753	224.045	2.6332e+06	0.00142955	0.00175902	1.23048	0.708381	0.169552	0.000241125
41	辽宁省	本溪市	地级市	8414.62	224.923	1.89264e+06	0.00102349	0.00126432	1.2353	0.709404	0.170816	0.000174182
27	内蒙古自治区	乌海市	地级市	1655.98	226.884	375715	0.000201421	0.000250984	1.24607	0.709606	0.171067	3.44312e-05
168	湖南省	怀化市	地级市	27578.3	229.128	6.31895e+06	0.00335442	0.00422117	1.25839	0.71296	0.175289	0.000580911
103	江西省	吉安市	地级市	25284.9	230.811	5.83603e+06	0.00307546	0.00389857	1.26764	0.716036	0.179187	0.000545088
183	广东省	河源市	地级市	15655.6	230.976	3.61606e+06	0.00190422	0.00241559	1.26854	0.71794	0.181603	0.000343512
203	广西壮族自治区	来宾市	地级市	13387	231.147	3.09437e+06	0.0016283	0.00206709	1.26948	0.719568	0.18367	0.000297386
220	海南省	乐东黎族自治县	省直辖县	2761.28	231.163	638308	0.000335862	0.000426401	1.26957	0.719904	0.184096	6.17593e-05
229	四川省	广元市	地级市	16318.4	232.422	3.79276e+06	0.00198485	0.00253363	1.27649	0.721889	0.18663	0.000367918
269	陕西省	宝鸡市	地级市	18127.3	232.993	4.22354e+06	0.00220487	0.0028214	1.27962	0.724094	0.189451	0.000414605
40	辽宁省	抚顺市	地级市	11275.1	236.257	2.66382e+06	0.00137142	0.00177948	1.29754	0.725465	0.191231	0.000261037
250	云南省	曲靖市	地级市	28922.9	236.602	6.84319e+06	0.00351796	0.00457137	1.29944	0.728983	0.195802	0.000680783
193	广西壮族自治区	桂林市	地级市	27662.4	237.562	6.57155e+06	0.00336465	0.00438991	1.30472	0.732348	0.200192	0.00066619
327	安徽省	池州市		8398.32	239.126	2.00826e+06	0.00102151	0.00134155	1.31331	0.733369	0.201534	0.000205183
53	吉林省	四平市	地级市	14414	242.903	3.5012e+06	0.00175321	0.00233886	1.33404	0.735122	0.203872	0.000355381
185	广东省	清远市	地级市	19042.3	245.569	4.67619e+06	0.00231616	0.00312378	1.34869	0.737439	0.206996	0.000475818
192	广西壮族自治区	柳州市	地级市	18604.1	245.841	4.57365e+06	0.00226287	0.00305528	1.35018	0.739701	0.210051	0.000471862
134	河南省	三门峡市	地级市	9932.77	246.396	2.4474e+06	0.00120815	0.0016349	1.35323	0.74091	0.211686	0.000254761
105	江西省	抚州市	地级市	18801.9	246.79	4.64011e+06	0.00228692	0.00309968	1.35539	0.743196	0.214786	0.000487654
144	湖北省	宜昌市	地级市	21214.8	249.203	5.28679e+06	0.00258041	0.00353166	1.36864	0.745777	0.218318	0.000558793
281	甘肃省	天水市	地级市	14277.3	254.034	3.62692e+06	0.00173658	0.00242284	1.39518	0.747513	0.220741	0.00038123
102	江西省	赣州市	地级市	39364.9	254.129	1.00038e+07	0.00478805	0.00668269	1.3957	0.752302	0.227423	0.00107292
248	贵州省	铜仁市	地级市	18012	254.988	4.59285e+06	0.00219084	0.0030681	1.40042	0.754492	0.230491	0.00050161
48	辽宁省	铁岭市	地级市	12981.3	257.632	3.3444e+06	0.00157895	0.00223412	1.41494	0.756071	0.232725	0.000365698
277	甘肃省	兰州市	地级市	12961.2	259.609	3.36486e+06	0.00157651	0.00224778	1.4258	0.757648	0.234973	0.000368665
289	甘肃省	临夏回族自治州	自治州	8088.6	261.411	2.11445e+06	0.000983836	0.00141249	1.43569	0.758632	0.236386	0.00023187
253	云南省	昭通市	地级市	22444.1	263.753	5.9197e+06	0.00272993	0.00395446	1.44855	0.761362	0.24034	0.000650715
18	山西省	晋城市	地级市	9425.47	267.167	2.51818e+06	0.00114644	0.00168219	1.46731	0.762508	0.242022	0.0002765
17	山西省	长治市	地级市	13967.5	270.498	3.77817e+06	0.0016989	0.00252388	1.4856	0.764207	0.244546	0.000413315
268	陕西省	铜川市	地级市	3886.04	270.517	1.05124e+06	0.000472668	0.000702247	1.48571	0.76468	0.245248	0.000115755
54	吉林省	辽源市	地级市	5139.24	271.009	1.39278e+06	0.000625098	0.000930401	1.48841	0.765305	0.246179	0.000153595
206	海南省	三亚市	地级市	1900.86	278.359	529122	0.000231206	0.000353463	1.52878	0.765536	0.246532	5.6959e-05
50	辽宁省	葫芦岛市	地级市	10327.1	280.658	2.89836e+06	0.0012561	0.00193616	1.5414	0.766792	0.248468	0.000310886
245	贵州省	遵义市	地级市	30768.5	286.154	8.80453e+06	0.00374244	0.00588158	1.57159	0.770534	0.25435	0.000940885
194	广西壮族自治区	梧州市	地级市	12565.4	287.447	3.61188e+06	0.00152836	0.0024128	1.57869	0.772063	0.256763	0.000390581
111	山东省	东营市	地级市	7146.92	287.921	2.05774e+06	0.000869298	0.00137461	1.58129	0.772932	0.258137	0.000223801
291	青海省	西宁市	地级市	7564.39	290.928	2.20069e+06	0.000920076	0.0014701	1.5978	0.773852	0.259608	0.000238182
335	安徽省	宣城市		12053.9	292.589	3.52682e+06	0.00146614	0.00235598	1.60693	0.775318	0.261964	0.000382348
99	江西省	九江市	地级市	19083.8	293.671	5.60437e+06	0.00232121	0.00374382	1.61287	0.77764	0.265707	0.000612418
249	云南省	昆明市	地级市	21011.9	293.863	6.17462e+06	0.00255573	0.00412475	1.61392	0.780195	0.269832	0.000684347
95	福建省	宁德市	地级市	13049.4	299.352	3.90636e+06	0.00158723	0.00260951	1.64407	0.781782	0.272442	0.000430356
147	湖北省	荆门市	地级市	12342.1	301.879	3.72583e+06	0.0015012	0.00248892	1.65795	0.783284	0.274931	0.000410858
180	广东省	惠州市	地级市	11319.6	302.176	3.4205e+06	0.00137683	0.00228495	1.65958	0.784661	0.277216	0.000380105
215	海南省	屯昌县	省直辖县	1223.54	302.457	370068	0.000148822	0.000247212	1.66112	0.784809	0.277463	4.12742e-05
211	海南省	文昌市	省直辖县	2366.84	310.938	735943	0.000287885	0.000491623	1.7077	0.785097	0.277954	7.99482e-05
216	海南省	澄迈县	省直辖县	2054.19	313.343	643665	0.000249856	0.000429979	1.72091	0.785347	0.278384	6.95023e-05
179	广东省	肇庆市	地级市	14899.2	313.403	4.66944e+06	0.00181223	0.00311927	1.72124	0.787159	0.281504	0.000507321
247	贵州省	毕节市	地级市	26847.7	313.955	8.42898e+06	0.00326555	0.0056307	1.72427	0.790425	0.287134	0.000928459
166	湖南省	郴州市	地级市	19340.3	314.592	6.08431e+06	0.00235241	0.00406442	1.72777	0.792777	0.291199	0.000680238
214	海南省	定安县	省直辖县	1196.6	315.76	377838	0.000145545	0.000252402	1.73418	0.792923	0.291451	4.2401e-05
152	湖北省	随州市	地级市	9610.41	315.892	3.03585e+06	0.00116894	0.002028	1.73491	0.794092	0.293479	0.000341874
208	海南省	儋州市	地级市	3260.28	321.851	1.04933e+06	0.000396556	0.000700967	1.76764	0.794488	0.29418	0.00011652
16	山西省	阳泉市	地级市	4563.95	327.593	1.49512e+06	0.000555125	0.000998766	1.79917	0.795043	0.295179	0.000163584
228	四川省	绵阳市	地级市	20258.2	328.147	6.64767e+06	0.00246406	0.00444076	1.80221	0.797507	0.29962	0.000732809
167	湖南省	永州市	地级市	22263	329.024	7.32505e+06	0.0027079	0.00489326	1.80703	0.800215	0.304513	0.000817965
246	贵州省	安顺市	地级市	9234.91	330.888	3.05572e+06	0.00112327	0.00204127	1.81727	0.801339	0.306554	0.000343195
47	辽宁省	盘锦市	地级市	3660.77	331.077	1.212e+06	0.000445269	0.000809636	1.81831	0.801784	0.307364	0.000136679
239	四川省	巴中市	地级市	12295.4	340.31	4.18424e+06	0.00149552	0.00279514	1.86901	0.803279	0.310159	0.000461758
151	湖北省	咸宁市	地级市	9758.33	342.493	3.34216e+06	0.00118693	0.00223262	1.88101	0.804466	0.312392	0.000369462
43	辽宁省	锦州市	地级市	9997.1	345.197	3.45096e+06	0.00121597	0.0023053	1.89585	0.805682	0.314697	0.000381261
104	江西省	宜春市	地级市	18669.7	347.988	6.49682e+06	0.00227084	0.00433999	1.91119	0.807953	0.319037	0.000719553
145	湖北省	襄阳市	地级市	19725	350.986	6.9232e+06	0.0023992	0.00462482	1.92765	0.810352	0.323662	0.000770982
51	吉林省	长春市	副省级市	20557.2	352.152	7.23928e+06	0.00250043	0.00483596	1.93406	0.812853	0.328498	0.000815338
106	江西省	上饶市	地级市	22744.5	353.769	8.04631e+06	0.00276647	0.00537507	1.94293	0.815619	0.333873	0.000916215
244	贵州省	六盘水市	地级市	9915.68	356.811	3.53802e+06	0.00120607	0.00236346	1.95964	0.816825	0.336236	0.000404099
232	四川省	乐山市	地级市	12722.6	360.585	4.58759e+06	0.00154748	0.00306459	1.98037	0.818373	0.339301	0.000522691
77	浙江省	衢州市	地级市	8843.97	362.94	3.20983e+06	0.00107571	0.00214422	1.9933	0.819449	0.341445	0.000366144
181	广东省	梅州市	地级市	15865	364.622	5.78475e+06	0.00192971	0.00386431	2.00254	0.821378	0.345309	0.000662617
212	海南省	万宁市	省直辖县	1883.29	368.437	693875	0.00022907	0.000463521	2.02349	0.821607	0.345773	7.9153e-05
97	江西省	景德镇市	地级市	5260.81	370.867	1.95106e+06	0.000639886	0.00130334	2.03684	0.822247	0.347076	0.000221672
345	安徽省	滁州市		13704.3	371.089	5.08552e+06	0.00166689	0.00339722	2.03806	0.823914	0.350473	0.00058137
191	广西壮族自治区	南宁市	地级市	22100.4	372.123	8.22407e+06	0.00268813	0.00549382	2.04374	0.826602	0.355967	0.000949502
101	江西省	鹰潭市	地级市	3557.99	372.835	1.32654e+06	0.000432767	0.000886154	2.04765	0.827035	0.356853	0.000154243
140	河南省	济源市	省直辖县	1898.65	378.933	719463	0.000230938	0.000480614	2.08114	0.827266	0.357334	8.24665e-05
197	广西壮族自治区	钦州市	地级市	10682.3	379.158	4.0503e+06	0.00129932	0.00270567	2.08237	0.828565	0.36004	0.000466049
210	海南省	琼海市	省直辖县	1687.73	387.676	654294	0.000205283	0.00043708	2.12916	0.828771	0.360477	7.39549e-05
190	广东省	云浮市	地级市	7783.47	389.637	3.03273e+06	0.000946722	0.00202591	2.13992	0.829717	0.362503	0.00034223
21	山西省	运城市	地级市	14234.1	389.983	5.55105e+06	0.00173133	0.0037082	2.14183	0.831449	0.366211	0.00063082
5	河北省	秦皇岛市	地级市	7791.94	391.491	3.05047e+06	0.000947752	0.00203777	2.15011	0.832396	0.368249	0.000348043
184	广东省	阳江市	地级市	7815.64	394.415	3.08261e+06	0.000950635	0.00205924	2.16617	0.833347	0.370308	0.000351049
221	海南省	陵水黎族自治县	省直辖县	1088.62	409.671	445974	0.000132411	0.000297918	2.24995	0.833479	0.370606	4.90526e-05
217	海南省	临高县	省直辖县	1299.24	410.268	533037	0.00015803	0.000356078	2.25323	0.833637	0.370962	5.85949e-05
158	湖南省	株洲市	地级市	11247	417.877	4.69987e+06	0.001368	0.00313959	2.29502	0.835005	0.374101	0.000509624
100	江西省	新余市	地级市	3159.21	422.997	1.33634e+06	0.000384262	0.000892695	2.32314	0.83539	0.374994	0.000143924
85	安徽省	六安市	地级市	15453.5	424.116	6.55408e+06	0.00187965	0.00437824	2.32928	0.837269	0.379372	0.000708972
163	湖南省	常德市	地级市	18177.4	431.193	7.83797e+06	0.00221096	0.0052359	2.36815	0.83948	0.384608	0.000844567
39	辽宁省	鞍山市	地级市	9253.07	431.643	3.99402e+06	0.00112547	0.00266807	2.37062	0.840606	0.387276	0.000434368
46	辽宁省	辽阳市	地级市	4732.47	434.193	2.05481e+06	0.000575622	0.00137265	2.38463	0.841181	0.388649	0.00022332
162	湖南省	岳阳市	地级市	14856.1	452.57	6.72341e+06	0.00180698	0.00449136	2.48556	0.842988	0.39314	0.00070634
329	安徽省	安庆市		13976.7	453.959	6.34483e+06	0.00170002	0.00423846	2.49318	0.844688	0.397379	0.000671948
161	湖南省	邵阳市	地级市	20820.2	454.628	9.46546e+06	0.00253241	0.00632309	2.49686	0.847221	0.403702	0.00101433
334	浙江省	杭州市		16799.7	469.003	7.87909e+06	0.00204338	0.00526337	2.57581	0.849264	0.408965	0.000830295
44	辽宁省	营口市	地级市	5331.58	469.282	2.50202e+06	0.000648494	0.00167139	2.57734	0.849913	0.410637	0.000265753
92	福建省	漳州市	地级市	12621	469.654	5.92751e+06	0.00153513	0.00395968	2.57939	0.851448	0.414596	0.000633418
226	四川省	泸州市	地级市	12234.1	472.522	5.78086e+06	0.00148806	0.00386172	2.59514	0.852936	0.418458	0.000619817
38	辽宁省	大连市	副省级市	13247.2	476.726	6.31528e+06	0.00161129	0.00421871	2.61823	0.854547	0.422677	0.000677655
271	陕西省	渭南市	地级市	12982	480.511	6.23801e+06	0.00157903	0.0041671	2.63902	0.856126	0.426844	0.000670711
222	重庆市	重庆市	直辖市	82373.2	482.39	3.9736e+07	0.0100193	0.0265444	2.64933	0.866145	0.453388	0.00440964
237	四川省	达州市	地级市	16587.9	483.195	8.01521e+06	0.00201763	0.0053543	2.65375	0.868163	0.458743	0.000920171
165	湖南省	益阳市	地级市	12321.9	485.525	5.98256e+06	0.00149874	0.00399646	2.66655	0.869662	0.462739	0.000690529
137	河南省	信阳市	地级市	18916.6	490.671	9.28184e+06	0.00230088	0.00620043	2.69481	0.871963	0.468939	0.00107184
121	山东省	滨州市	地级市	9021.88	492.45	4.44282e+06	0.00109735	0.00296788	2.70458	0.87306	0.471907	0.000516221
125	河南省	洛阳市	地级市	15234.9	496.967	7.57125e+06	0.00185306	0.00505773	2.72939	0.874913	0.476965	0.000879159
135	河南省	南阳市	地级市	26513.3	497.112	1.31801e+07	0.00322487	0.00880451	2.73019	0.878138	0.48577	0.00155235
235	四川省	宜宾市	地级市	13259.7	498.649	6.61197e+06	0.00161282	0.00441691	2.73863	0.879751	0.490186	0.000787019
331	浙江省	金华市		10969	504.555	5.53444e+06	0.00133418	0.0036971	2.77107	0.881085	0.493884	0.000656464
150	湖北省	黄冈市	地级市	17448	515.402	8.99276e+06	0.00212225	0.00600732	2.83064	0.883207	0.499891	0.00105452
14	山西省	太原市	地级市	6905.5	516.051	3.56359e+06	0.000839933	0.00238054	2.8342	0.884047	0.502271	0.000420874
243	贵州省	贵阳市	地级市	8043.67	523.537	4.21116e+06	0.000978372	0.00281313	2.87532	0.885026	0.505085	0.000492784
116	山东省	威海市	地级市	5625.98	524.991	2.95359e+06	0.000684302	0.00197305	2.8833	0.88571	0.507058	0.000346305
195	广西壮族自治区	北海市	地级市	3399.07	525.372	1.78578e+06	0.000413438	0.00119293	2.88539	0.886123	0.50825	0.000209883
8	河北省	保定市	地级市	22200.3	526.34	1.16849e+07	0.00270028	0.00780574	2.89071	0.888824	0.516056	0.00138296
198	广西壮族自治区	贵港市	地级市	10607.7	527.893	5.59974e+06	0.00129024	0.00374073	2.89924	0.890114	0.519797	0.000668252
11	河北省	沧州市	地级市	14141	534.967	7.56495e+06	0.00172	0.00505352	2.93809	0.891834	0.52485	0.000898397
176	广东省	江门市	地级市	9366.29	536.382	5.02391e+06	0.00113925	0.00335606	2.94586	0.892973	0.528207	0.000599845
270	陕西省	咸阳市	地级市	10318.5	547.965	5.65418e+06	0.00125507	0.00377709	3.00947	0.894228	0.531984	0.000665305
199	广西壮族自治区	玉林市	地级市	12823.6	549.476	7.04624e+06	0.00155976	0.00470701	3.01777	0.895788	0.536691	0.00083344
336	浙江省	湖州市		5905.45	552.655	3.26368e+06	0.000718294	0.00218019	3.03524	0.896506	0.538871	0.000386285
13	河北省	衡水市	地级市	8834.06	558.698	4.93558e+06	0.00107451	0.00329705	3.06843	0.897581	0.542168	0.000580793
98	江西省	萍乡市	地级市	3831.73	566.399	2.17029e+06	0.000466063	0.00144979	3.11072	0.898047	0.543618	0.000253022
112	山东省	烟台市	地级市	13749	567.303	7.79987e+06	0.00167233	0.00521045	3.11568	0.899719	0.548828	0.000913465
149	湖北省	荆州市	地级市	14084.9	574.705	8.09464e+06	0.00171318	0.00540736	3.15633	0.901432	0.554235	0.000944872
173	广东省	珠海市	地级市	1579.53	589.603	931294	0.000192122	0.000622121	3.23816	0.901624	0.554858	0.00010654
4	河北省	唐山市	地级市	13808.9	591.263	8.16468e+06	0.00167961	0.00545415	3.24728	0.903304	0.560312	0.000936523
160	湖南省	衡阳市	地级市	15297.5	593.81	9.08384e+06	0.00186068	0.00606816	3.26126	0.905165	0.56638	0.00104821
7	河北省	邢台市	地级市	12442.4	608.044	7.56554e+06	0.0015134	0.00505391	3.33944	0.906678	0.571434	0.000860984
154	湖北省	潜江市	省直辖县	2000.07	613.262	1.22657e+06	0.000243273	0.000819369	3.3681	0.906921	0.572253	0.000139114
37	辽宁省	沈阳市	副省级市	12870.2	613.509	7.89598e+06	0.00156543	0.00527465	3.36945	0.908487	0.577528	0.000899954
119	山东省	德州市	地级市	10356.7	614.258	6.36167e+06	0.00125971	0.0042497	3.37356	0.909746	0.581778	0.000730193
234	四川省	眉山市	地级市	7137.92	620.028	4.42571e+06	0.000868203	0.00295645	3.40525	0.910615	0.584734	0.000506385
142	湖北省	黄石市	地级市	4575.16	622.258	2.84693e+06	0.000556489	0.0019018	3.4175	0.911171	0.586636	0.000325927
169	湖南省	娄底市	地级市	8108.49	630.275	5.11058e+06	0.000986255	0.00341395	3.46153	0.912157	0.59005	0.000580256
117	山东省	日照市	地级市	5332.07	630.696	3.36292e+06	0.000648553	0.00224649	3.46385	0.912806	0.592296	0.000383407
74	江苏省	淮安市	地级市	10033.4	631.599	6.33711e+06	0.00122039	0.0042333	3.4688	0.914026	0.59653	0.000725417
87	福建省	福州市	地级市	11697	638.846	7.47261e+06	0.00142274	0.00499183	3.5086	0.915449	0.601521	0.000852258
178	广东省	茂名市	地级市	11342	641.306	7.27369e+06	0.00137956	0.00485895	3.52212	0.916829	0.60638	0.000833184
177	广东省	湛江市	地级市	12338.2	643.076	7.93443e+06	0.00150073	0.00530034	3.53184	0.918329	0.611681	0.000913991
113	山东省	潍坊市	地级市	15885	646.192	1.02647e+07	0.00193213	0.00685702	3.54895	0.920262	0.618538	0.00118847
12	河北省	廊坊市	地级市	6414.91	648.817	4.1621e+06	0.000780261	0.00278036	3.56337	0.921042	0.621318	0.000483706
84	安徽省	宿州市	地级市	9941.1	654.004	6.50151e+06	0.00120916	0.00434312	3.59185	0.922251	0.625661	0.000753899
182	广东省	汕尾市	地级市	4816.72	657.535	3.16716e+06	0.000585869	0.00211572	3.61125	0.922837	0.627777	0.000367175
139	河南省	驻马店市	地级市	15082.5	662.545	9.99282e+06	0.00183452	0.00667538	3.63876	0.924671	0.634452	0.00115779
205	海南省	海口市	地级市	2232.5	662.601	1.47925e+06	0.000271544	0.000988168	3.63907	0.924943	0.63544	0.000172416
351	安徽省	合肥市		11402	663.603	7.56643e+06	0.00138686	0.00505451	3.64457	0.92633	0.640495	0.000884771
79	安徽省	蚌埠市	地级市	5953.35	665.105	3.95961e+06	0.000724121	0.00264509	3.65282	0.927054	0.64314	0.000464753
342	安徽省	马鞍山市		3969.78	668.182	2.65254e+06	0.000482855	0.00177194	3.66972	0.927537	0.644912	0.000310971
148	湖北省	孝感市	地级市	8913.55	678.176	6.04495e+06	0.00108418	0.00403813	3.72461	0.928621	0.64895	0.000701388
332	浙江省	绍兴市		8067.27	679.47	5.48147e+06	0.000981241	0.00366171	3.73172	0.929602	0.652612	0.000638573
157	湖南省	长沙市	地级市	11817.2	681.058	8.04818e+06	0.00143735	0.00537633	3.74044	0.931039	0.657988	0.000941897
328	安徽省	铜陵市		2883.27	696.545	2.00833e+06	0.0003507	0.0013416	3.82549	0.93139	0.65933	0.000230991
348	江苏省	盐城市		15036.9	697.443	1.04874e+07	0.00182897	0.00700575	3.83042	0.933219	0.666335	0.0012123
118	山东省	临沂市	地级市	17199.6	703.914	1.2107e+07	0.00209203	0.00808771	3.86596	0.935311	0.674423	0.00140245
73	江苏省	连云港市	地级市	7450.33	709.011	5.28236e+06	0.000906202	0.00352871	3.89396	0.936217	0.677952	0.000612762
75	江苏省	宿迁市	地级市	8524.94	709.807	6.05106e+06	0.00103691	0.00404221	3.89833	0.937254	0.681994	0.00070507
330	浙江省	台州市		9186.51	710.805	6.52982e+06	0.00111738	0.00436203	3.90381	0.938372	0.686356	0.000764482
86	安徽省	亳州市	地级市	8523.93	713.878	6.08505e+06	0.00103679	0.00406492	3.92069	0.939408	0.690421	0.000713712
3	河北省	石家庄市	地级市	14058.5	717.755	1.00906e+07	0.00170997	0.00674067	3.94198	0.941118	0.697162	0.00118636
126	河南省	平顶山市	地级市	7909.41	720.16	5.69604e+06	0.000962041	0.00380505	3.95519	0.94208	0.700967	0.000672529
233	四川省	南充市	地级市	12482.3	723.485	9.03073e+06	0.00151825	0.00603268	3.97345	0.943599	0.706999	0.00106882
153	湖北省	仙桃市	省直辖县	2519.67	724.08	1.82444e+06	0.000306474	0.00121876	3.97672	0.943905	0.708218	0.000216864
159	湖南省	湘潭市	地级市	5005.89	726.437	3.63646e+06	0.000608878	0.00242922	3.98966	0.944514	0.710647	0.000431958
128	河南省	鹤壁市	地级市	2139.03	728.742	1.5588e+06	0.000260175	0.00104131	4.00232	0.944774	0.711689	0.000185029
96	江西省	南昌市	地级市	7188.9	736.121	5.2919e+06	0.000874404	0.00353508	4.04285	0.945649	0.715224	0.000623849
76	浙江省	温州市	地级市	11598.2	740.698	8.59077e+06	0.00141072	0.00573879	4.06798	0.947059	0.720963	0.00101303
146	湖北省	鄂州市	地级市	1585.02	742.344	1.17663e+06	0.00019279	0.00078601	4.07703	0.947252	0.721749	0.00013907
91	福建省	泉州市	地级市	11194.1	743.825	8.32643e+06	0.00136156	0.0055622	4.08516	0.948614	0.727311	0.000986492
129	河南省	新乡市	地级市	8277.37	755.267	6.25162e+06	0.0010068	0.00417619	4.148	0.949621	0.731487	0.000734357
350	安徽省	芜湖市		5864.9	763.265	4.47647e+06	0.000713362	0.00299036	4.19193	0.950334	0.734477	0.000522882
108	山东省	青岛市	副省级市	11043.6	764.677	8.4448e+06	0.00134326	0.00564127	4.19968	0.951677	0.740119	0.000990384
80	安徽省	淮南市	地级市	5531.25	767.35	4.24441e+06	0.000672779	0.00283534	4.21436	0.95235	0.742954	0.00049889
323	台湾省	台湾省	不统计	36201.6	787.754	2.8518e+07	0.00440329	0.0190505	4.32642	0.956753	0.762004	0.00331339
155	湖北省	天门市	省直辖县	2610.83	790.363	2.06351e+06	0.000317562	0.00137846	4.34075	0.957071	0.763383	0.000242203
120	山东省	聊城市	地级市	8620.21	790.91	6.81781e+06	0.0010485	0.00455442	4.34376	0.958119	0.767937	0.000802793
109	山东省	淄博市	地级市	5966.85	793.325	4.73365e+06	0.000725762	0.00316216	4.35702	0.958845	0.7711	0.000558487
349	江苏省	扬州市		6771.94	796.157	5.39152e+06	0.000823687	0.00360163	4.37257	0.959669	0.774701	0.000636628
240	四川省	资阳市	地级市	5745.5	797.542	4.58228e+06	0.000698839	0.00306104	4.38018	0.960368	0.777762	0.000542461
81	安徽省	淮北市	地级市	2742.4	800.768	2.19602e+06	0.000333564	0.00146698	4.3979	0.960701	0.779229	0.000259679
227	四川省	德阳市	地级市	5911.33	802.763	4.7454e+06	0.00071901	0.00317001	4.40885	0.96142	0.782399	0.000561413
6	河北省	邯郸市	地级市	12070.5	805.028	9.71711e+06	0.00146817	0.00649119	4.42129	0.962888	0.78889	0.00115346
107	山东省	济南市	副省级市	10243.8	806.187	8.25844e+06	0.00124598	0.00551678	4.42766	0.964134	0.794407	0.000986379
344	江苏省	镇江市		3618.86	807.07	2.92067e+06	0.000440171	0.00195106	4.43251	0.964574	0.796358	0.000350104
1	北京市	北京市	直辖市	16405.1	814.479	1.33616e+07	0.00199539	0.00892577	4.4732	0.96657	0.805284	0.00159795
333	浙江省	宁波市		8257.01	825.736	6.81812e+06	0.00100432	0.00455462	4.53502	0.967574	0.809839	0.00081105
267	陕西省	西安市	副省级市	10104.1	830.197	8.38839e+06	0.00122899	0.00560359	4.55952	0.968803	0.815442	0.000998725
114	山东省	济宁市	地级市	11195.7	833.947	9.33666e+06	0.00136177	0.00623705	4.58012	0.970165	0.821679	0.00111469
236	四川省	广安市	地级市	6341.15	836.734	5.30585e+06	0.00077129	0.0035444	4.59542	0.970936	0.825224	0.000635119
122	山东省	菏泽市	地级市	12153.5	839.511	1.0203e+07	0.00147825	0.00681575	4.61068	0.972414	0.832039	0.00122493
127	河南省	安阳市	地级市	7346.05	845.646	6.21216e+06	0.000893518	0.00414983	4.64437	0.973308	0.836189	0.000745296
115	山东省	泰安市	地级市	7759.18	860.969	6.68041e+06	0.000943768	0.00446263	4.72852	0.974252	0.840652	0.000791274
230	四川省	遂宁市	地级市	5322.88	870.402	4.63305e+06	0.000647435	0.00309496	4.78033	0.974899	0.843747	0.00054527
136	河南省	商丘市	地级市	10699.6	876.188	9.37489e+06	0.00130142	0.00626259	4.81211	0.976201	0.850009	0.00110215
124	河南省	开封市	地级市	6242.37	877.424	5.4772e+06	0.000759275	0.00365887	4.8189	0.97696	0.853668	0.00064678
2	天津市	天津市	直辖市	11924.7	905.047	1.07925e+07	0.00145044	0.00720955	4.97061	0.97841	0.860878	0.00124342
224	四川省	自贡市	地级市	4381.69	911.834	3.99538e+06	0.000532956	0.00266898	5.00788	0.978943	0.863547	0.000459521
131	河南省	濮阳市	地级市	4269.23	921.246	3.93302e+06	0.000519277	0.00262732	5.05957	0.979463	0.866174	0.000449103
110	山东省	枣庄市	地级市	4552.07	923.534	4.20399e+06	0.000553679	0.00280834	5.07214	0.980016	0.868982	0.00048036
130	河南省	焦作市	地级市	3973.67	929.366	3.69299e+06	0.000483327	0.00246698	5.10417	0.9805	0.871449	0.000420599
89	福建省	莆田市	地级市	3910.17	939.716	3.67444e+06	0.000475603	0.00245459	5.16101	0.980975	0.873904	0.000415048
339	江苏省	苏州市		8048.61	948.263	7.6322e+06	0.000978973	0.00509844	5.20795	0.981954	0.879002	0.000858024
72	江苏省	徐州市	地级市	11146.2	955.038	1.0645e+07	0.00135574	0.00711108	5.24516	0.98331	0.886114	0.00119652
123	河南省	郑州市	地级市	7581.06	975.32	7.39396e+06	0.000922103	0.00493929	5.35655	0.984232	0.891053	0.000819365
186	广东省	东莞市	地级市	2449.65	983.249	2.40862e+06	0.000297957	0.001609	5.4001	0.98453	0.892662	0.000265736
83	安徽省	阜阳市	地级市	10118.6	991.936	1.0037e+07	0.00123075	0.00670489	5.44781	0.985761	0.899367	0.00110277
188	广东省	潮州市	地级市	3113.31	1000.28	3.11417e+06	0.00037868	0.00208032	5.49362	0.986139	0.901447	0.000340966
341	江苏省	常州市		4384.83	1005.84	4.41045e+06	0.000533338	0.00294626	5.52419	0.986673	0.904393	0.000481562
138	河南省	周口市	地级市	11959.8	1008.2	1.20579e+07	0.0014547	0.0080549	5.53715	0.988127	0.912448	0.00132148
223	四川省	成都市	副省级市	14334.2	1010.24	1.44809e+07	0.0017435	0.0096735	5.54832	0.989871	0.922122	0.00159929
231	四川省	内江市	地级市	5383.38	1012.49	5.4506e+06	0.000654794	0.0036411	5.56068	0.990526	0.925763	0.000604992
343	江苏省	南京市		6820.09	1041.15	7.10077e+06	0.000829544	0.00474344	5.71812	0.991355	0.930506	0.000769929
337	浙江省	嘉兴市		4017	1048.78	4.21296e+06	0.000488598	0.00281433	5.76002	0.991844	0.933321	0.000455331
133	河南省	漯河市	地级市	2695.16	1054.54	2.84214e+06	0.000327819	0.0018986	5.79161	0.992172	0.935219	0.000306271
132	河南省	许昌市	地级市	4984.92	1056.09	5.26452e+06	0.000606328	0.00351679	5.80014	0.992778	0.938736	0.000568116
175	广东省	佛山市	地级市	3795.76	1112.5	4.22281e+06	0.000461688	0.00282091	6.10998	0.99324	0.941557	0.000434054
141	湖北省	武汉市	副省级市	8578.25	1124.55	9.64666e+06	0.00104339	0.00644413	6.17612	0.994283	0.948001	0.000985777
88	福建省	厦门市	副省级市	1579.95	1143.6	1.80683e+06	0.000192173	0.00120699	6.28074	0.994475	0.949208	0.000182296
187	广东省	中山市	地级市	1744.18	1145.29	1.99758e+06	0.000212149	0.00133442	6.29002	0.994687	0.950542	0.000201515
189	广东省	揭阳市	地级市	5258.13	1150.47	6.04934e+06	0.00063956	0.00404106	6.31851	0.995327	0.954584	0.000609221
346	江苏省	泰州市		5721.91	1209.2	6.91895e+06	0.00069597	0.00462198	6.64105	0.996023	0.959205	0.00066597
347	江苏省	南通市		8330.76	1227.21	1.02236e+07	0.00101329	0.00682955	6.73998	0.997036	0.966035	0.000975414
170	广东省	广州市	副省级市	7215.52	1233.44	8.89992e+06	0.000877641	0.0059453	6.77419	0.997914	0.97198	0.000850441
340	江苏省	无锡市		4641	1263.95	5.86601e+06	0.000564497	0.0039186	6.94176	0.998478	0.975899	0.000549786
172	广东省	深圳市	副省级市	1942.79	1310.16	2.54537e+06	0.000236307	0.00170035	7.19551	0.998715	0.977599	0.000230812
313	新疆维吾尔自治区	石河子市	省直辖县	458.99	1319.15	605476	5.58281e-05	0.000404468	7.24489	0.99877	0.978004	5.45888e-05
326	浙江省	舟山市		564.565	1455.13	821513	6.86695e-05	0.000548785	7.99169	0.998839	0.978553	6.71778e-05
174	广东省	汕头市	地级市	2176.78	2366.74	5.15187e+06	0.000264767	0.00344154	12.9984	0.999104	0.981994	0.000259544
338	上海市	上海市		6217.84	2879.83	1.79064e+07	0.000756291	0.0119618	15.8163	0.99986	0.993956	0.000747197
324	香港特别行政区	香港特别行政区	特别行政区	1115.34	7575.56	8.44934e+06	0.000135662	0.00564431	41.6057	0.999996	0.9996	0.000135225
325	澳门特别行政区	澳门特别行政区	特别行政区	33.9575	17627.3	598579	4.13033e-06	0.000399861	96.8108	1	1	4.12951e-06
				8.22149e+06	171663	1.49697e+09				X	Y	ST

## Sheet: 作图
年份	2021	2018	2015			年份	2020	2010	2000
gini系数	0.701359	0.701663	0.701866			gini系数	0.70137	0.693917	0.686138
年份	Gini
2021	0.701359
2020	0.70137
2018	0.701663
2015	0.701866
2010	0.693917
2000	0.686138
