# Supplementary material for: Research on the relationship between population distribution pattern and urban industrial facility agglomeration in China
Source: Sci Rep. 2023 Sep 27;13:16225. doi: 10.1038/s41598-023-43376-4 (PMC10533829; doi:10.1038/s41598-023-43376-4)
Supplement: Supplementary file 5 — Supplementary Information 5. [file 41598_2023_43376_MOESM5_ESM.csv]

序号	省	市	区位	21增长率	18增长率	15增长率	21PD	18PD	15PD	21餐饮	21风景	21公司	21购物	21金融	21科教	21商务	21生活	21体育	21医疗	21政府	21住宿	18餐饮	18风景	18公司	18购物	18金融	18科教	18商务	18生活	18体育	18医疗	18政府	18住宿	15餐饮	15风景	15公司	15购物	15金融	15科教	15商务	15生活	15体育	15医疗	15政府	15住宿
28	甘肃省	兰州市	西部	0.010588742	0.017778105	0.1031	343.4331098	339.8346879	333.8986034	-0.462715918	-0.274360733	-0.2180655	-0.263625554	-0.62262272	-0.674750872	-0.233555469	-0.367069576	-0.589664191	-0.547647527	-0.369483758	-0.699944317	-0.460401491	-0.274086283	-0.206414172	-0.319119254	-0.852079655	-0.709421366	-0.233889591	-0.370975899	-0.602829506	-0.548681446	-0.368543008	-0.701943119	-0.475044935	-0.265931206	-0.190452492	-0.287023127	-0.661720156	-0.62081011	-0.352686939	-0.384738351	-0.93967055	-0.640776718	-0.242545357	-0.453656861
29	甘肃省	嘉峪关市	西部	0.009719864	0.007880434	0.3831	214.2582851	212.1957711	210.536651	-0.142220021	-0.225892407	-0.187716571	-0.172356538	-0.169601407	-0.12444364	-0.135668248	-0.168993567	-0.145801169	-0.148246366	-0.127389804	-0.061009768	-0.140146122	-0.225433043	-0.193052992	-0.216785184	0.387165676	-0.125142501	-0.135472576	-0.168659839	-0.146167979	-0.147670385	-0.127064663	-0.060517172	-0.129417358	-0.1996845	-0.183024368	-0.163588788	-0.155205273	-0.071231093	-0.128364046	-0.164642605	-0.123207876	-0.10931884	-0.097712799	-0.078082998
30	甘肃省	金昌市	西部	0.021300973	0.005343162	-0.0299	77.28835235	75.67637198	75.27416992	-0.026317893	-0.14946196	-0.155679443	-0.05824083	-0.028774865	0.060937534	-0.092991042	-0.048946572	-0.067040887	0.04167029	0.157134132	0.168600091	-0.022884463	-0.148560822	-0.159619728	-0.125006547	0.27678756	0.05952384	-0.092454864	-0.047222106	-0.065601585	0.046108119	0.159516856	0.171625262	-0.022769349	-0.112640521	-0.146943971	-0.076284785	-0.012794832	0.19613461	-0.05869759	-0.053268949	0.009336548	0.119271254	0.275361347	0.214249004
31	甘肃省	白银市	西部	0.008462544	0.002618997	-0.0525	102.3578835	101.4989442	101.2338131	-0.04013443	-0.144583108	-0.138776896	-0.058703261	-0.073882938	0.048368054	-0.090510663	-0.059630654	-0.093075652	0.037583427	0.106434517	0.053385609	-0.035209614	-0.143540213	-0.136562678	-0.113667062	-0.024667297	0.040221279	-0.090142355	-0.057346139	-0.092139899	0.04390295	0.108942447	0.054683686	-0.052509281	-0.134565482	-0.120998235	-0.095911139	-0.032901025	0.25466854	-0.069840782	-0.063038381	-0.010135798	0.086188855	0.3150536	0.096099593
32	甘肃省	天水市	西部	0.010134944	0.00905969	-0.2048	271.2367147	268.5153269	266.1045026	-0.07554734	-0.273518314	-0.133600131	-0.11815628	-0.149578532	-0.025050948	-0.100780689	-0.106190862	-0.10048768	-0.13343367	-0.163120632	-0.046551586	-0.071965344	-0.274455314	-0.139085519	-0.227944992	-0.144097705	-0.027999799	-0.100764814	-0.104618503	-0.099443666	-0.128408498	-0.161579241	-0.047066124	-0.113796026	-0.19939465	-0.123657474	-0.184444497	-0.121819167	0.077861612	-0.108800674	-0.13844959	-0.061998116	-0.176406395	-0.072065182	-0.070746989
33	甘肃省	武威市	西部	0.007251133	0.00238573	-0.0332	64.89995892	64.4327485	64.27939521	-0.042117876	-0.180139038	-0.155854896	-0.076858921	-0.064218586	0.023766977	-0.089183937	-0.059904121	-0.072525688	-0.024094202	0.069738499	0.161935897	-0.038848807	-0.180072939	-0.156497748	-0.125676431	0.130092049	0.027708509	-0.088653874	-0.058213164	-0.071621485	-0.022209854	0.069505052	0.164547161	-0.053326256	-0.121227587	-0.143078247	-0.069129873	-0.009776758	0.195847094	-0.053488954	-0.039696875	0.012718684	0.109927455	0.292547152	0.205060547
34	甘肃省	张掖市	西部	0.010528156	0.013440739	-0.0802	36.55176006	36.17094669	35.69123017	-0.129765756	-0.237796448	-0.182025382	-0.164228461	-0.161577432	-0.102474436	-0.128234797	-0.151259418	-0.13774631	-0.151138105	-0.155759854	-0.045821894	-0.127297578	-0.237229814	-0.188398977	-0.230288136	0.19954528	-0.100725132	-0.127970708	-0.150914564	-0.137824995	-0.149414803	-0.15538063	-0.045297863	-0.137588801	-0.183933536	-0.177529035	-0.173140044	-0.151287352	-0.029544594	-0.113238778	-0.153264235	-0.111849014	-0.117895599	-0.103297689	-0.045867542
35	甘肃省	平凉市	西部	0.008408563	0.017565961	-0.0301	225.8900319	224.0064594	220.1394976	-0.071858258	-0.193647961	-0.126720212	-0.095345437	-0.136857683	0.009834444	-0.092222527	-0.105982837	-0.065688274	-0.087550848	-0.124691527	-0.020268777	-0.067695976	-0.193044814	-0.127580304	-0.18622182	-0.147552377	-0.01200876	-0.092149159	-0.103008963	-0.064559128	-0.079981907	-0.123758407	-0.020711416	-0.099586408	-0.179772426	-0.110367342	-0.166358228	-0.103608704	0.133761427	-0.090847984	-0.122230203	0.006362105	-0.120849122	-0.058104037	-0.074800747
36	甘肃省	酒泉市	西部	0.009374903	0.012933938	0.0775	7.395282926	7.326596789	7.23304503	-0.193919697	-0.263804726	-0.201101439	-0.222210169	-0.240909591	-0.21263727	-0.151657855	-0.220837455	-0.179092496	-0.247543803	-0.270683822	-0.152107733	-0.191950808	-0.263208826	-0.206547044	-0.257723288	0.218380572	-0.216042844	-0.15158624	-0.220562702	-0.179252792	-0.247179939	-0.270595868	-0.151946883	-0.177461143	-0.230558028	-0.198296281	-0.210443323	-0.227080786	-0.185372201	-0.155208946	-0.217728473	-0.189552781	-0.225969237	-0.252940175	-0.185782385
37	甘肃省	庆阳市	西部	0.010192382	0.010671474	-0.1267	99.20131162	98.20041545	97.16353731	-0.107982608	-0.172909551	-0.136113738	-0.12540419	-0.151827804	-0.06073418	-0.105187229	-0.127645887	-0.063155865	-0.111053699	-0.169760957	-0.111103211	-0.102608085	-0.172148034	-0.137830033	-0.26263307	-0.159096929	-0.074019705	-0.105240426	-0.125637832	-0.062894114	-0.107694791	-0.169374654	-0.112548254	-0.132212261	-0.172284359	-0.12323823	-0.21170772	-0.143187462	0.064130514	-0.113092287	-0.165981089	0.014258269	-0.11230447	-0.068630331	-0.171753505
38	甘肃省	定西市	西部	0.010535139	0.014263168	-0.0838	166.9575041	165.2169209	162.8935429	-0.038838308	-0.167150353	-0.131537891	-0.079869773	-0.085481547	0.061972282	-0.085772028	-0.058873809	-0.066275198	-0.021356065	-0.026234959	0.024524204	-0.034482244	-0.166465074	-0.137632782	-0.125372994	-0.043728383	0.063525432	-0.085497575	-0.056875759	-0.064251368	-0.015042857	-0.023612419	0.025025656	-0.024271973	-0.141857915	-0.12182593	-0.098249568	-0.079294758	0.149567368	-0.066870889	-0.060815276	0.017697542	-0.07727427	0.064022741	0.113947386
39	甘肃省	陇南市	西部	0.013285109	0.01528705	-0.0459	116.1631583	114.6401514	112.914029	-0.240564909	-0.253540682	-0.158524044	-0.222565058	-0.270198404	-0.172751388	-0.149622425	-0.237469579	-0.226691588	-0.361299858	-0.39841849	-0.224016223	-0.239948835	-0.25323809	-0.169453149	-0.278416988	-0.310746803	-0.176249037	-0.150067117	-0.238862975	-0.22824766	-0.362602438	-0.399544201	-0.225420598	-0.279904268	-0.210728247	-0.156910166	-0.258187163	-0.263079612	-0.158697127	-0.215048523	-0.269226468	-0.260367696	-0.447046958	-0.420562389	-0.226977589
40	甘肃省	临夏回族自治州	西部	0.009345182	0.014145425	0.0017	289.3461547	286.6671976	282.6687284	0.013221077	-0.207188021	-0.129238544	-0.012821241	-0.022091984	0.11010244	-0.074883959	-0.002416292	-0.047398583	0.074962707	0.067466475	0.18461373	0.017300207	-0.205752955	-0.131291238	-0.036101749	0.083339674	0.111564039	-0.07421096	0.000989626	-0.045314598	0.08285842	0.072456006	0.187710179	0.054180846	-0.231039877	-0.11440024	-0.006063185	-0.017461476	0.269051199	-0.039542467	0.011268779	0.057950933	0.125115277	0.282677516	0.273912799
41	甘肃省	甘南藏族自治州	西部	0.011163996	0.010070578	0.0175	22.91931246	22.66626635	22.44027977	-0.081983643	-0.182912796	-0.148591224	-0.095161952	-0.092320128	0.033560214	-0.113238452	-0.085977373	-0.121301487	-0.059891626	-0.085697119	-0.016274503	-0.079467639	-0.18226448	-0.156617274	-0.174733817	0.031376558	0.039644991	-0.112998018	-0.084821809	-0.120337929	-0.055194031	-0.083108442	-0.015801759	-0.098543265	-0.165054808	-0.141393266	-0.129735178	-0.087950227	0.103704837	-0.117758663	-0.11826144	-0.089903916	-0.061596417	-0.019599825	0.0486326
63	广西壮族自治区	南宁市	西部	-0.008948887	0.016156732	0.0638	417.2930524	421.0610803	414.3662756	-0.919995952	-0.282142474	-0.326190078	-0.810665544	-0.972351942	-1.245888268	-0.599938293	-0.895284034	-0.589179963	-1.164322905	-0.990462265	-0.906457927	-0.935095679	-0.280706534	-0.279010314	-0.83524856	-1.194903098	-1.254032959	-0.600572995	-0.912049764	-0.593822803	-1.207513145	-0.994133122	-0.913527168	-0.844831882	-0.295522981	-0.321261112	-1.074970911	-0.802312202	-1.432473879	-0.560746057	-0.984669745	-1.059124098	-1.212884298	-1.011703202	-1.57738555
64	广西壮族自治区	柳州市	西部	0.011074695	0.013110378	0.0123	272.4873075	269.502648	266.0150896	-0.253296868	-0.222737732	-0.212163686	-0.257578063	-0.320022426	-0.309443474	-0.159720046	-0.301969392	-0.218104426	-0.343619351	-0.323905758	-0.198481673	-0.24941897	-0.222338788	-0.201010223	-0.327337981	-0.376145901	-0.313431649	-0.15918385	-0.298207198	-0.216370175	-0.342790762	-0.325099227	-0.197055664	-0.307388656	-0.236211525	-0.207805061	-0.267290007	-0.317764658	-0.310382882	-0.223311414	-0.288928714	-0.268719794	-0.349159949	-0.365435419	-0.294418312
65	广西壮族自治区	桂林市	西部	0.00915382	0.007994763	-0.0216	232.3212082	230.2138718	228.3879642	-0.222303787	-0.333943699	-0.215725997	-0.126706132	-0.230375959	-0.24485907	-0.168631434	-0.236180943	-0.210815488	-0.217795901	-0.150493999	-0.165824231	-0.216967339	-0.335352939	-0.217973156	-0.289460169	-0.278524287	-0.236155245	-0.168456299	-0.233226246	-0.211608804	-0.219507635	-0.148959943	-0.170191111	-0.229123805	-0.273442122	-0.212953479	-0.225660936	-0.227492708	-0.248482703	-0.17509123	-0.286069359	-0.235000727	-0.23536904	-0.227418026	-0.328399525
66	广西壮族自治区	梧州市	西部	0.011580579	0.012355657	-0.0097	314.0111547	310.4163537	306.6277662	-0.280121191	-0.233356853	-0.276884534	-0.346549629	-0.340399692	-0.340797452	-0.225061702	-0.314355117	-0.192710473	-0.393234858	-0.390031357	-0.116719049	-0.282338343	-0.232934715	-0.263146136	-0.354400679	-0.386837316	-0.357986415	-0.22519157	-0.316264231	-0.191301448	-0.393722676	-0.388339387	-0.113082455	-0.231709451	-0.272194668	-0.263992879	-0.310951789	-0.329572007	-0.346849994	-0.224216035	-0.248283432	-0.207575752	-0.349633327	-0.391169796	-0.128151559
67	广西壮族自治区	北海市	西部	-0.000753941	0.053687325	-0.022	606.324428	606.7819057	575.8652412	-0.019152188	-0.029782061	-0.168500807	-0.134652151	-0.051482439	-0.064621347	-0.125347304	-0.088260678	0.016813808	-0.010562666	0.07936771	-0.101067074	-0.019800264	-0.028364972	-0.163286407	-0.096597151	-0.099505732	-0.080426242	-0.124547486	-0.087145623	0.021909053	-0.004490605	0.085005153	-0.105158966	0.072029344	-0.071204737	-0.154275629	-0.11075519	-0.05748598	-0.014649313	-0.15696389	-0.041129565	0.017113328	0.083052431	0.118696901	-0.068591945
68	广西壮族自治区	防城港市	西部	0.006988991	-0.006810296	0.1678	196.3054388	194.942984	196.2797069	0.078837855	0.037964645	-0.13251801	-0.044155224	0.042263541	0.07341733	-0.07819846	0.017031409	0.070368645	0.13869896	0.168178577	0.255076043	0.074629851	0.039104153	-0.122007946	0.113375623	0.088594553	0.061591168	-0.077491432	0.016325403	0.0747093	0.141715676	0.17245125	0.260407012	0.199326851	0.014662638	-0.114491391	0.037260087	0.040660416	0.155255645	-0.00270231	0.117410438	0.118328514	0.278215611	0.270815894	0.130370044
69	广西壮族自治区	钦州市	西部	0.004916115	0.019496722	0.0204	396.2401138	394.3016815	386.7611076	0.038446339	0.0634811	-0.155074351	-0.138266595	-0.050092735	-0.057428836	-0.08943635	-0.076887217	0.045686203	-0.064125519	-0.023854056	0.343471738	0.032218027	0.064025266	-0.147541187	0.040023069	-0.093981687	-0.062650728	-0.08860375	-0.079493849	0.049269993	-0.062360695	-0.020629461	0.349810901	0.205607699	0.000977257	-0.13816713	-0.02409712	-0.044562187	0.030428969	-0.023472675	0.072536082	0.068493962	0.138166218	0.160952712	0.19434336
70	广西壮族自治区	贵港市	西部	0.0076517	0.011979146	0.0324	536.6179876	532.5431271	526.2392306	-0.205618115	-0.152107866	-0.243355443	-0.309184547	-0.287701964	-0.272295006	-0.195774342	-0.258450971	-0.134106123	-0.335154117	-0.313088383	-0.022827868	-0.208561558	-0.151804569	-0.228002601	-0.266141448	-0.336591682	-0.286133613	-0.195649614	-0.259775721	-0.131592705	-0.334644123	-0.310275484	-0.018337093	-0.129735907	-0.190161795	-0.228324839	-0.255354516	-0.277265944	-0.268060029	-0.169055951	-0.18742735	-0.161924685	-0.275411958	-0.2678964	-0.101570891
71	广西壮族自治区	玉林市	西部	0.008076429	0.012968824	0.0276	585.3476129	580.6579703	573.2239299	-0.162169458	-0.122737866	-0.230497254	-0.262486273	-0.270242514	-0.293192846	-0.179432877	-0.230037519	-0.098790584	-0.33794122	-0.283249792	0.070157526	-0.163729102	-0.122497932	-0.219277388	-0.253968758	-0.320440001	-0.305620207	-0.179294644	-0.229494403	-0.095724006	-0.334532005	-0.279210131	0.07436093	-0.080649876	-0.172645488	-0.215821988	-0.234676115	-0.254180028	-0.259436437	-0.154257127	-0.172646835	-0.088245157	-0.267543126	-0.184723592	0.016056294
72	广西壮族自治区	百色市	西部	0.005461928	0.012281226	-0.0061	129.943722	129.2378342	127.6698914	-0.174692246	-0.175326572	-0.183022355	-0.243505431	-0.258891247	-0.247219147	-0.125544436	-0.217942831	-0.150109773	-0.290279474	-0.354964308	-0.218724588	-0.17578566	-0.174377398	-0.180478847	-0.24018352	-0.276177314	-0.25919837	-0.125114328	-0.217902676	-0.14823231	-0.289869965	-0.35477776	-0.218715076	-0.105591413	-0.188446596	-0.173911171	-0.204242222	-0.231298115	-0.263378006	-0.103198253	-0.185278327	-0.187227433	-0.281939767	-0.358418162	-0.261563571
73	广西壮族自治区	贺州市	西部	0.003852766	0.012656299	-0.0292	224.7504822	223.8878945	221.089717	-0.408577446	-0.322736429	-0.309704349	-0.506959744	-0.505439898	-0.455277486	-0.261444509	-0.426628384	-0.279344138	-0.636987854	-0.601425655	-0.373185366	-0.411928082	-0.322583194	-0.291384657	-0.449331193	-0.557222803	-0.472125544	-0.261640992	-0.428623404	-0.279059171	-0.636676265	-0.600078529	-0.371228795	-0.354215907	-0.344989631	-0.297358014	-0.393205453	-0.487802759	-0.49085028	-0.28153787	-0.34144946	-0.332115648	-0.597975231	-0.657883281	-0.331231617
74	广西壮族自治区	河池市	西部	0.018208741	0.012463492	-0.0874	137.2527361	134.79823	133.1388549	-0.128590007	-0.192086934	-0.168268095	-0.228975746	-0.238282753	-0.221992473	-0.105321936	-0.192070786	-0.10387195	-0.270539188	-0.358739982	-0.145121888	-0.133708659	-0.19099554	-0.156201698	-0.165330809	-0.258502009	-0.235471478	-0.10480059	-0.195207179	-0.103030034	-0.271075797	-0.358095571	-0.147620609	-0.021569702	-0.130605327	-0.154986007	-0.154365476	-0.212234952	-0.219092178	-0.056237516	-0.128131317	-0.114917402	-0.240225881	-0.346947568	-0.202803178
75	广西壮族自治区	来宾市	西部	0.004421367	0.011973636	-0.0366	213.7508388	212.8099281	210.2919686	-0.185525174	-0.131794801	-0.217052758	-0.321623295	-0.28784266	-0.282010029	-0.145402834	-0.254276557	-0.118671997	-0.339038019	-0.391816829	-0.095940105	-0.190378967	-0.130920792	-0.202363831	-0.268922926	-0.336551639	-0.301056729	-0.144992088	-0.256570078	-0.116808649	-0.338336604	-0.390039738	-0.094312005	-0.094773335	-0.158970754	-0.202611006	-0.261672393	-0.270638778	-0.284724294	-0.109821379	-0.181420193	-0.145918816	-0.274870507	-0.352278439	-0.173522123
76	广西壮族自治区	崇左市	西部	-0.000896223	0.014478861	-0.0467	160.0274988	160.1710478	157.885052	-0.011491019	-0.034762282	-0.150958607	-0.140675645	-0.101747639	-0.070855411	-0.093534378	-0.083774269	0.003910437	-0.066275292	-0.136513147	0.100736	-0.014007003	-0.03357967	-0.145778393	-0.02670067	-0.051494624	-0.082582556	-0.092822003	-0.084400277	0.008072386	-0.063025781	-0.133409643	0.105551564	0.097899588	-0.068627703	-0.136466248	-0.057095856	-0.095428948	-0.057422357	-0.032823585	-0.005983201	0.012041323	0.02417262	-0.064331023	-0.047775981
77	贵州省	贵阳市	西部	0.008337245	0.004993993	0.1044	707.468256	701.6186892	698.132222	-0.356813764	-0.266380337	-0.228720397	-0.329003903	-0.35344365	-0.446385526	-0.193639782	-0.344071336	-0.27124392	-0.351278458	-0.101499434	-0.214146809	-0.351949641	-0.265828189	-0.213658462	-0.328292248	-0.431382928	-0.440712033	-0.193866377	-0.344189243	-0.27237065	-0.352110463	-0.097986505	-0.215140025	-0.339387005	-0.277225546	-0.20178292	-0.349284779	-0.328956315	-0.389435772	-0.19845656	-0.345918652	-0.298082293	-0.234289724	-0.206322104	-0.274987464
78	贵州省	六盘水市	西部	0.008423306	0.009605405	-0.0126	382.3838697	379.1898375	375.582218	-0.135158473	-0.121487269	-0.152065562	-0.167709309	-0.180406865	-0.092182329	-0.082360874	-0.138376414	-0.123646297	-0.17805376	-0.392113608	-0.194426683	-0.135927931	-0.120427345	-0.14669429	-0.282103617	-0.178428892	-0.098507653	-0.082097382	-0.137800854	-0.121868358	-0.175097102	-0.391929232	-0.194765651	-0.165535523	-0.144442159	-0.141411982	-0.211330264	-0.130068582	-0.101737002	-0.041522917	-0.187484492	-0.115731456	-0.237621515	-0.396489032	-0.240678577
79	贵州省	遵义市	西部	0.010770197	0.013119987	-0.1075	267.6883169	264.8359811	261.4063334	-0.224823578	-0.255919356	-0.190739528	-0.25939576	-0.276505713	-0.289439751	-0.153997636	-0.259336254	-0.192375323	-0.221109747	0.166602087	-0.160956242	-0.220701557	-0.255762044	-0.195314062	-0.280196446	-0.321810276	-0.293877407	-0.154175925	-0.258246009	-0.191765363	-0.219098476	0.184868422	-0.162068933	-0.212135518	-0.235531431	-0.196168796	-0.244788748	-0.26066664	-0.280512938	-0.171825043	-0.247456247	-0.238295615	-0.070117807	0.147678442	-0.26854028
80	贵州省	安顺市	西部	0.009994216	0.015404713	-0.0448	331.1140133	327.8375341	322.8639083	-0.137269051	-0.14958153	-0.154673076	-0.18272219	-0.207335675	-0.143727711	-0.090129472	-0.142228621	-0.127004202	-0.19477936	-0.396815189	-0.179487166	-0.139771557	-0.148940464	-0.142111593	-0.217517505	-0.222600733	-0.150120291	-0.089697202	-0.142565599	-0.12492336	-0.19362601	-0.395563304	-0.17908141	-0.089828308	-0.160607174	-0.139184577	-0.140282166	-0.151998604	-0.121730195	-0.047390424	-0.128077361	-0.106176814	-0.236669203	-0.397882112	-0.210989271
81	贵州省	毕节市	西部	0.00992196	0.013543607	-0.0146	325.7256532	322.5255673	318.215778	-0.246851606	-0.200432822	-0.16926569	-0.24908825	-0.289815906	-0.229347522	-0.123944729	-0.241425719	-0.239301775	-0.366851664	-0.331711358	-0.270725975	-0.249780797	-0.199841596	-0.161414899	-0.324682969	-0.339806893	-0.233073431	-0.123913462	-0.243143947	-0.239688652	-0.369758046	-0.331802125	-0.27234403	-0.233486291	-0.199788056	-0.170070073	-0.252474423	-0.269823448	-0.270117123	-0.143929925	-0.273419799	-0.286467909	-0.411416126	-0.424695521	-0.312595949
82	贵州省	铜仁市	西部	0.014429591	0.005579025	-0.1066	227.5800387	224.3428629	223.0981925	-0.22131636	-0.215847534	-0.165427285	-0.258763458	-0.299294104	-0.258816761	-0.102348826	-0.239137801	-0.213914753	-0.39123524	-0.271857531	-0.227268846	-0.224916394	-0.215263414	-0.160881779	-0.283666012	-0.352743812	-0.269353689	-0.102153819	-0.240850942	-0.214163179	-0.393303508	-0.274951984	-0.223431208	-0.153064577	-0.182296158	-0.16897541	-0.221133959	-0.274637052	-0.292864393	-0.084258206	-0.230563392	-0.249034637	-0.418223752	-0.265911007	-0.292343605
217	内蒙古自治区	呼和浩特市	西部	0.009330726	0.033755228	0.1377	188.2852173	186.5446205	180.4533757	-0.19022455	-0.313271053	-0.21390368	-0.260157241	-0.256749586	-0.24091305	-0.147160301	-0.25555411	-0.193442419	-0.29800097	-0.380485354	-0.202342604	-0.192374696	-0.313306546	-0.21692099	-0.177092032	-0.263338344	-0.233886138	-0.147218445	-0.25642748	-0.193776962	-0.30048461	-0.380617209	-0.202566013	-0.132277473	-0.283993021	-0.210204964	-0.194602503	-0.242213761	-0.24658613	-0.07368427	-0.211762043	-0.200140226	-0.284504524	-0.387316032	-0.232045557
218	内蒙古自治区	包头市	西部	0.007869258	0.03547154	0.098	112.4425957	111.5646646	107.7428595	-0.246785655	-0.246894674	-0.195623408	-0.251956165	-0.284241332	-0.288018321	-0.162125494	-0.265313822	-0.204007196	-0.346958032	-0.293246594	-0.202162134	-0.244669179	-0.246246376	-0.200573792	-0.300396903	-0.315095953	-0.300039677	-0.161948241	-0.264146849	-0.204018326	-0.345878641	-0.292142647	-0.202776642	-0.223568267	-0.243818157	-0.190581487	-0.264000645	-0.270837509	-0.257937336	-0.18630818	-0.290322509	-0.243297835	-0.318677158	-0.281875421	-0.251083851
219	内蒙古自治区	乌海市	西部	0.016476971	0.00935198	0.1265	362.2519087	356.3798481	353.0778708	-0.126969567	-0.152592902	-0.165834306	-0.124391254	-0.116896223	-0.022461026	-0.110311469	-0.140817127	-0.129732623	-0.070774481	0.032903322	0.021896799	-0.122765243	-0.151360232	-0.165097507	-0.206808358	0.040252516	-0.038389787	-0.109677366	-0.139055472	-0.128914749	-0.066893827	0.034678203	0.023041317	-0.137126461	-0.157249003	-0.15715104	-0.177773331	-0.0999472	0.115277907	-0.114677413	-0.168885634	-0.107501178	-0.011630742	0.117724054	-0.067107409
220	内蒙古自治区	赤峰市	西部	0.008238527	0.012617937	-0.0557	54.66195153	54.21529735	53.53973635	-0.245841441	-0.323231612	-0.222944738	-0.258712979	-0.262983409	-0.31268177	-0.19706675	-0.240089974	-0.240808311	-0.22233519	-0.403517001	-0.134030234	-0.246205656	-0.323279329	-0.234706931	-0.100608939	-0.271792363	-0.315324565	-0.197447672	-0.242542904	-0.243188538	-0.228226697	-0.405590988	-0.136516896	-0.14499702	-0.328878597	-0.234307301	-0.13545423	-0.289806376	-0.367905721	-0.246172058	-0.160645849	-0.285583253	-0.227051329	-0.504007355	-0.223022017
221	内蒙古自治区	通辽市	西部	0.008249019	0.014898377	-0.007	57.79992379	57.32703204	56.48548993	-0.230016373	-0.185002294	-0.18519702	-0.217319204	-0.260674349	-0.272828576	-0.142347558	-0.255745471	-0.201032027	-0.349071176	-0.312683591	-0.229784167	-0.227461476	-0.184580592	-0.20209887	-0.244852101	-0.283478341	-0.279123899	-0.142165365	-0.25511967	-0.201602391	-0.351445611	-0.314278916	-0.230016192	-0.223295044	-0.206616223	-0.200342415	-0.237430271	-0.265590653	-0.312939206	-0.176053015	-0.245106986	-0.223201481	-0.301315009	-0.355013203	-0.204254104
222	内蒙古自治区	鄂尔多斯市	西部	0.002459767	0.025057281	0.3845	26.25750324	26.19307437	25.55279091	-0.211830034	-0.222788923	-0.184041137	-0.226492151	-0.274648371	-0.161434223	-0.148993346	-0.216586611	-0.174132803	-0.24462595	-0.247478811	-0.227355276	-0.208006751	-0.221809236	-0.196291966	-0.292339028	-0.301747782	-0.175620462	-0.148616658	-0.214707192	-0.172920339	-0.241511288	-0.245396108	-0.226588286	-0.183428047	-0.218464678	-0.186701521	-0.236898622	-0.288090522	-0.102301217	-0.1821385	-0.217794028	-0.181122596	-0.217791998	-0.222244973	-0.314723715
223	内蒙古自治区	呼伦贝尔市	西部	0.006144108	0.011249162	-0.0814	10.44160182	10.37783925	10.2623959	-0.232716453	-0.256162961	-0.204853345	-0.250979253	-0.277798197	-0.261962223	-0.158521411	-0.254841257	-0.205536013	-0.31475935	-0.338161525	-0.242329735	-0.230738151	-0.255626924	-0.212692706	-0.298002948	-0.168949401	-0.267048398	-0.158387534	-0.2540614	-0.205567666	-0.314299939	-0.33757384	-0.242465307	-0.210398367	-0.252819789	-0.204935589	-0.248479486	-0.266550776	-0.268074671	-0.167012141	-0.259969338	-0.237523279	-0.313402449	-0.352052464	-0.263965505
224	内蒙古自治区	巴彦淖尔市	西部	0.011051858	0.012467455	-0.0441	28.51160313	28.19994137	27.85268923	-0.226462689	-0.229650837	-0.194945321	-0.240224324	-0.255933851	-0.214826057	-0.151451692	-0.24202661	-0.191886867	-0.286151826	-0.237933273	-0.168932411	-0.223799196	-0.228872503	-0.199019153	-0.289531591	-0.157482353	-0.22483786	-0.15119904	-0.240735631	-0.191399013	-0.284222993	-0.236798166	-0.169061405	-0.200420529	-0.21588994	-0.190507243	-0.242603637	-0.240844442	-0.163146661	-0.171255746	-0.246043878	-0.209010167	-0.263343432	-0.201882493	-0.221232414
225	内蒙古自治区	乌兰察布市	西部	0.012675994	0.009186316	-0.1027	45.00431241	44.44097883	44.03644614	-0.310706354	-0.357547954	-0.229063548	-0.308599032	-0.397688592	-0.491031925	-0.216518954	-0.346812625	-0.281947666	-0.444646221	-0.497651719	-0.293892981	-0.308427645	-0.35751757	-0.230372829	-0.365691488	-0.664007209	-0.502210216	-0.21687821	-0.346145714	-0.282448094	-0.446385814	-0.498512822	-0.295825592	-0.304176985	-0.366843252	-0.225780795	-0.309027041	-0.352505644	-0.511104616	-0.279693508	-0.35801909	-0.31780001	-0.436548008	-0.527141058	-0.406449867
226	内蒙古自治区	兴安盟	西部	0.00674037	0.012428024	-0.0305	29.83395745	29.6342119	29.2704382	-0.226755586	-0.20013936	-0.192666985	-0.231236115	-0.252521957	-0.26594394	-0.146327017	-0.244709252	-0.193738883	-0.345056424	-0.283078886	-0.241669514	-0.224184894	-0.199624924	-0.202436327	-0.307507505	-0.169589715	-0.274444178	-0.146163511	-0.243392179	-0.19457336	-0.346211712	-0.284463028	-0.242415807	-0.229027961	-0.215377383	-0.197650638	-0.263081884	-0.252720994	-0.307873865	-0.153692826	-0.271489737	-0.253268698	-0.378893813	-0.29951463	-0.285819355
227	内蒙古自治区	锡林郭勒盟	西部	0.013785747	0.016432887	0.0049	5.685129707	5.607821698	5.517158851	-0.286766496	-0.170489918	-0.232032559	-0.292648783	-0.374378151	-0.456666256	-0.201486933	-0.325371564	-0.258343208	-0.411180733	-0.47314565	-0.201538298	-0.28572748	-0.16855727	-0.235908398	-0.340820845	-1.245924149	-0.460212217	-0.201560682	-0.324828754	-0.258701094	-0.410558412	-0.472486755	-0.200571558	-0.281199255	-0.344212362	-0.230241172	-0.274245981	-0.339880258	-0.469362073	-0.236585097	-0.320931186	-0.295518233	-0.397349881	-0.493120033	-0.184608618
228	内蒙古自治区	阿拉善盟	西部	-0.004105947	0.030726051	0.1913	1.163764607	1.168562663	1.133727688	-0.148344278	-0.217752005	-0.185178305	-0.166913703	-0.165461495	-0.110124816	-0.132814894	-0.163143007	-0.148176293	-0.128762478	-0.12320259	-0.100075902	-0.146964675	-0.21713452	-0.188017311	-0.212201933	0.233638411	-0.114104215	-0.132631586	-0.162450413	-0.14878226	-0.126519528	-0.124337178	-0.09977738	-0.146324262	-0.197757364	-0.181254927	-0.163603362	-0.155092387	-0.04699422	-0.130399535	-0.160947504	-0.139570203	-0.088339171	-0.099985596	-0.08735109
229	宁夏回族自治区	银川市	西部	0.009406822	0.02604137	0.3759	319.0810472	316.1074805	308.0845372	-0.315958352	-0.328481571	-0.240749714	-0.260401095	-0.313879159	-0.34523815	-0.171238814	-0.300685684	-0.368426421	-0.353093273	-0.259678965	-0.292180112	-0.308484719	-0.327029606	-0.207272773	-0.168448404	-0.374271875	-0.39924054	-0.170384465	-0.295397654	-0.366420599	-0.344353352	-0.255722707	-0.288890821	-0.320434158	-0.34292936	-0.256562146	-0.378430223	-0.309253597	-0.223903447	-0.248791283	-0.270954332	-0.384536292	-0.360471832	-0.203788058	-0.326568672
230	宁夏回族自治区	石嘴山市	西部	0.01015222	0.046379871	0.0179	195.9292377	193.9601119	185.3629999	-0.10491865	-0.163968204	-0.16852498	-0.104317929	-0.102123249	-0.003340984	-0.105259932	-0.122363211	-0.137128601	-0.042499201	0.052833928	0.050034699	-0.100542832	-0.162850284	-0.164633065	-0.15254073	0.02444044	-0.023774191	-0.104594708	-0.119774354	-0.13584566	-0.035643332	0.054320368	0.051617848	-0.100493844	-0.164047538	-0.159201872	-0.154335168	-0.077241451	0.157993162	-0.111408329	-0.134256949	-0.124057115	0.031096992	0.170505862	-0.031158141
231	宁夏回族自治区	吴忠市	西部	0.009784446	-0.019226258	0.1441	95.03432877	94.11348046	95.95840143	-0.112512248	-0.260313235	-0.160165747	-0.127673482	-0.117175167	-0.05634034	-0.110804466	-0.127903038	-0.140226355	-0.093124311	-0.075933958	-0.049705394	-0.107781147	-0.259532389	-0.156124881	-0.136908037	-0.064135573	-0.082705368	-0.110437089	-0.125274734	-0.138674465	-0.086862748	-0.074642136	-0.050356253	-0.102785686	-0.230060877	-0.150070999	-0.160259571	-0.088890045	0.118887041	-0.120733772	-0.131571533	-0.088736873	-0.044756702	0.059810842	-0.128870435
232	宁夏回族自治区	固原市	西部	0.007649483	0.009115387	-0.1369	130.8638855	129.8704437	128.6973178	-0.024191096	-0.178731193	-0.127428297	-0.053247912	-0.058577454	0.051564653	-0.082722943	-0.048066472	-0.052867102	0.020928973	-0.004930252	0.051055901	-0.021052463	-0.177893115	-0.123572144	-0.088439371	-0.049304427	0.041310114	-0.082580632	-0.047043891	-0.052241785	0.025966621	-0.006374324	0.049997391	-0.035357691	-0.168913863	-0.108937049	-0.100488848	-0.013350409	0.24157761	-0.07234956	-0.060594421	0.034558067	0.064832734	0.178231792	0.01416888
233	宁夏回族自治区	中卫市	西部	0.001295146	0.013352486	0.0776	100.6315569	100.5013929	99.17713168	-0.030740843	-0.192218809	-0.140795618	-0.058001617	-0.023286636	0.061360653	-0.08855313	-0.062107872	-0.102343093	0.064900075	0.110279842	0.051143801	-0.027623213	-0.191000257	-0.134318206	-0.104931344	0.047649768	0.050242919	-0.088257809	-0.062762965	-0.102604424	0.067048198	0.109964432	0.049890758	-0.040226574	-0.171959596	-0.123098625	-0.105480987	0.010334034	0.278595155	-0.078078246	-0.075664312	-0.034813567	0.132007616	0.287932855	0.024206622
234	青海省	西宁市	西部	0.010939163	0.007490493	0.1527	361.6494353	357.7361016	355.0764042	-0.204180417	-0.205833433	-0.17617157	-0.16175854	-0.202209712	-0.112559168	-0.136455548	-0.148923671	-0.174412563	-0.244410519	-0.126137784	-0.358079225	-0.198923093	-0.204824519	-0.180173171	-0.433400908	-0.149323062	-0.107902985	-0.136533571	-0.148091469	-0.173236996	-0.243226454	-0.124534166	-0.355419461	-0.226478405	-0.287264052	-0.170186515	-0.236468917	-0.239521733	-0.118113213	-0.134241478	-0.20725653	-0.082073668	-0.267347966	-0.106672569	-0.299751559
235	青海省	海东市	西部	0.006593057	0.008128138	-0.0388	126.5023578	125.6737834	124.6605254	-0.000235747	-0.137896018	-0.136833803	-0.021141153	0.005828634	0.11986481	-0.075337686	0.003681913	-0.044603232	0.068950071	0.124175904	0.143335138	0.004191928	-0.136686642	-0.139304083	-0.129633622	0.180852487	0.124594581	-0.074696459	0.006184126	-0.042537766	0.075254801	0.127923747	0.147233191	-0.025988865	-0.15382955	-0.123732631	-0.068043726	0.016654361	0.274250773	-0.029056632	-0.022497123	0.085003791	0.106573485	0.262017669	0.216983409
236	青海省	海北藏族自治州	西部	0.020250874	0.024794554	-0.0323	9.703802843	9.511192879	9.281072821	-0.036737653	-0.168418538	-0.158111852	-0.071515443	-0.036226252	0.04323843	-0.101741408	-0.051099178	-0.069578275	0.035534425	0.077133531	-0.006423126	-0.03368681	-0.167710456	-0.162536372	-0.129144166	0.375065434	0.046655934	-0.101370665	-0.049665003	-0.068289021	0.038880481	0.079411614	-0.004393795	-0.032884506	-0.154952966	-0.149161676	-0.068791261	-0.027719442	0.147383403	-0.066732124	-0.046836601	0.01313927	0.100886142	0.148967935	0.116226307
237	青海省	黄南藏族自治州	西部	0.00867108	-0.007359505	0.1636	17.04750262	16.90095311	17.02625794	0.012815466	-0.128390807	-0.142418453	-0.026490813	0.014467996	0.116634621	-0.085279171	-0.003274135	-0.022219721	0.113862149	0.157107218	0.122575843	0.015843864	-0.127503249	-0.145910497	-0.08292424	0.361538362	0.12470569	-0.084705487	-0.00116505	-0.019964988	0.119173136	0.160962932	0.1252299	0.018743724	-0.128264815	-0.130848817	-0.028611756	0.023334833	0.235915187	-0.040156107	-0.0005019	0.073343554	0.176229361	0.262067372	0.186349018
238	青海省	海南藏族自治州	西部	-0.00026141	0.02697953	0.1285	12.34111645	12.34434338	12.02004813	-0.057436978	-0.161042019	-0.159494528	-0.08298184	-0.045040818	0.026816694	-0.104572776	-0.06106648	-0.06965512	0.009832796	0.053087635	-0.023161988	-0.05422602	-0.160362666	-0.164668783	-0.144895191	0.386983423	0.031354357	-0.104168102	-0.059430649	-0.067788892	0.012157779	0.056094102	-0.021585354	-0.052721035	-0.170424722	-0.150553247	-0.086855142	-0.037470808	0.120457795	-0.07027879	-0.060915089	0.012154677	0.069977712	0.119672144	0.046955412
239	青海省	果洛藏族自治州	西部	0.008581221	0.004326427	0.3142	3.162626964	3.135718669	3.122210652	-0.09850755	-0.190195103	-0.175181173	-0.125494101	-0.109207108	-0.060706142	-0.12345579	-0.11280579	-0.098622934	-0.062647678	-0.065680233	-0.072029721	-0.096198325	-0.189476272	-0.179174443	-0.161646327	0.499594884	-0.058491817	-0.123122124	-0.111418454	-0.097279834	-0.059806586	-0.063492986	-0.071114578	-0.085835921	-0.190071449	-0.168505275	-0.115131613	-0.101121516	-0.00423641	-0.105400417	-0.107225404	-0.060860957	-0.023605646	-0.028452033	-0.034042149
240	青海省	玉树藏族自治州	西部	-0.016412666	0.009649121	0.3653	2.238860547	2.276219376	2.254465763	-0.203467397	-0.24173798	-0.203350048	-0.231395545	-0.243481924	-0.227780295	-0.157225879	-0.228546569	-0.177963305	-0.259599446	-0.278585986	-0.167150952	-0.201757705	-0.241263432	-0.208236187	-0.262874904	0.692896403	-0.231384907	-0.157084939	-0.227930382	-0.177656803	-0.259095864	-0.277869563	-0.167295429	-0.180753501	-0.239376094	-0.200876135	-0.217697529	-0.228057477	-0.216428804	-0.163424327	-0.224597409	-0.192656173	-0.241849045	-0.278428512	-0.200715552
268	陕西省	西安市	西部	0.015437276	0.013031911	0.1139	1029.226662	1013.579752	1000.540793	-0.949588872	-0.679428326	-0.420954728	-0.685711954	-0.770106779	-1.125010872	-0.551330362	-0.815050282	-0.886772641	-0.678631318	-0.278058208	-1.696760765	-0.957327321	-0.681723235	-0.373752221	-0.95819676	-0.879456292	-1.091470605	-0.559014071	-0.834068595	-0.904747619	-0.701679299	-0.274238998	-1.704700589	-1.891866169	-0.52484078	-0.391393717	-0.919255203	-0.772418084	-1.323056164	-0.676662259	-0.991764106	-1.174355148	-0.5443209	-0.272234764	-1.339475029
269	陕西省	铜川市	西部	0.010627606	0.012795312	0.0004	267.3193785	264.5082885	261.1665807	-0.221969886	-0.24629562	-0.135174735	-0.206414572	-0.239584698	-0.316999601	-0.14720528	-0.216948075	-0.109551291	-0.303281073	-0.360938793	-0.468900769	-0.215274797	-0.246302156	-0.124110806	-0.057680938	-0.28703245	-0.338394551	-0.148215969	-0.216921721	-0.111430591	-0.304260252	-0.36563909	-0.476567941	-0.227842099	-0.230322212	-0.113684481	-0.209910417	-0.230036968	-0.23062666	-0.207275992	-0.161957347	-0.055591294	-0.297620406	-0.331634058	-0.559885348
270	陕西省	宝鸡市	西部	0.004411301	0.017245421	0.0052	255.3699698	254.2484035	249.9381155	-0.195304539	-0.260686774	-0.152976189	-0.194275636	-0.266064289	-0.217862441	-0.16383175	-0.207658443	-0.169061238	-0.286238016	-0.335198658	-0.213963382	-0.193021288	-0.26067414	-0.15932173	-0.160145485	-0.3090845	-0.225467579	-0.164510123	-0.207930049	-0.172330356	-0.287657816	-0.336140003	-0.215840998	-0.225929796	-0.286959769	-0.148071386	-0.264846543	-0.252612543	-0.209557877	-0.20179928	-0.255159995	-0.204102284	-0.335718271	-0.381716792	-0.263262725
271	陕西省	咸阳市	西部	0.001743294	-0.009314981	0.0092	603.7786853	602.7279531	608.3951422	-0.238202342	-0.261796142	-0.167904383	-0.260075715	-0.295832641	-0.283024621	-0.167753491	-0.258433097	-0.191020677	-0.329100468	-0.3623295	-0.146900748	-0.236694686	-0.26149875	-0.158502659	-0.16948596	-0.345471695	-0.285492149	-0.167606047	-0.257703296	-0.191847439	-0.327979605	-0.360044666	-0.148482629	-0.251102256	-0.259676892	-0.147526167	-0.24541389	-0.274774926	-0.280578795	-0.165621937	-0.239738431	-0.195831293	-0.308856596	-0.371335195	-0.041435872
272	陕西省	渭南市	西部	0.012989692	0.01396016	-0.0346	499.0029348	492.6041587	485.822006	-0.237269666	-0.279101149	-0.155608918	-0.262561247	-0.286594542	-0.282703562	-0.166167022	-0.259257051	-0.161150795	-0.33904128	-0.369217018	-0.204456869	-0.234862734	-0.278415109	-0.148114725	-0.194629031	-0.336179736	-0.289515398	-0.166746999	-0.258962349	-0.162435952	-0.339207138	-0.368998103	-0.202531422	-0.208502643	-0.261456085	-0.13795328	-0.304646965	-0.260500076	-0.28187519	-0.184925937	-0.250578992	-0.22522352	-0.350306015	-0.40032658	-0.259214599
273	陕西省	延安市	西部	0.008259993	0.011521624	0.0455	69.39756317	68.82903584	68.04504639	-0.195164941	-0.232908491	-0.146359129	-0.20541906	-0.231635306	-0.239506395	-0.136262933	-0.202924843	-0.113346313	-0.25031273	-0.385523038	-0.219026825	-0.191067569	-0.232484827	-0.144761382	-0.138244877	-0.269072961	-0.25408321	-0.136676131	-0.202182688	-0.113882787	-0.250232439	-0.386347612	-0.219953039	-0.175133886	-0.249933146	-0.134794035	-0.210770761	-0.227804903	-0.199670363	-0.165435253	-0.18362718	-0.086346774	-0.240924619	-0.464916901	-0.293202146
274	陕西省	汉中市	西部	0.015862727	0.011832396	-0.0384	155.370384	152.9442708	151.1557362	-0.264793511	-0.264178497	-0.168114595	-0.257282575	-0.295793975	-0.272154791	-0.164939995	-0.271329739	-0.227732903	-0.397251396	-0.312803943	-0.303474472	-0.264397899	-0.263697866	-0.170918922	-0.270959966	-0.347396052	-0.279484436	-0.165028029	-0.272317828	-0.229176634	-0.400384066	-0.310548054	-0.30688144	-0.298483958	-0.249971499	-0.161052674	-0.266228048	-0.292921239	-0.282576061	-0.176718078	-0.286148763	-0.2510465	-0.50418169	-0.354132053	-0.301230715
275	陕西省	榆林市	西部	0.016638653	0.017452185	0.0243	91.87940492	90.37567541	88.82547678	-0.220819801	-0.237305697	-0.172299867	-0.239491338	-0.267638999	-0.242855342	-0.152767969	-0.240585183	-0.182269352	-0.295895758	-0.394122535	-0.34743826	-0.217640304	-0.23686035	-0.176341105	-0.2383653	-0.305970624	-0.256150766	-0.152964915	-0.239600341	-0.18208931	-0.29465943	-0.395868952	-0.352379823	-0.214274973	-0.264216787	-0.170881126	-0.267885227	-0.261875783	-0.24845667	-0.185584931	-0.271727595	-0.266676535	-0.340181844	-0.490449701	-0.646735857
276	陕西省	安康市	西部	0.011189446	0.011378488	-0.0414	141.5227543	139.9567162	138.3821367	-0.259512813	-0.24748974	-0.155506039	-0.244749874	-0.301460668	-0.314573545	-0.146991928	-0.266907939	-0.19327043	-0.409924656	-0.390462487	-0.368492444	-0.258749269	-0.247489459	-0.156075943	-0.158109361	-0.353326001	-0.323176968	-0.147573808	-0.268857316	-0.195485057	-0.414852447	-0.39309535	-0.373122589	-0.261304329	-0.233718462	-0.148409319	-0.204316072	-0.300008336	-0.340318564	-0.188313029	-0.234016837	-0.188724041	-0.478241789	-0.367616058	-0.344183678
277	陕西省	商洛市	西部	0.015855213	0.012411201	-0.0403	148.634239	146.3143931	144.5207174	-0.304619151	-0.249047779	-0.151190895	-0.278168037	-0.321024884	-0.427477145	-0.155159667	-0.307389651	-0.176804674	-0.452738579	-0.467287061	-0.421823678	-0.30168798	-0.249428097	-0.139125503	-0.121070703	-0.372275043	-0.442209805	-0.15637427	-0.30962523	-0.179890861	-0.456956915	-0.467927257	-0.424676414	-0.2910418	-0.23700557	-0.135671363	-0.20980852	-0.332366534	-0.436215456	-0.219369111	-0.231570391	-0.145515204	-0.459052986	-0.487340212	-0.393122938
279	四川省	成都市	西部	0.009434827	0.011165833	0.0304	1346.707822	1334.120625	1319.388553	-1.217852264	-0.860058311	-0.688187734	-1.183558194	-1.038042143	-2.374960961	-1.104259339	-1.301200063	-0.500568619	-0.817902986	0.314844307	-2.162124528	-1.171582305	-0.869723653	-0.65445354	-0.738580673	-1.373738605	-2.461347515	-1.109891904	-1.294798929	-0.494532929	-0.832735832	0.321846069	-2.169748647	-2.132685391	-0.813903241	-0.690104004	-1.144653135	-1.056469028	-2.283748852	-1.715376192	-1.117683098	-0.65470418	0.798719495	0.622010525	-2.233045018
280	四川省	自贡市	西部	0.010532255	0.01656066	-0.1647	768.4571102	760.4478792	748.0595202	-0.312820171	-0.232857139	-0.171010005	-0.293848213	-0.33439277	-0.232177788	-0.157880743	-0.304585517	-0.298281385	-0.485376589	-0.627606524	-0.265654367	-0.315178186	-0.2324953	-0.175027646	-0.406132192	-0.388922552	-0.229554813	-0.158199145	-0.307400219	-0.300449472	-0.489721688	-0.62883359	-0.267011198	-0.343057977	-0.159379966	-0.170855832	-0.328363316	-0.32997851	-0.300545123	-0.23254066	-0.373484267	-0.40518819	-0.629447042	-0.785421727	-0.195798212
281	四川省	攀枝花市	西部	0.011140794	0.026711017	0.0454	228.6946064	226.174839	220.2906516	-0.118829222	-0.188517233	-0.158046145	-0.132628106	-0.145998178	-0.04326858	-0.093928536	-0.106718103	-0.138786197	-0.128743415	-0.294235529	-0.369945876	-0.12132466	-0.187812981	-0.167953057	-0.237549789	-0.078487664	-0.040019376	-0.093654535	-0.10701937	-0.138169849	-0.127705437	-0.293952882	-0.373139466	-0.105710483	-0.209016663	-0.157533178	-0.150801649	-0.124159437	-0.093112588	-0.071660573	-0.146412801	-0.156855943	-0.1890706	-0.329375089	-0.431582959
282	四川省	泸州市	西部	0.01042867	0.012266084	-0.1979	452.0377947	447.3722965	441.9512849	-0.278806547	-0.23774226	-0.180754841	-0.278904523	-0.314579771	-0.265341956	-0.149046029	-0.279267998	-0.252251231	-0.384430048	-0.437721933	-0.305605489	-0.281530302	-0.237110605	-0.180857406	-0.383588023	-0.372382439	-0.269554101	-0.148996052	-0.281277813	-0.253984142	-0.390868058	-0.442096695	-0.307810672	-0.266686508	-0.210475818	-0.188576169	-0.287180877	-0.295848268	-0.298796986	-0.182614761	-0.303605331	-0.285732708	-0.272371933	-0.460899442	-0.262954239
283	四川省	德阳市	西部	0.009245878	0.014357021	-0.0782	782.0735063	774.9087942	763.940879	-0.238893293	-0.319326113	-0.215509853	-0.277491077	-0.290731073	-0.386734909	-0.205289623	-0.289499904	-0.058630901	-0.219589743	-0.215731966	-0.534581627	-0.23875799	-0.320309094	-0.209967659	-0.03116914	-0.343172561	-0.396918332	-0.205754988	-0.290482073	-0.055861662	-0.220078511	-0.220180597	-0.536533657	-0.264262535	-0.269296106	-0.208779678	-0.073269933	-0.244428239	-0.326260826	-0.169447116	-0.053879441	0.271474599	0.380963237	0.069353183	-0.451478631
284	四川省	绵阳市	西部	0.009496938	0.011549616	-0.1477	289.4201012	286.6973541	283.4239168	-0.147082112	-0.25725955	-0.199640592	-0.228160373	-0.242359125	-0.284931131	-0.167224211	-0.214486537	-0.057286626	-0.110408003	-0.028806938	-0.220262753	-0.144500827	-0.256678772	-0.213358272	-0.203876609	-0.278775118	-0.290995016	-0.167162132	-0.213261372	-0.054650761	-0.113215403	-0.030327658	-0.221039721	-0.15465291	-0.287018986	-0.204273978	-0.178607864	-0.208841686	-0.260745273	-0.141665854	-0.159951643	0.021233	0.227737258	0.174883323	-0.246582785
285	四川省	广元市	西部	0.010658282	0.012163657	-0.2154	191.2871159	189.2698247	186.9952782	-0.286723775	-0.265439641	-0.169667362	-0.278384885	-0.324320941	-0.254198187	-0.16683762	-0.297178889	-0.242515394	-0.435317265	-0.31491304	-0.277422877	-0.28764474	-0.265136196	-0.182655283	-0.320896549	-0.382683762	-0.258303507	-0.167238337	-0.299367087	-0.244997536	-0.441019425	-0.317543189	-0.278929629	-0.300878337	-0.234050165	-0.173066391	-0.291097855	-0.326556074	-0.29913029	-0.242990053	-0.322273602	-0.315372681	-0.485946796	-0.441515484	-0.299333113
286	四川省	遂宁市	西部	0.013002434	0.011940504	-0.1107	789.9934259	779.8534332	770.651466	-0.358319233	-0.27718769	-0.185176738	-0.332420005	-0.371080234	-0.308839572	-0.181554507	-0.352447809	-0.269172063	-0.342037311	-0.322490548	-0.348579057	-0.362283559	-0.277127119	-0.202968427	-0.272335832	-0.437732681	-0.309421019	-0.181987911	-0.356683478	-0.2734471	-0.354467574	-0.328843214	-0.349999555	-0.337868204	-0.246228913	-0.198803994	-0.310149303	-0.33707768	-0.328350625	-0.220931116	-0.310170563	-0.24889008	0.243924966	-0.064948171	-0.288942024
287	四川省	内江市	西部	0.010946783	0.01602028	-0.1529	878.5167018	869.0039045	855.3017315	-0.316835472	-0.228167112	-0.163971178	-0.289578598	-0.332983097	-0.210163544	-0.15944903	-0.304629026	-0.313501363	-0.469941902	-0.608265704	-0.215567679	-0.318124887	-0.227719842	-0.170221588	-0.393271034	-0.383973994	-0.206201211	-0.159799112	-0.306845573	-0.313805304	-0.468466681	-0.611181372	-0.215391597	-0.359120519	-0.130252575	-0.164879147	-0.324218106	-0.335265608	-0.258610212	-0.245871017	-0.386344084	-0.444900863	-0.769916093	-0.768273194	-0.134286964
288	四川省	乐山市	西部	0.01028081	0.014108766	-0.0633	335.5046065	332.0904476	327.4702464	-0.250827183	-0.261182723	-0.18687104	-0.273476181	-0.300767508	-0.261967839	-0.167485265	-0.279499574	-0.188955679	-0.373201524	-0.331175188	-0.272231276	-0.249950726	-0.260768812	-0.193975291	-0.270721735	-0.354352322	-0.263667455	-0.167665065	-0.280374955	-0.189772112	-0.37596185	-0.329997413	-0.27400717	-0.258730564	-0.225529189	-0.188440163	-0.239335723	-0.297786445	-0.298404207	-0.212134557	-0.278221141	-0.263137552	-0.44006651	-0.408305397	-0.272356237
289	四川省	南充市	西部	0.009772799	0.013067176	-0.1029	639.7029562	633.5117731	625.3403406	-0.216033529	-0.264255394	-0.179770521	-0.258568996	-0.239106322	-0.284414655	-0.167082515	-0.244777759	-0.130271217	-0.040068796	0.304644486	-0.222315871	-0.214668247	-0.263796221	-0.198678424	-0.235722875	-0.284812654	-0.288432729	-0.16708119	-0.244064889	-0.129938864	-0.046304654	0.30219579	-0.224156086	-0.18360985	-0.275960473	-0.198132833	-0.21244912	-0.185065047	-0.26272535	-0.171400837	-0.171288851	-0.017040259	0.731955934	0.823290517	-0.253892552
290	四川省	眉山市	西部	0.009710047	0.012207564	-0.1387	536.2669445	531.1098432	524.7044799	-0.342201471	-0.313310481	-0.208744452	-0.336057425	-0.419279484	-0.389601071	-0.214738824	-0.350591238	-0.263968471	-0.597315746	-0.560910723	-0.472708232	-0.326604159	-0.31386699	-0.22167198	-0.282139638	-0.497040364	-0.392498017	-0.214122404	-0.343507856	-0.255079448	-0.587497589	-0.543453865	-0.468205739	-0.223533286	-0.245821493	-0.216643796	-0.24907282	-0.428080958	-0.469125509	-0.248627689	-0.310483023	-0.336833628	-0.759784903	-0.653711965	-0.455598979
291	四川省	宜宾市	西部	0.010970482	0.013178932	-0.1504	438.5167215	433.7581852	428.1160727	-0.268293418	-0.249726874	-0.173057965	-0.265455691	-0.297048155	-0.236112637	-0.147580626	-0.268806555	-0.222339992	-0.372369978	-0.302426392	-0.265662385	-0.269069656	-0.249044289	-0.17385405	-0.342243588	-0.348758889	-0.237905877	-0.147591519	-0.269852696	-0.223139723	-0.375133938	-0.304508274	-0.266471842	-0.276998465	-0.211710978	-0.174992097	-0.277713811	-0.280617817	-0.273550009	-0.185538398	-0.296135418	-0.250954936	-0.293221981	-0.31722259	-0.272816026
292	四川省	广安市	西部	0.0063125	0.091809765	-0.242	700.8502128	696.4538481	637.8893746	-0.379996226	-0.344492933	-0.195040606	-0.310986057	-0.40498178	-0.406360324	-0.186847573	-0.359867483	-0.372099925	-0.497075513	-0.484631844	-0.580732892	-0.380704744	-0.344336412	-0.209312678	-0.303848736	-0.478947441	-0.416847084	-0.187397782	-0.362114423	-0.374572023	-0.506760415	-0.489807363	-0.583226031	-0.37665427	-0.278283446	-0.208939586	-0.281945166	-0.410031462	-0.459640877	-0.275251838	-0.338722863	-0.425235611	-0.286122417	-0.363900913	-0.497041898
293	四川省	达州市	西部	0.009878786	0.012614727	-0.101	422.0180083	417.8897649	412.6838704	-0.288486356	-0.304199705	-0.18626649	-0.287151774	-0.295568751	-0.331161701	-0.173009649	-0.305868601	-0.26452741	-0.263717704	-0.068176271	-0.360791121	-0.292244022	-0.304332765	-0.19709513	-0.307641573	-0.350084674	-0.338704757	-0.173538954	-0.309654901	-0.268048068	-0.275360195	-0.074660616	-0.364620072	-0.291045652	-0.255145891	-0.196271479	-0.307560042	-0.25465718	-0.315657156	-0.238867304	-0.331564678	-0.334697854	0.005664853	0.023137476	-0.298894768
294	四川省	雅安市	西部	0.011610183	0.009437888	-0.0394	126.3464508	124.8963809	123.7286438	-0.31186892	-0.249215229	-0.186972408	-0.296713378	-0.313827492	-0.235234883	-0.1865197	-0.30756555	-0.298836447	-0.452990685	-0.421596642	-0.272330116	-0.311788573	-0.24927435	-0.199399095	-0.335209285	-0.379644529	-0.23353914	-0.187016554	-0.309741289	-0.300167536	-0.454420176	-0.423162213	-0.27391302	-0.320914863	-0.20568778	-0.191454886	-0.296941452	-0.305564357	-0.279634124	-0.286855669	-0.328410098	-0.344700089	-0.480954789	-0.436387705	-0.283257654
295	四川省	巴中市	西部	0.010524229	0.010918617	-0.0447	341.2840109	337.7296664	334.0819534	-0.306337879	-0.264176854	-0.158658784	-0.270612331	-0.341706501	-0.255667108	-0.155196479	-0.299886682	-0.284611454	-0.471278641	-0.502743034	-0.307779324	-0.306473252	-0.264043732	-0.168686003	-0.317658069	-0.397286954	-0.260354824	-0.155683153	-0.30153593	-0.285355338	-0.470457717	-0.50249596	-0.306954076	-0.336034745	-0.214395517	-0.161751373	-0.295054886	-0.347710457	-0.306080556	-0.228263334	-0.334982688	-0.363891425	-0.586085703	-0.596128578	-0.343433165
296	四川省	资阳市	西部	0.009827822	0.013210878	-0.231	590.0436005	584.3011925	576.6827074	-0.400650629	-0.257900097	-0.177824885	-0.33980581	-0.397028802	-0.301473658	-0.187878645	-0.380853591	-0.390881014	-0.662611576	-0.788188685	-0.346701868	-0.401734929	-0.257722083	-0.192238737	-0.515820531	-0.456672387	-0.299130968	-0.188178291	-0.383837667	-0.392292238	-0.665578851	-0.790115787	-0.348129677	-0.478147965	-0.187946616	-0.187679402	-0.441188417	-0.431964979	-0.415208223	-0.30734449	-0.499593262	-0.578107772	-0.99006824	-1.039536629	-0.270603285
297	四川省	甘孜藏族自治州	西部	0.013597495	0.010442827	0.1674	9.422358769	9.295957043	9.199884246	-0.255840863	-0.259965351	-0.198916331	-0.257392463	-0.262063861	-0.227225913	-0.171314422	-0.260361346	-0.241115059	-0.324564408	-0.350542859	-0.216444002	-0.255182694	-0.259596405	-0.207303534	-0.325543644	-0.210390392	-0.2280359	-0.171445991	-0.261176937	-0.242033462	-0.325225064	-0.351047316	-0.216855303	-0.260736545	-0.243080863	-0.199015934	-0.279154038	-0.25388897	-0.239127514	-0.216544312	-0.291565942	-0.294425173	-0.328796718	-0.370814624	-0.272037589
298	四川省	凉山彝族自治州	西部	0.012235988	0.003753371	0.0706	102.2554499	101.019378	100.6416326	-0.21967993	-0.225655574	-0.176583926	-0.23052258	-0.248571757	-0.170044672	-0.136299688	-0.218068858	-0.20688542	-0.286937555	-0.357062535	-0.200299431	-0.219714541	-0.225504812	-0.186934855	-0.297761227	-0.265099636	-0.168907495	-0.136287103	-0.21876679	-0.206964135	-0.287164374	-0.356512708	-0.199620444	-0.208936746	-0.21230344	-0.176451687	-0.249144767	-0.228094254	-0.204951562	-0.160155984	-0.252739255	-0.235178985	-0.311187466	-0.362574197	-0.238757933
301	西藏自治区	拉萨市	西部	0.009355281	0.012568959	0.1168	24.64491582	24.41649267	24.11341217	-0.205629442	-0.242884968	-0.200347174	-0.225491521	-0.231463141	-0.210042002	-0.153770089	-0.219442463	-0.176263038	-0.233843073	-0.265878048	-0.199043926	-0.204535824	-0.242326372	-0.206572954	-0.270618517	0.508965381	-0.212184435	-0.153708574	-0.218837523	-0.175873068	-0.232889549	-0.26600627	-0.199376585	-0.201139845	-0.244984711	-0.199186307	-0.223113059	-0.214472592	-0.204424312	-0.162832467	-0.221620569	-0.204712666	-0.219577436	-0.269335957	-0.226528102
302	西藏自治区	日喀则市	西部	0.014277478	0.016176081	0.0523	5.185175466	5.112186336	5.030807587	-0.224668343	-0.255791556	-0.207058661	-0.250580049	-0.267553357	-0.256715961	-0.16212882	-0.246601208	-0.194299863	-0.291792343	-0.324269607	-0.206007748	-0.223122041	-0.255316567	-0.212434193	-0.284968486	0.541128272	-0.261089438	-0.162033231	-0.246099673	-0.194155165	-0.29144237	-0.32423181	-0.206370672	-0.203965819	-0.253249753	-0.205624521	-0.237874598	-0.250167166	-0.253868881	-0.173510043	-0.243007385	-0.21891155	-0.276484834	-0.326689283	-0.24250634
303	西藏自治区	昌都市	西部	0.01138934	0.011943733	0.0848	7.751193052	7.663906216	7.573450941	-0.162583653	-0.228839502	-0.193282669	-0.19080895	-0.19199962	-0.165978849	-0.143966889	-0.183816722	-0.147672937	-0.171781254	-0.210610994	-0.144672263	-0.16079102	-0.228287286	-0.197533772	-0.222039062	0.675029336	-0.168194899	-0.143742293	-0.182837723	-0.146822956	-0.170264313	-0.209881211	-0.144773283	-0.146618444	-0.225374705	-0.189376111	-0.178436815	-0.17301279	-0.140997547	-0.141202832	-0.178092485	-0.149677032	-0.143281793	-0.199151529	-0.164318641
304	西藏自治区	林芝市	西部	0.022050642	-0.029587843	0.0963	5.582204496	5.461768981	5.628298182	-0.177800406	-0.233356616	-0.196227501	-0.203153553	-0.207919175	-0.182835194	-0.1483568	-0.19736218	-0.159117406	-0.194300097	-0.223205636	-0.146951861	-0.176252981	-0.232921417	-0.201079308	-0.237868707	0.651763708	-0.184922648	-0.148179567	-0.196563137	-0.158458478	-0.193221407	-0.222678065	-0.146859414	-0.165595149	-0.232336526	-0.193215188	-0.193376322	-0.191189048	-0.164121435	-0.150065355	-0.193195909	-0.171720983	-0.170426445	-0.221484553	-0.182188521
305	西藏自治区	山南市	西部	0.027717147	0.072517346	0.1715	18.13709523	17.64794455	16.45469382	-0.210709669	-0.249115614	-0.20381092	-0.233820955	-0.249205522	-0.23268796	-0.158063696	-0.230694202	-0.183512327	-0.258877752	-0.287674261	-0.189637753	-0.209315143	-0.24863317	-0.209231855	-0.271805588	0.586863048	-0.23619592	-0.157965509	-0.230142129	-0.183222879	-0.258360059	-0.287367749	-0.189875372	-0.195513126	-0.248055374	-0.20215357	-0.224765729	-0.23258917	-0.22534308	-0.167390897	-0.22858642	-0.207191032	-0.243410325	-0.289143415	-0.222496107
306	西藏自治区	那曲市	西部	0.011608544	0.023530243	0.2171	1.660734613	1.641677132	1.603936126	-0.223023342	-0.253895291	-0.206461524	-0.248241218	-0.264473752	-0.252375692	-0.161353822	-0.243761461	-0.193242726	-0.286638691	-0.317634312	-0.204643492	-0.221482184	-0.253412468	-0.211860615	-0.28387659	0.537762061	-0.256541795	-0.161259367	-0.243239042	-0.19307541	-0.286220419	-0.317482758	-0.204999488	-0.203313507	-0.251224566	-0.204998226	-0.236911856	-0.246453117	-0.248251876	-0.172353178	-0.240814083	-0.216907302	-0.271298136	-0.316494612	-0.238683648
307	西藏自治区	阿里地区	西部	-0.012013005	-0.016437598	0.1639	0.354200629	0.35850738	0.364498866	-0.228034104	-0.257332667	-0.209302207	-0.254302632	-0.277987386	-0.271415887	-0.164980736	-0.253581086	-0.199834316	-0.309888205	-0.339836029	-0.204747721	-0.226484367	-0.256912875	-0.214455849	-0.287006868	0.695155241	-0.276704514	-0.164885196	-0.253130606	-0.199787827	-0.309863784	-0.339500402	-0.205190795	-0.204421509	-0.254175996	-0.207940456	-0.241465463	-0.263018505	-0.270034602	-0.177388318	-0.250716253	-0.226133923	-0.301325491	-0.343156319	-0.244562188
309	新疆维吾尔自治区	乌鲁木齐市	西部	0.014342466	-0.007394077	0.3582	242.2373759	238.8122198	240.5911695	-0.447510965	-0.224344221	-0.217801547	-0.304469739	-0.496377162	-0.27345964	-0.19224825	-0.368131604	-0.374799366	-0.6433656	-0.358600784	-0.347292275	-0.443050728	-0.224251593	-0.220868379	-0.289753347	-0.894712983	-0.283158543	-0.192864396	-0.364899602	-0.37751656	-0.639973415	-0.356334325	-0.352652873	-0.638884153	-0.346579746	-0.245667443	-0.622062877	-0.529592574	-0.361589861	-0.315430879	-0.534490276	-0.769202361	-0.892293716	-0.303620555	-0.73051489
310	新疆维吾尔自治区	克拉玛依市	西部	0.001421928	0.010888655	0.2233	50.81119809	50.73905083	50.19252179	0.035995897	-0.034299473	-0.143649736	0.004628209	0.036294463	0.187739963	-0.078653826	-0.001405841	0.008573066	0.222312283	0.216476192	0.394381578	0.039701657	-0.033119042	-0.148710707	-0.024279555	0.351840252	0.189450113	-0.07793676	0.002707161	0.012683731	0.229246322	0.220961751	0.398928453	-0.00611673	-0.056346103	-0.14340246	-0.036126182	0.030579478	0.29751066	-0.029813197	-0.03449732	-0.006922514	0.305265803	0.30715342	0.295440051
311	新疆维吾尔自治区	吐鲁番市	西部	0.025717861	0.007752867	0.0865	9.76408206	9.519266878	9.446033037	-0.183524906	-0.21817258	-0.194587341	-0.199121779	-0.219868403	-0.169411764	-0.147180749	-0.204242736	-0.168974123	-0.22064444	-0.2204976	-0.098802345	-0.181251742	-0.217705498	-0.199973247	-0.23183341	0.181411927	-0.171821937	-0.147000961	-0.202926286	-0.168435565	-0.21936626	-0.219160786	-0.098328058	-0.188320862	-0.234511026	-0.195549479	-0.222569793	-0.213936477	-0.152003581	-0.15313092	-0.222044337	-0.225819331	-0.225236912	-0.210167999	-0.180880839
312	新疆维吾尔自治区	哈密市	西部	0.009467972	0.012130066	0.0997	4.434557835	4.392965362	4.340317031	-0.219752239	-0.252493372	-0.205272232	-0.24064602	-0.267368079	-0.240824594	-0.159864311	-0.242033432	-0.195290298	-0.29001758	-0.313120299	-0.178424729	-0.217869694	-0.251992301	-0.210646043	-0.279089001	0.04422166	-0.245340271	-0.159775328	-0.241308016	-0.195191448	-0.289626805	-0.31264832	-0.178547915	-0.206994585	-0.25007061	-0.205236622	-0.242331128	-0.256126009	-0.23698716	-0.172264723	-0.247775181	-0.235000215	-0.288388375	-0.315784449	-0.235218287
313	新疆维吾尔自治区	昌吉回族自治州	西部	0.010876694	0.021967761	0.0547	20.8071751	20.58329688	20.14084755	-0.158490057	-0.171054504	-0.179924546	-0.165936899	-0.185352784	-0.073968809	-0.128436573	-0.180678946	-0.161189838	-0.179967443	-0.190671745	-0.017242186	-0.155214382	-0.170111034	-0.187024278	-0.188206831	0.00962356	-0.075239617	-0.1281227	-0.177732609	-0.159613103	-0.179183884	-0.18752268	-0.014363746	-0.176128688	-0.1975846	-0.185797542	-0.21473992	-0.180896649	-0.032714727	-0.126336103	-0.210012212	-0.233439241	-0.202987154	-0.140024293	-0.130362317
314	新疆维吾尔自治区	阿克苏地区	西部	0.009534922	0.017466362	0.112	20.69243204	20.4969948	20.14513262	-0.07997961	-0.140265274	-0.172597557	-0.125043784	-0.103068351	-0.05089086	-0.115909212	-0.126962232	-0.098686055	-0.091351999	-0.153416627	0.089783449	-0.079026515	-0.139378754	-0.182390987	-0.233589056	0.39233489	-0.047821433	-0.115532109	-0.125469268	-0.097284432	-0.088009784	-0.150364446	0.091501874	-0.131095864	-0.167345136	-0.174316954	-0.200121711	-0.125576077	-0.034712713	-0.094328738	-0.189870105	-0.171632556	-0.157594046	-0.17050981	-0.030351766
315	新疆维吾尔自治区	喀什地区	西部	0.009178511	0.01254145	0.1556	42.25279567	41.86850514	41.34991723	-0.168307017	-0.206755881	-0.194771612	-0.20173994	-0.215342818	-0.202589642	-0.145671751	-0.204682588	-0.151184295	-0.252042381	-0.318166469	-0.094951319	-0.166547331	-0.206303087	-0.201268471	-0.256911881	0.355957628	-0.204369007	-0.145485432	-0.203714894	-0.150268252	-0.251400839	-0.316504046	-0.094871759	-0.171472066	-0.209882979	-0.194624945	-0.221596273	-0.217100427	-0.192546657	-0.144089461	-0.228912113	-0.183904807	-0.274340243	-0.311091432	-0.174721373
316	新疆维吾尔自治区	和田地区	西部	0.009415493	0.010658333	0.1523	9.31868212	9.231760545	9.134403035	-0.14924921	-0.200543915	-0.191518252	-0.184011007	-0.182923621	-0.168819342	-0.141496466	-0.182871649	-0.139037192	-0.201274566	-0.235456946	-0.053291058	-0.147584572	-0.200103914	-0.197089052	-0.2254301	0.605280989	-0.170355479	-0.141262137	-0.181812764	-0.138118974	-0.200299546	-0.234802811	-0.052557624	-0.148830542	-0.204023323	-0.18951071	-0.188632175	-0.178737631	-0.148530048	-0.136938146	-0.193295443	-0.155532982	-0.207907609	-0.225964737	-0.117003684
317	新疆维吾尔自治区	塔城地区	西部	-0.028448027	0.113180242	0.3136	14.06198293	14.47373205	13.00214602	0.003276541	-0.059224458	-0.145580559	-0.043252443	-0.022593678	0.145209592	-0.082048641	-0.036332078	-0.023588518	0.114648815	0.017104924	0.29976844	0.006804695	-0.05800053	-0.148842215	-0.043533756	0.253491503	0.148854116	-0.081354828	-0.032339361	-0.020067824	0.122244224	0.021689765	0.304549254	-0.007325072	-0.06833368	-0.141584164	-0.048776468	-0.011475554	0.259502657	-0.032845287	-0.048394255	-0.035056227	0.220970288	0.143992789	0.217164279
318	新疆维吾尔自治区	阿勒泰地区	西部	0.009509041	0.011611437	-0.0035	4.640545507	4.596834026	4.544070833	-0.08373719	-0.157672163	-0.172450178	-0.121767296	-0.097282883	-0.029596051	-0.11756713	-0.110605658	-0.083965946	-0.036106046	-0.087136476	0.062082745	-0.081285926	-0.156841884	-0.178201678	-0.12413976	0.46874486	-0.026108552	-0.117194294	-0.108346059	-0.082074975	-0.032129132	-0.08416686	0.063555004	-0.088765199	-0.162933261	-0.17011203	-0.121184393	-0.097735989	0.020992754	-0.09983037	-0.112348133	-0.104143675	0.00413887	-0.063792137	-0.02540062
319	新疆维吾尔自治区	石河子市	西部	0.201820128	-0.30916455	-0.3807	709.2203034	590.1218382	854.2147598	-0.035504706	-0.066916276	-0.156944021	-0.050667735	-0.028995254	0.0806671	-0.097146277	-0.06110876	-0.040668431	0.068923796	0.214656919	0.242828721	-0.032121308	-0.066073188	-0.160764504	-0.050358057	0.360784934	0.083355194	-0.096652345	-0.057654783	-0.037897247	0.075192435	0.218394721	0.246486989	-0.057453117	-0.097796148	-0.157264222	-0.088833347	-0.031919673	0.156933251	-0.067911418	-0.08075541	-0.079725813	0.096431183	0.285315191	0.131648153
320	新疆维吾尔自治区	阿拉尔市	西部	0.009614574	-0.045596505	0.1236	45.72470199	45.28926502	47.45295389	-0.039131179	-0.113795195	-0.165663647	-0.088737544	-0.054083887	0.004202588	-0.108100805	-0.084522371	-0.058320495	0.001221312	-0.002942813	0.165828499	-0.038391699	-0.112999584	-0.172631915	-0.153453452	0.540264179	0.00764726	-0.107664029	-0.082648663	-0.056389248	0.00512568	7.08E-05	0.16833357	-0.064933161	-0.132552519	-0.163598862	-0.126723524	-0.063559608	0.054866886	-0.07934048	-0.116200587	-0.079196551	-0.010226428	0.008864459	0.074475903
321	新疆维吾尔自治区	图木舒克市	西部	0.007773385	0.013438684	0.0966	87.1659592	86.49361104	85.34666417	-0.123003447	-0.179443067	-0.185792123	-0.162643477	-0.153123666	-0.121352234	-0.134731667	-0.158758504	-0.115296029	-0.137020487	-0.147375158	-0.000798353	-0.121432342	-0.178871244	-0.191197583	-0.200050203	0.609300999	-0.122015633	-0.134453949	-0.157597915	-0.114116195	-0.135128274	-0.145715694	0.000335391	-0.118172442	-0.185114801	-0.183277825	-0.166354334	-0.149199699	-0.089006703	-0.125279246	-0.166031637	-0.123494999	-0.126909578	-0.13413218	-0.060112199
322	新疆维吾尔自治区	五家渠市	西部	0.017209129	0.155898646	-0.0968	136.105505	133.8028741	115.75658	-0.072057659	-0.085446727	-0.160921705	-0.069984037	-0.074033304	0.072590358	-0.107886627	-0.083879905	-0.0797767	0.001789229	0.135141148	0.187460837	-0.068410625	-0.084668998	-0.164907283	-0.056268201	0.222043718	0.074903467	-0.107530079	-0.080219549	-0.077752344	0.006928026	0.139103792	0.190156545	-0.13409206	-0.132323244	-0.164776294	-0.161688997	-0.081409219	0.140677261	-0.097924004	-0.129656318	-0.19576136	-0.01384803	0.207677467	0.03464322
323	新疆维吾尔自治区	北屯市	西部	0.007745048	0.023737956	-0.0599	77.8806289	77.28207549	75.49009492	-0.077244613	-0.143344498	-0.17238499	-0.113756718	-0.091250893	-0.019196512	-0.117831571	-0.105471123	-0.07720738	-0.021009358	-0.01903559	0.087462765	-0.074865709	-0.142593804	-0.177490042	-0.11564125	0.515793298	-0.016099406	-0.117455455	-0.103294398	-0.075309746	-0.017204177	-0.016216711	0.088488891	-0.079518226	-0.151769591	-0.169716602	-0.113506278	-0.088676757	0.038595588	-0.100229047	-0.105395353	-0.092679451	0.020814702	0.01233086	0.008914889
324	新疆维吾尔自治区	铁门关市	西部	0.009470211	-0.036938682	0.0031	73.48181816	72.79245824	75.58444815	-0.080714792	-0.134594544	-0.173090401	-0.111087649	-0.09809964	-0.020511865	-0.119331862	-0.111482746	-0.08503164	-0.037198933	0.016871483	0.105952307	-0.078374379	-0.133994413	-0.177740439	-0.129155779	0.459017631	-0.019344185	-0.118982356	-0.109474406	-0.083490474	-0.033903143	0.019389009	0.107728332	-0.09326362	-0.154070489	-0.171442533	-0.133513096	-0.097130888	0.036818357	-0.103549913	-0.125712045	-0.120510234	-0.015346745	0.050866941	0.02426739
325	新疆维吾尔自治区	双河市	西部	-0.01442366	-0.061431118	0.1636	65.79140254	66.75424302	71.12343512	0.138696214	0.025406975	-0.126604243	0.06984639	0.158654761	0.298165517	-0.059638701	0.084532428	0.106321211	0.346147892	0.490238701	0.547490916	0.141588754	0.026388404	-0.130935535	0.084402735	0.597031722	0.306652569	-0.058896033	0.088310255	0.110017512	0.354122384	0.494668173	0.552632891	0.125363051	-0.002222053	-0.119736531	0.072859663	0.152441187	0.435254048	0.003309635	0.087524726	0.152122836	0.443576153	0.559315496	0.482507171
326	新疆维吾尔自治区	可克达拉市	西部	0.022673619	-0.154559621	0.0339	78.24019785	76.50554041	90.49194041	-0.061488783	-0.130582161	-0.17141792	-0.108961247	-0.078907828	-0.014443042	-0.116240378	-0.102194061	-0.063676029	-0.009780413	0.02613442	0.126097255	-0.059395541	-0.129857721	-0.176174328	-0.128559828	0.599725022	-0.014008741	-0.115839689	-0.100190841	-0.061872412	-0.006007052	0.028612161	0.128346706	-0.052139278	-0.141621239	-0.167328118	-0.100813418	-0.073740925	0.052668044	-0.092022435	-0.09944634	-0.056259172	0.037865243	0.059335381	0.07281884
327	新疆维吾尔自治区	昆玉市	西部	0.010867068	0.010517073	0.1624	91.22022211	90.23958241	89.30040359	-0.126879449	-0.184381352	-0.187424843	-0.164729133	-0.15911447	-0.134801086	-0.136729092	-0.162314522	-0.118180614	-0.150528733	-0.166078315	-0.010889116	-0.125246803	-0.183878165	-0.192662401	-0.199241442	0.657909225	-0.135257355	-0.136468776	-0.161195286	-0.117071686	-0.14910036	-0.16475701	-0.009921365	-0.12172603	-0.187607635	-0.184746586	-0.165279898	-0.154273759	-0.104314056	-0.128740823	-0.168495779	-0.123218928	-0.143291657	-0.153281098	-0.068174875
328	新疆维吾尔自治区	胡杨河市	西部	-0.146754773	0.015988095	-0.0118	53.43788244	62.62898489	61.64342395	0.044055299	-0.03767327	-0.144741978	0.00213008	0.051112991	0.175116604	-0.082768962	0.006483605	0.023244255	0.205842792	0.313457696	0.364828822	0.047032716	-0.036771532	-0.14809662	0.013483649	0.519605783	0.180677925	-0.082169981	0.009853349	0.026389289	0.212198438	0.317476064	0.369003219	0.029607915	-0.059031816	-0.140283941	-0.008350878	0.053100542	0.288015898	-0.039645046	0.003441948	0.034338316	0.282628396	0.389668892	0.287941012
329	云南省	昆明市	西部	0.009941132	0.010418734	0.0663	401.4824919	397.530588	393.4315294	-0.798022284	-0.639358467	-0.361398863	-0.704918639	-0.951239165	-1.147891041	-0.364261369	-0.754900303	-0.62979062	-1.146410331	-0.60457068	-0.433192531	-0.802428381	-0.641430246	-0.432821777	-0.808825029	-1.538167154	-1.162518266	-0.365839482	-0.761075591	-0.636691619	-1.184839771	-0.610342293	-0.446285592	-0.742752015	-0.719935742	-0.408073717	-0.749836719	-0.85816291	-1.410158553	-0.585647705	-0.883599975	-0.852334323	-1.033978027	-0.552048592	-0.127392125
330	云南省	曲靖市	西部	0.008559008	0.014293554	0.0224	273.028934	270.7119085	266.8970019	-0.222586507	-0.216326418	-0.18350379	-0.237697847	-0.277758945	-0.246228065	-0.127881126	-0.209127919	-0.193525101	-0.334722129	-0.337084173	-0.174033899	-0.223880503	-0.215635704	-0.180041135	-0.326911911	-0.320707038	-0.251383051	-0.127725778	-0.209702083	-0.193003875	-0.334062372	-0.336560403	-0.173476218	-0.223090674	-0.247020187	-0.185257645	-0.233872754	-0.269593165	-0.300693338	-0.1529964	-0.229042346	-0.233029623	-0.358603459	-0.308739412	-0.169544888
331	云南省	玉溪市	西部	0.009107743	0.020505385	0.0836	206.2133376	204.3521508	200.2460288	-0.187348798	-0.272879949	-0.186115908	-0.219347871	-0.245830668	-0.209368321	-0.129124615	-0.189508599	-0.194645718	-0.262138085	-0.355258515	-0.253090487	-0.187396048	-0.272357663	-0.189884926	-0.27898798	-0.240220594	-0.212442325	-0.12898209	-0.190227563	-0.19444673	-0.261683326	-0.354951019	-0.25416588	-0.160036634	-0.259537809	-0.182995675	-0.204390354	-0.227096314	-0.258680429	-0.135214679	-0.198661137	-0.225860935	-0.287458073	-0.354317553	-0.246055172
332	云南省	保山市	西部	0.012976387	0.01277764	0.0226	176.7335538	174.4695692	172.2683857	-0.136921454	-0.248188115	-0.179378617	-0.193149814	-0.171275041	-0.149744535	-0.117346903	-0.156195255	-0.160131129	-0.184192119	-0.321373199	-0.228514693	-0.136251712	-0.247458218	-0.176351238	-0.233566881	0.011467234	-0.150098302	-0.117015825	-0.155590505	-0.159158834	-0.18188293	-0.320951878	-0.229422359	-0.114807437	-0.257381945	-0.178544172	-0.155418222	-0.156434317	-0.190082552	-0.106824497	-0.153197927	-0.174427768	-0.208800129	-0.354735909	-0.236224705
333	云南省	昭通市	西部	0.009834146	0.017843978	0.0995	310.0480073	307.0286428	301.6460767	-0.266225248	-0.221079561	-0.168935008	-0.257115799	-0.299887792	-0.219070308	-0.132981366	-0.2525309	-0.266588792	-0.41424813	-0.45224304	-0.275067161	-0.269389327	-0.220550361	-0.174649464	-0.332653066	-0.35361585	-0.22213245	-0.132956817	-0.254667324	-0.267906676	-0.417730165	-0.455183856	-0.276524837	-0.23481129	-0.213689431	-0.171585781	-0.261564104	-0.281524742	-0.277540649	-0.169280367	-0.281742613	-0.305529928	-0.445999308	-0.376266483	-0.227885408
334	云南省	丽江市	西部	0.011053454	0.017833114	0.0322	80.42342444	79.54418646	78.15051937	-0.15785948	-0.27475745	-0.163790615	-0.149426885	-0.123334636	-0.086512788	-0.105085623	-0.120174805	-0.17552591	-0.098828762	-0.289792758	-0.231262317	-0.159308314	-0.274753814	-0.163519356	-0.251546065	0.020673943	-0.08318214	-0.104888772	-0.120817736	-0.17598337	-0.09869114	-0.291109654	-0.23051353	-0.153547016	-0.251916444	-0.160866678	-0.161176737	-0.103570668	-0.129171135	-0.089994582	-0.149432282	-0.185608373	-0.148646639	-0.323060743	-0.224991826
335	云南省	普洱市	西部	0.010123798	0.011371692	-0.0202	77.09159462	76.31895688	75.46083947	-0.17219531	-0.237622836	-0.185190941	-0.21329362	-0.21151278	-0.174196809	-0.127910959	-0.186849305	-0.183962609	-0.237286703	-0.342976586	-0.2379283	-0.171578212	-0.237047174	-0.188516807	-0.262265104	-0.082882431	-0.174718319	-0.127667495	-0.186459547	-0.183322015	-0.23638662	-0.342245744	-0.239288545	-0.158928582	-0.249292418	-0.182266173	-0.197436203	-0.188466945	-0.219791272	-0.12083294	-0.190988701	-0.211094605	-0.259583731	-0.359524254	-0.213864447
336	云南省	临沧市	西部	0.00985386	0.01303473	-0.0026	141.4515824	140.071339	138.2690394	-0.143347213	-0.233149049	-0.179436141	-0.189619815	-0.175530607	-0.142049981	-0.120249507	-0.156313365	-0.168474324	-0.193410009	-0.311809824	-0.259330744	-0.144061733	-0.232625317	-0.18158799	-0.236365589	0.017240739	-0.14040945	-0.120012174	-0.157283995	-0.168212023	-0.193716491	-0.311454841	-0.258760787	-0.124588121	-0.246429149	-0.176604312	-0.163896699	-0.152675853	-0.183361845	-0.106762248	-0.159477353	-0.183957318	-0.221545174	-0.354792531	-0.304158496
337	云南省	楚雄彝族自治州	西部	0.010337568	0.010456013	0.0136	128.2693499	126.9569241	125.6431972	-0.185255701	-0.243537914	-0.178989605	-0.206779196	-0.224360646	-0.184098335	-0.118755086	-0.178918245	-0.190249795	-0.25164326	-0.357779476	-0.209241612	-0.185195117	-0.243002013	-0.182417155	-0.287958228	-0.209159049	-0.186927014	-0.118665707	-0.178578474	-0.189837177	-0.25177084	-0.357351305	-0.210608539	-0.178992041	-0.253518883	-0.175459639	-0.224259679	-0.196074781	-0.241201986	-0.11064358	-0.219473292	-0.22105501	-0.295420995	-0.353194241	-0.192536979
338	云南省	大理白族自治州	西部	0.009662856	0.012276594	0.0096	164.8260442	163.2485965	161.2687653	-0.212400039	-0.344845567	-0.180280496	-0.22496902	-0.210873564	-0.190064587	-0.124052654	-0.184553951	-0.177213745	-0.25377445	-0.367721422	-0.091649291	-0.210488381	-0.343581491	-0.178829895	-0.269382508	-0.135111714	-0.188272631	-0.123737391	-0.183070188	-0.176391591	-0.251026606	-0.366500481	-0.09033183	-0.199330377	-0.277764365	-0.17561602	-0.207677349	-0.167136313	-0.223623735	-0.110450729	-0.193605069	-0.20029189	-0.263143635	-0.365513046	-0.085417989
339	云南省	迪庆藏族自治州	西部	0.004069393	-0.015976632	0.1719	22.92247284	22.82957034	23.2002319	-0.111296855	-0.218940657	-0.168389087	-0.131748665	-0.106817285	-0.052793108	-0.110751016	-0.109475603	-0.129992274	-0.050888863	-0.191839093	-0.250807553	-0.111444186	-0.218390688	-0.172396634	-0.209418504	0.226192552	-0.049015378	-0.110453251	-0.108894499	-0.12911122	-0.049808037	-0.192606156	-0.251696515	-0.118190729	-0.217231151	-0.163950073	-0.144135858	-0.085112206	-0.053013291	-0.090932102	-0.131789141	-0.137739803	-0.059514757	-0.226395613	-0.283434917
351	重庆市	重庆市	西部	0.008495454	0.011567195	-0.2336	449.6365158	445.8488276	440.7505797	-1.12437594	-1.191813025	-0.621636003	-0.835379125	-0.98182651	-1.863580482	-0.505771871	-1.14908812	-0.591674667	-0.626825757	1.456430428	-0.675905778	-1.129680157	-1.189123942	-0.721601238	-0.991665309	-1.210397433	-1.904272028	-0.50588157	-1.152662915	-0.59489311	-0.670432294	1.46909007	-0.675957247	-1.265330628	-1.193392673	-0.732011718	-1.042545567	-1.162211441	-1.614054882	-0.63985715	-1.092770533	-0.708410518	1.108642506	2.316855608	-1.298710868
