# Supplementary material for: Research on the relationship between population distribution pattern and urban industrial facility agglomeration in China
Source: Sci Rep. 2023 Sep 27;13:16225. doi: 10.1038/s41598-023-43376-4 (PMC10533829; doi:10.1038/s41598-023-43376-4)
Supplement: Supplementary file 6 — Supplementary Information 6. [file 41598_2023_43376_MOESM6_ESM.csv]

序号	省	市	区位	21增长率	18增长率	15增长率	21PD	18PD	15PD	21餐饮	21风景	21公司	21购物	21金融	21科教	21商务	21生活	21体育	21医疗	21政府	21住宿	18餐饮	18风景	18公司	18购物	18金融	18科教	18商务	18生活	18体育	18医疗	18政府	18住宿	15餐饮	15风景	15公司	15购物	15金融	15科教	15商务	15生活	15体育	15医疗	15政府	15住宿
1	安徽省	蚌埠市	中部	0.012403763	0.008835408	-0.0856	662.68845	654.5693274	648.8365912	-0.466640853	-0.489611695	-0.32599874	-0.433288526	-0.50241227	-0.803900606	-0.291499263	-0.49033122	-0.366652252	-0.668395813	-0.931847157	-0.585288964	-0.463933999	-0.489307573	-0.35861387	-0.51161562	-0.472258456	-0.819440384	-0.291068398	-0.491646704	-0.368830352	-0.672874052	-0.930820802	-0.584373106	-0.373281329	-0.405160436	-0.355766862	-0.451687762	-0.513209284	-0.781140937	-0.327685065	-0.480269343	-0.410720623	-0.63164503	-0.879272341	-0.726837471
2	安徽省	淮南市	中部	0.00696733	-0.011801897	-0.0067	769.5830166	764.2581779	773.3855947	-0.42207005	-0.400579252	-0.310292781	-0.39743309	-0.422857282	-0.488859917	-0.282753852	-0.431823876	-0.328944657	-0.453315751	-0.63829346	-0.499146556	-0.417900545	-0.399282486	-0.329575401	-0.502622458	-0.420996185	-0.501087078	-0.282402715	-0.432365515	-0.328141152	-0.452327538	-0.636883115	-0.495757344	-0.271521862	-0.365718874	-0.326834974	-0.432925446	-0.43321559	-0.568654936	-0.321256985	-0.496131978	-0.345527109	-0.461457404	-0.711198902	-0.442631229
3	安徽省	淮北市	中部	0.019913456	0.007328152	0.0167	913.0936275	895.2657913	888.7528752	-0.483134559	-0.247068604	-0.253878098	-0.607933431	-0.511261659	-0.789139794	-0.154819493	-0.573378837	-0.274744979	-0.770685248	-0.780909521	-0.458618666	-0.474863368	-0.247437683	-0.267942592	-0.461615013	-0.471130188	-0.8244059	-0.155087144	-0.571958262	-0.276265462	-0.77082464	-0.778250839	-0.462632473	-0.176184119	-0.216484773	-0.251840355	-0.375158545	-0.457994269	-0.734587465	-0.192943268	-0.422873337	-0.198188658	-0.579196203	-0.656570328	-0.472684943
4	安徽省	黄山市	中部	0.022032849	0.011905781	-0.0439	179.6894621	175.8157404	173.7471449	-0.549070045	0.514922516	-0.37393515	-0.580254001	-0.645512908	-0.741309539	-0.361444439	-0.615811612	-0.54215525	-0.527460586	-0.587324894	-0.138982124	-0.5393566	0.524414263	-0.433182877	-0.759975342	-0.594778228	-0.745767576	-0.35938961	-0.610300874	-0.539476379	-0.520036737	-0.56524726	-0.131154744	-0.393202157	0.047166689	-0.394579717	-0.532301482	-0.611036337	-0.799809226	-0.340818467	-0.606498956	-0.640694995	-0.532814259	-0.715731328	-0.183642006
5	安徽省	阜阳市	中部	0.010750005	0.013741724	-0.0799	943.9122237	933.8730834	921.2140143	-0.239218687	-0.184885768	-0.200800928	-0.246524677	-0.300071774	-0.32180322	-0.134684672	-0.27514193	-0.180437962	-0.329838967	-0.411580195	-0.232362986	-0.239083284	-0.184846895	-0.202831368	-0.296280188	-0.346334449	-0.31956577	-0.134931314	-0.275462204	-0.180732673	-0.329517955	-0.410670616	-0.234303778	-0.134138869	-0.196819531	-0.193807484	-0.248577908	-0.288731025	-0.209717667	-0.147169303	-0.260422726	-0.147524295	-0.313129512	-0.380066641	-0.257390253
6	安徽省	宿州市	中部	0.004911893	0.009437186	-0.054	669.1166432	665.8460784	659.621111	-0.347838219	-0.307823033	-0.257564985	-0.234223148	-0.427658823	-0.495062005	-0.174627661	-0.308347095	-0.269624939	-0.430525734	-0.591622695	-0.33735699	-0.347024438	-0.308110831	-0.272739792	-0.506939532	-0.426393428	-0.53233898	-0.17496278	-0.31403685	-0.271958809	-0.444653867	-0.594601059	-0.342692516	-0.249285836	-0.263648248	-0.263592916	-0.422492111	-0.420506797	-0.338077846	-0.222715713	-0.481947444	-0.267869311	-0.484730905	-0.516677575	-0.491324925
7	安徽省	六安市	中部	0.007278706	0.009365864	-0.0802	377.0255021	374.3010747	370.8279506	-0.342320358	-0.300792598	-0.257822893	-0.368542048	-0.385451506	-0.49609383	-0.198034505	-0.405723077	-0.317398345	-0.436118055	-0.474392175	-0.222086697	-0.340583044	-0.301246814	-0.266436653	-0.406701204	-0.405245331	-0.487593222	-0.198346152	-0.407649076	-0.320209232	-0.439295825	-0.47794699	-0.22303125	-0.204005423	-0.126225456	-0.263590693	-0.353422481	-0.375643656	-0.579594195	-0.242461216	-0.392266772	-0.330634807	-0.436956041	-0.5317256	-0.42783775
8	安徽省	亳州市	中部	0.007539462	0.014720184	-0.082	710.5124544	705.1956586	694.9656365	-0.343341647	-0.201975316	-0.224351601	-0.374390888	-0.396295493	-0.522205251	-0.135238602	-0.399821436	-0.203449917	-0.447036196	-0.569474657	-0.278112071	-0.338991638	-0.202227625	-0.230365439	-0.338546055	-0.404061878	-0.519858126	-0.135410227	-0.40109244	-0.204354898	-0.450238507	-0.569180187	-0.2822041	-0.105479128	-0.195712359	-0.21919547	-0.279851494	-0.369218581	-0.373216537	-0.158229831	-0.321462298	-0.123197595	-0.370675803	-0.490974122	-0.302098595
9	安徽省	池州市	中部	-0.001406669	0.029636558	-0.0311	214.533796	214.8359992	208.6522643	-0.508496009	-0.28868966	-0.359479757	-0.576652917	-0.638990115	-0.7509553	-0.346572226	-0.598211954	-0.542996346	-0.490319054	-0.902020283	-0.441125443	-0.509197085	-0.289858468	-0.3987782	-0.647977522	-0.567186756	-0.743198474	-0.346564868	-0.600406369	-0.545967205	-0.486037327	-0.906482658	-0.444727775	-0.347978564	-0.403029079	-0.400750454	-0.581059488	-0.61790226	-0.793709941	-0.389040467	-0.618423214	-0.622994199	-0.503404413	-0.957362118	-0.695590512
10	安徽省	铜陵市	中部	0.026660339	-0.008313217	0.0464	681.2343694	663.54406	669.1064876	-0.58852029	-0.674365641	-0.400059843	-0.650093132	-0.67079524	-0.868759731	-0.370241758	-0.674413292	-0.625025543	-0.577105279	-1.10877333	-0.794365803	-0.584142242	-0.675938762	-0.421634687	-0.657355579	-0.579127353	-0.884246873	-0.369869437	-0.673057364	-0.625656215	-0.570722515	-1.108811931	-0.798684751	-0.397828406	-0.708825514	-0.427669555	-0.592277181	-0.637531447	-0.931017423	-0.429749958	-0.655108129	-0.630571763	-0.541045912	-1.11065903	-0.952187895
11	安徽省	安庆市	中部	0.012836149	0.009932736	-0.0196	411.4082814	406.1943108	402.1993708	-0.281642997	-0.274000911	-0.231374605	-0.189704941	-0.279972064	-0.30389504	-0.254393195	-0.270539156	-0.284709159	-0.330073282	-0.201282419	-0.191629513	-0.275798805	-0.274442059	-0.211775153	-0.047835194	-0.330346783	-0.30231947	-0.2532484	-0.264266285	-0.280658484	-0.329191254	-0.198520517	-0.187246384	-0.212370734	-0.208295764	-0.229331882	-0.038982742	-0.276550272	-0.140936468	-0.27764229	-0.183241042	-0.295194268	-0.290956846	-0.077934574	0.013571932
12	安徽省	宣城市	中部	0.014726738	0.016317015	-0.0977	264.1510071	260.3173812	256.1379741	-0.650462584	-0.560243758	-0.381017551	-0.599741322	-0.729904601	-0.938882558	-0.509793879	-0.726170723	-0.658836825	-0.662726503	-0.815091756	-0.378420728	-0.654030805	-0.557266084	-0.375861575	-0.686816011	-0.65327811	-0.913344862	-0.510397676	-0.731724098	-0.6653173	-0.665696162	-0.824809873	-0.386924154	-0.690110344	-0.612729281	-0.425524383	-0.674507066	-0.699808303	-0.904479483	-0.605230753	-0.819834385	-0.907511262	-0.627878267	-0.864627788	-0.507061501
13	安徽省	马鞍山市	中部	0.022067162	0.019244567	-0.193	713.5648911	698.1585141	684.9764391	-0.686018677	-0.891004721	-0.387930497	-0.702818602	-0.814730461	-1.12201068	-0.466129859	-0.754913263	-0.659602577	-0.855799575	-1.462477214	-1.041381611	-0.687614484	-0.893206967	-0.463148566	-1.003162335	-0.668728969	-1.123098792	-0.466909646	-0.760034584	-0.663385129	-0.854331905	-1.460925281	-1.04639	-0.780419924	-0.764190957	-0.479921765	-0.907660053	-0.792111074	-1.308139742	-0.574139052	-1.041070403	-0.917369248	-0.867988222	-1.41084084	-1.089009834
14	安徽省	滁州市	中部	0.007444812	0.012277785	-0.0632	359.289053	356.6339799	352.308413	-0.482906824	-0.582452449	-0.336244133	-0.416460853	-0.5064598	-0.755484885	-0.370048504	-0.540061867	-0.49735054	-0.565344525	-0.584288698	-0.223164049	-0.483795779	-0.584516536	-0.314736519	-0.737431936	-0.48199887	-0.777670603	-0.370701064	-0.545517704	-0.503278234	-0.574341456	-0.590759599	-0.229090459	-0.536455701	-0.548539532	-0.349780924	-0.668389547	-0.482132404	-0.584748514	-0.488476312	-0.744428072	-0.525396186	-0.589296376	-0.545214091	-0.069981635
15	安徽省	芜湖市	中部	0.006340198	0.001170874	-0.0149	749.1402663	744.420493	743.5498899	-0.319551454	-0.661132194	-0.26230078	-0.351229399	-0.420506678	-0.429953447	-0.293843937	-0.398244903	-0.272179898	-0.46299858	-0.709793894	-0.255848144	-0.322628462	-0.66076852	-0.379620867	-0.406562399	-0.424832748	-0.434186235	-0.293433795	-0.400208677	-0.273145479	-0.462277265	-0.710872276	-0.259294517	-0.340904822	-0.608003721	-0.381811803	-0.399227526	-0.402130529	-0.540742578	-0.377337381	-0.538863366	-0.527642096	-0.444155004	-0.874226811	-0.022125929
16	安徽省	合肥市	中部	0.007519218	0.029215878	0.1242	827.208593	821.0350516	797.7287071	0.492443711	-0.225544958	0.165470874	0.395702991	0.390962168	1.270695366	0.131711963	0.542026407	0.617200673	-0.010055028	0.350574107	0.853355431	0.480067348	-0.22206846	0.095492501	-0.087289329	0.099742943	1.290670694	0.135625487	0.543468072	0.623887239	-0.014719047	0.351553772	0.868174283	-0.1268491	-0.156474743	0.028032229	-0.094803245	0.139335572	0.900522722	0.246713129	0.068185868	0.121303128	-0.166087065	0.152237493	0.826224454
111	河南省	郑州市	中部	0.006495571	0.010960309	0.2617	1413.332319	1404.211165	1388.987433	-0.243047994	-0.833283168	-0.530513217	0.171562763	-0.266074876	1.160864111	-0.740358445	0.04449274	-0.923666106	0.435095744	-0.484572892	-1.155218243	-0.27299791	-0.83744212	-0.516148833	-1.359277054	-0.323047588	1.216233509	-0.742950753	0.043982339	-0.939933984	0.469226235	-0.485229106	-1.154262953	-2.49746002	-0.628179332	-0.497845019	-1.119515974	-0.334337405	0.801742839	-1.133280049	-1.167874102	-1.638865563	-0.968021248	-0.962019975	-2.134164674
112	河南省	开封市	中部	0.007374	0.013532071	-0.0161	921.6251307	914.8788147	902.6639026	-0.245822259	-0.271946923	-0.194438593	-0.24517962	-0.349778873	-0.163717673	-0.152936193	-0.264849606	-0.181162324	-0.375455593	-0.434076285	-0.235408749	-0.244117965	-0.270635969	-0.168955382	-0.305479474	-0.379672715	-0.196819144	-0.153803516	-0.265416606	-0.183397718	-0.378482154	-0.431645609	-0.237149108	-0.228288734	-0.204955954	-0.168806867	-0.248027631	-0.307755793	-0.209837248	-0.185781917	-0.264643356	-0.123117033	-0.419987896	-0.420634026	-0.217302468
113	河南省	洛阳市	中部	0.009506163	0.01251341	-0.0132	531.5696431	526.5640395	520.0563608	-0.257860467	-0.499696999	-0.236139838	-0.224357511	-0.331218234	0.04325387	-0.22639815	-0.242400249	-0.315114122	-0.231466763	-0.372735724	-0.319854817	-0.26259949	-0.496783322	-0.209356281	-0.414702873	-0.371586548	0.057942149	-0.224964819	-0.241326087	-0.315864138	-0.226440653	-0.368833202	-0.316877556	-0.216602484	-0.435383734	-0.23104458	-0.293182488	-0.321781255	-0.011673541	-0.237406173	-0.367904292	-0.368526161	-0.406983184	-0.450773363	-0.33620621
114	河南省	平顶山市	中部	0.013676012	0.021091607	-0.032	757.6431968	747.4214522	731.9827592	-0.25276389	-0.221838846	-0.174656598	-0.26875783	-0.296780469	-0.201967453	-0.1554408	-0.276584973	-0.177336344	-0.292550712	-0.368437067	-0.232091724	-0.24955961	-0.222257169	-0.117310354	-0.127548117	-0.344924538	-0.215544396	-0.156063294	-0.273523717	-0.179526262	-0.285242656	-0.36853105	-0.233178712	-0.152498107	-0.247404393	-0.160134871	-0.191386743	-0.257611801	-0.083972696	-0.187530783	-0.231766822	-0.133775633	-0.313380104	-0.370827511	-0.233368301
115	河南省	安阳市	中部	0.004574668	0.003635022	-0.0297	860.7081446	856.7886213	853.6854555	-0.228182322	-0.187166943	-0.184535146	-0.168020313	-0.288128247	0.020734201	-0.137922482	-0.204964579	-0.175029805	-0.222641208	-0.355588385	-0.011810569	-0.227825818	-0.186974573	-0.158718226	-0.253071585	-0.3382592	0.027618974	-0.139183307	-0.199736852	-0.17984507	-0.198615446	-0.355473269	-0.016286487	0.033328019	-0.250718047	-0.167676242	-0.148854817	-0.266622105	-0.120904386	-0.154772247	-0.20244513	-0.059781216	-0.27908823	-0.334548931	0.17373242
116	河南省	鹤壁市	中部	0.021182291	0.018844707	0.0536	882.2462228	863.9458703	847.9661962	-0.434906126	-0.122664449	-0.162642662	-0.550172363	-0.478805183	-0.840933762	-0.109111838	-0.504923709	-0.088896927	-0.853880838	-0.588281022	0.040941638	-0.427103315	-0.122476895	-0.114940123	-0.212943249	-0.447698998	-0.86368581	-0.110567248	-0.505775487	-0.094688912	-0.868179059	-0.590797315	0.03518546	0.07868199	-0.172800736	-0.134728302	-0.114100914	-0.409779967	-0.853467704	-0.124496034	-0.171006635	0.115939986	-0.302290276	-0.330469546	0.258657516
117	河南省	新乡市	中部	0.015192886	-6.89E-05	0.0122	841.7993025	829.2013409	829.2584847	-0.209765374	-0.21883525	-0.199951983	-0.174317311	-0.29076653	0.010923023	-0.1559985	-0.184914945	-0.179901818	-0.185640625	-0.380974565	-0.185699767	-0.210393031	-0.219550452	-0.148613011	-0.273592738	-0.341018998	0.014164044	-0.156627342	-0.183202009	-0.18189364	-0.176747563	-0.37684236	-0.188130826	-0.168699293	-0.249910256	-0.16519003	-0.210218156	-0.285180069	-0.156622634	-0.17893502	-0.235754203	-0.053487479	-0.384325967	-0.351213165	-0.08733744
118	河南省	焦作市	中部	0.007266049	0.006769857	0.0591	1084.195345	1076.374356	1069.136455	-0.292425415	-0.24509406	-0.18605049	-0.309325202	-0.325730906	-0.31593842	-0.171428788	-0.291093219	-0.180571526	-0.455666549	-0.484145618	-0.271610408	-0.289754092	-0.245412829	-0.142396932	-0.256814303	-0.363938877	-0.329214902	-0.172411834	-0.2911155	-0.1833087	-0.457683569	-0.482511197	-0.27543888	-0.22236372	-0.25039384	-0.144248072	-0.228552585	-0.319369448	-0.321367885	-0.223093577	-0.264547991	-0.085032259	-0.438053636	-0.465922515	-0.229109904
119	河南省	濮阳市	中部	0.009132156	0.018210513	-0.0094	1018.390486	1009.174547	991.1256404	-0.343335869	-0.186267716	-0.20906418	-0.319535803	-0.415107925	-0.45894745	-0.152717626	-0.337593312	-0.1893081	-0.548507756	-0.467005164	-0.292985826	-0.342651179	-0.185757702	-0.196045564	-0.37382613	-0.42651397	-0.480992246	-0.153279875	-0.339622475	-0.191612968	-0.558674838	-0.469108396	-0.297074578	-0.159813723	-0.193706801	-0.19607226	-0.304270802	-0.357649009	-0.571144868	-0.178161706	-0.318033342	-0.103906395	-0.492334643	-0.439914201	-0.167294779
120	河南省	许昌市	中部	0.015434876	0.005432712	-0.0056	1053.989383	1037.968468	1032.359954	-0.283996593	-0.201554577	-0.192449582	-0.296733549	-0.320668079	-0.332004319	-0.166333496	-0.282274259	-0.187116052	-0.447720174	-0.506043211	-0.288183659	-0.282216262	-0.202313974	-0.170809114	-0.255269164	-0.358651672	-0.364336588	-0.167427813	-0.282808692	-0.189515829	-0.452659867	-0.508793646	-0.291892426	-0.23715567	-0.216292611	-0.161609445	-0.239430751	-0.299818311	-0.302645066	-0.233495642	-0.278963745	-0.141737501	-0.499699313	-0.490771637	-0.275798995
121	河南省	漯河市	中部	0.005718816	0.005471043	0.0753	1188.543686	1181.785274	1175.354857	-0.307590212	-0.129362308	-0.16027466	-0.391216844	-0.342558198	-0.532812331	-0.125397966	-0.364472685	-0.120753857	-0.481457494	-0.441863197	-0.230657186	-0.302950474	-0.129932698	-0.131892759	-0.191430204	-0.374941882	-0.518551553	-0.126058615	-0.366468947	-0.122978468	-0.490374977	-0.443507564	-0.23621996	-0.145954342	-0.151813752	-0.133670105	-0.191820561	-0.319366159	-0.542940342	-0.156498312	-0.217024384	-0.048301305	-0.337448848	-0.400635732	-0.153302016
122	河南省	三门峡市	中部	0.022716011	0.016459647	-0.0163	266.5925008	260.6710934	256.4500167	-0.236907364	-0.201587029	-0.146180809	-0.275640542	-0.274635302	-0.38880411	-0.136966558	-0.267274687	-0.110550582	-0.383351445	-0.379878012	-0.247189504	-0.231657582	-0.201869068	-0.12802335	-0.169488613	-0.326742786	-0.399567414	-0.137622518	-0.267207282	-0.111814805	-0.385787126	-0.38149705	-0.25120858	-0.100623094	-0.22088801	-0.120853393	-0.160083389	-0.270532067	-0.385144191	-0.175746856	-0.16596447	-0.016269809	-0.27907231	-0.363252222	-0.228855377
123	河南省	南阳市	中部	0.00559003	0.011870222	0.0275	489.4901691	486.7691153	481.05884	-0.30525282	-0.247766058	-0.196278931	-0.284574235	-0.371330325	-0.170460217	-0.155088826	-0.310054062	-0.228867145	-0.39977202	-0.373304774	-0.313593092	-0.304038656	-0.246661203	-0.210534229	-0.420193163	-0.405462589	-0.168251921	-0.154691765	-0.307621352	-0.22661676	-0.393468065	-0.370232213	-0.312416728	-0.208244158	-0.31496677	-0.191491333	-0.29771266	-0.363477662	-0.11713408	-0.179532572	-0.350202903	-0.313061198	-0.491198647	-0.369455357	-0.415519808
124	河南省	商丘市	中部	0.010161201	0.011912972	-0.0928	854.5769124	845.9807322	836.0212346	-0.177369773	-0.197045585	-0.209440489	0.037787378	-0.230334052	-0.196702954	-0.148727564	-0.090639099	-0.198089316	-0.138221093	-0.388249354	-0.256507879	-0.181699445	-0.196852382	-0.207954556	-0.312893762	-0.303511959	-0.231120161	-0.149138157	-0.092097598	-0.198842461	-0.140160235	-0.389661395	-0.257250287	-0.171647886	-0.165727979	-0.194898275	-0.267097845	-0.375889627	-0.800750966	-0.166247825	-0.327133865	-0.121440199	-0.527287943	-0.52665015	-0.278515522
125	河南省	信阳市	中部	0.010953235	0.010582612	-0.1077	404.6139206	400.230106	396.038979	-0.239309132	-0.205675755	-0.185893563	-0.211927537	-0.289617518	-0.196446237	-0.144319269	-0.260215107	-0.193480202	-0.32754321	-0.283414826	-0.217507207	-0.237795398	-0.205732995	-0.173099885	-0.249467824	-0.339917064	-0.217877752	-0.144492006	-0.259911221	-0.193689996	-0.327784176	-0.284673969	-0.217480749	-0.079430984	-0.240619981	-0.187225442	-0.21692881	-0.278287362	-0.131327554	-0.165793318	-0.245732171	-0.229417739	-0.315542506	-0.215487111	-0.262178629
126	河南省	周口市	中部	0.014274245	0.015924917	-0.119	922.6170427	909.6327221	895.3739664	-0.234954652	-0.135046592	-0.180463688	-0.143394328	-0.282808489	-0.225412796	-0.122597052	-0.199227727	-0.147946554	-0.114751427	-0.375997322	-0.197919172	-0.23534128	-0.134714458	-0.149291571	-0.290942597	-0.336297068	-0.188327209	-0.122620561	-0.203399991	-0.147389301	-0.122518415	-0.376409892	-0.198457348	-0.04440217	-0.163280426	-0.170814389	-0.224612279	-0.274091192	-0.255863263	-0.145289758	-0.25019028	-0.070294245	-0.341865175	-0.359488558	-0.161642868
127	河南省	驻马店市	中部	0.005472526	0.011345891	-0.0732	600.4754589	597.2072269	590.5073944	-0.237991671	-0.146151809	-0.174557065	-0.239875377	-0.289788243	-0.289765384	-0.125651763	-0.261276422	-0.148203268	-0.312387547	-0.342107858	-0.183828145	-0.236166597	-0.145832353	-0.141067164	-0.29489778	-0.339970997	-0.300008496	-0.125806119	-0.261593433	-0.148103122	-0.312344594	-0.342654073	-0.185530898	-0.043336338	-0.175598967	-0.168801973	-0.203113641	-0.277049561	-0.346710509	-0.141773485	-0.229789047	-0.143561649	-0.316688967	-0.338164229	-0.202925947
128	河南省	济源市	中部	0.019714133	0.010014342	0.0674	435.3433309	426.9268385	422.6938379	-0.365063555	-0.212303047	-0.153193725	-0.434711818	-0.407965078	-0.698794467	-0.148136925	-0.412552229	-0.107822086	-0.678843941	-0.559166073	-0.270883669	-0.356048548	-0.212385309	-0.117291948	-0.140869585	-0.427451528	-0.729217686	-0.149308842	-0.413759335	-0.111065676	-0.690731989	-0.5638095	-0.276946849	-0.121804811	-0.23148291	-0.125959795	-0.14757711	-0.378957027	-0.637985339	-0.201653457	-0.176717634	0.02820264	-0.350508916	-0.394688473	-0.12562744
129	黑龙江省	哈尔滨市	中部	0.00954047	0.016986326	0.0793	209.4329578	207.4537515	203.9887323	-0.424639609	-0.357566722	-0.254397229	-0.439121888	-0.558987718	-0.569801176	-0.232241388	-0.472737662	-0.371359682	-0.425149657	-0.711778649	-0.34377946	-0.427699004	-0.358159393	-0.277911483	-0.550797105	-1.013994877	-0.555667051	-0.232114241	-0.472907242	-0.368057456	-0.409630642	-0.702713891	-0.324110201	-0.210232015	-0.403684696	-0.270488543	-0.456477017	-0.480159997	-0.486240457	-0.326649545	-0.448435303	-0.31258292	-0.236878357	-0.780860368	0.052268198
130	黑龙江省	齐齐哈尔市	中部	0.009230839	0.012426404	-0.0549	128.9083783	127.7293294	126.1615945	-0.236655032	-0.211053848	-0.200453021	-0.260553948	-0.285820969	-0.285054511	-0.153595981	-0.264876455	-0.208491271	-0.31441532	-0.339413164	-0.137913239	-0.235473108	-0.21070761	-0.210228648	-0.295478993	-0.322983877	-0.290800996	-0.153470623	-0.264311287	-0.20826161	-0.31321724	-0.339056992	-0.136989889	-0.183784187	-0.236598853	-0.204652865	-0.248208268	-0.273816325	-0.296843925	-0.163687468	-0.257174231	-0.217297107	-0.29841826	-0.335941562	-0.136636263
131	黑龙江省	鸡西市	中部	0.009315592	0.013836836	-0.0889	86.56384317	85.76489243	84.59437394	-0.209759687	-0.173610144	-0.185140845	-0.190487348	-0.231833635	-0.207002381	-0.132886099	-0.215930429	-0.179657708	-0.27598911	-0.255967944	-0.239827273	-0.2069766	-0.173059054	-0.1936905	-0.21560054	-0.106759023	-0.209013344	-0.132691179	-0.214300091	-0.179603439	-0.276370474	-0.256207504	-0.24143481	-0.186129573	-0.197190639	-0.18516495	-0.182857091	-0.229738871	-0.182673084	-0.127337546	-0.21642001	-0.219826324	-0.252911874	-0.229731352	-0.299434594
132	黑龙江省	鹤岗市	中部	0.009540601	0.013211878	-0.0696	73.54710091	72.85204861	71.90208698	-0.210555911	-0.165736183	-0.183504452	-0.189584365	-0.217369005	-0.204672454	-0.127928498	-0.216298086	-0.175483667	-0.281933203	-0.255587807	-0.273249541	-0.207652081	-0.165038766	-0.192688296	-0.22611037	-0.071199802	-0.206611002	-0.127776207	-0.214615699	-0.175579138	-0.283486162	-0.257822752	-0.276255549	-0.197768958	-0.204571047	-0.184362627	-0.188601952	-0.221083461	-0.189762222	-0.122252772	-0.218997255	-0.223924203	-0.274442088	-0.252764619	-0.369646271
133	黑龙江省	双鸭山市	中部	0.009607744	0.000703998	-0.0137	67.38215283	66.7409231	66.69397066	-0.208298094	-0.157397751	-0.181301034	-0.18164081	-0.223452303	-0.199316161	-0.128024489	-0.212273978	-0.175821974	-0.280031536	-0.259419826	-0.239471174	-0.20516528	-0.156658675	-0.187634891	-0.180642427	-0.109194704	-0.202119307	-0.128006543	-0.210330707	-0.175987391	-0.280613896	-0.262590743	-0.241281236	-0.174134001	-0.190157376	-0.18071932	-0.153891128	-0.21975148	-0.172162158	-0.12066262	-0.19809093	-0.217912644	-0.265468675	-0.244048017	-0.339967882
134	黑龙江省	大庆市	中部	0.009557201	0.011745093	0.047	140.8211358	139.4880208	137.8687396	-0.237948885	-0.190429311	-0.201875344	-0.256394601	-0.289723542	-0.285025984	-0.151717228	-0.262378775	-0.211486339	-0.310448462	-0.319687717	-0.203665246	-0.236210337	-0.190358294	-0.212473264	-0.315734802	-0.339784683	-0.290899076	-0.151652501	-0.261981314	-0.212074072	-0.30626234	-0.320425717	-0.202178982	-0.161040838	-0.244445597	-0.213506211	-0.226446639	-0.274633203	-0.237692001	-0.170695026	-0.23986561	-0.150317796	-0.211332828	-0.337759395	-0.074443165
135	黑龙江省	伊春市	中部	0.00945733	0.010164892	-0.1151	35.243861	34.91367089	34.56234836	-0.238748964	-0.182272468	-0.188377429	-0.213764873	-0.250677132	-0.266266601	-0.140963294	-0.240976636	-0.194813854	-0.335047265	-0.293227296	-0.252974048	-0.235896038	-0.181826393	-0.19977764	-0.26408166	-0.199060074	-0.27008864	-0.140814716	-0.239561403	-0.195522299	-0.337120468	-0.293995489	-0.250488763	-0.256312972	-0.214955602	-0.192094017	-0.235381655	-0.253658428	-0.294292384	-0.142512487	-0.262712779	-0.257080012	-0.354686613	-0.295597947	-0.369447074
136	黑龙江省	佳木斯市	中部	0.009800872	0.017624667	0.0362	80.41595753	79.63546055	78.2562207	-0.232264969	-0.173442013	-0.189236852	-0.209935007	-0.259294795	-0.252987537	-0.134811488	-0.239900546	-0.198827846	-0.332236445	-0.363836825	-0.246752993	-0.229403761	-0.172782736	-0.191641687	-0.203898995	-0.234760695	-0.26008117	-0.135245725	-0.238590367	-0.200084088	-0.333936634	-0.375195059	-0.248494992	-0.190569755	-0.22342049	-0.19215473	-0.177714258	-0.265146595	-0.265533464	-0.145829993	-0.219507814	-0.236164611	-0.359944281	-0.408043389	-0.311441668
137	黑龙江省	七台河市	中部	0.00953273	0.024355567	0.036	153.2487068	151.8016229	148.1923151	-0.239601247	-0.159602313	-0.181513423	-0.179823678	-0.239134691	-0.247935346	-0.135213185	-0.224783225	-0.188247022	-0.337671148	-0.25818517	-0.32459641	-0.235919143	-0.159073177	-0.190969609	-0.225295641	-0.182217527	-0.251919417	-0.135076102	-0.222900239	-0.188747023	-0.342112661	-0.259867561	-0.32803738	-0.254516622	-0.193980261	-0.185037449	-0.195692215	-0.243620006	-0.26018724	-0.135313284	-0.244886847	-0.244374142	-0.345997429	-0.24262631	-0.429927845
138	黑龙江省	牡丹江市	中部	0.009438651	0.017135899	-0.0117	75.80905078	75.10020617	73.83497744	-0.241240714	-0.215796202	-0.192277407	-0.221856116	-0.279159393	-0.282977264	-0.149745979	-0.252014136	-0.204625768	-0.343287679	-0.321890291	-0.187957261	-0.239411299	-0.215050476	-0.199085969	-0.263919752	-0.309024711	-0.28894415	-0.149703746	-0.250960758	-0.205078263	-0.34562014	-0.322615712	-0.187708735	-0.233255523	-0.220552954	-0.196700554	-0.236704805	-0.270515752	-0.308317902	-0.161772666	-0.260693034	-0.240242724	-0.36394946	-0.310388517	-0.203810887
139	黑龙江省	黑河市	中部	0.009715222	0.012814664	-0.0555	24.30433773	24.0704876	23.76593512	-0.23127197	-0.223240967	-0.196572258	-0.229243632	-0.260971274	-0.254349436	-0.146415452	-0.245048779	-0.198287261	-0.315936046	-0.322172322	-0.260692929	-0.228944402	-0.222602329	-0.205512087	-0.283182724	-0.172047804	-0.257902708	-0.146255034	-0.243887111	-0.198768291	-0.317463287	-0.32221778	-0.261906694	-0.221919135	-0.23515468	-0.199033847	-0.243311171	-0.256844973	-0.265760732	-0.153513852	-0.256282156	-0.254266829	-0.317416792	-0.338646351	-0.277659507
140	黑龙江省	绥化市	中部	0.009535813	0.011005743	0.0396	159.3085995	157.8038118	156.0859697	-0.248286268	-0.160059877	-0.190071562	-0.23630353	-0.278478946	-0.290007777	-0.145892467	-0.259135739	-0.20700534	-0.357410062	-0.323732531	-0.195076445	-0.246487165	-0.159598857	-0.203811432	-0.293419192	-0.311647095	-0.295943401	-0.145748552	-0.258213529	-0.207550314	-0.360473752	-0.323657994	-0.194886444	-0.253530801	-0.20443105	-0.199291784	-0.252452184	-0.273513933	-0.316433523	-0.158216099	-0.261887149	-0.230270569	-0.37684685	-0.322403889	-0.339229543
141	黑龙江省	大兴安岭地区	中部	0.009077625	0.012952644	-0.0548	4.573820154	4.532674238	4.47471485	-0.226845917	-0.256364339	-0.207315765	-0.25004198	-0.276000231	-0.262235845	-0.162271288	-0.251283274	-0.199335953	-0.305322993	-0.339635322	-0.236626798	-0.225061543	-0.255878497	-0.213300923	-0.291872842	0.134854689	-0.266947624	-0.162161403	-0.250670726	-0.199267766	-0.304884924	-0.339266939	-0.237015675	-0.205156915	-0.253284631	-0.206215147	-0.242432374	-0.263057595	-0.263736128	-0.172934752	-0.252667358	-0.230281263	-0.30269021	-0.351149113	-0.267564091
142	湖北省	武汉市	中部	0.010407782	0.003787615	0.1228	1474.101229	1458.917138	1453.412172	-1.817343663	-1.702575979	-0.615012394	-1.035898253	-1.359119486	-1.974503006	-1.166242459	-1.62007447	-1.750717657	-2.156779626	-1.232444323	-1.64567468	-1.823871694	-1.731586975	-0.665574165	-1.785631675	-1.053454931	-1.864462483	-1.17256954	-1.640405986	-1.788366262	-2.224217361	-1.251748941	-1.657978965	-2.935975045	-1.159490969	-0.692542208	-2.628120052	-1.50010398	-1.548201828	-2.040123773	-2.754457572	-2.52123772	-2.626316406	-0.758560631	-1.791128436
143	湖北省	黄石市	中部	0.001123101	0.01360905	-0.0483	670.8088276	670.0562864	661.0598893	-0.187483965	-0.269793336	-0.179084969	-0.282359572	-0.291694255	-0.382758129	-0.14611451	-0.238358874	-0.217667768	-0.220153269	-0.502644756	-0.325417754	-0.188547905	-0.271503246	-0.181647025	-0.205200836	-0.342429822	-0.387159874	-0.145935585	-0.238098464	-0.217961228	-0.217955407	-0.502903539	-0.327673956	-0.029350273	-0.273454652	-0.184217018	-0.192290176	-0.26954525	-0.511142563	-0.154401256	-0.211172276	-0.257722702	-0.306969339	-0.620676107	-0.400407483
144	湖北省	十堰市	中部	0.006072967	0.009913185	-0.071	178.8377518	177.7582319	176.0133788	-0.240792978	-0.242506065	-0.176766274	-0.258950925	-0.285807202	-0.324065419	-0.144657298	-0.263927463	-0.175821916	-0.361462001	-0.343967967	-0.292090097	-0.239553853	-0.242791893	-0.157978433	-0.096823265	-0.335965458	-0.327961166	-0.145151733	-0.264456976	-0.177350721	-0.362780017	-0.343665098	-0.293952241	-0.186716397	-0.222191465	-0.167068265	-0.155482998	-0.279210749	-0.359982728	-0.175891986	-0.20873138	-0.167970479	-0.38141133	-0.380351066	-0.302209168
145	湖北省	宜昌市	中部	0.012388744	0.017799319	-0.0598	246.3669197	243.3520928	239.0963407	-0.23024507	-0.249952963	-0.188057525	-0.25992356	-0.296261674	-0.282757356	-0.137306308	-0.259192601	-0.202602238	-0.325503123	-0.222764323	-0.151603185	-0.231776213	-0.254074912	-0.182953501	-0.126753126	-0.346622761	-0.289256372	-0.137647717	-0.260627157	-0.203465809	-0.325529988	-0.220321332	-0.148897562	-0.139931667	-0.266767478	-0.187228247	-0.141437767	-0.281027792	-0.283674165	-0.141583038	-0.214484892	-0.232295664	-0.322416018	-0.053508331	-0.251633249
146	湖北省	襄阳市	中部	0.01371825	0.016213382	-0.0746	349.495033	344.7654543	339.2648242	-0.247404324	-0.197285786	-0.195202675	-0.261813682	-0.300123774	-0.252851086	-0.14435738	-0.264926401	-0.200062223	-0.314532028	-0.231504827	-0.18522742	-0.244843299	-0.198075686	-0.19092335	-0.183190461	-0.348088719	-0.261142606	-0.144482953	-0.264067457	-0.200037066	-0.31509641	-0.229647389	-0.184803593	-0.183841552	-0.220328057	-0.193285939	-0.181052803	-0.278356877	-0.175121532	-0.164446049	-0.235410009	-0.225524209	-0.299187493	-0.157515851	-0.260868641
147	湖北省	鄂州市	中部	0.013225608	0.036980364	-0.0044	849.5241797	838.4353622	808.5354281	-0.311110511	-0.335134882	-0.184660343	-0.397810748	-0.408103107	-0.672116505	-0.199967466	-0.363633693	-0.346291141	-0.395542329	-0.862855752	-0.659146375	-0.313741571	-0.340472512	-0.179404892	-0.192638359	-0.420868023	-0.683063212	-0.20047024	-0.365496732	-0.349927806	-0.400880105	-0.86077756	-0.664405655	-0.140479171	-0.326103633	-0.19031093	-0.297264611	-0.368264198	-0.939932406	-0.26500577	-0.353036787	-0.443662051	-0.587727377	-1.205531832	-0.645718212
148	湖北省	荆门市	中部	0.012150713	0.005487394	-0.0662	298.4168794	294.8344308	293.2253875	-0.171682425	-0.105587684	-0.160224353	-0.245056718	-0.252414788	-0.298751023	-0.110682556	-0.219103762	-0.157894403	-0.285068446	-0.352458379	-0.233508441	-0.174474258	-0.10693675	-0.150691437	0.008914108	-0.313543273	-0.307185161	-0.111472117	-0.220899311	-0.158600182	-0.287578711	-0.3493897	-0.234986796	-0.115807302	-0.172863971	-0.176432288	-0.098952949	-0.23497701	-0.339600111	-0.124254037	-0.168670636	-0.195021644	-0.315689725	-0.28318885	-0.237781566
149	湖北省	孝感市	中部	0.004607497	0.014746933	-0.0715	695.3143974	692.1254315	682.0670346	-0.210169147	-0.178048313	-0.165371457	-0.272116115	-0.274561643	-0.402809174	-0.150659173	-0.258487046	-0.196508143	-0.288800594	-0.362341936	-0.255690184	-0.209906631	-0.181270934	-0.143986043	-0.041956136	-0.330916598	-0.39373736	-0.150769154	-0.258999654	-0.197715082	-0.290641911	-0.363599611	-0.258508981	-0.055596394	-0.195782225	-0.163379353	-0.134892798	-0.238854465	-0.471111112	-0.187021668	-0.201370428	-0.223080864	-0.319264358	-0.371217992	-0.289025893
150	湖北省	荆州市	中部	0.011051134	0.014472396	-0.1302	519.7707585	514.0894868	506.7555202	-0.199688036	-0.116837765	-0.169952146	-0.268834987	-0.288867928	-0.274834542	-0.108916038	-0.250742566	-0.213124632	-0.314458617	-0.363064538	-0.295799497	-0.200483831	-0.117535185	-0.165822501	-0.058217998	-0.339872138	-0.27860003	-0.109053114	-0.251113308	-0.213191257	-0.31253487	-0.362534367	-0.29497081	-0.026138422	-0.162433954	-0.180208089	-0.079733964	-0.222348238	-0.285808176	-0.089760314	-0.137842124	-0.233914179	-0.312152652	-0.213684862	-0.261877506
151	湖北省	黄冈市	中部	0.008144439	0.014256095	-0.163	459.2550727	455.5449149	449.1419051	-0.271899531	-0.292098292	-0.212154813	-0.274348658	-0.284461109	-0.269537397	-0.178791871	-0.291556212	-0.231316145	-0.325275862	-0.048640549	-0.167636435	-0.270642663	-0.293043798	-0.215224833	-0.293345129	-0.336393019	-0.269520264	-0.178790407	-0.291891054	-0.23203083	-0.325596471	-0.051629479	-0.167277395	-0.169167297	-0.283209578	-0.212025669	-0.25830726	-0.280603108	-0.175501688	-0.21757477	-0.273202801	-0.260546382	-0.304907381	0.182563443	-0.282669147
152	湖北省	咸宁市	中部	0.018294613	0.013833995	-0.1295	328.626452	322.722371	318.3187509	-0.113748934	-0.196404735	-0.145888444	-0.239241114	-0.230373813	-0.290750441	-0.103822422	-0.174442683	-0.158234102	-0.194839848	-0.364973692	-0.243501016	-0.115702069	-0.197539331	-0.15014791	-0.147674726	-0.297718515	-0.303100402	-0.103497029	-0.173948045	-0.158021769	-0.193077902	-0.365585741	-0.245518656	0.031834149	-0.215480813	-0.153043081	-0.130628491	-0.190061897	-0.365494018	-0.103859748	-0.13856801	-0.213692187	-0.281354485	-0.283451276	-0.267493234
153	湖北省	随州市	中部	0.005262473	0.012925663	-0.1628	286.3260513	284.827156	281.1925559	-0.161183558	-0.056476228	-0.143577566	-0.28123225	-0.228397552	-0.387454511	-0.10247635	-0.232905476	-0.100481529	-0.290426693	-0.3887737	-0.182409809	-0.158926331	-0.057702033	-0.1355179	-0.036570441	-0.295344319	-0.400870257	-0.10240766	-0.232430028	-0.10053134	-0.291205038	-0.389069113	-0.184719915	0.05493833	-0.1372753	-0.140049151	-0.053211106	-0.201328766	-0.468379556	-0.101990515	-0.116222143	-0.075144233	-0.259051861	-0.420829284	-0.138202481
154	湖北省	仙桃市	中部	0.021799388	0.026578567	-0.2276	601.8926016	589.0516366	573.8008327	-0.019001169	-0.037534839	-0.120075406	-0.174537458	-0.117907881	-0.235730701	-0.084144595	-0.093992803	-0.088375824	-0.054071029	-0.357001965	-0.194466885	-0.023105196	-0.041536482	-0.099889307	0.136130061	-0.224497164	-0.246803138	-0.08387028	-0.094326389	-0.088468495	-0.054339152	-0.356576647	-0.196491753	0.143072336	-0.084074253	-0.137484587	0.044400257	-0.080560313	-0.390393579	-0.088776825	-0.011780147	-0.134225709	-0.166342529	-0.559361069	-0.155479352
155	湖北省	潜江市	中部	0.008497938	0.009810744	-0.0651	617.5067762	612.3034592	606.3546685	-0.038124564	0.002951952	-0.112026707	-0.180713925	-0.145875294	-0.208785903	-0.058355658	-0.105717845	-0.099363193	-0.132062212	-0.487571651	-0.267802162	-0.043966321	0.000508356	-0.099402779	0.173174598	-0.243849667	-0.219429115	-0.058192179	-0.107437789	-0.099651501	-0.133922726	-0.48758969	-0.268665581	0.141528394	-0.056724702	-0.125088403	0.07425346	-0.099811393	-0.419336403	-0.042706112	0.011330135	-0.143863837	-0.279413504	-0.748358185	-0.164740799
156	湖北省	天门市	中部	0.011751211	0.011737675	-0.1755	704.0603521	695.8828853	687.8095999	0.023994244	0.023455438	-0.100720108	-0.151733488	-0.080401804	-0.199222696	-0.059052387	-0.0626222	-0.031845489	-0.007142738	-0.333748616	-0.124396805	0.020644148	0.019999766	-0.081624486	0.226914217	-0.20681538	-0.208821085	-0.058988354	-0.063031464	-0.031976767	-0.007338397	-0.33470511	-0.126721474	0.178187419	-0.028042819	-0.106384792	0.096983291	-0.034816468	-0.356613767	-0.04876403	0.043458427	-0.05273605	-0.086050419	-0.562444547	-0.089231793
157	湖北省	神农架林区	中部	0.01243546	-0.008834985	-0.027	31.46398694	31.07752363	31.35454053	-0.279108769	-0.205536412	-0.149063385	-0.300213184	-0.346045189	-0.440485757	-0.128585885	-0.299101382	-0.216572128	-0.557661834	-0.869638624	-0.56918286	-0.281480818	-0.20683938	-0.141119555	-0.068250734	-0.397606289	-0.457485143	-0.129143808	-0.302483076	-0.219997238	-0.56562706	-0.874050502	-0.576009903	-0.182616311	-0.19792297	-0.147055344	-0.135651479	-0.341482538	-0.58409624	-0.167437251	-0.210541826	-0.246142478	-0.747938969	-1.032988784	-0.474890197
158	湖南省	长沙市	中部	0.014173191	0.015027117	0.0551	781.355125	770.4355945	759.0295686	-1.195445706	-0.650931306	-0.424452383	-0.770277123	-0.850390481	-1.110901196	-0.434872057	-0.941924078	-1.006160369	-1.238155583	-0.438637662	-1.659784811	-1.200426209	-0.651533445	-0.386189749	-0.839367444	-0.842795741	-1.070518332	-0.437276965	-0.954621548	-1.023017576	-1.289099891	-0.444683232	-1.694747423	-1.198883435	-0.589601412	-0.399528922	-0.792222917	-0.872943265	-0.725791631	-0.728485462	-0.828035461	-0.957518992	-1.182387437	-0.045588964	-1.232898132
159	湖南省	株洲市	中部	0.008794384	0.012547806	0.0945	455.5613114	451.589857	445.9936155	-0.234573887	-0.262884328	-0.204146201	-0.248546602	-0.296170214	-0.303972931	-0.144085878	-0.256280565	-0.20926937	-0.324411724	-0.397374183	-0.190872202	-0.234027852	-0.262980636	-0.204896887	-0.26636824	-0.345908597	-0.311510349	-0.143972164	-0.256587462	-0.209481678	-0.324984024	-0.398858093	-0.193000697	-0.167963578	-0.25990638	-0.204189119	-0.228912004	-0.276641019	-0.302076818	-0.152821041	-0.202425304	-0.236790636	-0.302936668	-0.394467591	-0.236465625
160	湖南省	湘潭市	中部	0.003914111	-0.003566022	-0.2025	717.6745784	714.8764722	717.4348606	-0.211103524	-0.205449816	-0.16956611	-0.274047869	-0.282327618	-0.292245962	-0.118297693	-0.204264443	-0.207599776	-0.316611991	-0.416401413	-0.336814513	-0.211549981	-0.205238872	-0.170055301	-0.195903958	-0.334331945	-0.302604951	-0.117757631	-0.204858364	-0.207856489	-0.317255172	-0.417475818	-0.340603734	-0.160500978	-0.19818961	-0.18330515	-0.151499092	-0.259761221	-0.299018888	-0.136659405	-0.163047404	-0.216928252	-0.319891517	-0.466916964	-0.325326539
161	湖南省	衡阳市	中部	0.00959777	0.012824156	0.0122	617.7755934	611.9026922	604.1549156	-0.236485956	-0.271404345	-0.206414482	-0.206365893	-0.282644863	-0.28218556	-0.151394594	-0.261497497	-0.207336658	-0.321030201	-0.332684253	-0.246366403	-0.235904756	-0.270629099	-0.206161528	-0.301276904	-0.332728574	-0.287092245	-0.151396124	-0.261549549	-0.20749779	-0.321294034	-0.333045127	-0.247971223	-0.214690791	-0.259614106	-0.205699424	-0.249906367	-0.27003199	-0.23259897	-0.149481247	-0.238023975	-0.196336148	-0.296044317	-0.238793403	-0.268947168
162	湖南省	邵阳市	中部	0.005745449	0.013143167	-0.0298	454.5474896	451.9508293	446.0878227	-0.210951521	-0.223669664	-0.185232461	-0.267807374	-0.291435662	-0.284825279	-0.112997483	-0.243222032	-0.20477489	-0.328496906	-0.286632152	-0.265311576	-0.213658505	-0.223539653	-0.179861166	-0.224942538	-0.341640311	-0.291172239	-0.112576231	-0.243757149	-0.204530108	-0.32905878	-0.285988294	-0.266474261	-0.143939045	-0.193064746	-0.186463198	-0.201560139	-0.268743439	-0.292444766	-0.092890167	-0.195376145	-0.243179538	-0.332684213	-0.238803907	-0.275746306
163	湖南省	岳阳市	中部	0.01212079	0.011762008	0.0555	487.8110539	481.9692065	476.3661837	-0.215822407	-0.21812068	-0.160567546	-0.264149976	-0.275441878	-0.287741087	-0.119929766	-0.22407654	-0.215994129	-0.351366884	-0.345224702	-0.204466068	-0.217043058	-0.217692421	-0.181596649	-0.509793874	-0.32840855	-0.292931459	-0.120085941	-0.224174499	-0.215547453	-0.350588868	-0.345310102	-0.205280238	-0.29221647	-0.261530966	-0.176912351	-0.368123549	-0.260002184	-0.195226759	-0.14681101	-0.26589237	-0.227849905	-0.331775766	-0.236951178	-0.238996997
164	湖南省	常德市	中部	0.009540092	0.013413601	-0.0468	409.6278321	405.7568741	400.3862527	-0.222242073	-0.222613765	-0.169771242	-0.268351572	-0.287854755	-0.281228664	-0.125030693	-0.25099497	-0.208594933	-0.33096092	-0.289824834	-0.162217835	-0.223808518	-0.223279842	-0.186512055	-0.402573549	-0.338326352	-0.288639797	-0.12506238	-0.25258867	-0.208476102	-0.33095492	-0.288546207	-0.163175552	-0.29050247	-0.187349646	-0.184847658	-0.315809436	-0.270074477	-0.250087933	-0.134574117	-0.266639264	-0.226770052	-0.274401116	-0.179846742	-0.234612008
165	湖南省	张家界市	中部	0.013947134	0.011957116	-0.0438	202.0293859	199.2504136	196.8961041	-0.197944086	-0.289869099	-0.150291087	-0.264858198	-0.287588675	-0.27457046	-0.097242635	-0.218663493	-0.214312082	-0.409693473	-0.603713087	-0.265521216	-0.2040319	-0.288607286	-0.155410784	-0.163560848	-0.33924834	-0.287417175	-0.096918042	-0.221581295	-0.215215266	-0.415219673	-0.605711431	-0.26684487	-0.12073649	-0.168465404	-0.158420451	-0.143866064	-0.252897045	-0.392251697	-0.08702308	-0.18763737	-0.29199201	-0.581932614	-0.73717604	-0.32361203
166	湖南省	益阳市	中部	0.013129263	0.008161011	-0.0412	459.918753	453.9586112	450.2838397	-0.201230885	-0.183679204	-0.159234932	-0.271441497	-0.290059938	-0.304050219	-0.105392178	-0.216347565	-0.21493485	-0.345473906	-0.518019115	-0.300727517	-0.205744426	-0.184643932	-0.157138409	-0.187843184	-0.341658388	-0.3170907	-0.105104123	-0.218871235	-0.215073226	-0.347682294	-0.519275507	-0.302982377	-0.128253636	-0.174843132	-0.166472253	-0.165122771	-0.257070065	-0.401009848	-0.102431337	-0.172464328	-0.273975079	-0.42961291	-0.637430892	-0.353031386
167	湖南省	郴州市	中部	0.001746965	0.013764763	0.0093	316.354861	315.8031638	311.5152305	-0.289900213	-0.310523573	-0.262688903	-0.267316319	-0.340725189	-0.336272831	-0.20634359	-0.299286303	-0.23950705	-0.386792111	-0.287819273	-0.287579117	-0.285506188	-0.309347847	-0.255869205	-0.393213158	-0.385063353	-0.347890519	-0.206325841	-0.296202295	-0.23908596	-0.380443941	-0.284245657	-0.286048284	-0.275789424	-0.32088951	-0.251401891	-0.334367443	-0.359597261	-0.375887768	-0.223429545	-0.27526359	-0.268718363	-0.385908972	-0.186005677	-0.280834086
168	湖南省	永州市	中部	0.012401709	0.012777416	-0.073	311.638465	307.820959	303.937424	-0.323319768	-0.294743209	-0.263235019	-0.324694892	-0.338066554	-0.357342365	-0.209023364	-0.329844059	-0.25744455	-0.428673571	-0.424106798	-0.326269961	-0.326144087	-0.294716054	-0.254542914	-0.421163924	-0.391376585	-0.350199561	-0.209188683	-0.331926204	-0.258021734	-0.431196738	-0.425946446	-0.327963383	-0.297426302	-0.300530087	-0.255081369	-0.378741431	-0.396473406	-0.422178953	-0.221314532	-0.297508289	-0.331874259	-0.458220295	-0.450530727	-0.329409545
169	湖南省	怀化市	中部	0.006067004	0.012129584	-0.0159	226.5005221	225.1346295	222.4365664	-0.166600937	-0.196031678	-0.163498774	-0.248777875	-0.265419965	-0.231961033	-0.096530945	-0.200518613	-0.188143541	-0.319885073	-0.299552798	-0.240910051	-0.168607912	-0.195295019	-0.170986716	-0.216621884	-0.310242902	-0.254143472	-0.095861072	-0.200350723	-0.187326505	-0.319698483	-0.301057179	-0.241558715	-0.094475459	-0.198170803	-0.16995446	-0.17198987	-0.230690182	-0.264266177	-0.073083801	-0.181779667	-0.233304322	-0.314832971	-0.291300149	-0.261005365
170	湖南省	娄底市	中部	0.013421934	0.012769348	-0.0335	613.2496897	605.1277057	597.4980454	-0.183282882	-0.176280034	-0.160158268	-0.270127005	-0.286227368	-0.285524461	-0.099760163	-0.209750339	-0.206488302	-0.335047866	-0.487720031	-0.355317182	-0.187409982	-0.176922405	-0.165643351	-0.18086428	-0.337548775	-0.301770353	-0.099336682	-0.210370957	-0.206903571	-0.33655724	-0.489012804	-0.356799606	-0.097047845	-0.167901744	-0.170033912	-0.154772782	-0.249653588	-0.368547356	-0.095165913	-0.166412146	-0.265375576	-0.354643861	-0.541571439	-0.344258411
171	吉林省	长春市	中部	0.009534989	0.001135633	0.041	398.1167395	394.3565542	393.9092177	-0.316221547	-0.334153835	-0.25451581	-0.411160999	-0.485335097	-0.589431734	-0.362320822	-0.381227702	-0.271102655	-0.242082424	-0.622126408	-0.167548368	-0.321549212	-0.335445055	-0.266572678	-0.322070934	-0.684345516	-0.597786136	-0.362073402	-0.381897066	-0.269319485	-0.216944847	-0.621432547	-0.153520219	0.349025008	-0.341540052	-0.258132171	-0.279926396	-0.393226806	-0.28469237	-0.312811039	-0.166218128	-0.081594523	0.334796735	-0.557417473	0.529594641
172	吉林省	吉林市	中部	0.009545162	0.010602329	-0.0567	173.6549683	172.0130757	170.2084695	-0.22005132	-0.232696483	-0.198236064	-0.250983615	-0.303956335	-0.26622346	-0.160966261	-0.266486455	-0.208984018	-0.2008946	-0.364407591	-0.180702462	-0.220263529	-0.233638498	-0.199005803	-0.30239326	-0.363715834	-0.268837845	-0.16109241	-0.266784176	-0.208668592	-0.183775842	-0.363331565	-0.174868433	-0.106258501	-0.277300046	-0.209817577	-0.251241395	-0.274625608	-0.17918709	-0.184701868	-0.236826078	-0.181902307	-0.021237394	-0.36116776	-0.165013652
173	吉林省	四平市	中部	0.00945512	0.029888658	-0.0203	258.3964344	255.9761491	248.5474008	-0.246206201	-0.116384235	-0.169982426	-0.185461163	-0.249145442	-0.292801439	-0.13103368	-0.250250936	-0.192137384	-0.364337038	-0.289551414	-0.230319314	-0.243094566	-0.116037523	-0.189396406	-0.375957919	-0.282335982	-0.298134738	-0.131115397	-0.249313734	-0.194370425	-0.368442146	-0.293851877	-0.2325119	-0.375576124	-0.172570931	-0.192800412	-0.285855172	-0.265725533	-0.355880013	-0.175928287	-0.347584262	-0.324653044	-0.417509264	-0.357886504	-0.463915351
174	吉林省	辽源市	中部	0.009579316	0.013132306	-0.1156	245.8201874	243.4877414	240.3316329	-0.254272119	-0.106028007	-0.162731418	-0.140761902	-0.22563723	-0.296370338	-0.123170748	-0.246884279	-0.195687294	-0.462007802	-0.281009116	-0.243693991	-0.249804723	-0.10610032	-0.18275291	-0.333684333	-0.255096766	-0.303534925	-0.123318149	-0.246494331	-0.199438685	-0.473250047	-0.290456814	-0.25120177	-0.396935661	-0.170108385	-0.190758423	-0.278478406	-0.27445986	-0.431848036	-0.177285877	-0.377178618	-0.374904077	-0.556171955	-0.388738177	-0.477986829
175	吉林省	通化市	中部	0.009562243	0.016224276	-0.0395	165.7803331	164.210116	161.5884602	-0.224471138	-0.156355346	-0.170921514	-0.163650368	-0.236548455	-0.244540995	-0.128011908	-0.232072488	-0.182454339	-0.33445071	-0.317328792	-0.182123017	-0.221376337	-0.15753717	-0.183169406	-0.297565124	-0.259985253	-0.248641843	-0.128522444	-0.231834564	-0.184709737	-0.335390921	-0.328050586	-0.186008377	-0.252775768	-0.199894783	-0.191970304	-0.239296911	-0.261126297	-0.315503566	-0.167900079	-0.304099827	-0.274039671	-0.29676162	-0.357595148	-0.288705312
176	吉林省	白山市	中部	0.009367395	0.008781239	-0.0553	85.18890036	84.39830807	83.66363768	-0.236324208	-0.205188643	-0.177822748	-0.172687209	-0.238003979	-0.263220489	-0.136268892	-0.235835122	-0.187953707	-0.36989366	-0.312317483	-0.209648128	-0.233110531	-0.205471438	-0.187966949	-0.291765446	-0.231999955	-0.269081424	-0.136687998	-0.235470148	-0.18981368	-0.37376047	-0.319029383	-0.212524934	-0.269815089	-0.248244767	-0.193375682	-0.235790662	-0.260098844	-0.321638284	-0.172490327	-0.29149705	-0.261297097	-0.383613209	-0.352317128	-0.290238521
177	吉林省	松原市	中部	0.009453254	0.012561827	-0.0013	143.8168108	142.4700057	140.7025249	-0.259163618	-0.152604679	-0.183797189	-0.224954682	-0.274769046	-0.317498194	-0.147910282	-0.266784413	-0.210962197	-0.348345761	-0.326046901	-0.275546722	-0.25662112	-0.152185849	-0.197023374	-0.27397478	-0.317352389	-0.322807682	-0.147967743	-0.265954276	-0.212766702	-0.351056556	-0.328304472	-0.275793917	-0.226191546	-0.202923125	-0.200981495	-0.268711376	-0.280706663	-0.362686266	-0.180522228	-0.307228867	-0.281745576	-0.206626616	-0.357728118	-0.250799475
178	吉林省	白城市	中部	0.008971608	0.012283324	-0.0326	82.83835992	82.10177495	81.10552942	-0.257225159	-0.164380144	-0.189691714	-0.228433953	-0.267422921	-0.30712845	-0.145035658	-0.264985868	-0.209295341	-0.37826355	-0.314629778	-0.281286066	-0.254570626	-0.163963411	-0.200716749	-0.295770396	-0.290086072	-0.313102583	-0.145040878	-0.264074028	-0.210529859	-0.38103929	-0.317817278	-0.283178699	-0.261459573	-0.208626384	-0.203313103	-0.277969206	-0.27815895	-0.33412261	-0.175264637	-0.305706889	-0.269405017	-0.364550482	-0.349239705	-0.315955722
192	江西省	南昌市	中部	0.008753285	0.001182773	0.12	912.4490893	904.5314672	903.4628754	-0.302968448	-0.188484933	-0.219179899	-0.226135541	-0.211508394	-0.188931884	-0.213205409	-0.299996452	-0.190656792	-0.417685407	-0.040939133	-0.17483145	-0.299853636	-0.187235766	-0.220676461	-0.30848227	-0.27592628	-0.168074416	-0.213940334	-0.30168394	-0.191718283	-0.425688301	-0.032933003	-0.174559112	-0.344672133	-0.042110593	-0.215212413	-0.271286791	-0.203715719	0.03299215	-0.244081765	-0.338126865	-0.203254121	-0.366806899	0.16997253	-0.07568401
193	江西省	景德镇市	中部	0.016409923	0.015317706	0.012	392.4495295	386.1134379	380.2882938	-0.478450911	-0.581349363	-0.356332748	-0.50051212	-0.656095749	-0.640116907	-0.319778111	-0.517334384	-0.45740478	-0.449267028	-0.999101435	-0.705636503	-0.476986198	-0.582676085	-0.36252318	-0.605802562	-0.599945487	-0.643458875	-0.319392505	-0.516857492	-0.453534821	-0.444506376	-0.998475285	-0.706842519	-0.334926037	-0.56591564	-0.367262029	-0.530399741	-0.588195361	-0.697791067	-0.345441468	-0.529235509	-0.538224179	-0.477058238	-1.036984919	-0.861312498
194	江西省	萍乡市	中部	0.003303711	0.009675114	0.0489	638.0161004	635.9152205	629.8216247	-0.19320711	-0.254554369	-0.175727381	-0.33178914	-0.326418107	-0.354605307	-0.114358539	-0.209040575	-0.223848058	-0.338121907	-0.558185351	-0.398426555	-0.19982135	-0.255001439	-0.183157952	-0.188724752	-0.373893175	-0.372344583	-0.114046789	-0.211014984	-0.22420282	-0.338856368	-0.558935274	-0.400474386	-0.084538485	-0.256717265	-0.180643678	-0.163299909	-0.292291341	-0.494545883	-0.118856635	-0.136874615	-0.348900786	-0.430657607	-0.652357761	-0.415342645
195	江西省	九江市	中部	0.006912915	0.006629039	0.036	323.3117752	321.0920928	318.9775781	-0.236145628	-0.239455683	-0.204435056	-0.26197487	-0.288604041	-0.282687642	-0.155586814	-0.262640644	-0.212199198	-0.309741884	-0.098733088	-0.187495561	-0.234237589	-0.237867563	-0.218229304	-0.568152885	-0.33932248	-0.279394505	-0.155366794	-0.261227557	-0.212489817	-0.305671484	-0.101829712	-0.188531756	-0.23814877	-0.212680484	-0.216348577	-0.297824773	-0.285558755	-0.141532942	-0.181087674	-0.307577929	-0.231280731	-0.401972954	0.38233615	-0.134884836
196	江西省	新余市	中部	0.016324918	0.017619181	0.0259	469.9344955	462.3860805	454.3802721	-0.097760285	-0.274988304	-0.156362384	-0.243604141	-0.292034413	-0.270288265	-0.098989678	-0.1180008	-0.140465968	-0.18001293	-0.563555155	-0.176784501	-0.106830037	-0.275813766	-0.167221947	-0.122054492	-0.343878105	-0.29170722	-0.098806838	-0.121954378	-0.140521885	-0.181646823	-0.564282621	-0.177727989	0.04471127	-0.291466544	-0.161337652	-0.088316809	-0.260936145	-0.39517764	-0.099701218	-0.062406772	-0.214736354	-0.252759536	-0.755287035	-0.287036231
197	江西省	鹰潭市	中部	0.016426517	0.011643667	0.0385	417.2810396	410.5373409	405.8121987	-0.374481213	-0.588187982	-0.274120893	-0.456197254	-0.565586754	-0.583884604	-0.209032221	-0.382251503	-0.391094862	-0.386724911	-0.921355281	-0.519223311	-0.378853018	-0.589731053	-0.282061792	-0.447004516	-0.573399404	-0.605479857	-0.208931252	-0.38375952	-0.392696823	-0.385477142	-0.922563666	-0.517719477	-0.259648938	-0.691341573	-0.276353085	-0.400134097	-0.532098998	-0.69665726	-0.250241562	-0.365804688	-0.46387626	-0.436663874	-1.047436036	-0.650170881
198	江西省	赣州市	中部	0.014530525	0.012420425	0.0824	283.403475	279.3444534	275.9174415	-0.132565721	-0.207851817	-0.190375525	0.092505939	0.032994763	-0.082785081	-0.1849225	-0.176985578	-0.192460417	-0.003247411	0.086763535	-0.145852506	-0.131292274	-0.207553322	-0.184868507	-0.144589911	-0.025026744	-0.050402154	-0.185659521	-0.17783265	-0.194292565	-0.015522958	0.078966366	-0.148870646	-0.241808984	-0.109865772	-0.196523894	-0.146803688	0.008186283	0.018178577	-0.202156271	-0.229057679	-0.177079773	-0.059193809	0.291947778	-0.279493776
199	江西省	吉安市	中部	0.014824399	0.013367598	0.0537	251.6314746	247.9556806	244.6848322	-0.245250332	-0.211632466	-0.213140842	-0.318865692	-0.275668051	-0.295240133	-0.151863875	-0.257428932	-0.208306211	-0.332718392	-0.182818372	-0.259423185	-0.249800569	-0.210379495	-0.21603228	-0.324857839	-0.32884563	-0.299084814	-0.151740545	-0.258706243	-0.208580124	-0.33368674	-0.185748196	-0.260146949	-0.175980765	-0.184720564	-0.20996869	-0.270902483	-0.249820235	-0.27608543	-0.172353685	-0.239104716	-0.247213677	-0.312547078	0.035045363	-0.259239312
200	江西省	宜春市	中部	0.008607248	0.010955385	0.0236	380.6167073	377.368602	373.2791849	-0.175276033	-0.264121666	-0.190881587	-0.254999364	-0.29273366	-0.284526514	-0.136995019	-0.212019917	-0.192300125	-0.315854712	-0.29540171	-0.222718268	-0.181908993	-0.263968898	-0.221476882	-0.229437477	-0.342433266	-0.291321133	-0.137323433	-0.215427026	-0.192380307	-0.318677695	-0.294676553	-0.22346765	-0.050598649	-0.263008394	-0.20335956	-0.175044071	-0.275534428	-0.274216911	-0.131273833	-0.197967952	-0.235209753	-0.306772429	-0.134263956	-0.26307271
201	江西省	抚州市	中部	0.010282134	0.013434894	0.0496	275.3980286	272.5951686	268.9814317	-0.222575611	-0.316847686	-0.208817274	-0.289771825	-0.310937194	-0.32562748	-0.153762346	-0.238394457	-0.216837495	-0.285436011	-0.342384791	-0.216880168	-0.226196426	-0.315418559	-0.215376127	-0.308808103	-0.357653643	-0.334061846	-0.153709481	-0.240695025	-0.216520141	-0.286631293	-0.340923121	-0.216823938	-0.125751232	-0.290012805	-0.206640503	-0.262717706	-0.298011811	-0.37395364	-0.158974197	-0.212076878	-0.257652963	-0.29304761	-0.262634357	-0.298782281
202	江西省	上饶市	中部	0.005707457	0.010807694	0.065	379.6654246	377.5107978	373.4744007	-0.330913068	0.264387304	-0.268859618	-0.282804538	-0.150188487	-0.269560485	-0.271399336	-0.337422422	-0.255831032	-0.332504232	-0.141412383	0.017949367	-0.333119655	0.264935269	-0.286332706	-0.387866805	-0.236550691	-0.236776567	-0.271363387	-0.340353672	-0.25816099	-0.333529773	-0.148600853	0.015979502	-0.300908104	-0.269029988	-0.292479488	-0.337662387	-0.295200072	-0.338447018	-0.298389684	-0.392727479	-0.344171172	-0.357725719	-0.205972499	0.079652162
257	山西省	太原市	中部	0.002315018	0.013330605	0.211	723.0978702	721.4277517	711.9371981	-0.099633725	-0.17551982	-0.212962305	-0.160599977	-0.052049808	0.15198743	-0.124441816	-0.142215725	-0.18089595	-0.074085575	-0.223611974	-0.159997932	-0.107044131	-0.173751962	-0.223518937	-0.243123962	-0.080842391	0.184514878	-0.123346553	-0.142194251	-0.179474391	-0.051142208	-0.224968536	-0.158755749	-0.194527202	-0.150007394	-0.214821576	-0.230613042	-0.092045591	0.054694879	-0.074052974	-0.231584248	-0.25004855	-0.260415154	-0.268710176	-0.269853256
258	山西省	大同市	中部	0.008000198	0.030463844	0.0679	272.0668937	269.9075795	261.9282385	-0.374958558	-0.33277426	-0.261777956	-0.404686208	-0.423836812	-0.490240951	-0.219762851	-0.433845206	-0.362314294	-0.508803811	-0.603885394	-0.482093329	-0.374092765	-0.325225242	-0.267123596	-0.348459222	-0.547361137	-0.458371595	-0.220852448	-0.436296621	-0.365129423	-0.514522737	-0.606803582	-0.484582668	-0.496428379	-0.366716486	-0.25862795	-0.397007678	-0.375864245	-0.64687507	-0.250037783	-0.481750169	-0.44336549	-0.474259813	-0.567635528	-0.519177537
259	山西省	阳泉市	中部	0.007513745	-0.005162672	0.0203	348.947431	346.3450823	348.1424273	-0.578007126	-0.432071457	-0.250950442	-0.607051973	-0.678376829	-0.985882165	-0.260337381	-0.617189708	-0.38704115	-0.978840216	-0.858628097	-0.583074591	-0.571056484	-0.43264474	-0.238198744	-0.484883609	-0.708705537	-0.997402457	-0.261559487	-0.619109818	-0.391718546	-1.000206044	-0.860642642	-0.589292865	-0.369660853	-0.399164052	-0.233909265	-0.428228708	-0.576585219	-0.997380055	-0.324158084	-0.485132436	-0.397673873	-0.740705659	-0.738893969	-0.384208002
260	山西省	长治市	中部	0.005942796	0.012560236	0.0177	291.0852412	289.3656004	285.776184	-0.288846696	-0.25741101	-0.178191094	-0.298780325	-0.333319922	-0.37994663	-0.153533347	-0.312717602	-0.162167605	-0.402619252	-0.322791899	-0.215561068	-0.285529387	-0.256960278	-0.164457793	-0.28005686	-0.377567614	-0.340273199	-0.153873533	-0.314746342	-0.162653474	-0.4122353	-0.323828548	-0.217382174	-0.126514766	-0.260950288	-0.152924617	-0.226495166	-0.316197334	-0.455285898	-0.173796323	-0.224136912	-0.078066366	-0.344608439	-0.356988303	-0.097908547
261	山西省	晋城市	中部	0.018225771	0.008440564	0.0156	295.1666528	289.8833061	287.4570067	-0.326253923	-0.229060849	-0.161980427	-0.393952858	-0.339769099	-0.571388706	-0.14243684	-0.362649248	-0.129302581	-0.557399406	-0.415205345	-0.197428379	-0.318546836	-0.228601875	-0.138136812	-0.183082394	-0.377100045	-0.584651559	-0.143185969	-0.36326794	-0.130724109	-0.566225734	-0.416828887	-0.200581548	-0.089673656	-0.234742482	-0.128965734	-0.157563736	-0.31907074	-0.588028938	-0.174187831	-0.174276279	-0.016265842	-0.313926832	-0.329993551	-0.058776925
262	山西省	朔州市	中部	0.007036156	0.014349969	0.1275	186.5502006	185.2467754	182.6260966	-0.402530948	-0.414039739	-0.229819899	-0.359830172	-0.519663422	-0.574875481	-0.229372505	-0.416073946	-0.330662117	-0.58627952	-0.639309962	-0.397574844	-0.396347151	-0.414226564	-0.22857821	-0.418477039	-0.678142031	-0.592880696	-0.229357395	-0.413155574	-0.331104803	-0.585087289	-0.638031884	-0.399348911	-0.342870358	-0.403985754	-0.225126537	-0.334096395	-0.488255869	-0.634729992	-0.311951453	-0.392173967	-0.370668391	-0.530456154	-0.621801419	-0.384731352
263	山西省	晋中市	中部	0.012654765	0.007935212	0.0266	235.6495112	232.704688	230.8726644	-0.306204557	-0.149058406	-0.214614846	-0.308349384	-0.344037487	-0.383678569	-0.187730376	-0.342647697	-0.233695196	-0.440822533	-0.440178413	-0.202908354	-0.303394632	-0.148410723	-0.206636912	-0.297361991	-0.385978153	-0.397952854	-0.187473498	-0.341786896	-0.234001003	-0.444250135	-0.441499901	-0.203084545	-0.23610201	-0.24826032	-0.20247802	-0.258424859	-0.360046259	-0.651629178	-0.271333206	-0.307602356	-0.248789965	-0.435649508	-0.503892192	-0.22767507
264	山西省	运城市	中部	0.016781648	0.009412181	0.0231	440.2228238	432.9570903	428.9200175	-0.237624985	-0.242943676	-0.170419664	-0.262378859	-0.287875241	-0.276737434	-0.157060167	-0.262914238	-0.171935893	-0.305084326	-0.353223581	-0.223122774	-0.235213317	-0.242448992	-0.163844519	-0.244409081	-0.337951366	-0.266530933	-0.157126551	-0.262590931	-0.171458331	-0.305037777	-0.352786977	-0.224598114	-0.127886261	-0.246194953	-0.148701329	-0.207042125	-0.270632933	-0.305790679	-0.178748548	-0.186806536	-0.076553491	-0.296102578	-0.352361846	-0.21594048
265	山西省	忻州市	中部	0.012562063	0.012270506	0.001	140.5496648	138.8059754	137.1234019	-0.317327729	-0.224976367	-0.218177279	-0.31456658	-0.424073051	-0.480012026	-0.209494561	-0.350288639	-0.276963345	-0.444202371	-0.396471317	-0.235121303	-0.31454709	-0.225292126	-0.214824619	-0.345347891	-0.51859339	-0.469692999	-0.210015603	-0.350610758	-0.278607184	-0.451934837	-0.397789725	-0.236418153	-0.268398889	-0.230645193	-0.211029135	-0.280866889	-0.382403612	-0.518459006	-0.276932655	-0.335326347	-0.297254611	-0.384337706	-0.424960275	-0.25244391
266	山西省	临汾市	中部	0.008121286	0.011911264	0.0508	259.1293612	257.0418509	254.0161968	-0.238185527	-0.266557341	-0.166748513	-0.257903837	-0.290115995	-0.25015134	-0.154670087	-0.263629611	-0.176993473	-0.310259506	-0.350291536	-0.215272394	-0.23667051	-0.265805623	-0.15942019	-0.261320711	-0.340185461	-0.247813308	-0.15472079	-0.263471999	-0.175634434	-0.312202625	-0.349362618	-0.21649403	-0.141342952	-0.262899946	-0.146889443	-0.214974316	-0.276653482	-0.278510179	-0.173577	-0.213905899	-0.124594121	-0.29671734	-0.395308619	-0.196793202
267	山西省	吕梁市	中部	0.006983363	0.011677659	0.0654	209.688562	208.2343857	205.8307643	-0.257748498	-0.260727313	-0.177435775	-0.281671594	-0.3062104	-0.328940291	-0.159755444	-0.276623268	-0.168142351	-0.356596507	-0.35483356	-0.234388108	-0.253698085	-0.260269306	-0.162622336	-0.274447546	-0.360129719	-0.335002166	-0.159996152	-0.27647551	-0.168241284	-0.360960948	-0.35441276	-0.236728498	-0.199487014	-0.262235424	-0.180793238	-0.238748997	-0.276739336	-0.28441663	-0.186754362	-0.228273862	-0.169348288	-0.315855551	-0.427073848	-0.264755853
