# Supplementary material for: Research on the relationship between population distribution pattern and urban industrial facility agglomeration in China
Source: Sci Rep. 2023 Sep 27;13:16225. doi: 10.1038/s41598-023-43376-4 (PMC10533829; doi:10.1038/s41598-023-43376-4)
Supplement: Supplementary file 7 — Supplementary Information 7. [file 41598_2023_43376_MOESM7_ESM.csv]

序号	省	市	区位	21增长率	18增长率	15增长率	21PD	18PD	15PD	21餐饮	21风景	21公司	21购物	21金融	21科教	21商务	21生活	21体育	21医疗	21政府	21住宿	18餐饮	18风景	18公司	18购物	18金融	18科教	18商务	18生活	18体育	18医疗	18政府	18住宿	15餐饮	15风景	15公司	15购物	15金融	15科教	15商务	15生活	15体育	15医疗	15政府	15住宿
17	澳门特别行政区	澳门特别行政区	东部	0.003160804	0.011510116	0.0918	23860.97109	23785.78888	23515.12705	-1.156750018	-0.641167432	-0.723887558	-1.35626494	-1.271522846	-1.171198482	0.154468097	-1.14027886	-0.858730637	-1.586831967	-1.075906339	-1.290230243	-1.166504662	-0.641435562	-0.580449471	-1.174204058	-1.064737844	-1.236823876	0.149396253	-1.155785991	-0.8690794	-1.606590001	-1.075752509	-1.291903294	-0.920358331	-0.435674118	-0.608655226	-1.085772012	-1.195195945	-1.126982267	0.565490886	-0.852670474	-0.903615931	-1.412108833	-1.183806954	-0.421070667
18	北京市	北京市	东部	0.009494704	0.015002283	0.3855	1385.302516	1372.273188	1351.990248	2.357230392	0.30179021	0.262531188	1.324466571	4.514795278	5.72822024	1.142094438	2.748657776	1.782250759	4.130257268	3.753190296	2.240662718	2.297761482	0.307424759	0.341178726	2.095047234	6.492948816	5.771363304	1.148193896	2.727061333	1.807208968	4.173793279	3.750798826	2.261936149	2.898987967	-0.040964171	0.414863065	1.538921064	3.812316375	5.678320354	2.337292352	3.074247231	2.530657375	3.709216928	3.697191308	1.274505727
19	福建省	福州市	东部	0.000834574	0.012163036	0.0773	796.9111273	796.2466007	786.678205	-0.028558023	2.049081124	-0.122452681	0.045528659	0.236072179	0.013805764	-0.139795977	-0.171397366	-0.097180736	-0.234998959	0.062150778	-0.225469787	-0.01145544	2.036805816	-0.141332304	-0.102559704	0.450332461	0.00829967	-0.139824838	-0.166268246	-0.096134382	-0.233696545	0.059507122	-0.226830118	-0.153403885	2.335933473	-0.15520412	-0.046656502	0.235675242	-0.013191914	-0.139608116	-0.21907733	-0.167833452	-0.335246266	-0.03782559	-0.250172722
20	福建省	厦门市	东部	-0.004806208	0.008722777	0.3533	3062.418742	3077.208446	3050.598752	0.118881987	0.271627072	-0.043071459	0.097694254	0.139970016	-0.078288582	-0.108859443	-0.156999627	-0.154699714	-0.240775521	-0.349189274	-0.361693567	0.143155121	0.273440493	-0.170280557	-0.185030501	0.272133582	-0.078119446	-0.108100229	-0.149436284	-0.15402522	-0.238323995	-0.348015773	-0.368236153	0.029664316	0.159714479	-0.159655038	-0.013820208	0.091258758	-0.204728241	-0.073524024	-0.236810152	-0.234633917	-0.306505892	-0.383408714	-0.304347852
21	福建省	莆田市	东部	0.008769764	0.017513589	-0.0246	929.8647558	921.7809546	905.9151296	-0.332395448	0.077025898	-0.251096483	-0.264385791	-0.441519346	-0.446637842	-0.201193263	-0.327615103	-0.27170388	-0.488792947	-0.546426698	-0.236336607	-0.328619793	0.084112507	-0.245248927	-0.366879993	-0.571598926	-0.460730413	-0.20125502	-0.328369888	-0.271696482	-0.488452964	-0.543803365	-0.235458647	-0.331231387	0.48127903	-0.237923645	-0.336058077	-0.435504689	-0.424436078	-0.278185409	-0.318492265	-0.301526224	-0.461067149	-0.529238698	-0.259473731
22	福建省	三明市	东部	0.002240889	0.010997074	-0.0563	145.34673	145.0217524	143.444285	-0.279340113	-0.199224474	-0.226345837	-0.338251198	-0.328857238	-0.378619642	-0.176663309	-0.281905178	-0.231714344	-0.364717096	-0.278684132	-0.234502762	-0.27983517	-0.19892833	-0.225883836	-0.309382415	-0.387087874	-0.389114731	-0.176556839	-0.283572698	-0.231363944	-0.365684889	-0.279802814	-0.234278171	-0.212575949	-0.23510889	-0.219816745	-0.270663924	-0.310107853	-0.386134118	-0.200169122	-0.249958572	-0.253736154	-0.331971123	-0.336407551	-0.281692953
23	福建省	泉州市	东部	0.012304629	0.013711612	0.0756	987.670849	975.6656451	962.4686487	-0.063903759	0.529980462	-0.160227782	0.045772642	0.046146309	-0.143053145	-0.173284562	-0.253157333	-0.197567213	-0.318759894	-0.262602174	-0.235668351	-0.043257932	0.530815961	-0.203727481	-0.174519669	0.107895119	-0.143195281	-0.173193104	-0.248290458	-0.196954533	-0.319309571	-0.261745706	-0.237110614	-0.181490656	0.804307967	-0.20184952	-0.081968048	0.011705637	-0.219016827	-0.142178811	-0.328679507	-0.294717049	-0.482051474	-0.312355287	-0.346663958
24	福建省	漳州市	东部	0.001405101	0.010678952	0.0129	509.7993023	509.0839879	503.7049471	-0.216111981	0.058306217	-0.218689878	-0.150359303	-0.277297366	-0.30001155	-0.197519475	-0.27481375	-0.222717999	-0.303706314	-0.335149989	-0.272191439	-0.209044433	0.058232063	-0.215066369	-0.156379388	-0.326924526	-0.305874829	-0.197191927	-0.274958714	-0.222644142	-0.307427741	-0.3354341	-0.272691692	-0.1637935	0.134405134	-0.213987229	-0.124386299	-0.250571888	-0.259653035	-0.211560267	-0.273967422	-0.238839442	-0.281252083	-0.349784821	-0.2008808
25	福建省	南平市	东部	0.009562919	0.012434209	-0.1029	131.8936749	130.6443337	129.0398256	-0.270490024	0.204899465	-0.230776861	-0.311726755	-0.344727163	-0.345671328	-0.177513179	-0.293217709	-0.236900212	-0.327940632	-0.388500989	-0.230342792	-0.271579484	0.200665855	-0.235767049	-0.258097711	-0.403478618	-0.352310113	-0.177307534	-0.29368651	-0.237370845	-0.326401453	-0.391086326	-0.230527244	-0.210620257	0.062934598	-0.233067536	-0.235635798	-0.336820678	-0.361328424	-0.202446032	-0.277154771	-0.268395023	-0.325735877	-0.472153791	-0.263507636
26	福建省	龙岩市	东部	0.008224792	0.012806625	-0.0821	180.3390156	178.8678646	176.606136	-0.356106696	0.147996302	-0.257747623	-0.365407888	-0.361411071	-0.380623576	-0.227389793	-0.365278836	-0.256242586	-0.460560944	-0.295248231	-0.268182919	-0.351474053	0.144376109	-0.250195159	-0.361313373	-0.423702826	-0.390190202	-0.227292125	-0.364394622	-0.256428724	-0.456833857	-0.297810247	-0.268018118	-0.337198596	0.173604885	-0.218688533	-0.416408088	-0.282579335	-0.283747306	-0.250442877	-0.335630541	-0.26008545	-0.387651232	-0.232345936	-0.251445491
27	福建省	宁德市	东部	0.016644202	0.013886856	-0.096	270.4448673	266.0172229	262.3736773	-0.348063546	0.956963215	-0.262531808	-0.351402363	-0.450978528	-0.440276535	-0.202656794	-0.346290264	-0.297449441	-0.447829252	-0.4463902	-0.253411509	-0.342221368	0.94424366	-0.262255433	-0.301500827	-0.560651332	-0.439538793	-0.202675338	-0.346046073	-0.294725589	-0.44796502	-0.449316555	-0.254232864	-0.275781305	0.836319695	-0.261553815	-0.282048742	-0.412271917	-0.418049377	-0.253952327	-0.340940818	-0.334514078	-0.447844069	-0.454428664	-0.275396561
42	广东省	广州市	东部	0.013382804	0.004747927	0.2391	2403.603359	2371.861205	2360.652996	6.227896066	2.716477278	5.090509071	8.707833434	4.511489788	3.96521653	3.466904979	5.620139455	2.811453004	5.935969055	3.041955997	4.878454621	6.28296102	2.711791051	3.355251197	7.105112827	3.684801937	4.188359094	3.47603578	5.671172085	2.810803499	5.862103586	3.022199298	4.853796772	6.714144351	3.476338612	3.824267286	7.436946188	5.106021248	4.110542344	3.748586858	4.036304237	2.65302468	5.274446345	3.818428899	0.926123004
43	广东省	韶关市	东部	0.017034323	0.010314011	-0.0038	206.5235299	203.0644642	200.9914363	-0.406544994	-0.338370396	-0.303847236	-0.393178767	-0.47203069	-0.423785249	-0.256749746	-0.40930537	-0.331233294	-0.474587097	-0.280673159	-0.41161607	-0.402972067	-0.336813591	-0.271969533	-0.337636214	-0.514708264	-0.440051414	-0.256445164	-0.408436121	-0.331725663	-0.473047245	-0.274263237	-0.413551137	-0.240030516	-0.34062006	-0.275784665	-0.303977555	-0.434821957	-0.313578977	-0.280872794	-0.352560798	-0.388342399	-0.553138973	-0.198537768	-0.312635332
44	广东省	深圳市	东部	-0.000923803	0.008162842	0.3861	7377.454642	7384.27626	7324.487628	8.25769556	3.528769401	7.947747614	7.633927688	6.44426896	4.547233189	9.830000356	6.164381013	4.182318046	7.948910595	1.438615361	6.077671965	8.298085943	3.532576942	4.227594105	4.712940341	4.952553298	4.756655525	9.875983647	6.161284763	4.167338194	7.797831642	1.423458672	6.05308397	9.459085189	4.407808848	4.99316005	6.408046091	6.72970435	4.083015298	8.592906616	5.087994766	4.492789044	7.288987576	1.476389849	1.143364937
45	广东省	珠海市	东部	-0.001863316	0.022404957	0.1871	1318.229753	1320.690617	1291.749035	-0.209670129	-0.270125504	-0.094731088	-0.335475618	-0.112263074	-0.35366326	-0.092645453	-0.253893671	-0.123974979	-0.516983935	-0.458651494	-0.304909611	-0.191279247	-0.266707418	-0.00444553	-0.177534908	-0.18804189	-0.355940138	-0.088865105	-0.225669853	-0.10926768	-0.453359053	-0.4547352	-0.306858892	-0.41490553	-0.539408017	-0.089042295	-0.325192811	-0.152764873	-0.516558028	0.101049805	-0.290183238	-0.230246179	-0.555310512	-0.440975931	-0.159410727
46	广东省	汕头市	东部	0.011951625	0.01903647	0.1	3330.765689	3291.427778	3229.941102	-0.257676645	-0.253188828	-0.197475389	-0.162810267	-0.339708946	-0.285166996	-0.160819478	-0.291843598	-0.239606924	-0.302543833	-0.417498124	-0.245304567	-0.259621112	-0.254828056	-0.229520006	-0.169328775	-0.402655871	-0.276204649	-0.16205921	-0.294771979	-0.240555292	-0.312817101	-0.417958111	-0.244791577	-0.299359308	-0.042453111	-0.208185111	-0.039880035	-0.317117019	-0.346822198	-0.084561307	-0.247366444	-0.25507458	-0.307114645	-0.438630847	-0.066340618
47	广东省	佛山市	东部	0.020902474	0.03287848	0.2913	2550.466372	2498.246832	2418.7229	2.054703004	1.012533778	2.531697919	3.571783511	2.054822267	1.279286086	1.358951687	2.145823469	0.806724536	2.116134785	1.127693083	0.281422244	2.123117811	1.013908501	1.59875087	2.818952439	1.577976125	1.382847944	1.369387763	2.225372846	0.815010383	2.142181216	1.128022696	0.27891384	1.55486089	1.332182958	1.615179035	2.574457309	2.517842776	1.163371731	1.108097098	1.300247513	0.629512188	1.185443841	1.276417934	-0.115886284
48	广东省	江门市	东部	0.014506067	0.008628997	0.0669	645.075987	635.8522713	630.4124442	-0.151602994	-0.135932416	0.170472862	0.015887934	-0.084469012	-0.199691108	-0.182337419	-0.150091339	-0.150305282	-0.16392074	-0.181439463	-0.342989768	-0.154820008	-0.137873207	0.295972149	-0.346463133	-0.174431294	-0.1818986	-0.184665481	-0.157934199	-0.154279173	-0.181179007	-0.185702434	-0.34383545	-0.354269214	0.09924077	0.194149722	-0.36414867	0.077597151	-0.094527484	-0.208179817	-0.294251448	-0.174587283	-0.247491413	-0.183249692	-0.204346471
49	广东省	湛江市	东部	0.002986206	0.013091017	0.1075	765.6223452	763.3428464	753.4790395	-0.173481045	-0.262248299	-0.211219222	-0.239914314	-0.298370026	-0.480899296	-0.160560487	-0.208724073	-0.124103187	-0.534339171	-0.563203177	0.13076643	-0.182579907	-0.26154421	-0.215472045	-0.240355085	-0.347730117	-0.505319805	-0.160447905	-0.216372576	-0.12397928	-0.547883409	-0.560703614	0.136114374	-0.08978016	-0.373614043	-0.204359414	-0.185897171	-0.369758539	-0.733910968	-0.145406935	-0.160071365	-0.13943169	-0.51585286	-0.728593023	0.059461534
50	广东省	茂名市	东部	0.007547472	0.012753953	0.0637	712.3051692	706.9693376	698.0662339	-0.197330941	-0.193493772	-0.245305286	-0.282756968	-0.274926282	-0.292665677	-0.195538031	-0.238558418	-0.132392734	-0.369308605	-0.413766723	0.088720078	-0.199708027	-0.193054369	-0.231023013	-0.262063809	-0.325240133	-0.296285009	-0.195576297	-0.239715254	-0.131473172	-0.370770831	-0.413696344	0.093597465	-0.128299208	-0.260993521	-0.218107641	-0.234353699	-0.278587588	-0.377369244	-0.183682109	-0.18182557	-0.099321176	-0.482832007	-0.501761008	0.098598217
51	广东省	肇庆市	东部	0.003839407	0.010629646	0.1058	363.2869798	361.8975081	358.0911262	-0.315394592	-0.316317667	-0.233016349	-0.274717433	-0.336220528	-0.34419351	-0.248885169	-0.351849092	-0.300983106	-0.292089242	-0.069400725	-0.375579206	-0.317876385	-0.316321078	-0.247493175	-0.348408515	-0.386616323	-0.339898206	-0.249890165	-0.358260937	-0.303256434	-0.305973235	-0.075798471	-0.376024177	-0.296527221	-0.209841071	-0.161360008	-0.232107554	-0.237306988	-0.206234425	-0.221967316	-0.297829352	-0.326816614	-0.22632354	0.124565335	-0.264699276
52	广东省	惠州市	东部	-0.000448291	-0.001602639	0.3808	568.4757191	568.7306759	569.6436088	0.755202405	0.077896099	0.34554691	1.072940041	0.304063248	0.296854828	0.255293214	0.409372899	0.20641598	1.338611021	0.279450243	1.257022354	0.756587218	0.073050907	0.224022997	0.721319023	0.195618744	0.358847558	0.253405776	0.396461873	0.196891743	1.285338893	0.266300285	1.245189898	0.511475771	0.041880171	0.275135146	0.949652881	0.468609043	0.147649424	0.373095344	0.129403134	0.116880696	1.590508499	0.559317267	-0.0420088
53	广东省	梅州市	东部	0.009996043	0.013312629	0.0768	362.919849	359.327991	354.6072365	-0.338796474	-0.094077107	-0.278890491	-0.283369724	-0.358619237	-0.264340243	-0.139618223	-0.336636214	-0.25376037	-0.332669538	-0.300313313	-0.318961098	-0.340015946	-0.093335582	-0.262333526	-0.232786877	-0.414221229	-0.277183136	-0.138977715	-0.335771121	-0.253357824	-0.333883188	-0.302978693	-0.316919742	-0.322079878	-0.029090911	-0.272178819	-0.227299391	-0.369000445	-0.163281255	-0.195852494	-0.304048175	-0.252218607	-0.411694422	-0.292686353	-0.15225303
54	广东省	汕尾市	东部	0.007904935	0.014486169	0.1487	833.9686734	827.4279095	815.6128048	-0.6899364	-0.482223357	-0.430126179	-0.662999743	-0.73876681	-0.610719766	-0.374980299	-0.618444937	-0.466550989	-0.721414943	-0.668935676	-0.643211359	-0.694333728	-0.482647893	-0.375475187	-0.748551567	-0.881296168	-0.607134559	-0.376666395	-0.622769164	-0.468224821	-0.729662696	-0.668299034	-0.644368448	-0.660659342	-0.390338628	-0.39213454	-0.70311002	-0.720719051	-0.613812389	-0.47084306	-0.602947491	-0.532711375	-0.823389302	-0.731230724	-0.320892901
55	广东省	河源市	东部	0.014356403	0.01129883	0.2591	256.9045197	253.2684951	250.4388294	-0.53884108	-0.439759113	-0.370520305	-0.504977138	-0.570477564	-0.480459052	-0.327312434	-0.5425331	-0.367930792	-0.50589157	-0.446007363	-0.503506469	-0.527142837	-0.439506082	-0.348005232	-0.699115621	-0.627580281	-0.471661615	-0.327219478	-0.536528477	-0.367842046	-0.49993723	-0.446758643	-0.502264503	-0.440799716	-0.482810204	-0.360751101	-0.605087382	-0.634563027	-0.550368565	-0.407259027	-0.55280825	-0.467776426	-0.707890298	-0.572728333	-0.323823001
56	广东省	阳江市	东部	0.006890515	0.019106117	0.08	422.8644878	419.9706735	412.0970982	-0.307381186	-0.25826818	-0.296161534	-0.392959837	-0.355832237	-0.311056516	-0.253142496	-0.333992855	-0.197378217	-0.387635358	-0.280899205	-0.057899318	-0.308221344	-0.257882031	-0.271714576	-0.361980036	-0.394616003	-0.326502294	-0.252475504	-0.333961452	-0.19598871	-0.383090201	-0.278759206	-0.05417739	-0.242981055	-0.320596078	-0.277003994	-0.329119343	-0.369313966	-0.316607843	-0.265121609	-0.246301752	-0.168062803	-0.327325625	-0.274178002	0.072227081
57	广东省	清远市	东部	0.022090925	0.012891828	0.1229	264.6601759	258.9399528	255.6442313	-0.346933036	-0.363181668	-0.316267316	-0.353028901	-0.457529886	-0.40796296	-0.266547491	-0.404512742	-0.328117009	-0.262232125	-0.202671767	-0.46331896	-0.342965705	-0.36246997	-0.312363931	-0.356539559	-0.498929832	-0.422187174	-0.266904528	-0.404772315	-0.328994623	-0.274006461	-0.208243683	-0.464905518	-0.379543256	-0.295019994	-0.289079643	-0.460275185	-0.385522631	-0.346574473	-0.268826592	-0.429756903	-0.40175468	-0.170509684	0.000590876	-0.312036842
58	广东省	东莞市	东部	0.017719283	0.020242095	0.2339	4554.684584	4475.383988	4386.590213	7.074284859	1.338898271	5.820841994	8.070452185	4.307628725	2.484783434	2.872326801	5.706961731	2.970395054	6.988459959	1.871982687	8.386372989	7.164873433	1.334519442	4.294988662	8.345528545	3.225904608	2.680037515	2.917412455	5.797591392	2.996650349	6.943717833	1.883709863	8.357170761	7.662341123	2.272635808	4.600651117	8.266031086	5.065115926	2.676152622	2.782247722	4.642073932	2.871098391	7.564582603	2.447066034	2.329637342
59	广东省	中山市	东部	-0.018988087	-0.006918637	0.2429	2511.343451	2559.952044	2577.786814	0.765777238	-0.242145615	1.373826184	1.612601982	0.371125415	-0.005271736	0.312703056	0.737669923	0.102153593	0.512143492	-0.413969217	0.128367185	0.791821186	-0.24671724	1.002474325	1.199428667	0.148973865	0.043150551	0.313602507	0.771633645	0.110507622	0.509719123	-0.413487224	0.135916095	-0.031386105	0.249118981	0.857035734	0.750145733	0.414939038	0.032551714	0.344885163	0.244074198	-0.076145369	0.256005549	-0.332654971	-0.443943493
60	广东省	潮州市	东部	0.005850971	0.005951053	0.0951	1180.236627	1173.371266	1166.42978	-0.493249894	-0.447125024	-0.313551961	-0.484809808	-0.56973025	-0.51722365	-0.281681642	-0.440168753	-0.327729973	-0.585905769	-0.573722129	-0.33282053	-0.491885723	-0.447604538	-0.309959579	-0.556083533	-0.666827278	-0.525169771	-0.281739969	-0.440152201	-0.327748728	-0.582638574	-0.569779239	-0.330012574	-0.424022801	-0.389909039	-0.314139133	-0.520243137	-0.58003391	-0.569554256	-0.319741592	-0.417160198	-0.353159991	-0.588910849	-0.581363645	-0.068748225
61	广东省	揭阳市	东部	0.006174725	0.0040987	0.081	1532.030742	1522.628927	1516.413603	-0.414998729	-0.210861576	-0.302746392	-0.249633561	-0.393492129	-0.304580457	-0.282275492	-0.41071404	-0.301633592	-0.376144093	-0.4617565	-0.337743018	-0.411446409	-0.210535283	-0.258726253	-0.223145835	-0.455057793	-0.310633821	-0.282401714	-0.409950676	-0.30152017	-0.377036805	-0.461497742	-0.334900991	-0.421917286	0.019707041	-0.275604999	-0.222314368	-0.384047522	-0.209665844	-0.371413376	-0.383151507	-0.328514466	-0.492170354	-0.49482043	-0.09853435
62	广东省	云浮市	东部	0.00434843	0.012839262	0.0497	420.5723069	418.7513956	413.4430916	-0.432955657	-0.339360329	-0.360916199	-0.521384653	-0.472333286	-0.453255063	-0.303074282	-0.453484339	-0.27822732	-0.591014009	-0.474353195	-0.176126041	-0.433395985	-0.338438726	-0.335946388	-0.476750587	-0.494470128	-0.478516632	-0.303376336	-0.454975368	-0.276634685	-0.586669504	-0.472302068	-0.171729693	-0.340351617	-0.396559731	-0.34295787	-0.453421825	-0.510179482	-0.477155082	-0.334635157	-0.373452734	-0.295473558	-0.559152849	-0.520172563	-0.045817106
83	海南省	海口市	东部	0.016367831	0.013536714	0.286	1259.711545	1239.424849	1222.871192	-0.3686781	0.080516442	-0.164523644	-0.098075117	-0.129549998	-0.277506204	-0.348090664	-0.089396349	-0.297255713	0.037563583	0.377963369	-0.082180298	-0.399502528	0.074430258	-0.084063905	0.294037966	-0.229045639	-0.296939729	-0.352102959	-0.098337457	-0.301838748	0.032425454	0.357238182	-0.069725685	0.20191778	0.008870961	-0.097562067	0.121403695	-0.171157022	-0.1429608	-0.666261035	0.182914757	-0.097886977	0.280663761	0.709314325	-0.066964914
84	海南省	三亚市	东部	0.009484118	0.016340801	0.3615	475.1767497	470.7124571	463.1443082	-0.215447546	-0.299784714	-0.080593806	0.184813844	0.332435554	0.311006608	-0.156766586	0.048563731	-0.407380567	0.690879155	1.142749368	-5.74150894	-0.214092375	-0.302530466	-0.062664967	0.403364609	0.163177052	0.321095335	-0.157298751	0.05611323	-0.399694708	0.711403205	1.153575453	-5.777181605	0.26288381	-0.064909111	-0.046953353	0.201936191	0.296071703	0.6002078	-0.29960909	0.293549021	-0.007433491	0.916825363	1.263089388	-3.633526583
85	海南省	三沙市	东部	0.101382487	0	0.0436	0.593353207	0.538734921	0	-0.016640421	-0.108396323	-0.163666142	-0.058492003	-0.019954559	0.033091169	-0.112507131	-0.048526891	-0.030932497	0.098457494	0.197317778	0.110097117	-0.015587987	-0.107909939	-0.165838752	-0.039382708	0.688907064	0.03659502	-0.112130467	-0.046750333	-0.028759036	0.102549495	0.199569927	0.112582761	0.020901643	-0.113597845	-0.155972563	-0.022413298	-0.009700256	0.11801738	-0.09121704	-0.016563205	0.036749626	0.181165054	0.235601061	0.11020985
86	海南省	儋州市	东部	-0.014537398	0.014958573	0.0828	390.0390317	395.7928296	389.9595907	0.832921879	0.519880621	0.009700197	0.664822296	0.893621727	1.037064742	0.11429795	0.727809125	0.615432737	1.509514063	1.954556058	1.362965316	0.829090964	0.520024409	0.008529444	0.901751933	0.465897725	1.042557401	0.116052906	0.735135703	0.626745863	1.531397905	1.96783026	1.379441304	0.924236749	0.421136498	0.033220165	0.790732748	0.884588248	1.360790569	0.303690744	0.869522611	0.986923323	1.894722892	2.170067809	1.487416565
87	海南省	五指山市	东部	0.027113069	-0.126623717	0.2761	127.2063265	123.8484159	141.8041894	1.036618454	0.607226056	0.067590218	0.898405909	1.23831867	1.483887459	0.151362467	0.963227635	0.802301493	2.053505414	2.626165632	1.531331757	1.035225401	0.608661589	0.075898856	1.144947023	0.610620988	1.526151079	0.153252851	0.971253895	0.814815143	2.076999961	2.640150194	1.546694415	1.127100259	0.549891733	0.101896139	1.014494816	1.226431581	1.924888029	0.351341326	1.12204637	1.290908238	2.465046985	2.908962031	1.721783984
88	海南省	琼海市	东部	-0.022377185	0.007237203	0.027	401.8774869	411.0762154	408.1225496	0.824275787	0.478081748	0.015307322	0.662068042	0.911646647	1.164657301	0.093081893	0.737477301	0.603093135	1.473210846	1.953024348	1.522752516	0.821367843	0.478336869	0.019168815	0.8991755	0.440173032	1.191880999	0.094791766	0.744431441	0.615195161	1.496660538	1.966183427	1.53868525	0.925806887	0.341853735	0.038239713	0.776650226	0.849510661	1.44719154	0.229449365	0.858578104	0.950101118	1.730679677	2.053017801	1.434821793
89	海南省	文昌市	东部	-0.005075363	0.015813122	0.0101	311.9959517	313.5875221	308.7059177	0.329276566	0.196010065	-0.128500024	0.235228162	0.357752849	0.533002519	-0.086007869	0.309512513	0.264462579	0.699195324	1.172195056	0.818979433	0.322892372	0.195540889	-0.104946767	0.401875246	0.167233275	0.542261392	-0.085726582	0.31092468	0.271527436	0.710960667	1.178466914	0.831188545	0.453209656	0.099883336	-0.093806129	0.335284263	0.321058055	0.740437489	-0.019544687	0.433935186	0.50267115	0.928815548	1.312855667	0.791481474
90	海南省	万宁市	东部	0.003258527	0.017459199	0.0503	396.9373442	395.6481143	388.8589485	0.779203342	0.444895455	0.008672181	0.64599375	0.882572203	1.085171357	0.097497703	0.719897853	0.545449028	1.461539951	1.924020822	1.344093006	0.776480851	0.446248395	0.005400034	0.829386349	0.535263644	1.118090112	0.099199253	0.727363042	0.55720959	1.483885537	1.93594149	1.360451792	0.871157764	0.355280341	0.030485952	0.755440408	0.854180978	1.433834594	0.257343612	0.85099583	0.935476236	1.764860787	2.078555349	1.415935991
91	海南省	东方市	东部	0.010468616	0.008988663	0.0966	250.7323327	248.1347058	245.9241763	0.714275742	0.426473192	-0.002600129	0.588955816	0.832020755	1.007218668	0.07827326	0.648579724	0.56220742	1.393137638	1.812253512	1.198323107	0.711125316	0.427720835	0.0040294	0.759364596	0.569264451	1.035183184	0.079862249	0.654737074	0.572670348	1.410721213	1.823270008	1.212334648	0.786883679	0.374315639	0.022772993	0.677709045	0.802185174	1.323246101	0.240026038	0.765296001	0.899252482	1.698889969	1.971941182	1.231559396
92	海南省	定安县	东部	0.017455648	0.075516828	0.0309	334.160404	328.4274892	305.367132	0.945525421	0.60119209	0.02914375	0.782682074	1.064822501	1.291966679	0.113797796	0.870241472	0.748649789	1.763979382	2.37924941	1.850743161	0.938622289	0.602052948	0.042401508	1.057643217	0.454191297	1.321897933	0.115346665	0.875185898	0.760799276	1.783122971	2.38916427	1.870240073	1.07778139	0.495973284	0.065433394	0.927604859	1.030116469	1.668949811	0.282131646	1.036471642	1.216237675	2.162901417	2.592727824	1.82838766
93	海南省	屯昌县	东部	0.007244914	0.015032598	-0.0197	285.4326621	283.3796013	279.1827592	1.11576165	0.700985422	0.075219119	0.934306598	1.261705586	1.522304941	0.17452002	1.018693322	0.857918637	2.051063791	2.715484813	2.074408173	1.112544663	0.702283857	0.080787469	1.229294165	0.547711848	1.56047957	0.176554165	1.02621536	0.87198189	2.075091535	2.729212344	2.095706582	1.220481606	0.588339986	0.11008554	1.087397612	1.22586726	1.984581486	0.394746594	1.200745239	1.362376938	2.512270853	2.960081861	2.104491119
94	海南省	澄迈县	东部	-0.022853516	0.008325373	0.0056	305.8068029	312.9590169	310.3750289	0.90122846	0.576108974	0.020191983	0.736549883	1.001960929	1.231323595	0.108853077	0.828506072	0.664811644	1.676318563	2.229938512	1.703704406	0.894010803	0.57730469	0.025213641	1.015857134	0.431327638	1.249375268	0.110416711	0.833497408	0.677427551	1.695942737	2.242052373	1.722474532	1.030279602	0.479347403	0.052071686	0.874568065	0.982191297	1.580124498	0.288945359	0.994514571	1.08151627	2.069633139	2.490434771	1.645427358
95	海南省	临高县	东部	-0.017891291	0.011658967	0.0742	430.8672872	438.7164915	433.6604587	0.867324481	0.526846585	0.022566639	0.704849669	0.953343276	1.141636045	0.111958946	0.776157463	0.685170646	1.588443248	2.077845163	1.598645747	0.863574404	0.528027402	0.02538928	0.973545031	0.497946755	1.169119551	0.113625478	0.781534584	0.696489087	1.606614865	2.089489956	1.616551006	0.979813673	0.443922974	0.050472801	0.857395406	0.931241259	1.480475001	0.293224134	0.937547601	1.093766427	1.982889606	2.271052754	1.622820382
96	海南省	白沙黎族自治县	东部	0.00776727	-0.004502899	-0.1233	109.0014364	108.1613182	108.6505607	1.023301634	0.635903847	0.058419482	0.86657915	1.17650097	1.415377688	0.156533701	0.935732007	0.802771237	1.932298818	2.476117983	1.746440934	1.020386187	0.637183982	0.065498966	1.119419809	0.59646726	1.451525543	0.158520822	0.942960268	0.815875401	1.954281282	2.489700716	1.764827263	1.101844119	0.571150489	0.092468388	0.993139085	1.17211865	1.844138707	0.374343777	1.087208437	1.27300052	2.354022708	2.723256851	1.872862817
97	海南省	昌江黎族自治县	东部	-0.014880648	0.019441329	0.0862	211.8035066	215.002889	210.9026609	0.859943489	0.514438862	0.021308571	0.714350262	0.978304546	1.188513134	0.114163909	0.775420392	0.679919459	1.632249911	2.097115137	1.495221111	0.858368403	0.51574923	0.029534939	0.925716326	0.584051326	1.220372873	0.11593352	0.781978536	0.691476031	1.650969847	2.109183525	1.511255729	0.930181539	0.448344563	0.047978404	0.824637814	0.945849685	1.525831752	0.29737041	0.907011098	1.062351593	1.977096329	2.272155331	1.542108114
98	海南省	乐东黎族自治县	东部	-0.012917459	0.025541324	-0.0454	236.0832852	239.1727899	233.2161408	0.711018654	0.410002109	-0.00045509	0.603386973	0.860219339	1.028671321	0.082442923	0.662290058	0.535805377	1.440025188	1.883181467	0.895142143	0.707631809	0.410972484	0.000155142	0.796788194	0.595017582	1.054864165	0.083861801	0.668956249	0.545905617	1.459679642	1.894164725	0.906306006	0.796164894	0.383268916	0.023813097	0.702387845	0.852759222	1.376197989	0.232584065	0.794298761	0.90543304	1.767339981	2.06121995	1.104945061
99	海南省	陵水黎族自治县	东部	-0.016943508	0.014557126	0.0061	406.7605939	413.7713319	407.8344347	0.832778341	0.469559912	0.02539096	0.709289142	0.991796198	1.201980386	0.113299822	0.770715285	0.620244959	1.643586632	2.145092272	1.239276918	0.832210954	0.470853792	0.028364885	0.931834688	0.599656528	1.239910429	0.115009856	0.778263603	0.631118957	1.665662167	2.157171947	1.253661046	0.937024015	0.427645375	0.052339677	0.827093727	0.972761587	1.581534224	0.284320336	0.920847761	1.063797692	2.006317905	2.343305587	1.418595709
100	河北省	石家庄市	东部	0.00998803	0.01149736	0.0823	850.9647392	842.5493309	832.9723476	0.579086945	-0.079304114	-0.13152902	0.690979085	1.159624698	1.711769425	0.103078641	0.784203604	0.111007162	1.671511571	0.819394142	0.115837874	0.554731049	-0.076951684	-0.168536618	0.219741173	1.048406612	1.758296549	0.106777749	0.783997004	0.118246547	1.766347479	0.818746461	0.12142036	0.009155412	-0.082045736	-0.164428966	0.056718984	0.486550736	1.041272804	0.174889643	0.17886594	-0.026713686	0.529774227	0.265288434	-0.187755672
101	河北省	唐山市	东部	0.001602124	-0.003964418	0.0327	626.7615731	625.7590295	628.2496741	0.175956302	-0.271709135	-0.130955392	0.072218646	0.953054549	0.771989708	0.107841684	0.390591739	0.119103271	1.808770539	1.040989515	-0.040611522	0.17935976	-0.271696602	-0.037955077	0.507385184	1.344083401	0.736159712	0.108105912	0.404292216	0.125595376	1.844327722	1.036753624	-0.036789051	0.723153829	-0.163369051	-0.076736091	0.363362335	0.815605213	1.311425436	0.005836962	0.730698173	0.568133977	2.716023472	1.228771793	0.154383702
102	河北省	秦皇岛市	东部	0.008397452	0.011287919	0.0365	439.1137055	435.4569764	430.5964387	-0.257556071	-0.13646664	-0.247050558	-0.333279442	-0.322154088	-0.282592879	-0.165131321	-0.301816649	-0.241525108	-0.221938871	-0.345262367	0.839302755	-0.25830845	-0.135004581	-0.230604228	0.032882758	-0.376465456	-0.303743668	-0.164421955	-0.29916992	-0.242664918	-0.219860387	-0.336577496	0.84470868	0.288690245	-0.30362064	-0.23273056	-0.067471915	-0.240274598	-0.242196554	-0.093985612	-0.037228313	-0.164828578	0.244367616	-0.206304163	0.32539206
103	河北省	邯郸市	东部	0.009260359	0.012955762	0.0482	911.9401004	903.5726932	892.0159468	0.01105573	-0.261658061	-0.210386806	0.145405494	0.132676951	0.394084589	-0.165648091	0.07220128	-0.200770162	0.390952894	-0.192962326	-0.233676226	0.003978974	-0.261173702	-0.212927348	-0.324074429	-0.03409869	0.358292055	-0.165163579	0.086904818	-0.199370236	0.434937563	-0.190771152	-0.233147233	-0.216151246	-0.248221206	-0.20960148	-0.253563219	-0.014874196	0.296639453	-0.159442099	-0.266151281	-0.237738764	-0.155904581	-0.288304725	-0.217741313
104	河北省	邢台市	东部	0.006584814	0.017803824	0.0211	678.6537046	674.2141298	662.4205119	-0.182113005	-0.332261549	-0.216968822	-0.02487773	-0.021357559	0.616243166	-0.210123691	-0.142331147	-0.271790257	0.07510217	-0.209171768	-0.341044249	-0.182674389	-0.332386682	-0.224747911	-0.279195083	-0.132568433	0.58738118	-0.210005932	-0.135091003	-0.272661588	0.102284994	-0.21192617	-0.340023712	-0.302901368	-0.314008481	-0.223713355	-0.264303759	-0.20239461	0.7055518	-0.2471626	-0.341879704	-0.29396846	-0.378805933	-0.241548913	-0.332765194
105	河北省	保定市	东部	0.012193591	0.009030492	0.0092	582.2184516	575.2046414	570.0567483	0.353006987	0.031672799	-0.136868613	0.457930893	1.068699854	1.03491491	-0.064660506	0.600710937	0.154779276	1.496206363	0.848662538	0.358715151	0.331285443	0.030085432	-0.150077979	0.760330514	1.196055605	1.094967655	-0.06552791	0.579456341	0.150754445	1.478255349	0.831755158	0.358103577	0.280082022	-0.000345086	-0.107244815	0.309684825	0.661443274	1.476478419	0.13514632	0.490724544	0.187746696	1.077341619	0.808692386	0.150202166
106	河北省	张家口市	东部	0.014140412	0.010626855	-0.0002	132.7206031	130.8700467	129.4939334	-0.245914499	-0.282205011	-0.255366505	-0.305096966	-0.18505248	-0.303703552	-0.236151231	-0.318302514	-0.270925415	-0.072676469	-0.000125772	-0.031821846	-0.247538134	-0.279710035	-0.253658154	0.089323354	-0.124527334	-0.286668722	-0.233579079	-0.316212753	-0.265386161	-0.059097895	0.035249361	-0.030263853	-0.076305262	-0.233490882	-0.222922154	-0.171728832	-0.086888013	-0.318591081	-0.147259205	-0.222044677	-0.244681315	0.106339524	0.200112772	0.050634006
107	河北省	承德市	东部	0.015091238	0.018023926	-0.0069	96.24049335	94.80969768	93.13110945	-0.326095196	-0.121603796	-0.276983748	-0.368703422	-0.301792192	-0.505712317	-0.276566898	-0.419507501	-0.264775083	-0.288587036	-0.217618741	0.061332443	-0.316279807	-0.12221865	-0.276904738	-0.40122738	-0.339181337	-0.46608466	-0.276265403	-0.413775306	-0.259549663	-0.284495883	-0.203122111	0.071648633	-0.051967961	-0.332691333	-0.275049201	-0.366219961	-0.279065442	-0.34193966	-0.35470032	-0.390336082	-0.320560297	0.007498507	-0.12479805	-0.170810194
108	河北省	沧州市	东部	0.011581375	0.019482023	0.0216	593.019373	586.2300233	575.0273276	-0.017382733	-0.409314353	-0.142485917	-0.043345516	0.367031268	0.027644231	-0.207408912	0.026397069	-0.245115288	0.217245876	-0.167849751	-0.293225711	-0.024281238	-0.407234356	-0.190111244	-0.181463679	0.288174986	0.00723231	-0.206895148	0.027297767	-0.243951614	0.228679518	-0.16809781	-0.293984772	-0.338704889	-0.416170008	-0.211403651	-0.229440667	0.092982344	-0.162025016	-0.33275046	-0.166387824	-0.333715835	-0.38185293	-0.442641242	-0.401156483
109	河北省	廊坊市	东部	0.010265483	0.014167748	0.0901	785.0665806	777.089383	766.2335789	-0.048478926	-0.718324223	-0.168599869	-0.086788706	0.139507131	-0.032456449	-0.200888961	0.098457637	-0.189354587	0.317037918	-0.449178856	-0.488019014	-0.040908727	-0.715955287	-0.286246999	-0.125526448	0.170062723	-0.010357058	-0.20016577	0.113982123	-0.17689651	0.377360328	-0.45576358	-0.468839713	0.028691753	-0.762993144	-0.318206855	-0.0232868	-0.321605113	-0.764325815	-0.221627222	0.02488498	-0.58754045	-0.518159043	-0.915597313	-0.298831522
110	河北省	衡水市	东部	0.003313596	0.014422245	-0.0173	582.3654795	580.4421288	572.1898666	-0.320454183	-0.463156044	-0.212963347	-0.220142089	-0.08992364	-0.250265751	-0.218825198	-0.297026221	-0.376997273	-0.146381093	-0.585859726	-0.578549356	-0.318673813	-0.463577097	-0.237056462	-0.464901734	-0.167302006	-0.249425938	-0.218106008	-0.292814424	-0.379422435	-0.137574418	-0.586276904	-0.577169843	-0.516898811	-0.446517226	-0.244770507	-0.401126873	-0.470755186	-0.329882554	-0.303730821	-0.508965915	-0.464184234	-0.650444246	-0.642678157	-0.513964136
179	江苏省	徐州市	东部	0.00889022	0.011821215	-0.0732	942.5471276	934.2415153	923.3266725	0.250735438	-0.277209026	-0.142843567	0.666542201	0.170230729	1.099066841	-0.199033073	0.684923525	-0.137596943	1.384873267	0.593662291	-0.000187362	0.230245634	-0.276521963	-0.046765885	0.44272767	-0.044858207	1.195589731	-0.197935581	0.672918364	-0.136133028	1.366077858	0.58171958	0.001892189	-0.236944693	-0.321116685	-0.105161752	0.155338271	0.182270865	1.327294824	-0.196757543	0.356152548	-0.293575804	0.686671022	0.370050713	0.062810068
180	江苏省	连云港市	东部	0.010647919	0.030264763	-0.0842	720.2396949	712.6514399	691.7167951	-0.145456432	-0.242361268	-0.204911009	0.09936023	-0.282360305	0.18808492	-0.221194789	0.148698648	-0.185893701	0.283845906	0.35176457	-0.028075888	-0.149109042	-0.243752029	-0.109190161	0.621505294	-0.336961889	0.196498334	-0.221577281	0.145200016	-0.185475391	0.273446744	0.34503046	-0.028588054	-0.069690453	-0.284286283	-0.165546939	0.32147725	-0.224362296	0.247452477	-0.218672824	0.299136082	-0.206850673	0.27929744	0.252825305	0.102238195
181	江苏省	淮安市	东部	0.005978534	0.019255027	-0.0928	597.8988289	594.3455141	583.1175697	0.008220965	0.074833915	-0.132588305	0.133198154	-0.203562924	0.351133377	-0.196014349	0.195781373	-0.122251743	0.045770323	0.668405909	0.010417364	-0.004389009	0.071128391	-0.041409482	0.007523797	-0.27285733	0.426645479	-0.196541347	0.192265402	-0.120562646	0.033294648	0.665598497	0.007096641	-0.298279305	-0.09620988	-0.124640417	-0.104611979	-0.21429965	0.354687664	-0.199628456	0.031605567	-0.2036533	0.008738892	0.124470607	0.039556274
182	江苏省	宿迁市	东部	0.01139862	0.007506212	-0.1104	682.2730878	674.583764	669.5579203	-0.055470763	-0.194693434	-0.145555103	0.191293622	-0.25899023	-0.108686471	-0.20359735	0.175799493	-0.190672273	0.240086481	0.002645448	0.038413439	-0.046006477	-0.186153317	-0.102071831	0.265408011	-0.308556913	-0.047753262	-0.201059624	0.198435163	-0.180527595	0.263846368	0.017155705	0.061590602	-0.215747997	-0.33117804	-0.153094297	0.097267359	-0.31770554	-0.147265314	-0.243396931	0.154208396	-0.29939492	-0.060138513	-0.240482852	0.252514945
183	江苏省	苏州市	东部	0.021344312	0.005196375	0.2079	1612.627152	1578.926061	1570.763783	6.032244679	7.652721413	7.223429482	5.011026643	6.396808403	5.054940924	5.001137088	6.848397422	8.196996745	2.698851269	5.360643922	4.770659924	5.989405345	7.677654491	8.635509187	4.795202268	5.43299362	4.984662481	4.976366633	6.860659887	8.240416024	2.656941183	5.400899236	4.768110971	3.553081562	6.473255053	8.512165202	4.975506866	6.306131482	4.23919817	6.095311689	6.42311761	7.469440892	2.334959174	4.564895365	7.23715073
184	江苏省	无锡市	东部	0.01135742	0.012605579	0.2018	1740.170063	1720.628166	1699.208657	2.848689887	4.899478037	3.805850572	2.463596361	2.791986345	2.28034123	3.255278301	3.252934588	3.341665106	1.201942583	2.834878232	1.641992912	2.777334159	4.878161805	4.772709855	2.65607161	1.880125998	2.43298881	3.225824193	3.194232913	3.296628258	1.145117491	2.797695654	1.622229686	1.726626408	3.608057728	4.647681833	2.423788053	3.175339473	2.217117884	2.949384621	3.608276003	3.325747824	1.004108793	2.596993656	4.079085362
185	江苏省	常州市	东部	0.01265852	0.006734415	0.1701	1320.175177	1303.672611	1294.951868	1.530579244	1.551301693	2.021802093	1.577870279	1.021155763	1.128828629	0.812212146	1.871228765	1.727705255	0.454354179	1.667161719	0.949455911	1.484543546	1.531601367	3.316043646	3.469456347	0.512042572	1.217796037	0.799807958	1.829374814	1.70000157	0.412713842	1.635509621	0.945188774	2.213812286	1.00974093	3.050578884	3.009294594	1.284194953	1.097286076	1.21331237	3.005313191	2.141518515	0.461304492	1.776349688	2.884576787
186	江苏省	南京市	东部	0.01770634	0.010356515	0.2492	1509.85393	1483.585069	1468.377792	2.173503663	3.539750889	1.443637298	1.659898923	1.893660517	3.810549615	1.777341931	2.430226035	2.709229323	0.624307268	2.377175673	2.428156729	2.12289036	3.533962944	1.87653259	1.649915787	1.031979211	3.855843819	1.763396553	2.397867702	2.695851895	0.588049685	2.349887447	2.42035111	1.438054579	2.608924696	1.87735222	1.667643877	1.983469405	3.685385659	2.044677315	2.943515921	2.357782357	0.473018778	1.870364546	3.65032816
187	江苏省	镇江市	东部	-0.008336328	0.008294975	0.0453	1067.662491	1076.637696	1067.780484	-0.127187703	0.001158786	0.115790299	-0.020398917	-0.124533555	-0.60237193	-0.284763581	-0.019455627	-0.101165104	-0.461866795	-0.388223773	-0.351334399	-0.135434169	0.01237966	0.273274378	0.230669742	-0.229663027	-0.6123498	-0.281142365	-0.018104822	-0.102211291	-0.466355742	-0.383656986	-0.340737331	-0.351730756	-0.279605737	0.11200192	0.055027253	-0.308392254	-0.999684704	-0.242510428	0.105228299	-0.329737218	-0.595358685	-0.734474591	-0.130967326
188	江苏省	泰州市	东部	0.006053321	0.012328518	-0.0827	1007.37272	1001.31146	989.1171119	0.027630678	0.142371404	0.308313294	0.257446802	0.269980763	-0.015040458	-0.218722168	0.239800185	0.008805071	-0.089398618	0.678917199	0.374759736	0.020051157	0.142788178	0.393417793	0.387264147	0.110605963	0.071454915	-0.218510738	0.237542926	0.010744042	-0.09877011	0.67810973	0.372167579	-0.114185	-0.216799433	0.227394972	0.169422502	0.219368878	-0.263315016	-0.135467122	0.29945762	-0.098365656	-0.147565877	0.042123314	0.636123883
189	江苏省	南通市	东部	-0.010685266	0.013260959	-0.0666	1054.63784	1066.02864	1052.077089	0.474559563	0.269265492	1.174035309	1.108659567	1.348164222	1.042360497	0.286545706	1.153518076	0.734227055	0.801707017	1.894354158	0.198612318	0.46295242	0.269244828	2.015781483	1.16718036	1.3288456	1.049590427	0.286579579	1.148731772	0.728473994	0.777627976	1.880125799	0.186896566	-0.247851012	0.19491766	1.634204578	0.72873082	1.470005108	0.82927149	0.441951372	1.033583346	0.559153231	0.95604486	1.363676204	0.822170843
190	江苏省	盐城市	东部	0.004472127	0.014211955	-0.1271	604.0253547	601.336103	592.9096969	0.231024629	0.236197757	0.177672823	0.696791475	0.504780496	0.700184331	-0.034090497	0.670375988	0.247245701	0.726110021	1.237954629	0.853734756	0.252899817	0.236311896	0.17885667	0.859717583	0.450355407	0.737025896	-0.027430786	0.724910415	0.279633181	0.775050797	1.259253659	0.911524398	-0.086567418	-0.067339596	0.121275425	0.515203185	0.471289264	0.702937032	-0.014126991	0.570987334	0.019201234	0.216299212	0.402593744	0.993683882
191	江苏省	扬州市	东部	0.00668603	0.015691104	-0.0582	830.0974513	824.584256	811.8455041	0.354714876	0.733096125	0.322792162	0.45801293	0.353626301	0.728325842	-0.090083748	0.695741571	0.472085264	-0.043279729	1.157059122	0.093283891	0.356459935	0.7334974	0.446671356	0.8865739	0.147915357	0.84064117	-0.092925898	0.707235566	0.462673577	-0.059849068	1.175304098	0.099829672	-0.034792667	-0.126546547	0.30941826	0.588660103	0.106639421	-0.084672655	0.080767558	0.623892118	0.205717322	-0.277748932	0.158957873	0.211780401
203	辽宁省	沈阳市	东部	0.009547702	0.010407752	0.088	712.6757693	705.9357055	698.6641817	-0.800993352	-0.73773631	-0.357748656	-0.671469696	-0.679618269	-1.138335237	-0.39238026	-0.751615125	-0.666734036	-0.569770041	-0.967463025	-1.007140469	-0.80347801	-0.737356758	-0.416510165	-0.421175314	-0.872750022	-1.155592283	-0.393464136	-0.758896803	-0.67275952	-0.565328397	-0.966852457	-1.000212204	-0.209622919	-0.603606943	-0.410810886	-0.524390313	-0.68214394	-1.013020289	-0.630937818	-0.270601158	-0.346903364	-0.040424868	-0.794090481	-1.110043042
204	辽宁省	大连市	东部	0.009458083	0.007340478	0.0872	563.854168	558.5711556	554.5008545	-0.187709634	-0.36096553	-0.235257798	-0.316104253	-0.192639777	-0.20579829	-0.213902248	-0.107803965	-0.148133598	0.360651166	-0.233964654	-0.187175825	-0.190616966	-0.360605133	-0.168179078	0.151466014	-0.155496707	-0.224699475	-0.213563213	-0.10544767	-0.143199412	0.396592033	-0.227356614	-0.182146816	0.314474307	-0.344196623	-0.169971282	-0.007230579	-0.065738751	-0.009245481	-0.115909637	0.419256759	0.374874444	1.0217458	0.026379125	-0.034185044
205	辽宁省	鞍山市	东部	0.009511971	0.017597153	-0.0127	446.4612882	442.2545757	434.6067346	-0.23733766	-0.231846603	-0.182026803	-0.218830545	-0.281630577	-0.279418171	-0.131134921	-0.263534454	-0.205640561	-0.252295528	-0.364016068	-0.154986261	-0.235476971	-0.230974637	-0.215238224	-0.259182412	-0.329989374	-0.285243062	-0.131007818	-0.262956672	-0.205508749	-0.252737069	-0.362276316	-0.157982063	-0.11991108	-0.232796976	-0.205796233	-0.235927023	-0.276201209	-0.262874233	-0.180099426	-0.111495921	-0.192804672	-0.01140975	-0.307371819	-0.29071369
206	辽宁省	抚顺市	东部	0.009415752	0.009088705	-0.0981	206.0218274	204.1000717	202.2617741	-0.217346787	-0.163305607	-0.163073809	-0.144475682	-0.224588584	-0.240863917	-0.123494821	-0.241101511	-0.193532317	-0.339940465	-0.290559502	-0.11369072	-0.21492303	-0.163837347	-0.19072414	-0.32590916	-0.255820673	-0.242541004	-0.123534166	-0.241241022	-0.194551007	-0.342088726	-0.295550578	-0.119132068	-0.246260023	-0.195501218	-0.186429115	-0.247847818	-0.249708549	-0.304884456	-0.174356861	-0.268169414	-0.239155572	-0.381374456	-0.364867099	-0.247478122
207	辽宁省	本溪市	东部	0.009269473	0.009042279	0.0544	231.9277783	229.797675	227.7384008	-0.196746017	-0.199448592	-0.156274584	-0.120409427	-0.192421994	-0.200601252	-0.10764271	-0.225797771	-0.192836395	-0.33955747	-0.280858782	-0.095732774	-0.193843405	-0.199352586	-0.18631525	-0.309740242	-0.216182819	-0.199610041	-0.10770222	-0.226104141	-0.193504095	-0.343286102	-0.286748841	-0.103239918	-0.262218143	-0.178881851	-0.182217048	-0.24445259	-0.231867935	-0.302207781	-0.161782905	-0.290099117	-0.220676784	-0.424912206	-0.352382811	-0.22175312
208	辽宁省	丹东市	东部	0.009138453	0.029354667	-0.034	188.1616619	186.4577268	181.1404104	-0.207962736	-0.228530988	-0.176132566	-0.179272591	-0.238105342	-0.224664225	-0.126405013	-0.243288314	-0.185124937	-0.332783244	-0.310714716	-0.174504347	-0.205600806	-0.227473706	-0.204768479	-0.293952371	-0.263058132	-0.22588502	-0.126504182	-0.243250375	-0.186312133	-0.334651436	-0.311950861	-0.177976553	-0.209061496	-0.19226674	-0.196000506	-0.250651241	-0.255724772	-0.291224247	-0.168352734	-0.248669069	-0.260551867	-0.324699523	-0.359752863	-0.247185875
209	辽宁省	锦州市	东部	0.009504434	0.013910443	-0.0262	350.3850449	347.086187	342.3243042	-0.263182221	-0.26785637	-0.205277749	-0.240898818	-0.322232318	-0.377322432	-0.180422157	-0.28475339	-0.232185786	-0.363295768	-0.405116742	-0.269991676	-0.26160229	-0.267559657	-0.230565771	-0.267032556	-0.383532071	-0.382118343	-0.180670895	-0.283833096	-0.231063395	-0.361079058	-0.407624797	-0.272108783	-0.137560119	-0.271627516	-0.226975921	-0.257388665	-0.329422782	-0.468586721	-0.189787804	-0.246961488	-0.188540415	-0.393685436	-0.472711203	-0.33115159
210	辽宁省	营口市	东部	0.009532879	0.01185748	0.0153	505.0709842	500.3016691	494.4388703	-0.251278704	-0.222799328	-0.198107312	-0.228372673	-0.306665902	-0.302673542	-0.158138873	-0.273684666	-0.226722081	-0.294546256	-0.380147017	-0.223460272	-0.248980971	-0.222982253	-0.22330904	-0.354281948	-0.362112597	-0.307259238	-0.158222946	-0.27310586	-0.226269404	-0.291628135	-0.378941379	-0.224566349	-0.254925172	-0.239488465	-0.213538341	-0.304379811	-0.306875538	-0.364110137	-0.182574539	-0.297750404	-0.233349805	-0.147143882	-0.396373306	-0.266340863
211	辽宁省	阜新市	东部	0.009449681	0.013714019	-0.083	198.3391837	196.4824868	193.8243756	-0.254672366	-0.182379672	-0.175705904	-0.204963064	-0.26143835	-0.309877791	-0.137783376	-0.282217522	-0.214616921	-0.41474159	-0.349552705	-0.234213156	-0.251771282	-0.181993964	-0.206595115	-0.2340823	-0.304977858	-0.315098483	-0.137838503	-0.28276263	-0.216301468	-0.421083874	-0.354646148	-0.237584965	-0.234707497	-0.21307301	-0.200560677	-0.232440153	-0.294420187	-0.402053461	-0.211718996	-0.266381178	-0.224567493	-0.431589462	-0.436553826	-0.396725595
212	辽宁省	辽阳市	东部	0.009540967	0.000786176	-0.0177	448.0650245	443.8304528	443.4817979	-0.246327207	-0.166586412	-0.168645519	-0.164561297	-0.24900757	-0.283642247	-0.12264568	-0.279824072	-0.21842464	-0.435341455	-0.342527597	-0.138543187	-0.242994865	-0.166240952	-0.206474133	-0.361049193	-0.295958333	-0.287144161	-0.122592619	-0.280401397	-0.221211192	-0.443459022	-0.346319323	-0.142589152	-0.383629136	-0.199587529	-0.198731299	-0.29646817	-0.287696265	-0.380380893	-0.191427062	-0.331576174	-0.379928293	-0.546182492	-0.400634366	-0.31808083
213	辽宁省	盘锦市	东部	0.009577268	0.020524336	0.0694	431.6737022	427.5786669	418.9793932	-0.302770867	-0.270556463	-0.206261957	-0.235117117	-0.360549308	-0.40704829	-0.178593167	-0.342272457	-0.308667939	-0.509504435	-0.431960852	-0.311926304	-0.298031925	-0.270101324	-0.236368064	-0.504638544	-0.427631507	-0.41385222	-0.178665937	-0.339511711	-0.309085852	-0.506182034	-0.43200461	-0.313413104	-0.453543791	-0.289804383	-0.227783585	-0.398904416	-0.377644733	-0.518892898	-0.227889443	-0.451325406	-0.45837283	-0.638129288	-0.468907268	-0.441345213
214	辽宁省	铁岭市	东部	0.009547544	0.01166144	-0.0768	233.6447238	231.4350872	228.7673308	-0.251929839	-0.151991615	-0.175407892	-0.18635331	-0.24643332	-0.297230512	-0.133354916	-0.264119158	-0.207595383	-0.351475422	-0.336648899	-0.224517991	-0.2487369	-0.151827708	-0.197795573	-0.333052776	-0.286649821	-0.303292711	-0.133798177	-0.263862734	-0.209254287	-0.352572448	-0.340418508	-0.228760138	-0.298875398	-0.217742143	-0.200937928	-0.2643473	-0.272393111	-0.325435261	-0.184928639	-0.294667286	-0.24545414	-0.284501831	-0.358301821	-0.379727504
215	辽宁省	朝阳市	东部	0.009144019	-0.009108324	-0.096	169.5739312	168.0373941	169.5820019	-0.319422015	-0.326699815	-0.229829275	-0.285127109	-0.388431925	-0.421942363	-0.21172559	-0.348305766	-0.322780199	-0.40109034	-0.443223237	-0.376805506	-0.316170318	-0.32679553	-0.243138393	-0.38225025	-0.501669842	-0.424782986	-0.211897135	-0.348108958	-0.324581495	-0.40116666	-0.444974026	-0.377998884	-0.338343592	-0.340835971	-0.240704658	-0.333469046	-0.371670935	-0.454088417	-0.245979866	-0.361406599	-0.38960438	-0.428709525	-0.472658186	-0.408462898
216	辽宁省	葫芦岛市	东部	0.009781177	0.006257835	-0.016	279.6497388	276.9409305	275.2186575	-0.391670495	-0.341976646	-0.253446569	-0.340519527	-0.424321132	-0.449909412	-0.232432079	-0.398960962	-0.277558956	-0.435848345	-0.469470244	-0.291793687	-0.39021012	-0.341600263	-0.271684834	-0.351719398	-0.543867842	-0.448539051	-0.233180804	-0.402253229	-0.282057283	-0.446808431	-0.473854657	-0.293273815	-0.309342973	-0.315811248	-0.267734619	-0.363878476	-0.408477276	-0.400193674	-0.255362718	-0.392129056	-0.2713488	-0.465624744	-0.544544951	-0.367785663
241	山东省	济南市	东部	0.008052188	0.00499017	0.0899	950.0126665	942.4240905	937.7445858	1.103397001	-0.165602713	-0.044018777	0.866519225	1.379692665	2.645500314	-0.057869675	1.158041607	0.136313315	2.853832639	1.436321161	0.869006985	1.070948206	-0.164183196	-0.035613602	0.523582176	0.958815376	2.664238722	-0.055365081	1.168522928	0.149864328	2.991558423	1.433171821	0.88022296	0.206409005	-0.210147523	-0.044466851	0.28597079	0.960652468	1.863371622	0.091415097	0.689595668	0.180825691	1.875544546	1.080875254	0.468478482
242	山东省	青岛市	东部	0.008244939	0.017829413	0.1102	935.5289504	927.8786471	911.6249104	0.717057853	-0.237375984	0.067877816	0.642429311	1.110566452	1.748834837	-0.10894362	1.079349148	0.196297743	2.953210448	1.345177417	2.01055034	0.702028997	-0.236908334	0.280836318	1.253986921	1.561718338	1.733028944	-0.107724862	1.089742134	0.204535956	3.154946108	1.343915559	2.034315783	0.837894406	-0.356909499	0.189730037	0.822984467	0.903284661	1.637765081	0.035491301	1.174222106	0.609343354	3.407102003	1.222102648	2.218662607
243	山东省	淄博市	东部	0.010179022	0.023446649	0.0527	903.4066087	894.3034743	873.8154304	0.227149941	-0.305638673	-0.119910874	0.141621642	0.383642813	0.809565273	-0.17158101	0.269508243	-0.091639135	1.474867003	0.413510493	-0.079049717	0.207975031	-0.305755048	0.017473533	0.168190829	0.21990465	0.764156379	-0.172253922	0.250873592	-0.093368496	1.451363713	0.400277645	-0.080054071	0.110792083	-0.23214367	0.006440481	0.012002319	0.56335829	0.944280111	-0.06373701	0.331781864	0.116958145	1.83018497	0.734463748	-0.001694626
244	山东省	枣庄市	东部	0.011129146	0.009561421	0.0115	1011.315949	1000.184747	990.712131	-0.289475043	-0.276599512	-0.250299509	-0.227418089	-0.381265054	-0.131595268	-0.178629466	-0.194254672	-0.232457423	-0.273487964	-0.331760911	-0.384490119	-0.290756947	-0.276558163	-0.22485293	-0.357675519	-0.404536199	-0.203005414	-0.17888627	-0.194614155	-0.233360783	-0.279644655	-0.336062092	-0.388789618	-0.29839898	-0.25404461	-0.231599265	-0.336992411	-0.334482421	-0.087512023	-0.211710575	-0.368022659	-0.252996994	-0.400059572	-0.167396049	-0.501770189
245	山东省	东营市	东部	0.005095272	0.008025488	0.0837	343.1049774	341.3656268	338.6478129	-0.45508405	-0.420305608	-0.247633452	-0.452175197	-0.373089423	-0.54532941	-0.216364706	-0.479678356	-0.393203342	-0.864262411	-0.85982503	-0.601593891	-0.446159443	-0.420693556	-0.277160126	-0.315228937	-0.426535999	-0.600208519	-0.216123872	-0.473560332	-0.390400618	-0.856744237	-0.862159556	-0.604389998	-0.447480443	-0.382443331	-0.22588705	-0.379225943	-0.391960977	-0.760885068	-0.182038416	-0.444538448	-0.437807232	-0.960853145	-0.789456473	-0.410159562
246	山东省	烟台市	东部	0.006091724	0.007883877	0.003	590.1026333	586.5296567	581.9417002	0.120468115	-0.230991583	-0.086249118	0.086306694	0.349959808	0.289104021	-0.148296231	0.295994831	0.016369768	1.612701144	0.645846958	0.801760838	0.112226928	-0.231119646	0.117506446	0.482813706	0.735729274	0.291673632	-0.148415802	0.285542463	0.016358584	1.626335268	0.63649549	0.799203614	0.363632526	-0.248158433	0.049593981	0.273464571	0.375412805	0.408023769	-0.103164704	0.506767305	0.389768495	2.114095852	0.859013059	0.527308856
247	山东省	潍坊市	东部	0.01010877	0.015253245	0.0268	688.12793	681.2414175	671.0063923	0.732388131	-0.213544474	0.006490726	0.864071758	1.038365092	1.90230051	-0.080161607	1.153288951	0.104557284	2.747751827	1.643599316	1.317461412	0.719186218	-0.212558541	0.171368317	1.429696861	0.996654784	1.912167014	-0.077939931	1.165174643	0.112613687	2.829240837	1.641403876	1.338505589	0.635927185	-0.229226401	0.098899481	0.940274278	0.638393594	1.106419187	0.04824702	1.099452441	0.25707677	1.950556517	1.554707128	1.853953967
248	山东省	济宁市	东部	0.010362503	0.012785734	0.0034	873.7561119	864.7946747	853.8772273	0.219746264	-0.261357473	-0.191466617	0.26839834	0.232046076	0.611464037	-0.167893474	0.318438656	-0.180516836	0.680481186	0.168236183	-0.000766569	0.2039795	-0.261010163	-0.183701067	0.272691423	0.020761789	0.554625135	-0.167785184	0.315545615	-0.179083402	0.682265343	0.166050081	0.002669861	-0.166823276	-0.256280704	-0.192260987	0.052052933	0.02451804	0.377551135	-0.181718515	0.057416514	-0.233218302	0.233636549	-0.008353176	-0.101788194
249	山东省	泰安市	东部	0.011945892	0.017071849	-0.0076	859.2834072	849.1396767	834.8866186	-0.147331985	-0.291041925	-0.222501	-0.066563291	-0.149313035	-0.072552785	-0.197331919	-0.138375817	-0.279587673	-0.021433257	-0.469440122	-0.165846698	-0.156150466	-0.291035202	-0.222504373	0.196120152	-0.247678063	-0.016514633	-0.19824532	-0.152118776	-0.283578311	-0.045978091	-0.477116403	-0.168327461	-0.18309125	-0.294984123	-0.229379569	0.024612315	-0.320831018	-0.376172752	-0.26160322	-0.174057845	-0.337289798	-0.171661689	-0.586167846	-0.161074257
250	山东省	威海市	东部	0.001346057	0.01489397	0.0433	569.6369723	568.8712392	560.5228291	-0.246359684	-0.281798996	-0.203116762	-0.277919416	-0.282592947	-0.367345311	-0.177150535	-0.177788594	-0.178162823	-0.079183473	-0.234120912	-0.131385202	-0.243999844	-0.281158842	-0.155737886	0.130710836	-0.32584048	-0.386245325	-0.17695992	-0.175468665	-0.17706578	-0.072910765	-0.236369212	-0.131294811	-0.073655157	-0.273166041	-0.133299648	-0.044007892	-0.192218979	-0.299095964	-0.175886599	0.03501058	0.081838844	0.201349832	-0.101376731	0.120243254
251	山东省	日照市	东部	-0.002412032	0.002936425	0.0128	637.6709711	639.212773	637.3412681	-0.449862781	-0.335725028	-0.235551759	-0.41099459	-0.525200131	-0.258492102	-0.202053974	-0.355126925	-0.343108791	-0.613530731	-0.507249577	0.142445853	-0.446980995	-0.335568238	-0.234653923	-0.700120737	-0.563140851	-0.305001774	-0.202434551	-0.354099214	-0.344710033	-0.626883757	-0.511285041	0.14293652	-0.420495359	-0.318297979	-0.236195468	-0.521378125	-0.514050837	-0.489220568	-0.244111377	-0.460888545	-0.412209339	-0.708959449	-0.528388253	-0.184171719
252	山东省	临沂市	东部	0.006859471	0.014593156	-0.0302	713.949259	709.0853088	698.886351	0.25098795	-0.226342206	-0.160809923	0.713900787	0.546186158	1.155908693	-0.163707841	0.665356492	-0.161057549	1.238916654	0.688708462	0.479135421	0.244817553	-0.225483689	-0.072548703	0.39833069	0.31430752	1.137901082	-0.162938566	0.667732327	-0.158051702	1.272735988	0.684403003	0.489589656	-0.069252211	-0.259037218	-0.126035315	0.193352574	0.344506425	1.500123821	-0.173474323	0.188929556	-0.171492489	0.742548341	0.664306392	0.566494724
253	山东省	德州市	东部	0.010117629	0.004301295	0.0247	637.0920027	630.7107058	628.009452	-0.040106695	-0.34528478	-0.216546658	0.050811707	0.035656286	0.040199128	-0.208069748	0.00658569	-0.259221581	0.288760876	-0.149401085	-0.266018714	-0.055379287	-0.345267208	-0.186877846	-0.020553011	-0.096471541	0.025313877	-0.209075753	-0.009003298	-0.264349344	0.26205311	-0.158988207	-0.268743451	-0.26553556	-0.344764444	-0.202132932	-0.097996423	-0.083803235	-0.216272891	-0.236773829	-0.086080428	-0.205303973	-0.106419235	-0.283162085	-0.313464715
254	山东省	聊城市	东部	0.003425105	0.004569157	0.0283	812.55854	809.7849416	806.1017365	-0.01595476	-0.30231935	-0.215055363	0.072369087	-0.173696986	0.214914203	-0.192614513	-0.019594746	-0.24521674	0.304259186	-0.082370691	-0.310231706	-0.031560863	-0.302506614	-0.253395487	-0.518261334	-0.263241625	0.362493833	-0.193220775	-0.031596661	-0.248522176	0.28697778	-0.088842314	-0.314960204	-0.306148351	-0.314997779	-0.249193756	-0.385182093	-0.383283651	-0.331861504	-0.274470225	-0.419418777	-0.34887802	-0.639861497	-0.79458052	-0.360804441
255	山东省	滨州市	东部	0.00811036	0.012073894	0.0032	495.2050576	491.2210777	485.3608819	-0.330156583	-0.379295834	-0.248715631	-0.333430866	-0.381249553	-0.393774389	-0.239021367	-0.345544001	-0.383375178	-0.460896838	-0.675763809	-0.392101163	-0.327416697	-0.378179117	-0.277359411	-0.649814327	-0.415465474	-0.45298918	-0.238189716	-0.337787115	-0.380903741	-0.441621897	-0.656377214	-0.390490529	-0.485447096	-0.379473198	-0.280067893	-0.532836806	-0.46036031	-0.596643089	-0.318084063	-0.630588465	-0.578688234	-0.913083621	-0.946160803	-0.634408725
256	山东省	菏泽市	东部	0.006313377	0.011764789	-0.0163	837.0717639	831.8201698	822.1477743	-0.236986135	-0.220410949	-0.211401167	-0.006074254	-0.154829777	-0.157325522	-0.151454517	-0.108155382	-0.203455162	0.172587142	-0.38082263	-0.208946983	-0.23950288	-0.219935665	-0.21852156	-0.164292966	-0.253224143	-0.030095807	-0.15187767	-0.116399186	-0.204132053	0.161669044	-0.383736614	-0.210224598	-0.199995472	-0.196653073	-0.208102488	-0.20602706	-0.225833329	-0.387351597	-0.176159953	-0.234098197	-0.190450295	-0.207589727	-0.417743305	-0.259112776
278	上海市	上海市	东部	-0.001994072	0.016845264	0.3379	4537.735506	4546.802157	4471.478916	8.080267235	8.241509732	9.9433242	6.425470746	9.29274159	9.293177816	10.1195849	9.73147159	12.33771178	3.508794198	8.89188011	6.566730339	8.022697287	8.2399409	11.86848155	8.382846596	10.21195995	8.845874268	10.05310262	9.663769126	12.31615891	3.419835553	8.861680448	6.532470478	6.093508295	7.501923929	11.59470665	7.903940092	8.532047084	8.378329681	9.869821426	10.65457941	11.20600976	2.885770984	7.917498196	9.059882372
299	台湾省	台湾省	东部	0.000989253	0.00499088	-0.2126	835.2811065	834.4556185	830.3116324	-0.224725912	0.977161994	-0.2083579	-0.294820779	-0.291957377	-0.237322149	-0.181973659	-0.294721083	-0.217771395	-0.269856782	-0.419774433	-0.224057392	-0.224756852	0.968161356	-0.231241527	-0.381487829	-0.359165845	-0.259471307	-0.181973818	-0.295905461	-0.218560578	-0.270483115	-0.420182262	-0.224558889	-0.263582935	-0.465079728	-0.224447175	-0.337954459	-0.382955934	-0.367881264	-0.222488595	-0.288611359	-0.26152432	-0.37255411	-0.463743881	-0.22284972
300	天津市	天津市	东部	0.013318252	0.01878423	0.2624	1265.7355	1249.099676	1226.068916	2.057368029	0.702618211	0.531439964	1.062622583	3.867371635	4.121881575	1.365920002	2.441342387	2.189218787	3.50078422	2.788925921	1.743432597	2.010940789	0.70021791	0.689979296	1.628450278	4.293535661	4.125772425	1.371227209	2.416511998	2.201972559	3.549563775	2.761225641	1.742915011	2.790802978	1.058523126	0.789227331	1.504293369	3.979587042	4.93609982	2.485671604	3.051859794	3.271950201	3.512338448	3.178786309	1.181833629
308	香港特别行政区	香港特别行政区	东部	0.012335908	0.008880185	0.0174	7898.106036	7801.862972	7733.190806	1.721127905	3.165660436	3.895576536	-0.023709027	2.239816036	1.746283167	7.733760157	0.642169012	1.509553703	3.655293362	-0.150506362	-0.115915617	1.768939793	3.187331822	2.911451408	2.056355936	1.833673822	1.915447871	7.778506417	0.609477121	1.487543923	3.573533516	-0.151116995	-0.088161809	3.138210137	3.891419392	2.808767216	1.945898727	1.963701314	2.378614673	7.640913079	1.95236907	2.807005152	3.296609184	-0.415430184	-0.792093343
340	浙江省	温州市	东部	0.012999449	0.008018813	0.1558	1018.828413	1005.754163	997.7533649	0.665017134	4.44856041	0.42441694	0.906598897	0.97779039	0.783885307	0.1128653	0.803935627	0.717991867	0.354164645	2.290099469	0.229001746	0.684181773	4.447695477	0.66479349	1.302483635	1.375588591	0.710307454	0.113624904	0.815171612	0.726694048	0.341378055	2.306829011	0.227335464	0.191366281	5.768081846	0.561112427	1.116335353	1.036944637	0.963212503	0.337420732	0.832893969	1.241860915	0.333676501	2.408906636	1.019569577
341	浙江省	衢州市	东部	0.00313733	0.014741255	-0.0673	316.0558882	315.0674178	310.4903997	-0.51063418	-0.769285634	-0.289611044	-0.507476001	-0.449973806	-0.682083162	-0.389214458	-0.493256751	-0.512362814	-0.472062497	-0.549611895	-0.559928414	-0.504690915	-0.75762271	-0.237480928	-0.467475471	-0.476686118	-0.690037424	-0.389280524	-0.488502563	-0.513267319	-0.470049143	-0.543330171	-0.564185626	-0.50610228	-0.506426532	-0.278234193	-0.465825111	-0.460544651	-0.744780632	-0.376979691	-0.490589116	-0.508519579	-0.509146162	-0.606496515	-0.436650279
342	浙江省	丽水市	东部	0.009671277	0.012630287	-0.055	161.5122311	159.9651637	157.9699578	-0.515035497	-0.293067113	-0.338111187	-0.522550231	-0.42433638	-0.651000781	-0.384707497	-0.535075224	-0.417232252	-0.579021462	-0.338841522	-0.338675358	-0.517211171	-0.297403791	-0.262796358	0.049636554	-0.493751457	-0.672217331	-0.384897801	-0.540703603	-0.423505102	-0.5818068	-0.34996473	-0.34255103	-0.368891635	-0.366482141	-0.296993158	-0.036437957	-0.41414927	-0.67021815	-0.430384099	-0.284987582	-0.486570989	-0.565203611	-0.413637528	-0.166414453
343	浙江省	舟山市	东部	-0.112134538	0.014148816	0.17	1082.146185	1218.81775	1201.813512	-1.04047242	-1.001987889	-0.593604632	-0.964848863	-1.192659007	-1.345415234	-0.645044459	-1.063297126	-0.988411177	-1.111756494	-1.732379105	-0.932190085	-1.038116705	-0.998703145	-0.599895799	-1.047713521	-1.689217083	-1.348273248	-0.643372851	-1.060658878	-0.99333351	-1.106190283	-1.734989636	-0.936489055	-0.997876964	-0.81186241	-0.630178286	-0.987444643	-1.140274127	-1.490150002	-0.694633565	-1.128893482	-1.18813745	-1.165793919	-1.713032676	-1.449996142
344	浙江省	台州市	东部	-0.02760106	0.013961356	0.1076	763.319208	784.9856439	774.1770817	0.198300354	2.329522256	0.411262529	0.280448423	0.854605205	0.632033862	-0.160484392	0.307930776	0.652193353	0.147083652	1.774545867	0.011638316	0.222973344	2.32309226	0.973485291	1.05050075	1.184504006	0.561206473	-0.158195037	0.319710346	0.657348031	0.132592373	1.803546116	0.011658112	0.402613685	4.507346382	0.866834939	0.702242613	1.03425894	1.37790887	-0.01954972	0.55400102	1.558930879	0.473531293	2.095182521	1.335051312
345	浙江省	金华市	东部	0.012224999	0.009366339	0.1355	632.4315625	624.7934631	618.995739	0.879600709	2.671252899	0.735563923	1.348715573	1.198702189	1.122087675	0.042828309	0.958860959	1.06118129	0.477659247	2.346304484	0.826935697	0.86071898	2.650679425	0.757594154	1.564970586	1.090757452	1.124428013	0.038250577	0.929778745	1.041943437	0.44362249	2.319079556	0.812818897	1.111465019	3.282526823	0.690848577	1.416433619	1.303882694	1.670880867	0.146241073	1.049097083	1.48658308	0.79766663	2.195849148	2.331760859
346	浙江省	绍兴市	东部	-0.026268206	0.008062829	0.0886	748.3090696	768.4960832	762.3493908	0.107484377	2.515213708	0.558635781	0.456147678	0.76454457	0.264588311	-0.015353211	0.184293941	0.663967222	-0.19020027	0.525245889	-0.10956267	0.113358844	2.505223692	0.486607182	0.109365421	0.677169521	0.276046367	-0.019755047	0.171344308	0.655783889	-0.208333972	0.51024668	-0.118635903	0.131609355	1.793979699	0.601266432	0.382660003	0.956776412	0.156922763	0.406926819	0.36579074	0.951430477	-0.158223803	0.164658627	0.727033109
347	浙江省	宁波市	东部	-0.038430066	-0.000333969	0.1447	1061.086909	1103.494266	1103.862922	1.373868196	4.01162702	2.064286821	1.130196642	2.783598326	1.746642066	0.700083935	1.783110533	2.318252783	0.703442522	2.909573893	1.372207361	1.419800501	4.036307327	2.608201671	1.31315284	3.359372488	1.656664096	0.710357591	1.800905275	2.349758978	0.689959178	2.962319208	1.36256213	1.289877494	4.968158799	2.450113339	1.421629372	3.176401115	2.126514715	1.638155862	2.281422242	2.966029378	0.867705064	2.974116645	3.100455627
348	浙江省	杭州市	东部	-0.009533762	0.013028401	0.2064	637.547502	643.6842341	635.4059108	2.86425128	7.464492642	2.788049046	2.634838437	3.405368427	3.484101127	3.451561556	3.332505435	4.690088396	1.027443277	4.993103562	3.6169514	2.834749228	7.453750831	2.602478709	1.953057091	2.710775857	3.273791393	3.423555212	3.286209698	4.645247821	0.972647353	4.961297995	3.591085718	1.94491678	6.799452237	2.686757964	2.49700812	3.549173738	3.376471024	2.258573796	3.109566753	3.60655556	1.020596585	4.628277502	5.354630469
349	浙江省	湖州市	东部	0.004368517	0.014609659	-0.1153	603.7956417	601.1694228	592.5130098	-0.052565549	-0.100279068	0.178304776	-0.036886024	-0.081758781	-0.7869757	-0.315976605	-0.190656017	0.610797767	-0.568610276	-0.322502981	0.086549715	-0.057668269	-0.102396184	0.074012419	-0.185179681	-0.187254648	-0.734690285	-0.319508069	-0.198660883	0.594067197	-0.580751796	-0.327666813	0.082432251	-0.362301062	0.108730971	0.084614715	0.14551287	-0.385457454	-1.187524129	-0.291710765	-0.249553362	-0.318168176	-0.767866485	-0.94049033	-0.350255217
350	浙江省	嘉兴市	东部	-0.004380595	0.010251705	0.0855	1405.432189	1411.615907	1397.291289	0.794253454	1.022873688	1.424669521	0.825705987	1.030881863	0.196653759	0.274905042	0.749765593	1.557085736	-0.065776353	1.046297859	1.698189593	0.766948304	1.014450817	1.395614802	0.990603912	0.850114929	0.191319173	0.265937323	0.714478635	1.5282212	-0.088743651	1.031032458	1.684943475	0.913258353	1.409297661	1.780026572	1.659133673	1.144178706	0.216130247	1.125491048	1.177408895	1.622942053	0.123933593	1.032394073	3.384196393
